# Supplementary material for: New insights into protein-protein interaction data lead to increased estimates of the S. cerevisiae interactome size
Source: BMC Bioinformatics. 2010 Dec 21;11:605. doi: 10.1186/1471-2105-11-605 (PMC3023808; doi:10.1186/1471-2105-11-605)
Supplement: Additional file 2 — Datasets and scripts. Additional file 2 is an archive that includes all scripts, distributed under an open source license, as well as all datasets used in this study. [file 1471-2105-11-605-S2.ZIP]

Archive with 29 entries (25 files):
- sambourg_BMCBioinfo2010/
- sambourg_BMCBioinfo2010/Examples/
- sambourg_BMCBioinfo2010/Examples/exampleOfUse-fig5.pl
- sambourg_BMCBioinfo2010/Examples/exampleOfUse-fig6.pl
- sambourg_BMCBioinfo2010/Examples/README
- sambourg_BMCBioinfo2010/Sources/
- sambourg_BMCBioinfo2010/Sources/SGD_ORFs_all.tsv
- sambourg_BMCBioinfo2010/Sources/Y2H_yu.txt
- sambourg_BMCBioinfo2010/Sources/Y2H_Ito.txt
- sambourg_BMCBioinfo2010/Sources/itofull
- sambourg_BMCBioinfo2010/Sources/Y2H_union.txt
- sambourg_BMCBioinfo2010/Sources/Y2H_Uetz.txt
- sambourg_BMCBioinfo2010/Sources/HT_papers
- sambourg_BMCBioinfo2010/Sources/LowBP-LC-pre2000
- sambourg_BMCBioinfo2010/Sources/BIOGRID-ORGANISM-Saccharomyces_cerevisiae-3.0.64.tab.txt
- sambourg_BMCBioinfo2010/Sources/LowBP-LC
- sambourg_BMCBioinfo2010/Sources/tarassovS3.txt
- sambourg_BMCBioinfo2010/Sources/LC_MULTIPLE
- sambourg_BMCBioinfo2010/Sources/gene_literature_10-05-01.tab
- sambourg_BMCBioinfo2010/Sources/README
- sambourg_BMCBioinfo2010/IntSize/
- sambourg_BMCBioinfo2010/IntSize/parse_LowBPLC_pre2000.pm
- sambourg_BMCBioinfo2010/IntSize/parse_all.pm
- sambourg_BMCBioinfo2010/IntSize/SGD_parse.pm
- sambourg_BMCBioinfo2010/IntSize/parse_biogrid.pm
- sambourg_BMCBioinfo2010/IntSize/compute_size.pm
- sambourg_BMCBioinfo2010/IntSize/compare_FDR.pm
- sambourg_BMCBioinfo2010/IntSize/README
- sambourg_BMCBioinfo2010/README
