# Supplementary material for: New insights into protein-protein interaction data lead to increased estimates of the S. cerevisiae interactome size
Source: BMC Bioinformatics. 2010 Dec 21;11:605. doi: 10.1186/1471-2105-11-605 (PMC3023808; doi:10.1186/1471-2105-11-605)
Supplement: Additional file 2 — Datasets and scripts. Additional file 2 is an archive that includes all scripts, distributed under an open source license, as well as all datasets used in this study. [file 1471-2105-11-605-S2.ZIP › sambourg_BMCBioinfo2010/Examples/exampleOfUse-fig5.pl]

#!/usr/bin/env perl

#
# Copyright (C) Laure Sambourg, 2010.
#
#
# This is free software; you can redistribute it and/or modify
# it under the terms of the GNU General Public License as published by
# the Free Software Foundation; either version 2 of the License, or
# (at your option) any later version.
#
# This script is distributed in the hope that it will be useful,
# but WITHOUT ANY WARRANTY; without even the implied warranty of
# MERCHANTABILITY or FITNESS FOR A PARTICULAR PURPOSE. See the
# GNU General Public License for more details.
#
# You should have received a copy of the GNU General Public License
# along with this script; if not, write to the Free Software
# Foundation, Inc., 51 Franklin St, Fifth Floor, Boston, MA  02110-1301  USA


# example of use of the 'compute size' function
# reproduces the results presented in the figure 5

use  strict ;
use warnings ;
use lib '../IntSize';
use compute_size ('compute_size') ;


#############################################################
# create a .csv file containing the table : 
# well-studied cutoff, Uezt-screen, Ito-Core, CCSB-YI1, Y2H-Union,Tarassov,HT-Union
# cutoff1, ...
# cutoff2
# ...
my @cutoff = (100, 105, 110, 115, 120, 125, 130, 135, 140, 145, 150);

my $TFP_yu = 0.25;
my @datasets = ("uetz", "ito", "yu", "union", "tarassov", "total");

print "well-studied cutoff, Uetz-screen, Ito-Core, CCSB-YI1, Y2H-Union,Tarassov,HT-Union\n";

foreach my $i (@cutoff) {
    print "$i,";
    foreach my $ht (@datasets){
	my $tmp = &compute_size($ht, $i, $TFP_yu);
	print "$tmp,";
    }    
    print "\n";
    
} 
