# Supplementary material for: New insights into protein-protein interaction data lead to increased estimates of the S. cerevisiae interactome size
Source: BMC Bioinformatics. 2010 Dec 21;11:605. doi: 10.1186/1471-2105-11-605 (PMC3023808; doi:10.1186/1471-2105-11-605)
Supplement: Additional file 2 — Datasets and scripts. Additional file 2 is an archive that includes all scripts, distributed under an open source license, as well as all datasets used in this study. [file 1471-2105-11-605-S2.ZIP › sambourg_BMCBioinfo2010/Sources/SGD_ORFs_all.tsv]

Q0045	S000007260	COX1	Subunit I of cytochrome c oxidase, which is the terminal member of the mitochondrial inner membrane electron transport chain; one of three mitochondrially-encoded subunits	ORF	Verified
Q0050	S000007261	AI1	Reverse transcriptase required for splicing of the COX1 pre-mRNA, encoded by a mobile group II intron within the mitochondrial COX1 gene	ORF	Verified
Q0055	S000007262	AI2	Reverse transcriptase required for splicing of the COX1 pre-mRNA, encoded by a mobile group II intron within the mitochondrial COX1 gene	ORF	Verified
Q0060	S000007263	AI3	Endonuclease I-SceIII, encoded by a mobile group I intron within the mitochondrial COX1 gene	ORF	Verified
Q0065	S000007264	AI4	Endonuclease I-SceII, encoded by a mobile group I intron within the mitochondrial COX1 gene; intron is normally spliced by the BI4p maturase but AI4p can mutate to acquire the same maturase activity	ORF	Verified
Q0070	S000007265	AI5_ALPHA	Endonuclease I-SceIV, involved in intron mobility; encoded by a mobile group I intron within the mitochondrial COX1 gene	ORF	Verified
Q0080	S000007267	ATP8	Subunit 8 of the F0 sector of mitochondrial inner membrane F1-F0 ATP synthase, encoded on the mitochondrial genome	ORF	Verified
Q0085	S000007268	ATP6	Mitochondrially encoded subunit a of the F0 sector of mitochondrial F1F0 ATP synthase, which is a large, evolutionarily conserved enzyme complex required for ATP synthesis	ORF	Verified
Q0105	S000007270	COB	Cytochrome b, mitochondrially encoded subunit of the ubiquinol-cytochrome c reductase complex which includes Cobp, Rip1p, Cyt1p, Cor1p, Qcr2p, Qcr6p, Qcr7p, Qcr8p, Qcr9p, and Qcr10p	ORF	Verified
Q0110	S000007271	BI2	Mitochondrial mRNA maturase with a role in splicing, encoded by both exon and intron sequences of partially processed COB mRNA	ORF	Verified
Q0115	S000007272	BI3	Mitochondrial mRNA maturase, forms a complex with Mrs1p to mediate splicing of the bI3 intron of the COB gene; encoded by both exon and intron sequences of partially processed COB mRNA	ORF	Verified
Q0120	S000007273	BI4	Mitochondrial mRNA maturase, forms a complex with Nam2p to mediate splicing of the bI4 intron of the COB gene; encoded by both exon and intron sequences of partially processed COB mRNA	ORF	Verified
Q0130	S000007274	OLI1	F0-ATP synthase subunit c (ATPase-associated proteolipid), encoded on the mitochondrial genome; mutation confers oligomycin resistance; expression is specifically dependent on the nuclear genes AEP1 and AEP2	ORF	Verified
Q0140	S000007275	VAR1	Mitochondrial ribosomal protein of the small subunit, mitochondrially-encoded; polymorphic in different strains due to variation in number of AAT (asparagine) codons; translated near the mitochondrial inner membrane	ORF	Verified
Q0160	S000007279	SCEI	I-SceI DNA endonuclease, encoded by the mitochondrial group I intron of the 21S_rRNA gene; mediates gene conversion that propagates the intron into intron-less copies of the 21S_rRNA gene	ORF	Verified
Q0250	S000007281	COX2	Subunit II of cytochrome c oxidase, which is the terminal member of the mitochondrial inner membrane electron transport chain; one of three mitochondrially-encoded subunits	ORF	Verified
Q0275	S000007283	COX3	Subunit III of cytochrome c oxidase, which is the terminal member of the mitochondrial inner membrane electron transport chain; one of three mitochondrially-encoded subunits	ORF	Verified
R0010W	S000029654	FLP1	Site-specific recombinase encoded on the 2-micron plasmid, required for 2-micron plasmid propagation as part of a plasmid amplification system that compensates for any copy number decreases caused by missegregation events	ORF	Verified
R0020C	S000029675	REP1	Master regulator that acts in concert with Rep2p to regulate transcript levels of the FLP1 gene that promotes plasmid copy amplification; autoregulates levels of its own transcript	ORF	Verified
R0030W	S000029674	RAF1	Anti-repressor that increases 2 micron plasmid copy number by relieving repression of the FLP1 site-specific recombinase caused by the Rep1-Rep2p trascription regulator; also itself repressed by the Rep1p-Rep2p complex	ORF	Verified
R0040C	S000029676	REP2	Master regulator that acts in concert with Rep1p to regulate transcript levels of the FLP1 gene that promotes plasmid copy amplification; also autoregulates levels of its own transcript	ORF	Verified
YAL001C	S000000001	TFC3	Largest of six subunits of the RNA polymerase III transcription initiation factor complex (TFIIIC); part of the TauB domain of TFIIIC that binds DNA at the BoxB promoter sites of tRNA and similar genes; cooperates with Tfc6p in DNA binding	ORF	Verified
YAL002W	S000000002	VPS8	Membrane-associated protein that interacts with Vps21p to facilitate soluble vacuolar protein localization; component of the CORVET complex; required for localization and trafficking of the CPY sorting receptor; contains RING finger motif	ORF	Verified
YAL003W	S000000003	EFB1	Translation elongation factor 1 beta; stimulates nucleotide exchange to regenerate EF-1 alpha-GTP for the next elongation cycle; part of the EF-1 complex, which facilitates binding of aminoacyl-tRNA to the ribosomal A site	ORF	Verified
YAL005C	S000000004	SSA1	ATPase involved in protein folding and nuclear localization signal (NLS)-directed nuclear transport; member of heat shock protein 70 (HSP70) family; forms a chaperone complex with Ydj1p; localized to the nucleus, cytoplasm, and cell wall	ORF	Verified
YAL007C	S000000005	ERP2	Protein that forms a heterotrimeric complex with Erp1p, Emp24p, and Erv25p; member, along with Emp24p and Erv25p, of the p24 family involved in ER to Golgi transport and localized to COPII-coated vesicles	ORF	Verified
YAL008W	S000000006	FUN14	Mitochondrial protein of unknown function	ORF	Verified
YAL009W	S000000007	SPO7	Regulatory subunit of Nem1p-Spo7p phosphatase holoenzyme, which regulates nuclear growth by controlling recruitment of Pah1p onto promoters of phospholipid biosynthetic genes; required for normal nuclear envelope morphology and sporulation	ORF	Verified
YAL010C	S000000008	MDM10	Subunit of both the Mdm10-Mdm12-Mmm1 complex and the mitochondrial sorting and assembly machinery (SAM complex); functions in both the general and Tom40p-specific pathways for import and assembly of outer membrane beta-barrel proteins	ORF	Verified
YAL011W	S000000009	SWC3	Protein of unknown function, component of the SWR1 complex, which exchanges histone variant H2AZ (Htz1p) for chromatin-bound histone H2A; required for formation of nuclear-associated array of smooth endoplasmic reticulum known as karmellae	ORF	Verified
YAL012W	S000000010	CYS3	Cystathionine gamma-lyase, catalyzes one of the two reactions involved in the transsulfuration pathway that yields cysteine from homocysteine with the intermediary formation of cystathionine	ORF	Verified
YAL013W	S000000011	DEP1	Transcriptional modulator involved in regulation of structural phospholipid biosynthesis genes and metabolically unrelated genes, as well as maintenance of telomeres, mating efficiency, and sporulation	ORF	Verified
YAL014C	S000000012	SYN8	Endosomal SNARE related to mammalian syntaxin 8	ORF	Verified
YAL015C	S000000013	NTG1	DNA N-glycosylase and apurinic/apyrimidinic (AP) lyase involved in base excision repair, localizes to the nucleus and mitochondrion	ORF	Verified
YAL016W	S000000014	TPD3	Regulatory subunit A of the heterotrimeric protein phosphatase 2A, which also contains regulatory subunit Cdc55p and either catalytic subunit Pph21p or Pph22p; required for cell morphogenesis and for transcription by RNA polymerase III	ORF	Verified
YAL017W	S000000015	PSK1	One of two (see also PSK2) PAS domain containing S/T protein kinases; coordinately regulates protein synthesis and carbohydrate metabolism and storage in response to a unknown metabolite that reflects nutritional status	ORF	Verified
YAL019W	S000000017	FUN30	Protein whose overexpression affects chromosome stability, potential Cdc28p substrate; homolog of Snf2p; the authentic, non-tagged protein is detected in highly purified mitochondria in high-throughput studies	ORF	Verified
YAL020C	S000000018	ATS1	Protein required, with Elongator complex, Kti11p, and Kti12p, for modification of wobble nucleosides in tRNA; has a potential role in regulatory interactions between microtubules and the cell cycle	ORF	Verified
YAL021C	S000000019	CCR4	Component of the CCR4-NOT transcriptional complex, which is involved in regulation of gene expression; component of the major cytoplasmic deadenylase, which is involved in mRNA poly(A) tail shortening	ORF	Verified
YAL022C	S000000020	FUN26	Nucleoside transporter with broad nucleoside selectivity; localized to intracellular membranes	ORF	Verified
YAL023C	S000000021	PMT2	Protein O-mannosyltransferase, transfers mannose residues from dolichyl phosphate-D-mannose to protein serine/threonine residues; acts in a complex with Pmt1p, can instead interact with Pmt5p in some conditions; target for new antifungals	ORF	Verified
YAL024C	S000000022	LTE1	Putative GDP/GTP exchange factor required for mitotic exit at low temperatures; acts as a guanine nucleotide exchange factor (GEF) for Tem1p, which is a key regulator of mitotic exit; physically associates with Ras2p-GTP	ORF	Verified
YAL025C	S000000023	MAK16	Essential nuclear protein, constituent of 66S pre-ribosomal particles; required for maturation of 25S and 5.8S rRNAs; required for maintenance of M1 satellite double-stranded RNA of the L-A virus	ORF	Verified
YAL026C	S000000024	DRS2	Aminophospholipid translocase (flippase) that maintains membrane lipid asymmetry in post-Golgi secretory vesicles; contributes to clathrin-coated vesicle formation and endocytosis; mutations in human homolog ATP8B1 result in liver disease	ORF	Verified
YAL027W	S000000025	SAW1	Catalyzes 3'-nonhomologous tail removal of Rad1p/Rad10p-dependent single-strand annealing recombination intermediates; green fluorescent protein (GFP)-fusion protein localizes to the nucleus; YAL027W is a non-essential gene	ORF	Verified
YAL028W	S000000026	FRT2	Tail-anchored endoplasmic reticulum membrane protein, interacts with homolog Frt1p but is not a substrate of calcineurin (unlike Frt1p), promotes growth in conditions of high Na+, alkaline pH, or cell wall stress; potential Cdc28p substrate	ORF	Verified
YAL029C	S000000027	MYO4	One of two type V myosin motors (along with MYO2) involved in actin-based transport of cargos; required for mRNA transport, including ASH1 mRNA, and facilitating the growth and movement of ER tubules into the growing bud along with She3p	ORF	Verified
YAL030W	S000000028	SNC1	Vesicle membrane receptor protein (v-SNARE) involved in the fusion between Golgi-derived secretory vesicles with the plasma membrane; proposed to be involved in endocytosis; member of the synaptobrevin/VAMP family of R-type v-SNARE proteins	ORF	Verified
YAL031C	S000000029	GIP4	Cytoplasmic Glc7-interacting protein whose overexpression relocalizes Glc7p from the nucleus and prevents chromosome segregation; potential Cdc28p substrate	ORF	Verified
YAL032C	S000000030	PRP45	Protein required for pre-mRNA splicing; associates with the spliceosome and interacts with splicing factors Prp22p and Prp46p; orthologous to human transcriptional coactivator SKIP and can activate transcription of a reporter gene	ORF	Verified
YAL033W	S000000031	POP5	Subunit of both RNase MRP, which cleaves pre-rRNA, and nuclear RNase P, which cleaves tRNA precursors to generate mature 5' ends	ORF	Verified
YAL034C	S000002134	FUN19	Non-essential protein of unknown function	ORF	Verified
YAL034W-A	S000000032	MTW1	Essential component of the MIND kinetochore complex (Mtw1p Including Nnf1p-Nsl1p-Dsn1p) which joins kinetochore subunits contacting DNA to those contacting microtubules; critical to kinetochore assembly	ORF	Verified
YAL035W	S000000033	FUN12	GTPase, required for general translation initiation by promoting Met-tRNAiMet binding to ribosomes and ribosomal subunit joining; homolog of bacterial IF2	ORF	Verified
YAL036C	S000000034	RBG1	Member of the DRG family of GTP-binding proteins; interacts with translating ribosomes and with Tma46p	ORF	Verified
YAL038W	S000000036	CDC19	Pyruvate kinase, functions as a homotetramer in glycolysis to convert phosphoenolpyruvate to pyruvate, the input for aerobic (TCA cycle) or anaerobic (glucose fermentation) respiration	ORF	Verified
YAL039C	S000000037	CYC3	Cytochrome c heme lyase (holocytochrome c synthase), attaches heme to apo-cytochrome c (Cyc1p or Cyc7p) in the mitochondrial intermembrane space; human ortholog may have a role in microphthalmia with linear skin defects (MLS)	ORF	Verified
YAL040C	S000000038	CLN3	G1 cyclin involved in cell cycle progression; activates Cdc28p kinase to promote the G1 to S phase transition; plays a role in regulating transcription of the other G1 cyclins, CLN1 and CLN2; regulated by phosphorylation and proteolysis	ORF	Verified
YAL041W	S000000039	CDC24	Guanine nucleotide exchange factor (GEF or GDP-release factor) for Cdc42p; required for polarity establishment and maintenance, and mutants have morphological defects in bud formation and shmooing	ORF	Verified
YAL042W	S000000040	ERV46	Protein localized to COPII-coated vesicles, forms a complex with Erv41p; involved in the membrane fusion stage of transport	ORF	Verified
YAL043C	S000000041	PTA1	Subunit of holo-CPF, a multiprotein complex and functional homolog of mammalian CPSF, required for the cleavage and polyadenylation of mRNA and snoRNA 3' ends; involved in pre-tRNA processing; binds to the phosphorylated CTD of RNAPII	ORF	Verified
YAL044C	S000000042	GCV3	H subunit of the mitochondrial glycine decarboxylase complex, required for the catabolism of glycine to 5,10-methylene-THF; expression is regulated by levels of levels of 5,10-methylene-THF in the cytoplasm	ORF	Verified
YAL047C	S000000045	SPC72	Component of the cytoplasmic Tub4p (gamma-tubulin) complex, binds spindle pole bodies and links them to microtubules; has roles in astral microtubule formation and stabilization	ORF	Verified
YAL048C	S000000046	GEM1	Evolutionarily-conserved tail-anchored outer mitochondrial membrane GTPase which regulates mitochondrial morphology; cells lacking Gem1p contain collapsed, globular, or grape-like mitochondria; not required for pheromone-induced cell death	ORF	Verified
YAL051W	S000000048	OAF1	Oleate-activated transcription factor, acts alone and as a heterodimer with Pip2p; activates genes involved in beta-oxidation of fatty acids and peroxisome organization and biogenesis	ORF	Verified
YAL053W	S000000049	FLC2	Putative FAD transporter; required for uptake of FAD into endoplasmic reticulum; involved in cell wall maintenance	ORF	Verified
YAL054C	S000000050	ACS1	Acetyl-coA synthetase isoform which, along with Acs2p, is the nuclear source of acetyl-coA for histone acetlyation; expressed during growth on nonfermentable carbon sources and under aerobic conditions	ORF	Verified
YAL055W	S000000051	PEX22	Putative peroxisomal membrane protein required for import of peroxisomal proteins, functionally complements a Pichia pastoris pex22 mutation	ORF	Verified
YAL056W	S000000052	GPB2	Multistep regulator of cAMP-PKA signaling; inhibits PKA downstream of Gpa2p and Cyr1p, thereby increasing cAMP dependency; inhibits Ras activity through direct interactions with Ira1p/2p; regulated by G-alpha protein Gpa2p; homolog of Gpb1p	ORF	Verified
YAL058W	S000000054	CNE1	Calnexin; integral membrane ER chaperone involved in folding and quality control of glycoproteins; chaperone activity is inhibited by Mpd1p, with which Cne1p interacts; 24% identical to mammalian calnexin; Ca+ binding not yet shown in yeast	ORF	Verified
YAL059W	S000000055	ECM1	Protein of unknown function, localized in the nucleoplasm and the nucleolus, genetically interacts with MTR2 in 60S ribosomal protein subunit export	ORF	Verified
YAL060W	S000000056	BDH1	NAD-dependent (R,R)-butanediol dehydrogenase, catalyzes oxidation of (R,R)-2,3-butanediol to (3R)-acetoin, oxidation of meso-butanediol to (3S)-acetoin, and reduction of acetoin; enhances use of 2,3-butanediol as an aerobic carbon source	ORF	Verified
YAL062W	S000000058	GDH3	NADP(+)-dependent glutamate dehydrogenase, synthesizes glutamate from ammonia and alpha-ketoglutarate; rate of alpha-ketoglutarate utilization differs from Gdh1p; expression regulated by nitrogen and carbon sources	ORF	Verified
YAL063C	S000000059	FLO9	Lectin-like protein with similarity to Flo1p, thought to be expressed and involved in flocculation	ORF	Verified
YAL064W	S000000060		Protein of unknown function; may interact with ribosomes, based on co-purification experiments	ORF	Verified
YAL067C	S000000062	SEO1	Putative permease, member of the allantoate transporter subfamily of the major facilitator superfamily; mutation confers resistance to ethionine sulfoxide	ORF	Verified
YAR002C-A	S000002129	ERP1	Protein that forms a heterotrimeric complex with Erp2p, Emp24p, and Erv25p; member, along with Emp24p and Erv25p, of the p24 family involved in ER to Golgi transport and localized to COPII-coated vesicles	ORF	Verified
YAR002W	S000000063	NUP60	Subunit of the nuclear pore complex (NPC), functions to anchor Nup2p to the NPC in a process controlled by the nucleoplasmic concentration of Gsp1p-GTP; potential Cdc28p substrate; involved in telomere maintenance	ORF	Verified
YAR003W	S000000064	SWD1	Subunit of the COMPASS (Set1C) complex, which methylates histone H3 on lysine 4 and is required in transcriptional silencing near telomeres; WD40 beta propeller superfamily member with similarity to mammalian Rbbp7	ORF	Verified
YAR007C	S000000065	RFA1	Subunit of heterotrimeric Replication Protein A (RPA), which is a highly conserved single-stranded DNA binding protein involved in DNA replication, repair, and recombination	ORF	Verified
YAR008W	S000000066	SEN34	Subunit of the tRNA splicing endonuclease, which is composed of Sen2p, Sen15p, Sen34p, and Sen54p; Sen34p contains the active site for tRNA 3' splice site cleavage and has similarity to Sen2p and to Archaeal tRNA splicing endonuclease	ORF	Verified
YAR014C	S000000069	BUD14	Protein involved in bud-site selection, Bud14p-Glc7p complex functions as a cortical regulator of dynein; diploid mutants display a random budding pattern instead of the wild-type bipolar pattern	ORF	Verified
YAR015W	S000000070	ADE1	N-succinyl-5-aminoimidazole-4-carboxamide ribotide (SAICAR) synthetase, required for 'de novo' purine nucleotide biosynthesis; red pigment accumulates in mutant cells deprived of adenine	ORF	Verified
YAR018C	S000000071	KIN3	Nonessential protein kinase with unknown cellular role	ORF	Verified
YAR019C	S000000072	CDC15	Protein kinase of the Mitotic Exit Network that is localized to the spindle pole bodies at late anaphase; promotes mitotic exit by directly switching on the kinase activity of Dbf2p	ORF	Verified
YAR020C	S000000073	PAU7	Part of 23-member seripauperin multigene family, active during alcoholic fermentation, regulated by anaerobiosis, inhibited by oxygen, repressed by heme	ORF	Verified
YAR027W	S000000075	UIP3	Putative integral membrane protein of unknown function; interacts with Ulp1p at the nuclear periphery; member of DUP240 gene family	ORF	Verified
YAR031W	S000000078	PRM9	Pheromone-regulated protein with 3 predicted transmembrane segments and an FF sequence, a motif involved in COPII binding; member of DUP240 gene family	ORF	Verified
YAR033W	S000000079	MST28	Putative integral membrane protein, involved in vesicle formation; forms complex with Mst27p; member of DUP240 gene family; binds COPI and COPII vesicles	ORF	Verified
YAR035W	S000000080	YAT1	Outer mitochondrial carnitine acetyltransferase, minor ethanol-inducible enzyme involved in transport of activated acyl groups from the cytoplasm into the mitochondrial matrix; phosphorylated	ORF	Verified
YAR042W	S000000081	SWH1	Protein similar to mammalian oxysterol-binding protein; contains ankyrin repeats; localizes to the Golgi and the nucleus-vacuole junction	ORF	Verified
YAR050W	S000000084	FLO1	Lectin-like protein involved in flocculation, cell wall protein that binds to mannose chains on the surface of other cells, confers floc-forming ability that is chymotrypsin sensitive and heat resistant; similar to Flo5p	ORF	Verified
YAR071W	S000000094	PHO11	One of three repressible acid phosphatases, a glycoprotein that is transported to the cell surface by the secretory pathway; induced by phosphate starvation and coordinately regulated by PHO4 and PHO2	ORF	Verified
YBL001C	S000000097	ECM15	Non-essential protein of unknown function, likely exists as tetramer, may be regulated by the binding of small-molecule ligands (possibly sulfate ions), may have a role in yeast cell-wall biogenesis	ORF	Verified
YBL002W	S000000098	HTB2	Histone H2B, core histone protein required for chromatin assembly and chromosome function; nearly identical to HTB1; Rad6p-Bre1p-Lge1p mediated ubiquitination regulates transcriptional activation, meiotic DSB formation and H3 methylation	ORF	Verified
YBL003C	S000000099	HTA2	Histone H2A, core histone protein required for chromatin assembly and chromosome function; one of two nearly identical (see also HTA1) subtypes; DNA damage-dependent phosphorylation by Mec1p facilitates DNA repair; acetylated by Nat4p	ORF	Verified
YBL004W	S000000100	UTP20	Component of the small-subunit (SSU) processome, which is involved in the biogenesis of the 18S rRNA	ORF	Verified
YBL005W	S000000101	PDR3	Transcriptional activator of the pleiotropic drug resistance network, regulates expression of ATP-binding cassette (ABC) transporters through binding to cis-acting sites known as PDREs (PDR responsive elements)	ORF	Verified
YBL006C	S000000102	LDB7	Component of the RSC chromatin remodeling complex; interacts with Rsc3p, Rsc30p, Npl6p, and Htl1p to form a module important for a broad range of RSC functions	ORF	Verified
YBL007C	S000000103	SLA1	Cytoskeletal protein binding protein required for assembly of the cortical actin cytoskeleton; interacts with proteins regulating actin dynamics and proteins required for endocytosis; found in the nucleus and cell cortex; has 3 SH3 domains	ORF	Verified
YBL008W	S000000104	HIR1	Subunit of the HIR complex, a nucleosome assembly complex involved in regulation of histone gene transcription; contributes to nucleosome formation, heterochromatic gene silencing, and formation of functional kinetochores	ORF	Verified
YBL009W	S000000105	ALK2	Protein kinase; accumulation and phosphorylation are periodic during the cell cycle; phosphorylated in response to DNA damage; contains characteristic motifs for degradation via the APC pathway; similar to Alk1p and to mammalian haspins	ORF	Verified
YBL011W	S000000107	SCT1	Glycerol 3-phosphate/dihydroxyacetone phosphate dual substrate-specific sn-1 acyltransferase of the glycerolipid biosynthesis pathway, prefers 16-carbon fatty acids, similar to Gpt2p, gene is constitutively transcribed	ORF	Verified
YBL013W	S000000109	FMT1	Methionyl-tRNA formyltransferase, catalyzes the formylation of initiator Met-tRNA in mitochondria; potential Cdc28p substrate	ORF	Verified
YBL014C	S000000110	RRN6	Protein involved in the transcription of 35S rRNA genes by RNA polymerase I; component of the core factor (CF) complex also composed of Rrn11p, Rrn7p and TATA-binding protein	ORF	Verified
YBL015W	S000000111	ACH1	Acetyl-coA hydrolase, primarily localized to mitochondria; phosphorylated; required for acetate utilization and for diploid pseudohyphal growth	ORF	Verified
YBL016W	S000000112	FUS3	Mitogen-activated serine/threonine protein kinase involved in mating; phosphoactivated by Ste7p; substrates include Ste12p, Far1p, Bni1p, Sst2p; inhibits invasive growth during mating by phosphorylating Tec1p, promoting its degradation	ORF	Verified
YBL017C	S000000113	PEP1	Type I transmembrane sorting receptor for multiple vacuolar hydrolases; cycles between the late-Golgi and prevacuolar endosome-like compartments	ORF	Verified
YBL018C	S000000114	POP8	Subunit of both RNase MRP, which cleaves pre-rRNA, and nuclear RNase P, which cleaves tRNA precursors to generate mature 5' ends	ORF	Verified
YBL019W	S000000115	APN2	Class II abasic (AP) endonuclease involved in repair of DNA damage; homolog of human HAP1 and E. coli exoIII	ORF	Verified
YBL020W	S000000116	RFT1	Essential integral membrane protein that is required for translocation of Man5GlcNac2-PP-Dol from the cytoplasmic side to the lumenal side of the ER membrane but is not the flippase; mutation is suppressed by expression of human p53 protein	ORF	Verified
YBL021C	S000000117	HAP3	Subunit of the heme-activated, glucose-repressed Hap2p/3p/4p/5p CCAAT-binding complex, a transcriptional activator and global regulator of respiratory gene expression; contains sequences contributing to both complex assembly and DNA binding	ORF	Verified
YBL022C	S000000118	PIM1	ATP-dependent Lon protease, involved in degradation of misfolded proteins in mitochondria; required for biogenesis and maintenance of mitochondria	ORF	Verified
YBL023C	S000000119	MCM2	Protein involved in DNA replication; component of the Mcm2-7 hexameric complex that binds chromatin as a part of the pre-replicative complex	ORF	Verified
YBL024W	S000000120	NCL1	S-adenosyl-L-methionine-dependent tRNA: m5C-methyltransferase, methylates cytosine to m5C at several positions in tRNAs and intron-containing pre-tRNAs; similar to Nop2p and human proliferation associated nucleolar protein p120	ORF	Verified
YBL025W	S000000121	RRN10	Protein involved in promoting high level transcription of rDNA, subunit of UAF (upstream activation factor) for RNA polymerase I	ORF	Verified
YBL026W	S000000122	LSM2	Lsm (Like Sm) protein; part of heteroheptameric complexes (Lsm2p-7p and either Lsm1p or 8p): cytoplasmic Lsm1p complex involved in mRNA decay; nuclear Lsm8p complex part of U6 snRNP and possibly involved in processing tRNA, snoRNA, and rRNA	ORF	Verified
YBL027W	S000000123	RPL19B	Protein component of the large (60S) ribosomal subunit, nearly identical to Rpl19Ap and has similarity to rat L19 ribosomal protein; rpl19a and rpl19b single null mutations result in slow growth, while the double null mutation is lethal	ORF	Verified
YBL028C	S000000124		Protein of unknown function that may interact with ribosomes; green fluorescent protein (GFP)-fusion protein localizes to the nucleolus; predicted to be involved in ribosome biogenesis	ORF	Verified
YBL030C	S000000126	PET9	Major ADP/ATP carrier of the mitochondrial inner membrane, exchanges cytosolic ADP for mitochondrially synthesized ATP; phosphorylated; required for viability in many common lab strains carrying a mutation in the polymorphic SAL1 gene	ORF	Verified
YBL031W	S000000127	SHE1	Cytoskeletal protein of unknown function; overexpression causes growth arrest	ORF	Verified
YBL032W	S000000128	HEK2	RNA binding protein with similarity to hnRNP-K that localizes to the cytoplasm and to subtelomeric DNA; required for the proper localization of ASH1 mRNA; involved in the regulation of telomere position effect and telomere length	ORF	Verified
YBL033C	S000000129	RIB1	GTP cyclohydrolase II; catalyzes the first step of the riboflavin biosynthesis pathway	ORF	Verified
YBL034C	S000000130	STU1	Component of the mitotic spindle that binds to interpolar microtubules via its association with beta-tubulin (Tub2p); required for interpolar microtubules to provide an outward force on the spindle poles	ORF	Verified
YBL035C	S000000131	POL12	B subunit of DNA polymerase alpha-primase complex, required for initiation of DNA replication during mitotic and premeiotic DNA synthesis; also functions in telomere capping and length regulation	ORF	Verified
YBL036C	S000000132		Single-domain racemase, possibly non-specific due to the lack of the second domain, which presumably determines specificity; GFP-fusion protein expression is induced in response to the DNA-damaging agent MMS	ORF	Verified
YBL037W	S000000133	APL3	Alpha-adaptin, large subunit of the clathrin associated protein complex (AP-2); involved in vesicle mediated transport	ORF	Verified
YBL038W	S000000134	MRPL16	Mitochondrial ribosomal protein of the large subunit	ORF	Verified
YBL039C	S000000135	URA7	Major CTP synthase isozyme (see also URA8), catalyzes the ATP-dependent transfer of the amide nitrogen from glutamine to UTP, forming CTP, the final step in de novo biosynthesis of pyrimidines; involved in phospholipid biosynthesis	ORF	Verified
YBL040C	S000000136	ERD2	HDEL receptor, an integral membrane protein that binds to the HDEL motif in proteins destined for retention in the endoplasmic reticulum; has a role in maintenance of normal levels of ER-resident proteins	ORF	Verified
YBL041W	S000000137	PRE7	Beta 6 subunit of the 20S proteasome	ORF	Verified
YBL042C	S000000138	FUI1	High affinity uridine permease, localized to the plasma membrane; not involved in uracil transport	ORF	Verified
YBL043W	S000000139	ECM13	Non-essential protein of unknown function; induced by treatment with 8-methoxypsoralen and UVA irradiation	ORF	Verified
YBL045C	S000000141	COR1	Core subunit of the ubiquinol-cytochrome c reductase complex (bc1 complex), which is a component of the mitochondrial inner membrane electron transport chain	ORF	Verified
YBL046W	S000000142	PSY4	Putative regulatory subunit of an evolutionarily conserved protein phosphatase complex containing the catalytic subunit Pph3p and a third subunit Psy2p; required for cisplatin resistance; GFP-fusion protein localizes to the nucleus	ORF	Verified
YBL047C	S000000143	EDE1	Key endocytic protein involved in a network of interactions with other endocytic proteins, binds membranes in a ubiquitin-dependent manner, may also bind ubiquitinated membrane-associated proteins	ORF	Verified
YBL049W	S000000145	MOH1	Protein of unknown function, has homology to kinase Snf7p; not required for growth on nonfermentable carbon sources; essential for viability in stationary phase	ORF	Verified
YBL050W	S000000146	SEC17	Peripheral membrane protein required for vesicular transport between ER and Golgi and for the 'priming' step in homotypic vacuole fusion, part of the cis-SNARE complex; has similarity to alpha-SNAP	ORF	Verified
YBL051C	S000000147	PIN4	Protein involved in G2/M phase progression and response to DNA damage, interacts with Rad53p; contains an RNA recognition motif, a nuclear localization signal, and several SQ/TQ cluster domains; hyperphosphorylated in response to DNA damage	ORF	Verified
YBL052C	S000000148	SAS3	Histone acetyltransferase catalytic subunit of NuA3 complex that acetylates histone H3, involved in transcriptional silencing; homolog of the mammalian MOZ proto-oncogene; sas3 gcn5 double mutation confers lethality	ORF	Verified
YBL055C	S000000151		3'-->5' exonuclease and endonuclease with a possible role in apoptosis; has similarity to mammalian and C. elegans apoptotic nucleases	ORF	Verified
YBL056W	S000000152	PTC3	Type 2C protein phosphatase; dephosphorylates Hog1p (see also Ptc2p) to limit maximal kinase activity induced by osmotic stress; dephosphorylates T169 phosphorylated Cdc28p (see also Ptc2p); role in DNA checkpoint inactivation	ORF	Verified
YBL057C	S000000153	PTH2	One of two (see also PTH1) mitochondrially-localized peptidyl-tRNA hydrolases; negatively regulates the ubiquitin-proteasome pathway via interactions with ubiquitin-like ubiquitin-associated proteins; dispensable for cell growth	ORF	Verified
YBL058W	S000000154	SHP1	UBX (ubiquitin regulatory X) domain-containing protein that regulates Glc7p phosphatase activity and interacts with Cdc48p; interacts with ubiquitylated proteins in vivo and is required for degradation of a ubiquitylated model substrate	ORF	Verified
YBL060W	S000000156	YEL1	Guanine nucleotide exchange factor specific for Arf3p; localized to the bud neck and tip; required for localization of Arf3p to the bud neck and tip	ORF	Verified
YBL061C	S000000157	SKT5	Activator of Chs3p (chitin synthase III), recruits Chs3p to the bud neck via interaction with Bni4p; has similarity to Shc1p, which activates Chs3p during sporulation	ORF	Verified
YBL063W	S000000159	KIP1	Kinesin-related motor protein required for mitotic spindle assembly and chromosome segregation; functionally redundant with Cin8p	ORF	Verified
YBL064C	S000000160	PRX1	Mitochondrial peroxiredoxin (1-Cys Prx) with thioredoxin peroxidase activity, has a role in reduction of hydroperoxides; induced during respiratory growth and under conditions of oxidative stress; phosphorylated	ORF	Verified
YBL066C	S000000162	SEF1	Putative transcription factor, has homolog in Kluyveromyces lactis	ORF	Verified
YBL067C	S000000163	UBP13	Putative ubiquitin carboxyl-terminal hydrolase, ubiquitin-specific protease that cleaves ubiquitin-protein fusions	ORF	Verified
YBL068W	S000000164	PRS4	5-phospho-ribosyl-1(alpha)-pyrophosphate synthetase, synthesizes PRPP, which is required for nucleotide, histidine, and tryptophan biosynthesis; one of five related enzymes, which are active as heteromultimeric complexes	ORF	Verified
YBL069W	S000000165	AST1	Peripheral membrane protein that interacts with the plasma membrane ATPase Pma1p and has a role in its targeting to the plasma membrane, possibly by influencing its incorporation into lipid rafts	ORF	Verified
YBL071W-A	S000007587	KTI11	Zn-ribbon protein that co-purifies with Dph1, Dph2, Eft2 and Elongator subunits Iki3p, Elp2p, and Elp3p as a complex required for synthesis of diphthamide, a modified histidine residue, and for modification of wobble nucleosides in tRNA	ORF	Verified
YBL072C	S000000168	RPS8A	Protein component of the small (40S) ribosomal subunit; identical to Rps8Bp and has similarity to rat S8 ribosomal protein	ORF	Verified
YBL074C	S000000170	AAR2	Component of the U5 snRNP, required for splicing of U3 precursors; originally described as a splicing factor specifically required for splicing pre-mRNA of the MATa1 cistron	ORF	Verified
YBL075C	S000000171	SSA3	ATPase involved in protein folding and the response to stress; plays a role in SRP-dependent cotranslational protein-membrane targeting and translocation; member of the heat shock protein 70 (HSP70) family; localized to the cytoplasm	ORF	Verified
YBL076C	S000000172	ILS1	Cytoplasmic isoleucine-tRNA synthetase, target of the G1-specific inhibitor reveromycin A	ORF	Verified
YBL078C	S000000174	ATG8	Component of autophagosomes and Cvt vesicles; undergoes conjugation to phosphatidylethanolamine (PE); Atg8p-PE is anchored to membranes, is involved in phagophore expansion, and may mediate membrane fusion during autophagosome formation	ORF	Verified
YBL079W	S000000175	NUP170	Abundant subunit of the nuclear pore complex (NPC), required for proper localization of specific nucleoporins within the NPC, involved in nuclear envelope permeability and in chromosome segregation, has similarity to Nup157p	ORF	Verified
YBL080C	S000000176	PET112	Protein required for mitochondrial translation; mutation is functionally complemented by a Bacillus subtilis ortholog	ORF	Verified
YBL082C	S000000178	ALG3	Dolichol-P-Man dependent alpha(1-3) mannosyltransferase, involved in the synthesis of dolichol-linked oligosaccharide donor for N-linked glycosylation of proteins	ORF	Verified
YBL084C	S000000180	CDC27	Subunit of the Anaphase-Promoting Complex/Cyclosome (APC/C), which is a ubiquitin-protein ligase required for degradation of anaphase inhibitors, including mitotic cyclins, during the metaphase/anaphase transition	ORF	Verified
YBL085W	S000000181	BOI1	Protein implicated in polar growth, functionally redundant with Boi2p; interacts with bud-emergence protein Bem1p; contains an SH3 (src homology 3) domain and a PH (pleckstrin homology) domain	ORF	Verified
YBL087C	S000000183	RPL23A	Protein component of the large (60S) ribosomal subunit, identical to Rpl23Bp and has similarity to E. coli L14 and rat L23 ribosomal proteins	ORF	Verified
YBL088C	S000000184	TEL1	Protein kinase primarily involved in telomere length regulation; contributes to cell cycle checkpoint control in response to DNA damage; functionally redundant with Mec1p; homolog of human ataxia telangiectasia (ATM) gene	ORF	Verified
YBL089W	S000000185	AVT5	Putative transporter, member of a family of seven S. cerevisiae genes (AVT1-7) related to vesicular GABA-glycine transporters	ORF	Verified
YBL090W	S000000186	MRP21	Mitochondrial ribosomal protein of the large subunit; MRP21 exhibits genetic interactions with mutations in the COX2 and COX3 mRNA 5'-untranslated leader sequences	ORF	Verified
YBL091C	S000000187	MAP2	Methionine aminopeptidase, catalyzes the cotranslational removal of N-terminal methionine from nascent polypeptides; function is partially redundant with that of Map1p	ORF	Verified
YBL091C-A	S000007228	SCS22	Protein involved in regulation of phospholipid metabolism; homolog of Scs2p; similar to D. melanogaster inturned protein	ORF	Verified
YBL092W	S000000188	RPL32	Protein component of the large (60S) ribosomal subunit, has similarity to rat L32 ribosomal protein; overexpression disrupts telomeric silencing	ORF	Verified
YBL093C	S000000189	ROX3	Subunit of the RNA polymerase II mediator complex; associates with core polymerase subunits to form the RNA polymerase II holoenzyme	ORF	Verified
YBL097W	S000000193	BRN1	Essential protein required for chromosome condensation and for clustering of tRNA genes at the nucleolus; likely to function as an intrinsic component of the condensation machinery; may influence multiple aspects of chromosome transmission	ORF	Verified
YBL098W	S000000194	BNA4	Kynurenine 3-mono oxygenase, required for the de novo biosynthesis of NAD from tryptophan via kynurenine; expression regulated by Hst1p; putative therapeutic target for Huntington disease	ORF	Verified
YBL099W	S000000195	ATP1	Alpha subunit of the F1 sector of mitochondrial F1F0 ATP synthase, which is a large, evolutionarily conserved enzyme complex required for ATP synthesis; phosphorylated	ORF	Verified
YBL101C	S000000197	ECM21	Non-essential protein of unknown function; promoter contains several Gcn4p binding elements	ORF	Verified
YBL102W	S000000198	SFT2	Non-essential tetra-spanning membrane protein found mostly in the late Golgi, can suppress some sed5 alleles; may be part of the transport machinery, but precise function is unknown; similar to mammalian syntaxin 5	ORF	Verified
YBL103C	S000000199	RTG3	Basic helix-loop-helix-leucine zipper (bHLH/Zip) transcription factor that forms a complex with another bHLH/Zip protein, Rtg1p, to activate the retrograde (RTG) and TOR pathways	ORF	Verified
YBL105C	S000000201	PKC1	Protein serine/threonine kinase essential for cell wall remodeling during growth; localized to sites of polarized growth and the mother-daughter bud neck; homolog of the alpha, beta, and gamma isoforms of mammalian protein kinase C (PKC)	ORF	Verified
YBL106C	S000000202	SRO77	Protein with roles in exocytosis and cation homeostasis; functions in docking and fusion of post-Golgi vesicles with plasma membrane; homolog of Sro7p and Drosophila lethal giant larvae tumor suppressor; interacts with SNARE protein Sec9p	ORF	Verified
YBR001C	S000000205	NTH2	Putative neutral trehalase, required for thermotolerance and may mediate resistance to other cellular stresses	ORF	Verified
YBR002C	S000000206	RER2	Cis-prenyltransferase involved in dolichol synthesis; participates in endoplasmic reticulum (ER) protein sorting	ORF	Verified
YBR003W	S000000207	COQ1	Hexaprenyl pyrophosphate synthetase, catalyzes the first step in ubiquinone (coenzyme Q) biosynthesis	ORF	Verified
YBR004C	S000000208	GPI18	Functional ortholog of human PIG-V, which is a mannosyltransferase that transfers the second mannose in glycosylphosphatidylinositol biosynthesis; the authentic, non-tagged protein was localized to mitochondria	ORF	Verified
YBR005W	S000000209	RCR1	Protein of the ER membrane involved in cell wall chitin deposition; may function in the endosomal-vacuolar trafficking pathway, helping determine whether plasma membrane proteins are degraded or routed to the plasma membrane	ORF	Verified
YBR006W	S000000210	UGA2	Succinate semialdehyde dehydrogenase involved in the utilization of gamma-aminobutyrate (GABA) as a nitrogen source; part of the 4-aminobutyrate and glutamate degradation pathways; localized to the cytoplasm	ORF	Verified
YBR008C	S000000212	FLR1	Plasma membrane multidrug transporter of the major facilitator superfamily, involved in efflux of fluconazole, diazaborine, benomyl, methotrexate, and other drugs	ORF	Verified
YBR009C	S000000213	HHF1	Histone H4, core histone protein required for chromatin assembly and chromosome function; one of two identical histone proteins (see also HHF2); contributes to telomeric silencing; N-terminal domain involved in maintaining genomic integrity	ORF	Verified
YBR010W	S000000214	HHT1	Histone H3, core histone protein required for chromatin assembly, part of heterochromatin-mediated telomeric and HM silencing; one of two identical histone H3 proteins (see HHT2); regulated by acetylation, methylation, and phosphorylation	ORF	Verified
YBR011C	S000000215	IPP1	Cytoplasmic inorganic pyrophosphatase (PPase), catalyzes the rapid exchange of oxygens from Pi with water, highly expressed and essential for viability, active-site residues show identity to those from E. coli PPase	ORF	Verified
YBR014C	S000000218	GRX7	Cis-golgi localized monothiol glutaredoxin; more similar in activity to dithiol than other monothiol glutaredoxins; involved in the oxidative stress response; does not bind metal ions; functional overlap with GRX6	ORF	Verified
YBR015C	S000000219	MNN2	Alpha-1,2-mannosyltransferase, responsible for addition of the first alpha-1,2-linked mannose to form the branches on the mannan backbone of oligosaccharides, localizes to an early Golgi compartment	ORF	Verified
YBR017C	S000000221	KAP104	Transportin, cytosolic karyopherin beta 2 involved in delivery of heterogeneous nuclear ribonucleoproteins to the nucleoplasm, binds rg-nuclear localization signals on Nab2p and Hrp1p, plays a role in cell-cycle progression	ORF	Verified
YBR018C	S000000222	GAL7	Galactose-1-phosphate uridyl transferase, synthesizes glucose-1-phosphate and UDP-galactose from UDP-D-glucose and alpha-D-galactose-1-phosphate in the second step of galactose catabolism	ORF	Verified
YBR019C	S000000223	GAL10	UDP-glucose-4-epimerase, catalyzes the interconversion of UDP-galactose and UDP-D-glucose in galactose metabolism; also catalyzes the conversion of alpha-D-glucose or alpha-D-galactose to their beta-anomers	ORF	Verified
YBR020W	S000000224	GAL1	Galactokinase, phosphorylates alpha-D-galactose to alpha-D-galactose-1-phosphate in the first step of galactose catabolism; expression regulated by Gal4p	ORF	Verified
YBR021W	S000000225	FUR4	Uracil permease, localized to the plasma membrane; expression is tightly regulated by uracil levels and environmental cues	ORF	Verified
YBR022W	S000000226	POA1	Phosphatase that is highly specific for ADP-ribose 1''-phosphate, a tRNA splicing metabolite; may have a role in regulation of tRNA splicing	ORF	Verified
YBR023C	S000000227	CHS3	Chitin synthase III, catalyzes the transfer of N-acetylglucosamine (GlcNAc) to chitin; required for synthesis of the majority of cell wall chitin, the chitin ring during bud emergence, and spore wall chitosan	ORF	Verified
YBR024W	S000000228	SCO2	Protein anchored to the mitochondrial inner membrane, similar to Sco1p and may have a redundant function with Sco1p in delivery of copper to cytochrome c oxidase; interacts with Cox2p	ORF	Verified
YBR025C	S000000229	OLA1	P-loop ATPase with similarity to human OLA1 and bacterial YchF; identified as specifically interacting with the proteasome; protein levels are induced by hydrogen peroxide	ORF	Verified
YBR026C	S000000230	ETR1	2-enoyl thioester reductase, member of the medium chain dehydrogenase/reductase family; localized to in mitochondria, where it has a probable role in fatty acid synthesis	ORF	Verified
YBR029C	S000000233	CDS1	Phosphatidate cytidylyltransferase (CDP-diglyceride synthetase); an enzyme that catalyzes that conversion of CTP + phosphate into diphosphate + CDP-diaclglyerol, a critical step in the synthesis of all major yeast phospholipids	ORF	Verified
YBR031W	S000000235	RPL4A	N-terminally acetylated protein component of the large (60S) ribosomal subunit, nearly identical to Rpl4Bp and has similarity to E. coli L4 and rat L4 ribosomal proteins	ORF	Verified
YBR034C	S000000238	HMT1	Nuclear SAM-dependent mono- and asymmetric arginine dimethylating methyltransferase that modifies hnRNPs, including Npl3p and Hrp1p, thus facilitating nuclear export of these proteins; required for viability of npl3 mutants	ORF	Verified
YBR035C	S000000239	PDX3	Pyridoxine (pyridoxamine) phosphate oxidase, has homologs in E. coli and Myxococcus xanthus; transcription is under the general control of nitrogen metabolism	ORF	Verified
YBR036C	S000000240	CSG2	Endoplasmic reticulum membrane protein, required for mannosylation of inositolphosphorylceramide and for growth at high calcium concentrations	ORF	Verified
YBR037C	S000000241	SCO1	Copper-binding protein of the mitochondrial inner membrane, required for cytochrome c oxidase activity and respiration; may function to deliver copper to cytochrome c oxidase; has similarity to thioredoxins	ORF	Verified
YBR038W	S000000242	CHS2	Chitin synthase II, requires activation from zymogenic form in order to catalyze the transfer of N-acetylglucosamine (GlcNAc) to chitin; required for the synthesis of chitin in the primary septum during cytokinesis	ORF	Verified
YBR039W	S000000243	ATP3	Gamma subunit of the F1 sector of mitochondrial F1F0 ATP synthase, which is a large, evolutionarily conserved enzyme complex required for ATP synthesis	ORF	Verified
YBR040W	S000000244	FIG1	Integral membrane protein required for efficient mating; may participate in or regulate the low affinity Ca2+ influx system, which affects intracellular signaling and cell-cell fusion during mating	ORF	Verified
YBR041W	S000000245	FAT1	Fatty acid transporter and very long-chain fatty acyl-CoA synthetase, may form a complex with Faa1p or Faa4p that imports and activates exogenous fatty acids	ORF	Verified
YBR042C	S000000246	CST26	Protein of unknown function, affects chromosome stability when overexpressed	ORF	Verified
YBR043C	S000000247	QDR3	Multidrug transporter of the major facilitator superfamily, required for resistance to quinidine, barban, cisplatin, and bleomycin	ORF	Verified
YBR044C	S000000248	TCM62	Protein involved in the assembly of the mitochondrial succinate dehydrogenase complex; putative chaperone	ORF	Verified
YBR045C	S000000249	GIP1	Meiosis-specific regulatory subunit of the Glc7p protein phosphatase, regulates spore wall formation and septin organization, required for expression of some late meiotic genes and for normal localization of Glc7p	ORF	Verified
YBR046C	S000000250	ZTA1	Zeta-crystallin homolog, found in the cytoplasm and nucleus; has similarity to E. coli quinone oxidoreductase and to human zeta-crystallin, which has quinone oxidoreductase activity	ORF	Verified
YBR048W	S000000252	RPS11B	Protein component of the small (40S) ribosomal subunit; identical to Rps11Ap and has similarity to E. coli S17 and rat S11 ribosomal proteins	ORF	Verified
YBR049C	S000000253	REB1	RNA polymerase I enhancer binding protein; DNA binding protein which binds to genes transcribed by both RNA polymerase I and RNA polymerase II; required for termination of RNA polymerase I transcription	ORF	Verified
YBR050C	S000000254	REG2	Regulatory subunit of the Glc7p type-1 protein phosphatase; involved with Reg1p, Glc7p, and Snf1p in regulation of glucose-repressible genes, also involved in glucose-induced proteolysis of maltose permease	ORF	Verified
YBR052C	S000000256	RFS1	Protein of unknown function; member of a flavodoxin-like fold protein family that includes Pst2p and Ycp4p; green fluorescent protein (GFP)-fusion protein localizes to the cytoplasm in a punctate pattern	ORF	Verified
YBR054W	S000000258	YRO2	Putative protein of unknown function; the authentic, non-tagged protein is detected in a phosphorylated state in highly purified mitochondria in high-throughput studies; transcriptionally regulated by Haa1p	ORF	Verified
YBR055C	S000000259	PRP6	Splicing factor, component of the U4/U6-U5 snRNP complex	ORF	Verified
YBR057C	S000000261	MUM2	Cytoplasmic protein essential for meiotic DNA replication and sporulation; interacts with Orc2p, which is a component of the origin recognition complex	ORF	Verified
YBR058C	S000000262	UBP14	Ubiquitin-specific protease that specifically disassembles unanchored ubiquitin chains; involved in fructose-1,6-bisphosphatase (Fbp1p) degradation; similar to human isopeptidase T	ORF	Verified
YBR058C-A	S000007521	TSC3	Protein that stimulates the activity of serine palmitoyltransferase (Lcb1p, Lcb2p) several-fold; involved in sphingolipid biosynthesis	ORF	Verified
YBR059C	S000000263	AKL1	Ser-Thr protein kinase, member (with Ark1p and Prk1p) of the Ark kinase family; involved in endocytosis and actin cytoskeleton organization	ORF	Verified
YBR060C	S000000264	ORC2	Subunit of the origin recognition complex, which directs DNA replication by binding to replication origins and is also involved in transcriptional silencing; phosphorylated by Cdc28p	ORF	Verified
YBR061C	S000000265	TRM7	2'-O-ribose methyltransferase, methylates the 2'-O-ribose of nucleotides at positions 32 and 34 of the tRNA anticodon loop	ORF	Verified
YBR065C	S000000269	ECM2	Pre-mRNA splicing factor, facilitates the cooperative formation of U2/U6 helix II in association with stem II in the spliceosome, function may be regulated by Slu7p	ORF	Verified
YBR066C	S000000270	NRG2	Transcriptional repressor that mediates glucose repression and negatively regulates filamentous growth; has similarity to Nrg1p	ORF	Verified
YBR067C	S000000271	TIP1	Major cell wall mannoprotein with possible lipase activity; transcription is induced by heat- and cold-shock; member of the Srp1p/Tip1p family of serine-alanine-rich proteins	ORF	Verified
YBR068C	S000000272	BAP2	High-affinity leucine permease, functions as a branched-chain amino acid permease involved in the uptake of leucine, isoleucine and valine; contains 12 predicted transmembrane domains	ORF	Verified
YBR069C	S000000273	TAT1	Amino acid transport protein for valine, leucine, isoleucine, and tyrosine, low-affinity tryptophan and histidine transporter; overexpression confers FK506 and FTY720 resistance	ORF	Verified
YBR070C	S000000274	ALG14	Component of UDP-GlcNAc transferase required for the second step of dolichyl-linked oligosaccharide synthesis; anchors the catalytic subunit Alg13p to the ER membrane; similar to bacterial and human glycosyltransferases	ORF	Verified
YBR072W	S000000276	HSP26	Small heat shock protein (sHSP) with chaperone activity; forms hollow, sphere-shaped oligomers that suppress unfolded proteins aggregation; oligomer activation requires a heat-induced conformational change; not expressed in unstressed cells	ORF	Verified
YBR073W	S000000277	RDH54	DNA-dependent ATPase, stimulates strand exchange by modifying the topology of double-stranded DNA; involved in recombinational repair of DNA double-strand breaks during mitosis and meiosis; proposed to be involved in crossover interference	ORF	Verified
YBR076W	S000000280	ECM8	Non-essential protein of unknown function	ORF	Verified
YBR077C	S000000281	SLM4	Component of the EGO complex, which is involved in the regulation of microautophagy, and of the GSE complex, which is required for proper sorting of amino acid permease Gap1p; gene exhibits synthetic genetic interaction with MSS4	ORF	Verified
YBR078W	S000000282	ECM33	GPI-anchored protein of unknown function, has a possible role in apical bud growth; GPI-anchoring on the plasma membrane crucial to function; phosphorylated in mitochondria; similar to Sps2p and Pst1p	ORF	Verified
YBR079C	S000000283	RPG1	Subunit of the core complex of translation initiation factor 3(eIF3), essential for translation; part of a subcomplex (Prt1p-Rpg1p-Nip1p) that stimulates binding of mRNA and tRNA(i)Met to ribosomes	ORF	Verified
YBR080C	S000000284	SEC18	ATPase required for the release of Sec17p during the 'priming' step in homotypic vacuole fusion and for ER to Golgi transport; homolog of the mammalian NSF	ORF	Verified
YBR081C	S000000285	SPT7	Subunit of the SAGA transcriptional regulatory complex, involved in proper assembly of the complex; also present as a C-terminally truncated form in the SLIK/SALSA transcriptional regulatory complex	ORF	Verified
YBR082C	S000000286	UBC4	Ubiquitin-conjugating enzyme (E2), mediates degradation of short-lived and abnormal proteins; interacts with E3-CaM in ubiquitinating calmodulin; interacts with many SCF ubiquitin protein ligases; component of the cellular stress response	ORF	Verified
YBR083W	S000000287	TEC1	Transcription factor required for full Ty1 epxression, Ty1-mediated gene activation, and haploid invasive and diploid pseudohyphal growth; TEA/ATTS DNA-binding domain family member	ORF	Verified
YBR084C-A	S000002156	RPL19A	Protein component of the large (60S) ribosomal subunit, nearly identical to Rpl19Bp and has similarity to rat L19 ribosomal protein; rpl19a and rpl19b single null mutations result in slow growth, while the double null mutation is lethal	ORF	Verified
YBR084W	S000000288	MIS1	Mitochondrial C1-tetrahydrofolate synthase, involved in interconversion between different oxidation states of tetrahydrofolate (THF); provides activities of formyl-THF synthetase, methenyl-THF cyclohydrolase, and methylene-THF dehydrogenase	ORF	Verified
YBR085W	S000000289	AAC3	Mitochondrial inner membrane ADP/ATP translocator, exchanges cytosolic ADP for mitochondrially synthesized ATP; expressed under anaerobic conditions; similar to Pet9p and Aac1p; has roles in maintenance of viability and in respiration	ORF	Verified
YBR086C	S000000290	IST2	Plasma membrane protein that may be involved in osmotolerance, localizes to the mother cell in small-budded cells and to the bud in medium- and large-budded cells; mRNA is transported to the bud tip by an actomyosin-driven process	ORF	Verified
YBR087W	S000000291	RFC5	Subunit of heteropentameric Replication factor C (RF-C), which is a DNA binding protein and ATPase that acts as a clamp loader of the proliferating cell nuclear antigen (PCNA) processivity factor for DNA polymerases delta and epsilon	ORF	Verified
YBR088C	S000000292	POL30	Proliferating cell nuclear antigen (PCNA), functions as the sliding clamp for DNA polymerase delta; may function as a docking site for other proteins required for mitotic and meiotic chromosomal DNA replication and for DNA repair	ORF	Verified
YBR089C-A	S000002157	NHP6B	High-mobility group non-histone chromatin protein, functionally redundant with Nhp6Ap; homologous to mammalian high mobility group proteins 1 and 2; acts to recruit transcription factor Rcs1p to certain promoters	ORF	Verified
YBR091C	S000000295	MRS5	Essential protein of the inner mitochondrial membrane, peripherally localized; component of the TIM22 complex, which is a twin-pore translocase that mediates insertion of numerous multispanning inner membrane proteins	ORF	Verified
YBR092C	S000000296	PHO3	Constitutively expressed acid phosphatase similar to Pho5p; brought to the cell surface by transport vesicles; hydrolyzes thiamin phosphates in the periplasmic space, increasing cellular thiamin uptake; expression is repressed by thiamin	ORF	Verified
YBR093C	S000000297	PHO5	Repressible acid phosphatase (1 of 3) that also mediates extracellular nucleotide-derived phosphate hydrolysis; secretory pathway derived cell surface glycoprotein; induced by phosphate starvation and coordinately regulated by PHO4 and PHO2	ORF	Verified
YBR094W	S000000298	PBY1	Putative tubulin tyrosine ligase associated with P-bodies	ORF	Verified
YBR095C	S000000299	RXT2	Subunit of the histone deacetylase Rpd3L complex; possibly involved in cell fusion and invasive growth	ORF	Verified
YBR097W	S000000301	VPS15	Myristoylated serine/threonine protein kinase involved in vacuolar protein sorting; functions as a membrane-associated complex with Vps34p; active form recruits Vps34p to the Golgi membrane; interacts with the GDP-bound form of Gpa1p	ORF	Verified
YBR098W	S000000302	MMS4	Subunit of the structure-specific Mms4p-Mus81p endonuclease that cleaves branched DNA; involved in recombination and DNA repair	ORF	Verified
YBR101C	S000000305	FES1	Hsp70 (Ssa1p) nucleotide exchange factor, cytosolic homolog of Sil1p, which is the nucleotide exchange factor for BiP (Kar2p) in the endoplasmic reticulum	ORF	Verified
YBR102C	S000000306	EXO84	Essential protein with dual roles in spliceosome assembly and exocytosis; the exocyst complex (Sec3p, Sec5p, Sec6p, Sec8p, Sec10p, Sec15p, Exo70p, and Exo84p) mediates polarized targeting of secretory vesicles to active sites of exocytosis	ORF	Verified
YBR103W	S000000307	SIF2	WD40 repeat-containing subunit of the Set3C histone deacetylase complex, which represses early/middle sporulation genes; antagonizes telomeric silencing; binds specifically to the Sir4p N-terminus	ORF	Verified
YBR104W	S000000308	YMC2	Mitochondrial protein, putative inner membrane transporter with a role in oleate metabolism and glutamate biosynthesis; member of the mitochondrial carrier (MCF) family; has similarity with Ymc1p	ORF	Verified
YBR105C	S000000309	VID24	Peripheral membrane protein located at Vid (vacuole import and degradation) vesicles; regulates fructose-1,6-bisphosphatase (FBPase) targeting to the vacuole; promotes proteasome-dependent catabolite degradation of FBPase	ORF	Verified
YBR106W	S000000310	PHO88	Probable membrane protein, involved in phosphate transport; pho88 pho86 double null mutant exhibits enhanced synthesis of repressible acid phosphatase at high inorganic phosphate concentrations	ORF	Verified
YBR107C	S000000311	IML3	Protein with a role in kinetochore function, localizes to the outer kinetochore in a Ctf19p-dependent manner, interacts with Chl4p and Ctf19p	ORF	Verified
YBR109C	S000000313	CMD1	Calmodulin; Ca++ binding protein that regulates Ca++ independent processes (mitosis, bud growth, actin organization, endocytosis, etc.) and Ca++ dependent processes (stress-activated pathways), targets include Nuf1p, Myo2p and calcineurin	ORF	Verified
YBR110W	S000000314	ALG1	Mannosyltransferase, involved in asparagine-linked glycosylation in the endoplasmic reticulum (ER); essential for viability, mutation is functionally complemented by human ortholog	ORF	Verified
YBR111C	S000000315	YSA1	Nudix hydrolase family member with ADP-ribose pyrophosphatase activity	ORF	Verified
YBR111W-A	S000028510	SUS1	Protein involved in mRNA export coupled transcription activation and elongation; component of the SAGA histone acetylase complex and also interacts functionally with Thp1p and Sac3p	ORF	Verified
YBR112C	S000000316	CYC8	General transcriptional co-repressor, acts together with Tup1p; also acts as part of a transcriptional co-activator complex that recruits the SWI/SNF and SAGA complexes to promoters	ORF	Verified
YBR114W	S000000318	RAD16	Protein that recognizes and binds damaged DNA in an ATP-dependent manner (with Rad7p) during nucleotide excision repair; subunit of Nucleotide Excision Repair Factor 4 (NEF4) and the Elongin-Cullin-Socs (ECS) ligase complex	ORF	Verified
YBR115C	S000000319	LYS2	Alpha aminoadipate reductase, catalyzes the reduction of alpha-aminoadipate to alpha-aminoadipate 6-semialdehyde, which is the fifth step in biosynthesis of lysine; activation requires posttranslational phosphopantetheinylation by Lys5p	ORF	Verified
YBR117C	S000000321	TKL2	Transketolase, similar to Tkl1p; catalyzes conversion of xylulose-5-phosphate and ribose-5-phosphate to sedoheptulose-7-phosphate and glyceraldehyde-3-phosphate in the pentose phosphate pathway; needed for synthesis of aromatic amino acids	ORF	Verified
YBR118W	S000000322	TEF2	Translational elongation factor EF-1 alpha; also encoded by TEF1; functions in the binding reaction of aminoacyl-tRNA (AA-tRNA) to ribosomes	ORF	Verified
YBR119W	S000000323	MUD1	U1 snRNP A protein, homolog of human U1-A; involved in nuclear mRNA splicing	ORF	Verified
YBR120C	S000000324	CBP6	Mitochondrial translational activator of the COB mRNA; phosphorylated	ORF	Verified
YBR121C	S000000325	GRS1	Cytoplasmic and mitochondrial glycyl-tRNA synthase that ligates glycine to the cognate anticodon bearing tRNA; transcription termination factor that may interact with the 3'-end of pre-mRNA to promote 3'-end formation	ORF	Verified
YBR122C	S000000326	MRPL36	Mitochondrial ribosomal protein of the large subunit; overproduction suppresses mutations in the COX2 leader peptide-encoding region	ORF	Verified
YBR123C	S000000327	TFC1	One of six subunits of the RNA polymerase III transcription initiation factor complex (TFIIIC); part of the TauA globular domain of TFIIIC that binds DNA at the BoxA promoter sites of tRNA and similar genes; human homolog is TFIIIC-63	ORF	Verified
YBR125C	S000000329	PTC4	Cytoplasmic type 2C protein phosphatase; identified as a high-copy number suppressor of the synthetic lethality of a cnb1 mpk1 double deletion; overexpression decreases high-osmolarity induced Hog1p phosphorylation and kinase activity	ORF	Verified
YBR126C	S000000330	TPS1	Synthase subunit of trehalose-6-phosphate synthase/phosphatase complex, which synthesizes the storage carbohydrate trehalose; also found in a monomeric form; expression is induced by the stress response and repressed by the Ras-cAMP pathway	ORF	Verified
YBR127C	S000000331	VMA2	Subunit B of the eight-subunit V1 peripheral membrane domain of the vacuolar H+-ATPase (V-ATPase), an electrogenic proton pump found throughout the endomembrane system; contains nucleotide binding sites; also detected in the cytoplasm	ORF	Verified
YBR128C	S000000332	ATG14	Autophagy-specific subunit of phosphatidylinositol 3-kinase complex I (with Vps34p, Vps15p, and Vps30p); Atg14p targets complex I to the phagophore assembly site (PAS); required for localizing additional ATG proteins to the PAS	ORF	Verified
YBR129C	S000000333	OPY1	Protein of unknown function, overproduction blocks cell cycle arrest in the presence of mating pheromone; the authentic, non-tagged protein is detected in highly purified mitochondria in high-throughput studies	ORF	Verified
YBR130C	S000000334	SHE3	Protein that acts as an adaptor between Myo4p and the She2p-mRNA complex; part of the mRNA localization machinery that restricts accumulation of certain proteins to the bud; also required for cortical ER inheritance	ORF	Verified
YBR131W	S000000335	CCZ1	Protein involved in vacuolar assembly, essential for autophagy and the cytoplasm-to-vacuole pathway	ORF	Verified
YBR132C	S000000336	AGP2	High affinity polyamine permease, preferentially uses spermidine over putrescine; expression is down-regulated by osmotic stress; plasma membrane carnitine transporter, also functions as a low-affinity amino acid permease	ORF	Verified
YBR133C	S000000337	HSL7	Protein arginine N-methyltransferase that exhibits septin and Hsl1p-dependent bud neck localization and periodic Hsl1p-dependent phosphorylation; required along with Hsl1p for bud neck recruitment, phosphorylation, and degradation of Swe1p	ORF	Verified
YBR135W	S000000339	CKS1	Cyclin-dependent protein kinase regulatory subunit and adaptor; modulates proteolysis of M-phase targets through interactions with the proteasome; role in transcriptional regulation, recruiting proteasomal subunits to target gene promoters	ORF	Verified
YBR136W	S000000340	MEC1	Genome integrity checkpoint protein and PI kinase superfamily member; signal transducer required for cell cycle arrest and transcriptional responses prompted by damaged or unreplicated DNA; monitors and participates in meiotic recombination	ORF	Verified
YBR139W	S000000343		Putative serine type carboxypeptidase with a role in phytochelatin synthesis; green fluorescent protein (GFP)-fusion protein localizes to the vacuole; expression induced by nitrogen limitation in a GLN3, GAT1-independent manner	ORF	Verified
YBR140C	S000000344	IRA1	GTPase-activating protein that negatively regulates RAS by converting it from the GTP- to the GDP-bound inactive form, required for reducing cAMP levels under nutrient limiting conditions, mediates membrane association of adenylate cyclase	ORF	Verified
YBR142W	S000000346	MAK5	Essential nucleolar protein, putative DEAD-box RNA helicase required for maintenance of M1 dsRNA virus; involved in biogenesis of large (60S) ribosomal subunits	ORF	Verified
YBR143C	S000000347	SUP45	Polypeptide release factor (eRF1) in translation termination; mutant form acts as a recessive omnipotent suppressor; methylated by Mtq2p-Trm112p in ternary complex eRF1-eRF3-GTP; mutation of methylation site confers resistance to zymocin	ORF	Verified
YBR145W	S000000349	ADH5	Alcohol dehydrogenase isoenzyme V; involved in ethanol production	ORF	Verified
YBR146W	S000000350	MRPS9	Mitochondrial ribosomal protein of the small subunit	ORF	Verified
YBR148W	S000000352	YSW1	Protein expressed specifically in spores	ORF	Verified
YBR149W	S000000353	ARA1	NADP+ dependent arabinose dehydrogenase, involved in carbohydrate metabolism; purified as homodimer; naturally occurs with a N-terminus degradation product	ORF	Verified
YBR150C	S000000354	TBS1	Putative protein of unknown function; the authentic, non-tagged protein is detected in highly purified mitochondria in high-throughput studies	ORF	Verified
YBR151W	S000000355	APD1	Protein of unknown function, required for normal localization of actin patches and for normal tolerance of sodium ions and hydrogen peroxide; localizes to both cytoplasm and nucleus	ORF	Verified
YBR152W	S000000356	SPP381	mRNA splicing factor, component of U4/U6.U5 tri-snRNP; interacts genetically and physically with Prp38p	ORF	Verified
YBR153W	S000000357	RIB7	Diaminohydroxyphoshoribosylaminopyrimidine deaminase; catalyzes the second step of the riboflavin biosynthesis pathway	ORF	Verified
YBR154C	S000000358	RPB5	RNA polymerase subunit ABC27, common to RNA polymerases I, II, and III; contacts DNA and affects transactivation	ORF	Verified
YBR155W	S000000359	CNS1	TPR-containing co-chaperone; binds both Hsp82p (Hsp90) and Ssa1p (Hsp70) and stimulates the ATPase activity of SSA1, ts mutants reduce Hsp82p function while over expression suppresses the phenotypes of an HSP82 ts allele and a cpr7 deletion	ORF	Verified
YBR156C	S000000360	SLI15	Subunit of the Ipl1p-Sli15p-Bir1p complex that regulates kinetochore-microtubule attachments, activation of the spindle tension checkpoint, and mitotic spindle disassembly; regulates the activity and localization of the Ipl1p aurora kinase	ORF	Verified
YBR157C	S000000361	ICS2	Protein of unknown function; null mutation does not confer any obvious defects in growth, spore germination, viability, or carbohydrate utilization	ORF	Verified
YBR158W	S000000362	AMN1	Protein required for daughter cell separation, multiple mitotic checkpoints, and chromosome stability; contains 12 degenerate leucine-rich repeat motifs; expression is induced by the Mitotic Exit Network (MEN)	ORF	Verified
YBR159W	S000000363	IFA38	Microsomal beta-keto-reductase; contains oleate response element (ORE) sequence in the promoter region; mutants exhibit reduced VLCFA synthesis, accumulate high levels of dihydrosphingosine, phytosphingosine and medium-chain ceramides	ORF	Verified
YBR160W	S000000364	CDC28	Catalytic subunit of the main cell cycle cyclin-dependent kinase (CDK); alternately associates with G1 cyclins (CLNs) and G2/M cyclins (CLBs) which direct the CDK to specific substrates	ORF	Verified
YBR161W	S000000365	CSH1	Probable catalytic subunit of a mannosylinositol phosphorylceramide (MIPC) synthase, forms a complex with probable regulatory subunit Csg2p; function in sphingolipid biosynthesis is overlapping with that of Sur1p	ORF	Verified
YBR162C	S000000366	TOS1	Covalently-bound cell wall protein of unknown function; identified as a cell cycle regulated SBF target gene; deletion mutants are highly resistant to treatment with beta-1,3-glucanase; has sequence similarity to YJL171C	ORF	Verified
YBR162W-A	S000002158	YSY6	Protein whose expression suppresses a secretory pathway mutation in E. coli; has similarity to the mammalian RAMP4 protein involved in secretion	ORF	Verified
YBR163W	S000000367	DEM1	Mitochondrial protein of unknown function; null mutant has defects in cell morphology and in response to air drying; may be regulated by the transcription factor Ace2	ORF	Verified
YBR164C	S000000368	ARL1	Soluble GTPase with a role in regulation of membrane traffic; regulates potassium influx; G protein of the Ras superfamily, similar to ADP-ribosylation factor	ORF	Verified
YBR165W	S000000369	UBS1	Ubiquitin-conjugating enzyme suppressor that functions as a general positive regulator of Cdc34p activity; nuclear protein that may represent a link between nucleocytoplasmic transport and ubiquitin ligase activity	ORF	Verified
YBR166C	S000000370	TYR1	Prephenate dehydrogenase involved in tyrosine biosynthesis, expression is dependent on phenylalanine levels	ORF	Verified
YBR167C	S000000371	POP7	Subunit of both RNase MRP, which cleaves pre-rRNA, and nuclear RNase P, which cleaves tRNA precursors to generate mature 5' ends	ORF	Verified
YBR168W	S000000372	PEX32	Peroxisomal integral membrane protein, involved in negative regulation of peroxisome size; partially functionally redundant with Pex31p; genetic interactions suggest action at a step downstream of steps mediated by Pex28p and Pex29p	ORF	Verified
YBR169C	S000000373	SSE2	Member of the heat shock protein 70 (HSP70) family; may be involved in protein folding; localized to the cytoplasm; highly homologous to the heat shock protein Sse1p	ORF	Verified
YBR170C	S000000374	NPL4	Endoplasmic reticulum and nuclear membrane protein, forms a complex with Cdc48p and Ufd1p that recognizes ubiquitinated proteins in the endoplasmic reticulum and delivers them to the proteasome for degradation	ORF	Verified
YBR171W	S000000375	SEC66	Non-essential subunit of Sec63 complex (Sec63p, Sec62p, Sec66p and Sec72p); with Sec61 complex, Kar2p/BiP and Lhs1p forms a channel competent for SRP-dependent and post-translational SRP-independent protein targeting and import into the ER	ORF	Verified
YBR172C	S000000376	SMY2	Protein of unknown function involved in COPII vesicle formation; interacts with the Sec23p/Sec24p subcomplex; overexpression suppresses the temperature sensitivity of a myo2 mutant; has similarity to S. pombe Mpd2	ORF	Verified
YBR173C	S000000377	UMP1	Short-lived chaperone required for correct maturation of the 20S proteasome; may inhibit premature dimerization of proteasome half-mers; degraded by proteasome upon completion of its assembly	ORF	Verified
YBR175W	S000000379	SWD3	Essential subunit of the COMPASS (Set1C) complex, which methylates histone H3 on lysine 4 and is required in transcriptional silencing near telomeres; WD40 beta propeller superfamily member and ortholog of mammalian WDR5	ORF	Verified
YBR176W	S000000380	ECM31	Ketopantoate hydroxymethyltransferase, required for pantothenic acid biosynthesis, converts 2-oxoisovalerate into 2-dehydropantoate	ORF	Verified
YBR177C	S000000381	EHT1	Acyl-coenzymeA:ethanol O-acyltransferase that plays a minor role in medium-chain fatty acid ethyl ester biosynthesis; possesses short-chain esterase activity; localizes to lipid particles and the mitochondrial outer membrane	ORF	Verified
YBR179C	S000000383	FZO1	Mitofusin, mitochondrial integral membrane protein involved in mitochondrial fusion and mitochondrial genome maintenance; contains N-terminal GTPase domain; targeted for destruction by cytosolic components of the ubiquitin-proteasome system	ORF	Verified
YBR180W	S000000384	DTR1	Putative dityrosine transporter, required for spore wall synthesis; expressed during sporulation; member of the major facilitator superfamily (DHA1 family) of multidrug resistance transporters	ORF	Verified
YBR181C	S000000385	RPS6B	Protein component of the small (40S) ribosomal subunit; identical to Rps6Ap and has similarity to rat S6 ribosomal protein	ORF	Verified
YBR182C	S000000386	SMP1	Putative transcription factor involved in regulating the response to osmotic stress; member of the MADS-box family of transcription factors	ORF	Verified
YBR183W	S000000387	YPC1	Alkaline ceramidase that also has reverse (CoA-independent) ceramide synthase activity, catalyzes both breakdown and synthesis of phytoceramide; overexpression confers fumonisin B1 resistance	ORF	Verified
YBR185C	S000000389	MBA1	Protein involved in assembly of mitochondrial respiratory complexes; may act as a receptor for proteins destined for export from the mitochondrial matrix to the inner membrane	ORF	Verified
YBR186W	S000000390	PCH2	Nucleolar component of the pachytene checkpoint, which prevents chromosome segregation when recombination and chromosome synapsis are defective; also represses meiotic interhomolog recombination in the rDNA	ORF	Verified
YBR188C	S000000392	NTC20	Member of a complex, including Prp19p, that binds to the spliceosome; required for pre-mRNA splicing	ORF	Verified
YBR189W	S000000393	RPS9B	Protein component of the small (40S) ribosomal subunit; nearly identical to Rps9Ap and has similarity to E. coli S4 and rat S9 ribosomal proteins	ORF	Verified
YBR191W	S000000395	RPL21A	Protein component of the large (60S) ribosomal subunit, nearly identical to Rpl21Bp and has similarity to rat L21 ribosomal protein	ORF	Verified
YBR192W	S000000396	RIM2	Mitochondrial pyrimidine nucleotide transporter; imports pyrimidine nucleoside triphosphates and exports pyrimidine nucleoside monophosphates; member of the mitochondrial carrier family	ORF	Verified
YBR193C	S000000397	MED8	Subunit of the RNA polymerase II mediator complex; associates with core polymerase subunits to form the RNA polymerase II holoenzyme; essential for transcriptional regulation	ORF	Verified
YBR195C	S000000399	MSI1	Subunit of chromatin assembly factor I (CAF-1), negative regulator of the RAS/cAMP pathway via sequestration of Npr1p kinase; localizes to the nucleus and cytoplasm; homologous to human retinoblastoma binding proteins RbAp48 and RbAp46	ORF	Verified
YBR196C	S000000400	PGI1	Glycolytic enzyme phosphoglucose isomerase, catalyzes the interconversion of glucose-6-phosphate and fructose-6-phosphate; required for cell cycle progression and completion of the gluconeogenic events of sporulation	ORF	Verified
YBR198C	S000000402	TAF5	Subunit (90 kDa) of TFIID and SAGA complexes, involved in RNA polymerase II transcription initiation and in chromatin modification	ORF	Verified
YBR199W	S000000403	KTR4	Putative mannosyltransferase involved in protein glycosylation; member of the KRE2/MNT1 mannosyltransferase family	ORF	Verified
YBR200W	S000000404	BEM1	Protein containing SH3-domains, involved in establishing cell polarity and morphogenesis; functions as a scaffold protein for complexes that include Cdc24p, Ste5p, Ste20p, and Rsr1p	ORF	Verified
YBR201W	S000000405	DER1	Endoplasmic reticulum membrane protein, required for ER-associated protein degradation of misfolded or unassembled proteins; N- and C- termini protrude into the cytoplasm, has similarity to Dfm1p	ORF	Verified
YBR202W	S000000406	MCM7	Component of the hexameric MCM complex, which is important for priming origins of DNA replication in G1 and becomes an active ATP-dependent helicase that promotes DNA melting and elongation when activated by Cdc7p-Dbf4p in S-phase	ORF	Verified
YBR203W	S000000407	COS111	Protein required for resistance to the antifungal drug ciclopirox olamine; not related to the subtelomerically-encoded COS family; the authentic, non-tagged protein is detected in highly purified mitochondria in high-throughput studies	ORF	Verified
YBR205W	S000000409	KTR3	Putative alpha-1,2-mannosyltransferase involved in O- and N-linked protein glycosylation; member of the KRE2/MNT1 mannosyltransferase family	ORF	Verified
YBR207W	S000000411	FTH1	Putative high affinity iron transporter involved in transport of intravacuolar stores of iron; forms complex with Fet5p; expression is regulated by iron; proposed to play indirect role in endocytosis	ORF	Verified
YBR208C	S000000412	DUR1,2	Urea amidolyase, contains both urea carboxylase and allophanate hydrolase activities, degrades urea to CO2 and NH3; expression sensitive to nitrogen catabolite repression and induced by allophanate, an intermediate in allantoin degradation	ORF	Verified
YBR210W	S000000414	ERV15	Protein involved in export of proteins from the endoplasmic reticulum, has similarity to Erv14p	ORF	Verified
YBR211C	S000000415	AME1	Essential kinetochore protein associated with microtubules and spindle pole bodies; component of the kinetochore sub-complex COMA (Ctf19p, Okp1p, Mcm21p, Ame1p); involved in spindle checkpoint maintenance	ORF	Verified
YBR212W	S000000416	NGR1	RNA binding protein that negatively regulates growth rate; interacts with the 3' UTR of the mitochondrial porin (POR1) mRNA and enhances its degradation; overexpression impairs mitochondrial function; expressed in stationary phase	ORF	Verified
YBR213W	S000000417	MET8	Bifunctional dehydrogenase and ferrochelatase, involved in the biosynthesis of siroheme, a prosthetic group used by sulfite reductase; required for sulfate assimilation and methionine biosynthesis	ORF	Verified
YBR214W	S000000418	SDS24	One of two S. cerevisiae homologs (Sds23p and Sds24p) of the Schizosaccharomyces pombe Sds23 protein, which genetic studies have implicated in APC/cyclosome regulation; may play an indirect role in fluid-phase endocytosis	ORF	Verified
YBR215W	S000000419	HPC2	Subunit of the HIR complex, a nucleosome assembly complex involved in regulation of histone gene transcription; mutants display synthetic defects with subunits of FACT, a complex that allows passage of RNA Pol II through nucleosomes	ORF	Verified
YBR216C	S000000420	YBP1	Protein required for oxidation of specific cysteine residues of the transcription factor Yap1p, resulting in the nuclear localization of Yap1p in response to stress	ORF	Verified
YBR217W	S000000421	ATG12	Conserved ubiquitin-like modifier involved in autophagy and the Cvt pathway; conjugated to Atg5p to form a complex involved in Atg8p lipidation; Atg12p-Atg5p also forms a complex with Atg16p that is required for autophagosome formation	ORF	Verified
YBR218C	S000000422	PYC2	Pyruvate carboxylase isoform, cytoplasmic enzyme that converts pyruvate to oxaloacetate; highly similar to isoform Pyc1p but differentially regulated; mutations in the human homolog are associated with lactic acidosis	ORF	Verified
YBR221C	S000000425	PDB1	E1 beta subunit of the pyruvate dehydrogenase (PDH) complex, which is an evolutionarily-conserved multi-protein complex found in mitochondria	ORF	Verified
YBR222C	S000000426	PCS60	Peroxisomal AMP-binding protein, localizes to both the peroxisomal peripheral membrane and matrix, expression is highly inducible by oleic acid, similar to E. coli long chain acyl-CoA synthetase	ORF	Verified
YBR223C	S000000427	TDP1	Tyrosyl-DNA Phosphodiesterase I, hydrolyzes 3'-phosphotyrosyl bonds to generate 3'-phosphate DNA and tyrosine, involved in the repair of DNA lesions created by topoisomerase I	ORF	Verified
YBR227C	S000000431	MCX1	Mitochondrial ATP-binding protein, possibly a mitochondrial chaperone with non-proteolytic function; similar to bacterial ClpX proteins	ORF	Verified
YBR228W	S000000432	SLX1	Subunit of a complex, with Slx4p, that hydrolyzes 5' branches from duplex DNA in response to stalled or converging replication forks; function overlaps with that of Sgs1p-Top3p	ORF	Verified
YBR229C	S000000433	ROT2	Glucosidase II catalytic subunit required for normal cell wall synthesis; mutations in rot2 suppress tor2 mutations, and are synthetically lethal with rot1 mutations	ORF	Verified
YBR230C	S000000434	OM14	Integral mitochondrial outer membrane protein; abundance is decreased in cells grown in glucose relative to other carbon sources; appears to contain 3 alpha-helical transmembrane segments; ORF encodes a 97-basepair intron	ORF	Verified
YBR231C	S000000435	SWC5	Protein of unknown function, component of the SWR1 complex, which exchanges histone variant H2AZ (Htz1p) for chromatin-bound histone H2A	ORF	Verified
YBR233W	S000000437	PBP2	RNA binding protein with similarity to mammalian heterogeneous nuclear RNP K protein, involved in the regulation of telomere position effect and telomere length	ORF	Verified
YBR233W-A	S000007595	DAD3	Essential subunit of the Dam1 complex (aka DASH complex), couples kinetochores to the force produced by MT depolymerization thereby aiding in chromosome segregation; is transferred to the kinetochore prior to mitosis	ORF	Verified
YBR234C	S000000438	ARC40	Subunit of the ARP2/3 complex, which is required for the motility and integrity of cortical actin patches	ORF	Verified
YBR236C	S000000440	ABD1	Methyltransferase, catalyzes the transfer of a methyl group from S-adenosylmethionine to the GpppN terminus of capped mRNA	ORF	Verified
YBR237W	S000000441	PRP5	RNA helicase in the DEAD-box family, necessary for prespliceosome formation, bridges U1 and U2 snRNPs and enables stable U2 snRNP association with intron RNA	ORF	Verified
YBR238C	S000000442		Mitochondrial membrane protein with similarity to Rmd9p; not required for respiratory growth but causes a synthetic respiratory defect in combination with rmd9 mutations; transcriptionally up-regulated by TOR; deletion increases life span	ORF	Verified
YBR240C	S000000444	THI2	Zinc finger protein of the Zn(II)2Cys6 type, probable transcriptional activator of thiamine biosynthetic genes	ORF	Verified
YBR243C	S000000447	ALG7	UDP-N-acetyl-glucosamine-1-P transferase, transfers Glc-Nac-P from UDP-GlcNac to Dol-P in the ER in the first step of the dolichol pathway of protein asparagine-linked glycosylation; inhibited by tunicamycin	ORF	Verified
YBR244W	S000000448	GPX2	Phospholipid hydroperoxide glutathione peroxidase induced by glucose starvation that protects cells from phospholipid hydroperoxides and nonphospholipid peroxides during oxidative stress	ORF	Verified
YBR245C	S000000449	ISW1	Member of the imitation-switch (ISWI) class of ATP-dependent chromatin remodeling complexes; ATPase that forms a complex with Ioc2p and Ioc4p to regulate transcription elongation, and a complex with Ioc3p to repress transcription initiation	ORF	Verified
YBR247C	S000000451	ENP1	Protein associated with U3 and U14 snoRNAs, required for pre-rRNA processing and 40S ribosomal subunit synthesis; localized in the nucleus and concentrated in the nucleolus	ORF	Verified
YBR248C	S000000452	HIS7	Imidazole glycerol phosphate synthase (glutamine amidotransferase:cyclase), catalyzes the fifth and sixth steps of histidine biosynthesis and also produces 5-aminoimidazole-4-carboxamide ribotide (AICAR), a purine precursor	ORF	Verified
YBR249C	S000000453	ARO4	3-deoxy-D-arabino-heptulosonate-7-phosphate (DAHP) synthase, catalyzes the first step in aromatic amino acid biosynthesis and is feedback-inhibited by tyrosine or high concentrations of phenylalanine or tryptophan	ORF	Verified
YBR250W	S000000454	SPO23	Protein of unknown function; associates with meiosis-specific protein Spo1p	ORF	Verified
YBR251W	S000000455	MRPS5	Mitochondrial ribosomal protein of the small subunit	ORF	Verified
YBR252W	S000000456	DUT1	dUTPase, catalyzes hydrolysis of dUTP to dUMP and PPi, thereby preventing incorporation of uracil into DNA during replication; critical for the maintenance of genetic stability	ORF	Verified
YBR253W	S000000457	SRB6	Subunit of the RNA polymerase II mediator complex; associates with core polymerase subunits to form the RNA polymerase II holoenzyme; essential for transcriptional regulation	ORF	Verified
YBR254C	S000000458	TRS20	One of 10 subunits of the transport protein particle (TRAPP) complex of the cis-Golgi which mediates vesicle docking and fusion; mutations in the human homolog cause the spondyloepiphyseal dysplasia tarda (SEDL) disorder	ORF	Verified
YBR256C	S000000460	RIB5	Riboflavin synthase; catalyzes the last step of the riboflavin biosynthesis pathway	ORF	Verified
YBR257W	S000000461	POP4	Subunit of both RNase MRP, which cleaves pre-rRNA, and nuclear RNase P, which cleaves tRNA precursors to generate mature 5' ends; binds to the RPR1 RNA subunit in RNase P	ORF	Verified
YBR258C	S000000462	SHG1	Subunit of the COMPASS (Set1C) complex, which methylates histone H3 on lysine 4 and is required in transcriptional silencing near telomeres	ORF	Verified
YBR260C	S000000464	RGD1	GTPase-activating protein (RhoGAP) for Rho3p and Rho4p, possibly involved in control of actin cytoskeleton organization	ORF	Verified
YBR263W	S000000467	SHM1	Mitochondrial serine hydroxymethyltransferase, converts serine to glycine plus 5,10 methylenetetrahydrofolate; involved in generating precursors for purine, pyrimidine, amino acid, and lipid biosynthesis; reverse reaction generates serine	ORF	Verified
YBR264C	S000000468	YPT10	GTP binding protein that contains the PEST signal sequence specific for proteolytic enzymes; may be involved in vesicular transport; overexpression leads to accumulation of Golgi-like cisternae with budding vesicles	ORF	Verified
YBR265W	S000000469	TSC10	3-ketosphinganine reductase, catalyzes the second step in phytosphingosine synthesis, essential for growth in the absence of exogenous dihydrosphingosine or phytosphingosine, member of short chain dehydrogenase/reductase protein family	ORF	Verified
YBR267W	S000000471	REI1	Cytoplasmic pre-60S factor; required for the correct recycling of shuttling factors Alb1, Arx1 and Tif6 at the end of the ribosomal large subunit biogenesis; involved in bud growth in the mitotic signaling network	ORF	Verified
YBR268W	S000000472	MRPL37	Mitochondrial ribosomal protein of the large subunit	ORF	Verified
YBR272C	S000000476	HSM3	Protein of unknown function, involved in DNA mismatch repair during slow growth; has weak similarity to Msh1p	ORF	Verified
YBR273C	S000000477	UBX7	UBX (ubiquitin regulatory X) domain-containing protein that interacts with Cdc48p	ORF	Verified
YBR274W	S000000478	CHK1	Serine/threonine kinase and DNA damage checkpoint effector, mediates cell cycle arrest via phosphorylation of Pds1p; phosphorylated by checkpoint signal transducer Mec1p; homolog of S. pombe and mammalian Chk1 checkpoint kinase	ORF	Verified
YBR275C	S000000479	RIF1	Protein that binds to the Rap1p C-terminus and acts synergistically with Rif2p to help control telomere length and establish telomeric silencing; deletion results in telomere elongation	ORF	Verified
YBR276C	S000000480	PPS1	Protein phosphatase with specificity for serine, threonine, and tyrosine residues; has a role in the DNA synthesis phase of the cell cycle	ORF	Verified
YBR278W	S000000482	DPB3	Third-largest subunit of DNA polymerase II (DNA polymerase epsilon), required to maintain fidelity of chromosomal replication and also for inheritance of telomeric silencing; mRNA abundance peaks at the G1/S boundary of the cell cycle	ORF	Verified
YBR279W	S000000483	PAF1	RNAP II-associated protein; defines large complex biochemically and functionally distinct from the Srb-Mediator form of Pol II holoenzyme; required for full expression of a subset of cell cycle-regulated genes; homolog of human PD2/hPAF1	ORF	Verified
YBR280C	S000000484	SAF1	F-Box protein involved in proteasome-dependent degradation of Aah1p during entry of cells into quiescence; interacts with Skp1	ORF	Verified
YBR281C	S000000485	DUG2	Probable di- and tri-peptidase; forms a complex with Dug1p and Dug3p to degrade glutathione (GSH) and other peptides containing a gamma-glu-X bond in an alternative pathway to GSH degradation by gamma-glutamyl transpeptidase (Ecm38p)	ORF	Verified
YBR282W	S000000486	MRPL27	Mitochondrial ribosomal protein of the large subunit	ORF	Verified
YBR283C	S000000487	SSH1	Subunit of the Ssh1 translocon complex; Sec61p homolog involved in co-translational pathway of protein translocation; not essential	ORF	Verified
YBR286W	S000000490	APE3	Vacuolar aminopeptidase Y, processed to mature form by Prb1p	ORF	Verified
YBR288C	S000000492	APM3	Mu3-like subunit of the clathrin associated protein complex (AP-3); functions in transport of alkaline phosphatase to the vacuole via the alternate pathway	ORF	Verified
YBR289W	S000000493	SNF5	Subunit of the SWI/SNF chromatin remodeling complex involved in transcriptional regulation; functions interdependently in transcriptional activation with Snf2p and Snf6p	ORF	Verified
YBR290W	S000000494	BSD2	Heavy metal ion homeostasis protein, facilitates trafficking of Smf1p and Smf2p metal transporters to the vacuole where they are degraded, controls metal ion transport, prevents metal hyperaccumulation, functions in copper detoxification	ORF	Verified
YBR291C	S000000495	CTP1	Mitochondrial inner membrane citrate transporter, member of the mitochondrial carrier family	ORF	Verified
YBR293W	S000000497	VBA2	Permease of basic amino acids in the vacuolar membrane	ORF	Verified
YBR294W	S000000498	SUL1	High affinity sulfate permease; sulfate uptake is mediated by specific sulfate transporters Sul1p and Sul2p, which control the concentration of endogenous activated sulfate intermediates	ORF	Verified
YBR295W	S000000499	PCA1	Cadmium transporting P-type ATPase; may also have a role in copper and iron homeostasis; stabilized by Cd binding, which prevents ubiquitination; S288C and other lab strains contain a G970R mutation which eliminates Cd transport function	ORF	Verified
YBR296C	S000000500	PHO89	Na+/Pi cotransporter, active in early growth phase; similar to phosphate transporters of Neurospora crassa; transcription regulated by inorganic phosphate concentrations and Pho4p	ORF	Verified
YBR297W	S000000501	MAL33	MAL-activator protein, part of complex locus MAL3; nonfunctional in genomic reference strain S288C	ORF	Verified
YBR298C	S000000502	MAL31	Maltose permease, high-affinity maltose transporter (alpha-glucoside transporter); encoded in the MAL3 complex locus; member of the 12 transmembrane domain superfamily of sugar transporters; functional in genomic reference strain S288C	ORF	Verified
YBR299W	S000000503	MAL32	Maltase (alpha-D-glucosidase), inducible protein involved in maltose catabolism; encoded in the MAL3 complex locus; functional in genomic reference strain S288C	ORF	Verified
YBR301W	S000000505	DAN3	Cell wall mannoprotein with similarity to Tir1p, Tir2p, Tir3p, and Tir4p; expressed under anaerobic conditions, completely repressed during aerobic growth	ORF	Verified
YBR302C	S000000506	COS2	Protein of unknown function, member of the DUP380 subfamily of conserved, often subtelomerically-encoded proteins	ORF	Verified
YCL001W	S000000507	RER1	Protein involved in retention of membrane proteins, including Sec12p, in the ER; localized to Golgi; functions as a retrieval receptor in returning membrane proteins to the ER	ORF	Verified
YCL004W	S000000510	PGS1	Phosphatidylglycerolphosphate synthase, catalyzes the synthesis of phosphatidylglycerolphosphate from CDP-diacylglycerol and sn-glycerol 3-phosphate in the first committed and rate-limiting step of cardiolipin biosynthesis	ORF	Verified
YCL005W	S000000511	LDB16	Protein of unknown function; null mutants have decreased net negative cell surface charge; GFP-fusion protein expression is induced in response to the DNA-damaging agent MMS; native protein is detected in purified mitochondria	ORF	Verified
YCL005W-A	S000028508	VMA9	Vacuolar H+ ATPase subunit e of the V-ATPase V0 subcomplex; essential for vacuolar acidification; interacts with the V-ATPase assembly factor Vma21p in the ER; involved in V0 biogenesis	ORF	Verified
YCL008C	S000000514	STP22	Component of the ESCRT-I complex, which is involved in ubiquitin-dependent sorting of proteins into the endosome; homologous to the mouse and human Tsg101 tumor susceptibility gene; mutants exhibit a Class E Vps phenotype	ORF	Verified
YCL009C	S000000515	ILV6	Regulatory subunit of acetolactate synthase, which catalyzes the first step of branched-chain amino acid biosynthesis; enhances activity of the Ilv2p catalytic subunit, localizes to mitochondria	ORF	Verified
YCL010C	S000000516	SGF29	SaGa associated Factor 29kDa; Probable 29kKDa Subunit of SAGA histone acetyltransferase complex	ORF	Verified
YCL011C	S000000517	GBP2	Poly(A+) RNA-binding protein, involved in the export of mRNAs from the nucleus to the cytoplasm; similar to Hrb1p and Npl3p; also binds single-stranded telomeric repeat sequence in vitro	ORF	Verified
YCL012C	S000029705		Putative protein of unknown function; orthologs are present in S. bayanus, S. paradoxus and Ashbya gossypii; YCL012C is not an essential gene	ORF	Verified
YCL014W	S000000520	BUD3	Protein involved in bud-site selection and required for axial budding pattern; localizes with septins to bud neck in mitosis and may constitute an axial landmark for next round of budding	ORF	Verified
YCL016C	S000000521	DCC1	Subunit of a complex with Ctf8p and Ctf18p that shares some components with Replication Factor C, required for sister chromatid cohesion and telomere length maintenance	ORF	Verified
YCL017C	S000000522	NFS1	Cysteine desulfurase involved in iron-sulfur cluster (Fe/S) biogenesis; required for the post-transcriptional thio-modification of mitochondrial and cytoplasmic tRNAs; essential protein located predominantly in mitochondria	ORF	Verified
YCL018W	S000000523	LEU2	Beta-isopropylmalate dehydrogenase (IMDH), catalyzes the third step in the leucine biosynthesis pathway	ORF	Verified
YCL024W	S000000529	KCC4	Protein kinase of the bud neck involved in the septin checkpoint, associates with septin proteins, negatively regulates Swe1p by phosphorylation, shows structural homology to bud neck kinases Gin4p and Hsl1p	ORF	Verified
YCL025C	S000000530	AGP1	Low-affinity amino acid permease with broad substrate range, involved in uptake of asparagine, glutamine, and other amino acids; expression is regulated by the SPS plasma membrane amino acid sensor system (Ssy1p-Ptr3p-Ssy5p)	ORF	Verified
YCL026C-A	S000000589	FRM2	Protein of unknown function, involved in the integration of lipid signaling pathways with cellular homeostasis; similar to bacterial nitroreductases	ORF	Verified
YCL027W	S000000532	FUS1	Membrane protein localized to the shmoo tip, required for cell fusion; expression regulated by mating pheromone; proposed to coordinate signaling, fusion, and polarization events required for fusion; potential Cdc28p substrate	ORF	Verified
YCL028W	S000000533	RNQ1	[PIN(+)] prion, an infectious protein conformation that is generally an ordered protein aggregate	ORF	Verified
YCL029C	S000000534	BIK1	Microtubule-associated protein, component of the interface between microtubules and kinetochore, involved in sister chromatid separation; essential in polyploid cells but not in haploid or diploid cells; ortholog of mammalian CLIP-170	ORF	Verified
YCL030C	S000000535	HIS4	Multifunctional enzyme containing phosphoribosyl-ATP pyrophosphatase, phosphoribosyl-AMP cyclohydrolase, and histidinol dehydrogenase activities; catalyzes the second, third, ninth and tenth steps in histidine biosynthesis	ORF	Verified
YCL031C	S000000536	RRP7	Essential protein involved in rRNA processing and ribosome biogenesis	ORF	Verified
YCL032W	S000000537	STE50	Protein involved in mating response, invasive/filamentous growth, and osmotolerance, acts as an adaptor that links G protein-associated Cdc42p-Ste20p complex to the effector Ste11p to modulate signal transduction	ORF	Verified
YCL034W	S000000539	LSB5	Protein of unknown function; binds Las17p, which is a homolog of human Wiskott-Aldrich Syndrome protein involved in actin patch assembly and actin polymerization	ORF	Verified
YCL035C	S000000540	GRX1	Hydroperoxide and superoxide-radical responsive heat-stable glutathione-dependent disulfide oxidoreductase with active site cysteine pair; protects cells from oxidative damage	ORF	Verified
YCL036W	S000000541	GFD2	Protein of unknown function, identified as a high-copy suppressor of a dbp5 mutation	ORF	Verified
YCL037C	S000000542	SRO9	Cytoplasmic RNA-binding protein that associates with translating ribosomes; involved in heme regulation of Hap1p as a component of the HMC complex, also involved in the organization of actin filaments; contains a La motif	ORF	Verified
YCL038C	S000000543	ATG22	Vacuolar integral membrane protein required for efflux of amino acids during autophagic body breakdown in the vacuole; null mutation causes a gradual loss of viability during starvation	ORF	Verified
YCL039W	S000000544	GID7	Protein of unknown function, involved in proteasome-dependent catabolite inactivation of fructose-1,6-bisphosphatase; contains six WD40 repeats; computational analysis suggests that Gid7p and Moh1p have similar functions	ORF	Verified
YCL040W	S000000545	GLK1	Glucokinase, catalyzes the phosphorylation of glucose at C6 in the first irreversible step of glucose metabolism; one of three glucose phosphorylating enzymes; expression regulated by non-fermentable carbon sources	ORF	Verified
YCL043C	S000000548	PDI1	Protein disulfide isomerase, multifunctional protein resident in the endoplasmic reticulum lumen, essential for the formation of disulfide bonds in secretory and cell-surface proteins, unscrambles non-native disulfide bonds	ORF	Verified
YCL044C	S000000549	MGR1	Subunit, with Yme1p, of the mitochondrial inner membrane i-AAA protease complex, which is responsible for degradation of unfolded or misfolded mitochondrial gene products; required for growth of cells lacking the mitochondrial genome	ORF	Verified
YCL048W	S000000553	SPS22	Protein of unknown function, redundant with Sps2p for the organization of the beta-glucan layer of the spore wall	ORF	Verified
YCL050C	S000000555	APA1	Diadenosine 5',5''-P1,P4-tetraphosphate phosphorylase I (AP4A phosphorylase), involved in catabolism of bis(5'-nucleosidyl) tetraphosphates; has similarity to Apa2p	ORF	Verified
YCL051W	S000000556	LRE1	Protein involved in control of cell wall structure and stress response; inhibits Cbk1p protein kinase activity; overproduction confers resistance to cell-wall degrading enzymes	ORF	Verified
YCL052C	S000000557	PBN1	Essential component of glycosylphosphatidylinositol-mannosyltransferase I, required for the autocatalytic post-translational processing of the protease B precursor Prb1p, localizes to ER in lumenal orientation; homolog of mammalian PIG-X	ORF	Verified
YCL054W	S000000559	SPB1	AdoMet-dependent methyltransferase involved in rRNA processing and 60S ribosomal subunit maturation; methylates G2922 in the tRNA docking site of the large subunit rRNA and in the absence of snR52, U2921; suppressor of PAB1 mutants	ORF	Verified
YCL055W	S000000560	KAR4	Transcription factor required for gene regulation in repsonse to pheromones; also required during meiosis; exists in two forms, a slower-migrating form more abundant during vegetative growth and a faster-migrating form induced by pheromone	ORF	Verified
YCL057W	S000000562	PRD1	Zinc metalloendopeptidase, found in the cytoplasm and intermembrane space of mitochondria; with Cym1p, involved in degradation of mitochondrial proteins and of presequence peptides cleaved from imported proteins	ORF	Verified
YCL059C	S000000564	KRR1	Essential nucleolar protein required for the synthesis of 18S rRNA and for the assembly of 40S ribosomal subunit	ORF	Verified
YCL061C	S000000566	MRC1	S-phase checkpoint protein found at replication forks, required for DNA replication; also required for Rad53p activation during DNA replication stress, where it forms a replication-pausing complex with Tof1p and is phosphorylated by Mec1p	ORF	Verified
YCL063W	S000000568	VAC17	Protein involved in vacuole inheritance; acts as a vacuole-specific receptor for myosin Myo2p	ORF	Verified
YCL064C	S000000569	CHA1	Catabolic L-serine (L-threonine) deaminase, catalyzes the degradation of both L-serine and L-threonine; required to use serine or threonine as the sole nitrogen source, transcriptionally induced by serine and threonine	ORF	Verified
YCL066W	S000000571	HMLALPHA1	Silenced copy of ALPHA1 at HML, encoding a transcriptional coactivator involved in the regulation of mating-type alpha-specific gene expression	ORF	silenced_gene|Verified
YCL067C	S000000572	HMLALPHA2	Silenced copy of ALPHA2 at HML; homeobox-domain protein that associates with Mcm1p in haploid cells to repress a-specific gene expression and interacts with a1p in diploid cells to repress haploid-specific gene expression	ORF	silenced_gene|Verified
YCL069W	S000000574	VBA3	Permease of basic amino acids in the vacuolar membrane	ORF	Verified
YCR002C	S000000595	CDC10	Component of the septin ring of the mother-bud neck that is required for cytokinesis; septins recruit proteins to the neck and can act as a barrier to diffusion at the membrane, and they comprise the 10nm filaments seen with EM	ORF	Verified
YCR003W	S000000596	MRPL32	Mitochondrial ribosomal protein of the large subunit	ORF	Verified
YCR004C	S000000597	YCP4	Protein of unknown function, has sequence and structural similarity to flavodoxins; predicted to be palmitoylated; the authentic, non-tagged protein is detected in highly purified mitochondria in high-throughput studies	ORF	Verified
YCR005C	S000000598	CIT2	Citrate synthase, catalyzes the condensation of acetyl coenzyme A and oxaloacetate to form citrate, peroxisomal isozyme involved in glyoxylate cycle; expression is controlled by Rtg1p and Rtg2p transcription factors	ORF	Verified
YCR008W	S000000601	SAT4	Ser/Thr protein kinase involved in salt tolerance; funtions in regulation of Trk1p-Trk2p potassium transporter; partially redundant with Hal5p; has similarity to Npr1p	ORF	Verified
YCR009C	S000000602	RVS161	Amphiphysin-like lipid raft protein; subunit of a complex (Rvs161p-Rvs167p) that regulates polarization of the actin cytoskeleton, endocytosis, cell polarity, cell fusion and viability following starvation or osmotic stress	ORF	Verified
YCR010C	S000000603	ADY2	Acetate transporter required for normal sporulation; phosphorylated in mitochondria	ORF	Verified
YCR011C	S000000604	ADP1	Putative ATP-dependent permease of the ABC transporter family of proteins	ORF	Verified
YCR012W	S000000605	PGK1	3-phosphoglycerate kinase, catalyzes transfer of high-energy phosphoryl groups from the acyl phosphate of 1,3-bisphosphoglycerate to ADP to produce ATP; key enzyme in glycolysis and gluconeogenesis	ORF	Verified
YCR014C	S000000607	POL4	DNA polymerase IV, undergoes pair-wise interactions with Dnl4p-Lif1p and Rad27p to mediate repair of DNA double-strand breaks by non-homologous end joining (NHEJ); homologous to mammalian DNA polymerase beta	ORF	Verified
YCR017C	S000000610	CWH43	Putative sensor/transporter protein involved in cell wall biogenesis; contains 14-16 transmembrane segments and several putative glycosylation and phosphorylation sites; null mutation is synthetically lethal with pkc1 deletion	ORF	Verified
YCR018C	S000000611	SRD1	Protein involved in the processing of pre-rRNA to mature rRNA; contains a C2/C2 zinc finger motif; srd1 mutation suppresses defects caused by the rrp1-1 mutation	ORF	Verified
YCR019W	S000000612	MAK32	Protein necessary for structural stability of L-A double-stranded RNA-containing particles	ORF	Verified
YCR020C	S000000613	PET18	Protein required for respiratory growth and stability of the mitochondrial genome	ORF	Verified
YCR020C-A	S000000614	MAK31	Non-catalytic subunit of N-terminal acetyltransferase of the NatC type; required for replication of dsRNA virus; member of the Sm protein family	ORF	Verified
YCR020W-B	S000006439	HTL1	Component of the RSC chromatin remodeling complex; RSC functions in transcriptional regulation and elongation, chromosome stability, and establishing sister chromatid cohesion; involved in telomere maintenance	ORF	Verified
YCR021C	S000000615	HSP30	Hydrophobic plasma membrane localized, stress-responsive protein that negatively regulates the H(+)-ATPase Pma1p; induced by heat shock, ethanol treatment, weak organic acid, glucose limitation, and entry into stationary phase	ORF	Verified
YCR023C	S000000617		Vacuolar membrane protein of unknown function; member of the multidrug resistance family; YCR023C is not an essential gene	ORF	Verified
YCR024C	S000000618	SLM5	Mitochondrial asparaginyl-tRNA synthetase	ORF	Verified
YCR024C-A	S000000619	PMP1	Small single-membrane span proteolipid that functions as a regulatory subunit of the plasma membrane H(+)-ATPase Pma1p, forms unique helix and positively charged cytoplasmic domain that is able to specifically segregate phosphatidylserines	ORF	Verified
YCR026C	S000000621	NPP1	Nucleotide pyrophosphatase/phosphodiesterase family member; mediates extracellular nucleotide phosphate hydrolysis along with Npp2p and Pho5p; activity and expression enhanced during conditions of phosphate starvation	ORF	Verified
YCR027C	S000000622	RHB1	Putative Rheb-related GTPase involved in regulating canavanine resistance and arginine uptake; member of the Ras superfamily of G-proteins	ORF	Verified
YCR028C	S000000623	FEN2	Plasma membrane H+-pantothenate symporter; confers sensitivity to the antifungal agent fenpropimorph	ORF	Verified
YCR028C-A	S000007222	RIM1	Single-stranded DNA-binding protein essential for mitochondrial genome maintenance; involved in mitochondrial DNA replication	ORF	Verified
YCR030C	S000000626	SYP1	Protein of unknown function that may regulate assembly and disassembly of the septin ring; colocalizes and interacts with septin subunits; potential role in actin cytoskeletal organization	ORF	Verified
YCR031C	S000000627	RPS14A	Ribosomal protein 59 of the small subunit, required for ribosome assembly and 20S pre-rRNA processing; mutations confer cryptopleurine resistance; nearly identical to Rps14Bp and similar to E. coli S11 and rat S14 ribosomal proteins	ORF	Verified
YCR032W	S000000628	BPH1	PProtein homologous to human Chediak-Higashi syndrome and murine Beige proteins, which are implicated in disease syndromes due to defective lysosomal trafficking; mutant phenotype and genetic interactions suggest a role in protein sorting	ORF	Verified
YCR033W	S000000629	SNT1	Subunit of the Set3C deacetylase complex that interacts directly with the Set3C subunit, Sif2p; putative DNA-binding protein	ORF	Verified
YCR034W	S000000630	FEN1	Fatty acid elongase, involved in sphingolipid biosynthesis; acts on fatty acids of up to 24 carbons in length; mutations have regulatory effects on 1,3-beta-glucan synthase, vacuolar ATPase, and the secretory pathway	ORF	Verified
YCR035C	S000000631	RRP43	Protein involved in rRNA processing; component of the exosome 3->5 exonuclease complex with Rrp41p, Rrp42p, Rrp4p and Dis3p; required for efficient maturation of 5.8S, 18S and 25S rRNA	ORF	Verified
YCR036W	S000000632	RBK1	Putative ribokinase	ORF	Verified
YCR037C	S000000633	PHO87	Low-affinity inorganic phosphate (Pi) transporter, involved in activation of PHO pathway; expression is independent of Pi concentration and Pho4p activity; contains 12 membrane-spanning segments	ORF	Verified
YCR038C	S000000634	BUD5	GTP/GDP exchange factor for Rsr1p (Bud1p) required for both axial and bipolar budding patterns; mutants exhibit random budding in all cell types	ORF	Verified
YCR039C	S000000635	MATALPHA2	Homeobox-domain protein that, with Mcm1p, represses a-specific genes in haploids; acts with A1p to repress transcription of haploid-specific genes in diploids; one of two genes encoded by the MATalpha mating type cassette	ORF	Verified
YCR040W	S000000636	MATALPHA1	Transcriptional co-activator involved in regulation of mating-type-specific gene expression; targets the transcription factor Mcm1p to the promoters of alpha-specific genes; one of two genes encoded by the MATalpha mating type cassette	ORF	Verified
YCR042C	S000000638	TAF2	TFIID subunit (150 kDa), involved in RNA polymerase II transcription initiation	ORF	Verified
YCR044C	S000000640	PER1	Protein of the endoplasmic reticulum, required for GPI-phospholipase A2 activity that remodels the GPI anchor as a prerequisite for association of GPI-anchored proteins with lipid rafts; functionally complemented by human ortholog PERLD1	ORF	Verified
YCR046C	S000000642	IMG1	Mitochondrial ribosomal protein of the large subunit, required for respiration and for maintenance of the mitochondrial genome	ORF	Verified
YCR047C	S000000643	BUD23	Protein involved in bud-site selection; diploid mutants display a random budding pattern instead of the wild-type bipolar pattern	ORF	Verified
YCR048W	S000000644	ARE1	Acyl-CoA:sterol acyltransferase, isozyme of Are2p; endoplasmic reticulum enzyme that contributes the major sterol esterification activity in the absence of oxygen	ORF	Verified
YCR052W	S000000648	RSC6	Component of the RSC chromatin remodeling complex; essential for mitotic growth; homolog of SWI/SNF subunit Swp73p	ORF	Verified
YCR053W	S000000649	THR4	Threonine synthase, conserved protein that catalyzes formation of threonine from 0-phosphohomoserine; expression is regulated by the GCN4-mediated general amino acid control pathway	ORF	Verified
YCR054C	S000000650	CTR86	Essential protein of unknown function; upstream region contains a Gcn4p responsive site suggesting a possible role in amino acid biosynthesis	ORF	Verified
YCR057C	S000000653	PWP2	Conserved 90S pre-ribosomal component essential for proper endonucleolytic cleavage of the 35 S rRNA precursor at A0, A1, and A2 sites; contains eight WD-repeats; PWP2 deletion leads to defects in cell cycle and bud morphogenesis	ORF	Verified
YCR059C	S000000655	YIH1	Protein that inhibits activation of Gcn2p, an eIF2 alpha subunit protein kinase, by competing for Gcn1p binding, thus impacting gene expression in response to starvation; has sequence and functional similarity to the mouse IMPACT gene	ORF	Verified
YCR060W	S000000656	TAH1	HSP90 cofactor; interacts with Hsp82p, Pih1p, Rvb1 and Rvb2, contains a single TPR domain with at least two TPR motifs	ORF	Verified
YCR063W	S000000659	BUD31	Protein involved in bud-site selection; analysis of integrated high-throughput datasets predicts an involvement in RNA splicing; diploid mutants display a random budding pattern instead of the wild-type bipolar pattern	ORF	Verified
YCR065W	S000000661	HCM1	Forkhead transcription factor that drives S-phase specific expression of genes involved in chromosome segregation, spindle dynamics, and budding; suppressor of calmodulin mutants with specific SPB assembly defects; telomere maintenance role	ORF	Verified
YCR066W	S000000662	RAD18	Protein involved in postreplication repair; binds single-stranded DNA and has single-stranded DNA dependent ATPase activity; forms heterodimer with Rad6p; contains RING-finger motif	ORF	Verified
YCR067C	S000000663	SED4	Integral endoplasmic reticulum membrane protein, functions as a positive regulator of Sar1p probably through inhibition of GTPase activation by Sec23p; binds Sec16p, participates in vesicle formation, similar to Sec12p	ORF	Verified
YCR068W	S000000664	ATG15	Lipase required for intravacuolar lysis of autophagic bodies and Cvt bodies; targeted to intravacuolar vesicles during autophagy via the multivesicular body (MVB) pathway	ORF	Verified
YCR069W	S000000665	CPR4	Peptidyl-prolyl cis-trans isomerase (cyclophilin), catalyzes the cis-trans isomerization of peptide bonds N-terminal to proline residues; has a potential role in the secretory pathway	ORF	Verified
YCR071C	S000000667	IMG2	Mitochondrial ribosomal protein of the small subunit	ORF	Verified
YCR072C	S000000668	RSA4	WD-repeat protein involved in ribosome biogenesis; may interact with ribosomes; required for maturation and efficient intra-nuclear transport or pre-60S ribosomal subunits, localizes to the nucleolus	ORF	Verified
YCR073C	S000000669	SSK22	MAP kinase kinase kinase of the HOG1 mitogen-activated signaling pathway; functionally redundant with, and homologous to, Ssk2p; interacts with and is activated by Ssk1p; phosphorylates Pbs2p	ORF	Verified
YCR073W-A	S000000718	SOL2	Protein with a possible role in tRNA export; shows similarity to 6-phosphogluconolactonase non-catalytic domains but does not exhibit this enzymatic activity; homologous to Sol1p, Sol3p, and Sol4p	ORF	Verified
YCR075C	S000000671	ERS1	Protein with similarity to human cystinosin, which is a H(+)-driven transporter involved in L-cystine export from lysosomes and implicated in the disease cystinosis; contains seven transmembrane domains	ORF	Verified
YCR077C	S000000673	PAT1	Topoisomerase II-associated deadenylation-dependent mRNA-decapping factor; also required for faithful chromosome transmission, maintenance of rDNA locus stability, and protection of mRNA 3'-UTRs from trimming; functionally linked to Pab1p	ORF	Verified
YCR079W	S000002133	PTC6	Mitochondrial protein phosphatase of type 2C with similarity to mammalian PP1Ks; involved in mitophagy; null mutant is sensitive to rapamycin and has decreased phosphorylation of the Pda1 subunit of pyruvate dehydrogenase	ORF	Verified
YCR081W	S000000677	SRB8	Subunit of the RNA polymerase II mediator complex; associates with core polymerase subunits to form the RNA polymerase II holoenzyme; essential for transcriptional regulation; involved in glucose repression	ORF	Verified
YCR082W	S000000678	AHC2	Protein of unknown function, putative transcriptional regulator; proposed to be a Ada Histone acetyltransferase complex component; GFP tagged protein is localized to the cytoplasm and nucleus	ORF	Verified
YCR083W	S000000679	TRX3	Mitochondrial thioredoxin, highly conserved oxidoreductase required to maintain the redox homeostasis of the cell, forms the mitochondrial thioredoxin system with Trr2p, redox state is maintained by both Trr2p and Glr1p	ORF	Verified
YCR084C	S000000680	TUP1	General repressor of transcription, forms complex with Cyc8p, involved in the establishment of repressive chromatin structure through interactions with histones H3 and H4, appears to enhance expression of some genes	ORF	Verified
YCR086W	S000000682	CSM1	Nucleolar protein that forms a complex with Lrs4p which binds Mam1p at kinetochores during meiosis I to mediate accurate chromosome segregation, may be involved in premeiotic DNA replication; possible role in telomere maintenance	ORF	Verified
YCR088W	S000000684	ABP1	Actin-binding protein of the cortical actin cytoskeleton, important for activation of the Arp2/3 complex that plays a key role actin in cytoskeleton organization	ORF	Verified
YCR089W	S000000685	FIG2	Cell wall adhesin, expressed specifically during mating; may be involved in maintenance of cell wall integrity during mating	ORF	Verified
YCR091W	S000000687	KIN82	Putative serine/threonine protein kinase, most similar to cyclic nucleotide-dependent protein kinase subfamily and the protein kinase C subfamily	ORF	Verified
YCR092C	S000000688	MSH3	Mismatch repair protein, forms dimers with Msh2p that mediate repair of insertion or deletion mutations and removal of nonhomologous DNA ends, contains a PCNA (Pol30p) binding motif required for genome stability	ORF	Verified
YCR093W	S000000689	CDC39	Component of the CCR4-NOT complex, which has multiple roles in regulating mRNA levels including regulation of transcription and destabilizing mRNAs by deadenylation; basal transcription factor	ORF	Verified
YCR094W	S000000690	CDC50	Endosomal protein that regulates cell polarity, controls polarized growth; similar to Ynr048wp and Lem3p	ORF	Verified
YCR096C	S000000692	HMRA2	Silenced copy of a2 at HMR; similarity to Alpha2p; required along with a1p for inhibiting expression of the HO endonuclease in a/alpha HO/HO diploid cells with an active mating-type interconversion system	ORF	silenced_gene|Verified
YCR097W	S000000694	HMRA1	Silenced copy of a1 at HMR; homeobox corepressor that interacts with Alpha2p to repress haploid-specific gene transcription in diploid cells	ORF	silenced_gene|Verified
YCR098C	S000000695	GIT1	Plasma membrane permease, mediates uptake of glycerophosphoinositol and glycerophosphocholine as sources of the nutrients inositol and phosphate; expression and transport rate are regulated by phosphate and inositol availability	ORF	Verified
YCR104W	S000000701	PAU3	Part of 23-member seripauperin multigene family encoded mainly in subtelomeric regions, active during alcoholic fermentation, regulated by anaerobiosis, negatively regulated by oxygen, repressed by heme	ORF	Verified
YCR105W	S000000702	ADH7	NADPH-dependent medium chain alcohol dehydrogenase with broad substrate specificity; member of the cinnamyl family of alcohol dehydrogenases; may be involved in fusel alcohol synthesis or in aldehyde tolerance	ORF	Verified
YCR106W	S000000703	RDS1	Zinc cluster transcription factor involved in conferring resistance to cycloheximide	ORF	Verified
YCR107W	S000000704	AAD3	Putative aryl-alcohol dehydrogenase with similarity to P. chrysosporium aryl-alcohol dehydrogenase; mutational analysis has not yet revealed a physiological role	ORF	Verified
YDL001W	S000002159	RMD1	Cytoplasmic protein required for sporulation	ORF	Verified
YDL002C	S000002160	NHP10	Protein related to mammalian high mobility group proteins; likely component of the INO80 complex, which is an ATP-dependent chromatin-remodeling complex	ORF	Verified
YDL003W	S000002161	MCD1	Essential protein required for sister chromatid cohesion in mitosis and meiosis; subunit of the cohesin complex; expression is cell cycle regulated and peaks in S phase	ORF	Verified
YDL004W	S000002162	ATP16	Delta subunit of the central stalk of mitochondrial F1F0 ATP synthase, which is a large, evolutionarily conserved enzyme complex required for ATP synthesis; phosphorylated	ORF	Verified
YDL005C	S000002163	MED2	Subunit of the RNA polymerase II mediator complex; associates with core polymerase subunits to form the RNA polymerase II holoenzyme; essential for transcriptional regulation	ORF	Verified
YDL006W	S000002164	PTC1	Type 2C protein phosphatase (PP2C); inactivates the osmosensing MAPK cascade by dephosphorylating Hog1p; mutation delays mitochondrial inheritance; deletion reveals defects in precursor tRNA splicing, sporulation and cell separation	ORF	Verified
YDL007W	S000002165	RPT2	One of six ATPases of the 19S regulatory particle of the 26S proteasome involved in the degradation of ubiquitinated substrates; required for normal peptide hydrolysis by the core 20S particle	ORF	Verified
YDL008W	S000002166	APC11	Catalytic core subunit of the Anaphase-Promoting Complex/Cyclosome (APC/C), which is a ubiquitin-protein ligase required for degradation of anaphase inhibitors, including mitotic cyclins, during the metaphase/anaphase transition	ORF	Verified
YDL010W	S000002168	GRX6	Cis-golgi localized monothiol glutaredoxin that binds an iron-sulfur cluster; more similar in activity to dithiol than other monothiol glutaredoxins; involved in the oxidative stress response; functional overlap with GRX7	ORF	Verified
YDL013W	S000002171	SLX5	Subunit of the Slx5-Slx8 substrate-specific ubiquitin ligase complex; stimulated by prior attachment of SUMO to the substrate	ORF	Verified
YDL014W	S000002172	NOP1	Nucleolar protein, component of the small subunit processome complex, which is required for processing of pre-18S rRNA; has similarity to mammalian fibrillarin	ORF	Verified
YDL015C	S000002173	TSC13	Enoyl reductase that catalyzes the last step in each cycle of very long chain fatty acid elongation, localizes to the ER, highly enriched in a structure marking nuclear-vacuolar junctions, coimmunoprecipitates with elongases Fen1p and Sur4p	ORF	Verified
YDL017W	S000002175	CDC7	DDK (Dbf4-dependent kinase) catalytic subunit required for firing origins and replication fork progression in mitosis through phosphorylation of Mcm2-7p complexes and Cdc45p; kinase activity correlates with cyclical DBF4 expression	ORF	Verified
YDL018C	S000002176	ERP3	Protein with similarity to Emp24p and Erv25p, member of the p24 family involved in ER to Golgi transport	ORF	Verified
YDL019C	S000002177	OSH2	Member of an oxysterol-binding protein family with seven members in S. cerevisiae; family members have overlapping, redundant functions in sterol metabolism and collectively perform a function essential for viability	ORF	Verified
YDL020C	S000002178	RPN4	Transcription factor that stimulates expression of proteasome genes; Rpn4p levels are in turn regulated by the 26S proteasome in a negative feedback control mechanism; RPN4 is transcriptionally regulated by various stress responses	ORF	Verified
YDL021W	S000002179	GPM2	Homolog of Gpm1p phosphoglycerate mutase, which converts 3-phosphoglycerate to 2-phosphoglycerate in glycolysis; may be non-functional derivative of a gene duplication event	ORF	Verified
YDL022W	S000002180	GPD1	NAD-dependent glycerol-3-phosphate dehydrogenase, key enzyme of glycerol synthesis, essential for growth under osmotic stress; expression regulated by high-osmolarity glycerol response pathway; homolog of Gpd2p	ORF	Verified
YDL024C	S000002182	DIA3	Protein of unknown function, involved in invasive and pseudohyphal growth	ORF	Verified
YDL028C	S000002186	MPS1	Dual-specificity kinase required for spindle pole body (SPB) duplication and spindle checkpoint function; substrates include SPB proteins Spc42p, Spc110p, and Spc98p, mitotic exit network protein Mob1p, and checkpoint protein Mad1p	ORF	Verified
YDL029W	S000002187	ARP2	Essential component of the Arp2/3 complex, which is a highly conserved actin nucleation center required for the motility and integrity of actin patches; involved in endocytosis and membrane growth and polarity	ORF	Verified
YDL030W	S000002188	PRP9	Subunit of the SF3a splicing factor complex, required for spliceosome assembly; acts after the formation of the U1 snRNP-pre-mRNA complex	ORF	Verified
YDL031W	S000002189	DBP10	Putative ATP-dependent RNA helicase of the DEAD-box protein family, constituent of 66S pre-ribosomal particles; essential protein involved in ribosome biogenesis	ORF	Verified
YDL033C	S000002191	SLM3	tRNA-specific 2-thiouridylase, responsible for 2-thiolation of the wobble base of mitochondrial tRNAs; human ortholog is implicated in myoclonus epilepsy associated with ragged red fibers (MERRF)	ORF	Verified
YDL035C	S000002193	GPR1	Plasma membrane G protein coupled receptor (GPCR) that interacts with the heterotrimeric G protein alpha subunit, Gpa2p, and with Plc1p; sensor that integrates nutritional signals with the modulation of cell fate via PKA and cAMP synthesis	ORF	Verified
YDL036C	S000002194	PUS9	Mitochondrial tRNA pseudouridine synthase involved in pseudouridylation of mitochondrial tRNAs at position 32	ORF	Verified
YDL037C	S000002195	BSC1	Protein of unconfirmed function, similar to cell surface flocculin Muc1p; ORF exhibits genomic organization compatible with a translational readthrough-dependent mode of expression	ORF	Verified
YDL039C	S000002197	PRM7	Pheromone-regulated protein, predicted to have one transmembrane segment; promoter contains Gcn4p binding elements	ORF	Verified
YDL040C	S000002198	NAT1	Subunit of the N-terminal acetyltransferase NatA (Nat1p, Ard1p, Nat5p); N-terminally acetylates many proteins, which influences multiple processes such as the cell cycle, heat-shock resistance, mating, sporulation, and telomeric silencing	ORF	Verified
YDL042C	S000002200	SIR2	Conserved NAD+ dependent histone deacetylase of the Sirtuin family involved in regulation of lifespan; plays roles in silencing at HML, HMR, telomeres, and the rDNA locus; negatively regulates initiation of DNA replication	ORF	Verified
YDL043C	S000002201	PRP11	Subunit of the SF3a splicing factor complex, required for spliceosome assembly	ORF	Verified
YDL044C	S000002202	MTF2	Mitochondrial matrix protein that interacts with an N-terminal region of mitochondrial RNA polymerase (Rpo41p) and couples RNA processing and translation to transcription	ORF	Verified
YDL045C	S000002203	FAD1	Flavin adenine dinucleotide (FAD) synthetase, performs the second step in synthesis of FAD from riboflavin	ORF	Verified
YDL045W-A	S000006430	MRP10	Mitochondrial ribosomal protein of the small subunit	ORF	Verified
YDL046W	S000002204	NPC2	Functional homolog of human NPC2/He1, which is a cholesterol-binding protein whose deficiency causes Niemann-Pick type C2 disease involving retention of cholesterol in lysosomes	ORF	Verified
YDL047W	S000002205	SIT4	Type 2A-related serine-threonine phosphatase that functions in the G1/S transition of the mitotic cycle; cytoplasmic and nuclear protein that modulates functions mediated by Pkc1p including cell wall and actin cytoskeleton organization	ORF	Verified
YDL048C	S000002206	STP4	Protein containing a Kruppel-type zinc-finger domain; has similarity to Stp1p, Stp2p, and Stp3p	ORF	Verified
YDL049C	S000002207	KNH1	Protein with similarity to Kre9p, which is involved in cell wall beta 1,6-glucan synthesis; overproduction suppresses growth defects of a kre9 null mutant	ORF	Verified
YDL051W	S000002209	LHP1	RNA binding protein required for maturation of tRNA and U6 snRNA precursors; acts as a molecular chaperone for RNAs transcribed by polymerase III; homologous to human La (SS-B) autoantigen	ORF	Verified
YDL052C	S000002210	SLC1	1-acyl-sn-gylcerol-3-phosphate acyltransferase, catalyzes the acylation of lysophosphatidic acid to form phosphatidic acid, a key intermediate in lipid metabolism; enzymatic activity detected in lipid particles and microsomes	ORF	Verified
YDL053C	S000002211	PBP4	Pbp1p binding protein, interacts strongly with Pab1p-binding protein 1 (Pbp1p) in the yeast two-hybrid system; also interacts with Lsm12p in a copurification assay	ORF	Verified
YDL054C	S000002212	MCH1	Protein with similarity to mammalian monocarboxylate permeases, which are involved in transport of monocarboxylic acids across the plasma membrane; mutant is not deficient in monocarboxylate transport	ORF	Verified
YDL055C	S000002213	PSA1	GDP-mannose pyrophosphorylase (mannose-1-phosphate guanyltransferase), synthesizes GDP-mannose from GTP and mannose-1-phosphate in cell wall biosynthesis; required for normal cell wall structure	ORF	Verified
YDL056W	S000002214	MBP1	Transcription factor involved in regulation of cell cycle progression from G1 to S phase, forms a complex with Swi6p that binds to MluI cell cycle box regulatory element in promoters of DNA synthesis genes	ORF	Verified
YDL058W	S000002216	USO1	Essential protein involved in intracellular protein transport, coiled-coil protein necessary for transport from ER to Golgi; required for assembly of the ER-to-Golgi SNARE complex	ORF	Verified
YDL059C	S000002217	RAD59	Protein involved in the repair of double-strand breaks in DNA during vegetative growth via recombination and single-strand annealing; anneals complementary single-stranded DNA; homologous to Rad52p	ORF	Verified
YDL060W	S000002218	TSR1	Protein required for processing of 20S pre-rRNA in the cytoplasm, associates with pre-40S ribosomal particles	ORF	Verified
YDL061C	S000002219	RPS29B	Protein component of the small (40S) ribosomal subunit; nearly identical to Rps29Ap and has similarity to rat S29 and E. coli S14 ribosomal proteins	ORF	Verified
YDL064W	S000002222	UBC9	SUMO-conjugating enzyme involved in the Smt3p conjugation pathway; nuclear protein required for S- and M-phase cyclin degradation and mitotic control; involved in proteolysis mediated by the anaphase-promoting complex cyclosome (APCC)	ORF	Verified
YDL065C	S000002223	PEX19	Chaperone and import receptor for newly-synthesized class I peroxisomal membrane proteins (PMPs), binds PMPs in the cytoplasm and delivers them to the peroxisome for subsequent insertion into the peroxisomal membrane	ORF	Verified
YDL066W	S000002224	IDP1	Mitochondrial NADP-specific isocitrate dehydrogenase, catalyzes the oxidation of isocitrate to alpha-ketoglutarate; not required for mitochondrial respiration and may function to divert alpha-ketoglutarate to biosynthetic processes	ORF	Verified
YDL067C	S000002225	COX9	Subunit VIIa of cytochrome c oxidase, which is the terminal member of the mitochondrial inner membrane electron transport chain	ORF	Verified
YDL069C	S000002227	CBS1	Mitochondrial translational activator of the COB mRNA; membrane protein that interacts with translating ribosomes, acts on the COB mRNA 5'-untranslated leader	ORF	Verified
YDL070W	S000002228	BDF2	Protein involved in transcription initiation at TATA-containing promoters; associates with the basal transcription factor TFIID; contains two bromodomains; corresponds to the C-terminal region of mammalian TAF1; redundant with Bdf1p	ORF	Verified
YDL072C	S000002230	YET3	Protein of unknown function; YET3 null mutant decreases the level of secreted invertase; homolog of human BAP31 protein	ORF	Verified
YDL074C	S000002232	BRE1	E3 ubiquitin ligase for Rad6p, required for the ubiquitination of histone H2B, recruitment of Rad6p to promoter chromatin and subsequent methylation of histone H3 (on K4 and K79), contains RING finger domain	ORF	Verified
YDL075W	S000002233	RPL31A	Protein component of the large (60S) ribosomal subunit, nearly identical to Rpl31Bp and has similarity to rat L31 ribosomal protein; associates with the karyopherin Sxm1p	ORF	Verified
YDL076C	S000002234	RXT3	Subunit of the RPD3L complex; involved in histone deacetylation	ORF	Verified
YDL077C	S000002235	VAM6	Vacuolar protein that plays a critical role in the tethering steps of vacuolar membrane fusion by facilitating guanine nucleotide exchange on small guanosine triphosphatase Ypt7p	ORF	Verified
YDL078C	S000002236	MDH3	Peroxisomal malate dehydrogenase, catalyzes interconversion of malate and oxaloacetate; involved in the glyoxylate cycle	ORF	Verified
YDL079C	S000002237	MRK1	Glycogen synthase kinase 3 (GSK-3) homolog; one of four GSK-3 homologs in S. cerevisiae that function to activate Msn2p-dependent transcription of stress responsive genes and that function in protein degradation	ORF	Verified
YDL080C	S000002238	THI3	Probable alpha-ketoisocaproate decarboxylase, may have a role in catabolism of amino acids to long-chain and complex alcohols; required for expression of enzymes involved in thiamine biosynthesis	ORF	Verified
YDL081C	S000002239	RPP1A	Ribosomal stalk protein P1 alpha, involved in the interaction between translational elongation factors and the ribosome; accumulation of P1 in the cytoplasm is regulated by phosphorylation and interaction with the P2 stalk component	ORF	Verified
YDL082W	S000002240	RPL13A	Protein component of the large (60S) ribosomal subunit, nearly identical to Rpl13Bp; not essential for viability; has similarity to rat L13 ribosomal protein	ORF	Verified
YDL083C	S000002241	RPS16B	Protein component of the small (40S) ribosomal subunit; identical to Rps16Ap and has similarity to E. coli S9 and rat S16 ribosomal proteins	ORF	Verified
YDL084W	S000002242	SUB2	Component of the TREX complex required for nuclear mRNA export; member of the DEAD-box RNA helicase superfamily and is involved in early and late steps of spliceosome assembly; homolog of the human splicing factor hUAP56	ORF	Verified
YDL085W	S000002243	NDE2	Mitochondrial external NADH dehydrogenase, catalyzes the oxidation of cytosolic NADH; Nde1p and Nde2p are involved in providing the cytosolic NADH to the mitochondrial respiratory chain	ORF	Verified
YDL087C	S000002245	LUC7	Essential protein associated with the U1 snRNP complex; splicing factor involved in recognition of 5' splice site; contains two zinc finger motifs; N-terminal zinc finger binds pre-mRNA	ORF	Verified
YDL088C	S000002246	ASM4	Nuclear pore complex subunit, part of a subcomplex also containing Nup53p, Nup170p, and Pse1p	ORF	Verified
YDL090C	S000002248	RAM1	Beta subunit of the CAAX farnesyltransferase (FTase) that prenylates the a-factor mating pheromone and Ras proteins; required for the membrane localization of Ras proteins and a-factor; homolog of the mammalian FTase beta subunit	ORF	Verified
YDL091C	S000002249	UBX3	UBX (ubiquitin regulatory X) domain-containing protein that interacts with Cdc48p, green fluorescent protein (GFP)-fusion protein localizes to the cytoplasm in a punctate pattern	ORF	Verified
YDL092W	S000002250	SRP14	Signal recognition particle (SRP) subunit, interacts with the RNA component of SRP to form the Alu domain, which is the region of SRP responsible for arrest of nascent chain elongation during membrane targeting; homolog of mammalian SRP14	ORF	Verified
YDL093W	S000002251	PMT5	Protein O-mannosyltransferase, transfers mannose residues from dolichyl phosphate-D-mannose to protein serine/threonine residues; acts in a complex with Pmt3p, can instead interact with Pmt2p in some conditions; target for new antifungals	ORF	Verified
YDL095W	S000002253	PMT1	Protein O-mannosyltransferase, transfers mannose residues from dolichyl phosphate-D-mannose to protein serine/threonine residues; acts in a complex with Pmt2p, can instead interact with Pmt3p in some conditions; target for new antifungals	ORF	Verified
YDL097C	S000002255	RPN6	Essential, non-ATPase regulatory subunit of the 26S proteasome lid required for the assembly and activity of the 26S proteasome; the human homolog (S9 protein) partially rescues Rpn6p depletion	ORF	Verified
YDL098C	S000002256	SNU23	Component of U4/U6.U5 snRNP involved in mRNA splicing via spliceosome	ORF	Verified
YDL099W	S000002257	BUG1	Cis-golgi localized protein involved in ER to Golgi transport; forms a complex with the mammalian GRASP65 homolog, Grh1p; mutants are compromised for the fusion of ER-derived vesicles with Golgi membranes	ORF	Verified
YDL100C	S000002258	GET3	Guanine nucleotide exchange factor for Gpa1p; amplifies G protein signaling; subunit of the GET complex, which is involved in Golgi to ER trafficking and insertion of proteins into the ER membrane; has low-level ATPase activity	ORF	Verified
YDL101C	S000002259	DUN1	Cell-cycle checkpoint serine-threonine kinase required for DNA damage-induced transcription of certain target genes, phosphorylation of Rad55p and Sml1p, and transient G2/M arrest after DNA damage; also regulates postreplicative DNA repair	ORF	Verified
YDL102W	S000002260	POL3	Catalytic subunit of DNA polymerase delta; required for chromosomal DNA replication during mitosis and meiosis, intragenic recombination, repair of double strand DNA breaks, and DNA replication during nucleotide excision repair (NER)	ORF	Verified
YDL103C	S000002261	QRI1	UDP-N-acetylglucosamine pyrophosphorylase, catalyzes the formation of UDP-N-acetylglucosamine (UDP-GlcNAc), which is important in cell wall biosynthesis, protein N-glycosylation, and GPI anchor biosynthesis	ORF	Verified
YDL105W	S000002263	NSE4	Nuclear protein that plays a role in the function of the Smc5p-Rhc18p complex	ORF	Verified
YDL106C	S000002264	PHO2	Homeobox transcription factor; regulatory targets include genes involved in phosphate metabolism; binds cooperatively with Pho4p to the PHO5 promoter; phosphorylation of Pho2p facilitates interaction with Pho4p	ORF	Verified
YDL107W	S000002265	MSS2	Peripherally bound inner membrane protein of the mitochondrial matrix involved in membrane insertion of C-terminus of Cox2p, interacts genetically and physically with Cox18p	ORF	Verified
YDL108W	S000002266	KIN28	Serine/threonine protein kinase, subunit of the transcription factor TFIIH; involved in transcription initiation at RNA polymerase II promoters	ORF	Verified
YDL110C	S000002268	TMA17	Protein of unknown function that associates with ribosomes; heterozygous deletion demonstrated increases in chromosome instability in a rad9 deletion background; protein abundance is decreased upon intracellular iron depletion	ORF	Verified
YDL111C	S000002269	RRP42	Protein involved in rRNA processing; component of the exosome 3->5 exonuclease complex with Rrp4p, Rrp41p, Rrp43p and Dis3p	ORF	Verified
YDL112W	S000002270	TRM3	2'-O-ribose methyltransferase, catalyzes the ribose methylation of the guanosine nucleotide at position 18 of tRNAs	ORF	Verified
YDL113C	S000002271	ATG20	Sorting nexin family member required for the cytoplasm-to-vacuole targeting (Cvt) pathway and for endosomal sorting; has a Phox homology domain that binds phosphatidylinositol-3-phosphate; interacts with Snx4p; potential Cdc28p substrate	ORF	Verified
YDL115C	S000002273	IWR1	Protein of unknown function, deletion causes hypersensitivity to the K1 killer toxin	ORF	Verified
YDL116W	S000002274	NUP84	Subunit of the nuclear pore complex (NPC), forms a subcomplex with Nup85p, Nup120p, Nup145p-C, Sec13p, and Seh1p that plays a role in nuclear mRNA export and NPC biogenesis	ORF	Verified
YDL117W	S000002275	CYK3	SH3-domain protein located in the mother-bud neck and the cytokinetic actin ring; mutant phenotype and genetic interactions suggest a role in cytokinesis	ORF	Verified
YDL120W	S000002278	YFH1	Mitochondrial matrix iron chaperone; oxidizes and stores iron; interacts with Isu1p to promote Fe-S cluster assembly; mutation results in multiple Fe/S-dependent enzyme deficiencies; human frataxin homolog is mutated in Friedrich's ataxia	ORF	Verified
YDL122W	S000002280	UBP1	Ubiquitin-specific protease that removes ubiquitin from ubiquitinated proteins; cleaves at the C terminus of ubiquitin fusions irrespective of their size; capable of cleaving polyubiquitin chains	ORF	Verified
YDL123W	S000002281	SNA4	Protein of unknown function, localized to the vacuolar outer membrane; predicted to be palmitoylated	ORF	Verified
YDL124W	S000002282		NADPH-dependent alpha-keto amide reductase; reduces aromatic alpha-keto amides, aliphatic alpha-keto esters, and aromatic alpha-keto esters; member of the aldo-keto reductase (AKR) family	ORF	Verified
YDL125C	S000002283	HNT1	Adenosine 5'-monophosphoramidase; interacts physically and genetically with Kin28p, a CDK and TFIIK subunit, and genetically with CAK1; member of the histidine triad (HIT) superfamily of nucleotide-binding proteins and similar to Hint	ORF	Verified
YDL126C	S000002284	CDC48	ATPase in ER, nuclear membrane and cytosol with homology to mammalian p97; in a complex with Npl4p and Ufd1p participates in retrotranslocation of ubiquitinated proteins from the ER into the cytosol for degradation by the proteasome	ORF	Verified
YDL127W	S000002285	PCL2	G1 cyclin, associates with Pho85p cyclin-dependent kinase (Cdk) to contribute to entry into the mitotic cell cycle, essential for cell morphogenesis; localizes to sites of polarized cell growth	ORF	Verified
YDL128W	S000002286	VCX1	Vacuolar H+/Ca2+ exchanger involved in control of cytosolic Ca2+ concentration; has similarity to sodium/calcium exchangers, including the bovine Na+/Ca2+,K+ antiporter	ORF	Verified
YDL130W	S000002288	RPP1B	Ribosomal protein P1 beta, component of the ribosomal stalk, which is involved in interaction of translational elongation factors with ribosome; accumulation is regulated by phosphorylation and interaction with the P2 stalk component	ORF	Verified
YDL130W-A	S000007232	STF1	Protein involved in regulation of the mitochondrial F1F0-ATP synthase; Stf1p and Stf2p may act as stabilizing factors that enhance inhibitory action of the Inh1p protein	ORF	Verified
YDL131W	S000002289	LYS21	Homocitrate synthase isozyme, catalyzes the condensation of acetyl-CoA and alpha-ketoglutarate to form homocitrate, which is the first step in the lysine biosynthesis pathway; highly similar to the other isozyme, Lys20p	ORF	Verified
YDL132W	S000002290	CDC53	Cullin, structural protein of SCF complexes (which also contain Skp1p, Cdc34p, Hrt1p and an F-box protein) involved in ubiquitination; SCF promotes the G1-S transition by targeting G1 cyclins and the Cln-CDK inhibitor Sic1p for degradation	ORF	Verified
YDL133C-A	S000002293	RPL41B	Ribosomal protein L47 of the large (60S) ribosomal subunit, identical to Rpl41Ap and has similarity to rat L41 ribosomal protein; comprised of only 25 amino acids; rpl41a rpl41b double null mutant is viable	ORF	Verified
YDL134C	S000002292	PPH21	Catalytic subunit of protein phosphatase 2A, functionally redundant with Pph22p; methylated at C terminus; forms alternate complexes with several regulatory subunits; involved in signal transduction and regulation of mitosis	ORF	Verified
YDL135C	S000002294	RDI1	Rho GDP dissociation inhibitor involved in the localization and regulation of Cdc42p	ORF	Verified
YDL136W	S000002295	RPL35B	Protein component of the large (60S) ribosomal subunit, identical to Rpl35Ap and has similarity to rat L35 ribosomal protein	ORF	Verified
YDL137W	S000002296	ARF2	ADP-ribosylation factor, GTPase of the Ras superfamily involved in regulation of coated formation vesicles in intracellular trafficking within the Golgi; functionally interchangeable with Arf1p	ORF	Verified
YDL138W	S000002297	RGT2	Plasma membrane glucose receptor, highly similar to Snf3p; both Rgt2p and Snf3p serve as transmembrane glucose sensors generating an intracellular signal that induces expression of glucose transporter (HXT) genes	ORF	Verified
YDL139C	S000002298	SCM3	Nonhistone component of centromeric chromatin that binds stoichiometrically to CenH3-H4 histones, required for kinetochore assembly; contains nuclear export signal (NES); required for G2/M progression and localization of Cse4p	ORF	Verified
YDL140C	S000002299	RPO21	RNA polymerase II largest subunit B220, part of central core; phosphorylation of C-terminal heptapeptide repeat domain regulates association with transcription and splicing factors; similar to bacterial beta-prime	ORF	Verified
YDL141W	S000002300	BPL1	Biotin:apoprotein ligase, covalently modifies proteins with the addition of biotin, required for acetyl-CoA carboxylase (Acc1p) holoenzyme formation	ORF	Verified
YDL142C	S000002301	CRD1	Cardiolipin synthase; produces cardiolipin, which is a phospholipid of the mitochondrial inner membrane that is required for normal mitochondrial membrane potential and function; also required for normal vacuolar ion homeostasis	ORF	Verified
YDL143W	S000002302	CCT4	Subunit of the cytosolic chaperonin Cct ring complex, related to Tcp1p, required for the assembly of actin and tubulins in vivo	ORF	Verified
YDL145C	S000002304	COP1	Alpha subunit of COPI vesicle coatomer complex, which surrounds transport vesicles in the early secretory pathway	ORF	Verified
YDL146W	S000002305	LDB17	Protein of unknown function; GFP-fusion protein localizes to the cell periphery, cytoplasm, bud, and bud neck; null mutant shows a reduced affinity for the alcian blue dye suggesting a decreased net negative charge of the cell surface	ORF	Verified
YDL147W	S000002306	RPN5	Essential, non-ATPase regulatory subunit of the 26S proteasome lid, similar to mammalian p55 subunit and to another S. cerevisiae regulatory subunit, Rpn7p	ORF	Verified
YDL148C	S000002307	NOP14	Nucleolar protein, forms a complex with Noc4p that mediates maturation and nuclear export of 40S ribosomal subunits; also present in the small subunit processome complex, which is required for processing of pre-18S rRNA	ORF	Verified
YDL149W	S000002308	ATG9	Transmembrane protein involved in forming Cvt and autophagic vesicles; cycles between the phagophore assembly site (PAS) and other cytosolic punctate structures, not found in autophagosomes; may be involved in membrane delivery to the PAS	ORF	Verified
YDL150W	S000002309	RPC53	RNA polymerase III subunit C53	ORF	Verified
YDL153C	S000002312	SAS10	Essential subunit of U3-containing Small Subunit (SSU) processome complex involved in production of 18S rRNA and assembly of small ribosomal subunit; disrupts silencing when overproduced	ORF	Verified
YDL154W	S000002313	MSH5	Protein of the MutS family, forms a dimer with Msh4p that facilitates crossovers between homologs during meiosis; msh5-Y823H mutation confers tolerance to DNA alkylating agents; homologs present in C. elegans and humans	ORF	Verified
YDL155W	S000002314	CLB3	B-type cyclin involved in cell cycle progression; activates Cdc28p to promote the G2/M transition; may be involved in DNA replication and spindle assembly; accumulates during S phase and G2, then targeted for ubiquitin-mediated degradation	ORF	Verified
YDL159W	S000002318	STE7	Signal transducing MAP kinase kinase involved in pheromone response, where it phosphorylates Fus3p, and in the pseudohyphal/invasive growth pathway, through phosphorylation of Kss1p; phosphorylated by Ste11p, degraded by ubiquitin pathway	ORF	Verified
YDL160C	S000002319	DHH1	Cytoplasmic DExD/H-box helicase, stimulates mRNA decapping, coordinates distinct steps in mRNA function and decay, interacts with both the decapping and deadenylase complexes, may have a role in mRNA export and translation	ORF	Verified
YDL161W	S000002320	ENT1	Epsin-like protein involved in endocytosis and actin patch assembly and functionally redundant with Ent2p; binds clathrin via a clathrin-binding domain motif at C-terminus	ORF	Verified
YDL164C	S000002323	CDC9	DNA ligase found in the nucleus and mitochondria, an essential enzyme that joins Okazaki fragments during DNA replication; also acts in nucleotide excision repair, base excision repair, and recombination	ORF	Verified
YDL165W	S000002324	CDC36	Component of the CCR4-NOT complex, which has multiple roles in regulating mRNA levels including regulation of transcription and destabilizing mRNAs by deadenylation; basal transcription factor	ORF	Verified
YDL166C	S000002325	FAP7	Essential NTPase required for small ribosome subunit synthesis, mediates processing of the 20S pre-rRNA at site D in the cytoplasm but associates only transiently with 43S preribosomes via Rps14p, may be the endonuclease for site D	ORF	Verified
YDL167C	S000002326	NRP1	Protein of unknown function, rich in asparagine residues	ORF	Verified
YDL168W	S000002327	SFA1	Bifunctional enzyme containing both alcohol dehydrogenase and glutathione-dependent formaldehyde dehydrogenase activities, functions in formaldehyde detoxification and formation of long chain and complex alcohols, regulated by Hog1p-Sko1p	ORF	Verified
YDL169C	S000002328	UGX2	Protein of unknown function, transcript accumulates in response to any combination of stress conditions	ORF	Verified
YDL170W	S000002329	UGA3	Transcriptional activator necessary for gamma-aminobutyrate (GABA)-dependent induction of GABA genes (such as UGA1, UGA2, UGA4); zinc-finger transcription factor of the Zn(2)-Cys(6) binuclear cluster domain type; localized to the nucleus	ORF	Verified
YDL171C	S000002330	GLT1	NAD(+)-dependent glutamate synthase (GOGAT), synthesizes glutamate from glutamine and alpha-ketoglutarate; with Gln1p, forms the secondary pathway for glutamate biosynthesis from ammonia; expression regulated by nitrogen source	ORF	Verified
YDL174C	S000002333	DLD1	D-lactate dehydrogenase, oxidizes D-lactate to pyruvate, transcription is heme-dependent, repressed by glucose, and derepressed in ethanol or lactate; located in the mitochondrial inner membrane	ORF	Verified
YDL175C	S000002334	AIR2	RING finger protein that interacts with the arginine methyltransferase Hmt1p; may regulate methylation of Npl3p, which modulates Npl3p function in mRNA processing and export; has similarity to Air1p	ORF	Verified
YDL176W	S000002335		Protein of unknown function, predicted by computational methods to be involved in fructose-1,6-bisphosphatase (Fbp1p) degradation; interacts with components of the GID complex; YDL176W is not an essential gene	ORF	Verified
YDL178W	S000002337	DLD2	D-lactate dehydrogenase, located in the mitochondrial matrix	ORF	Verified
YDL179W	S000002338	PCL9	Cyclin, forms a functional kinase complex with Pho85p cyclin-dependent kinase (Cdk), expressed in late M/early G1 phase, activated by Swi5p	ORF	Verified
YDL181W	S000002340	INH1	Protein that inhibits ATP hydrolysis by the F1F0-ATP synthase; inhibitory function is enhanced by stabilizing proteins Stf1p and Stf2p; has similarity to Stf1p; has a calmodulin-binding motif and binds calmodulin in vitro	ORF	Verified
YDL182W	S000002341	LYS20	Homocitrate synthase isozyme, catalyzes the condensation of acetyl-CoA and alpha-ketoglutarate to form homocitrate, which is the first step in the lysine biosynthesis pathway; highly similar to the other isozyme, Lys21p	ORF	Verified
YDL184C	S000002343	RPL41A	Ribosomal protein L47 of the large (60S) ribosomal subunit, identical to Rpl41Bp and has similarity to rat L41 ribosomal protein; comprised of only 25 amino acids; rpl41a rpl41b double null mutant is viable	ORF	Verified
YDL185W	S000002344	TFP1	Vacuolar ATPase V1 domain subunit A containing the catalytic nucleotide binding sites; protein precursor undergoes self-catalyzed splicing to yield the extein Tfp1p and the intein Vde (PI-SceI), which is a site-specific endonuclease	ORF	Verified
YDL188C	S000002347	PPH22	Catalytic subunit of protein phosphatase 2A, functionally redundant with Pph21p; methylated at C terminus; forms alternate complexes with several regulatory subunits; involved in signal transduction and regulation of mitosis	ORF	Verified
YDL189W	S000002348	RBS1	Protein of unknown function, identified as a high copy suppressor of psk1 psk2 mutations that confer temperature-sensitivity for galactose utilization; proposed to bind single-stranded nucleic acids via its R3H domain	ORF	Verified
YDL190C	S000002349	UFD2	Ubiquitin chain assembly factor (E4) that cooperates with a ubiquitin-activating enzyme (E1), a ubiquitin-conjugating enzyme (E2), and a ubiquitin protein ligase (E3) to conjugate ubiquitin to substrates; also functions as an E3	ORF	Verified
YDL191W	S000002350	RPL35A	Protein component of the large (60S) ribosomal subunit, identical to Rpl35Bp and has similarity to rat L35 ribosomal protein	ORF	Verified
YDL192W	S000002351	ARF1	ADP-ribosylation factor, GTPase of the Ras superfamily involved in regulation of coated vesicle formation in intracellular trafficking within the Golgi; functionally interchangeable with Arf2p	ORF	Verified
YDL193W	S000002352	NUS1	Putative prenyltransferase, required for cell viability; proposed to be involved in protein trafficking because tet-repressible mutant shows accumulation of hypoglycosylated forms of CPY	ORF	Verified
YDL194W	S000002353	SNF3	Plasma membrane glucose sensor that regulates glucose transport; has 12 predicted transmembrane segments; long cytoplasmic C-terminal tail is required for low glucose induction of hexose transporter genes HXT2 and HXT4	ORF	Verified
YDL195W	S000002354	SEC31	Essential phosphoprotein component (p150) of the COPII coat of secretory pathway vesicles, in complex with Sec13p; required for ER-derived transport vesicle formation	ORF	Verified
YDL197C	S000002356	ASF2	Anti-silencing protein that causes derepression of silent loci when overexpressed	ORF	Verified
YDL198C	S000002357	GGC1	Mitochondrial GTP/GDP transporter, essential for mitochondrial genome maintenance; has a role in mitochondrial iron transport; member of the mitochondrial carrier family	ORF	Verified
YDL200C	S000002359	MGT1	DNA repair methyltransferase (6-O-methylguanine-DNA methylase) involved in protection against DNA alkylation damage	ORF	Verified
YDL201W	S000002360	TRM8	Subunit of a tRNA methyltransferase complex composed of Trm8p and Trm82p that catalyzes 7-methylguanosine modification of tRNA	ORF	Verified
YDL202W	S000002361	MRPL11	Mitochondrial ribosomal protein of the large subunit	ORF	Verified
YDL203C	S000002362	ACK1	Protein that functions upstream of Pkc1p in the cell wall integrity pathway; GFP-fusion protein expression is induced in response to the DNA-damaging agent MMS; non-tagged Ack1p is detected in purified mitochondria	ORF	Verified
YDL204W	S000002363	RTN2	Protein of unknown function; has similarity to mammalian reticulon proteins; member of the RTNLA (reticulon-like A) subfamily	ORF	Verified
YDL205C	S000002364	HEM3	Phorphobilinogen deaminase, catalyzes the conversion of 4-porphobilinogen to hydroxymethylbilane, the third step in the heme biosynthetic pathway; localizes to both the cytoplasm and nucleus; expression is regulated by Hap2p-Hap3p	ORF	Verified
YDL207W	S000002366	GLE1	Cytoplasmic nucleoporin required for polyadenylated RNA export but not for protein import; component of Nup82p nuclear pore subcomplex; contains a nuclear export signal	ORF	Verified
YDL208W	S000002367	NHP2	Nuclear protein related to mammalian high mobility group (HMG) proteins, essential for function of H/ACA-type snoRNPs, which are involved in 18S rRNA processing	ORF	Verified
YDL209C	S000002368	CWC2	Protein involved in pre-mRNA splicing, component of a complex containing Cef1p; interacts with Prp19p; contains an RNA recognition motif; has similarity to S. pombe Cwf2p	ORF	Verified
YDL210W	S000002369	UGA4	Permease that serves as a gamma-aminobutyrate (GABA) transport protein involved in the utilization of GABA as a nitrogen source; catalyzes the transport of putrescine and delta-aminolevulinic acid (ALA); localized to the vacuolar membrane	ORF	Verified
YDL212W	S000002371	SHR3	Endoplasmic reticulum packaging chaperone, required for incorporation of amino acid permeases into COPII coated vesicles for transport to the cell surface	ORF	Verified
YDL213C	S000002372	NOP6	Putative RNA-binding protein implicated in ribosome biogenesis; contains an RNA recognition motif (RRM) and has similarity to hydrophilins; NOP6 may be a fungal-specific gene as no homologs have been yet identified in higher eukaryotes	ORF	Verified
YDL214C	S000002373	PRR2	Serine/threonine protein kinase that inhibits pheromone induced signalling downstream of MAPK, possibly at the level of the Ste12p transcription factor	ORF	Verified
YDL215C	S000002374	GDH2	NAD(+)-dependent glutamate dehydrogenase, degrades glutamate to ammonia and alpha-ketoglutarate; expression sensitive to nitrogen catabolite repression and intracellular ammonia levels	ORF	Verified
YDL216C	S000002375	RRI1	Catalytic subunit of the COP9 signalosome (CSN) complex that acts as an isopeptidase in cleaving the ubiquitin-like protein Nedd8 from SCF ubiquitin ligases; metalloendopeptidase involved in the adaptation to pheromone signaling	ORF	Verified
YDL217C	S000002376	TIM22	Component of the mitochondrial Tim54p-Tim22p complex involved in insertion of polytopic proteins into the inner membrane	ORF	Verified
YDL219W	S000002378	DTD1	D-Tyr-tRNA(Tyr) deacylase, functions in protein translation, may affect nonsense suppression via alteration of the protein synthesis machinery; ubiquitous among eukaryotes	ORF	Verified
YDL220C	S000002379	CDC13	Single stranded DNA-binding protein found at TG1-3 telomere G-tails; regulates telomere replication through recruitment of specific sub-complexes, but the essential function is telomere capping	ORF	Verified
YDL222C	S000002381	FMP45	Integral membrane protein localized to mitochondria (untagged protein); required for sporulation and maintaining sphingolipid content; has sequence similarity to SUR7 and YNL194C	ORF	Verified
YDL223C	S000002382	HBT1	Substrate of the Hub1p ubiquitin-like protein that localizes to the shmoo tip (mating projection); mutants are defective for mating projection formation, thereby implicating Hbt1p in polarized cell morphogenesis	ORF	Verified
YDL224C	S000002383	WHI4	Putative RNA binding protein and partially redundant Whi3p homolog that regulates the cell size requirement for passage through Start and commitment to cell division	ORF	Verified
YDL225W	S000002384	SHS1	One of five related septins (Cdc3p, Cdc10p, Cdc11p, Cdc12p, Shs1p) that form a cortical filamentous collar at the mother-bud neck which is necessary for normal morphogenesis and cytokinesis	ORF	Verified
YDL226C	S000002385	GCS1	ADP-ribosylation factor GTPase activating protein (ARF GAP), involved in ER-Golgi transport; shares functional similarity with Glo3p	ORF	Verified
YDL227C	S000002386	HO	Site-specific endonuclease required for gene conversion at the MAT locus (homothallic switching) through the generation of a ds DNA break; expression restricted to mother cells in late G1 as controlled by Swi4p-Swi6p, Swi5p and Ash1p	ORF	Verified
YDL229W	S000002388	SSB1	Cytoplasmic ATPase that is a ribosome-associated molecular chaperone, functions with J-protein partner Zuo1p; may be involved in folding of newly-made polypeptide chains; member of the HSP70 family; interacts with phosphatase subunit Reg1p	ORF	Verified
YDL230W	S000002389	PTP1	Phosphotyrosine-specific protein phosphatase that dephosphorylates a broad range of substrates in vivo, including Fpr3p; localized to the cytoplasm and the mitochondria	ORF	Verified
YDL231C	S000002390	BRE4	Zinc finger protein containing five transmembrane domains; null mutant exhibits strongly fragmented vacuoles and sensitivity to brefeldin A, a drug which is known to affect intracellular transport	ORF	Verified
YDL232W	S000002391	OST4	Subunit of the oligosaccharyltransferase complex of the ER lumen, which catalyzes protein asparagine-linked glycosylation; type I membrane protein required for incorporation of Ost3p or Ost6p into the OST complex	ORF	Verified
YDL234C	S000002393	GYP7	GTPase-activating protein for yeast Rab family members including: Ypt7p (most effective), Ypt1p, Ypt31p, and Ypt32p (in vitro); involved in vesicle mediated protein trafficking	ORF	Verified
YDL235C	S000002394	YPD1	Phosphorelay intermediate protein, phosphorylated by the plasma membrane sensor Sln1p in response to osmotic stress and then in turn phosphorylates the response regulators Ssk1p in the cytosol and Skn7p in the nucleus	ORF	Verified
YDL236W	S000002395	PHO13	Alkaline phosphatase specific for p-nitrophenyl phosphate, involved in dephosphorylation of histone II-A and casein	ORF	Verified
YDL238C	S000002397	GUD1	Guanine deaminase, a catabolic enzyme of the guanine salvage pathway producing xanthine and ammonia from guanine; activity is low in exponentially-growing cultures but expression is increased in post-diauxic and stationary-phase cultures	ORF	Verified
YDL239C	S000002398	ADY3	Protein required for spore wall formation, thought to mediate assembly of a Don1p-containing structure at the leading edge of the prospore membrane via interaction with spindle pole body components; potentially phosphorylated by Cdc28p	ORF	Verified
YDL240W	S000002399	LRG1	Putative GTPase-activating protein (GAP) involved in the Pkc1p-mediated signaling pathway that controls cell wall integrity; appears to specifically regulate 1,3-beta-glucan synthesis	ORF	Verified
YDL243C	S000002402	AAD4	Putative aryl-alcohol dehydrogenase with similarity to P. chrysosporium aryl-alcohol dehydrogenase, involved in the oxidative stress response	ORF	Verified
YDL244W	S000002403	THI13	Protein involved in synthesis of the thiamine precursor hydroxymethylpyrimidine (HMP); member of a subtelomeric gene family including THI5, THI11, THI12, and THI13	ORF	Verified
YDL245C	S000002404	HXT15	Protein of unknown function with similarity to hexose transporter family members, expression is induced by low levels of glucose and repressed by high levels of glucose	ORF	Verified
YDL247W	S000002406	MPH2	Alpha-glucoside permease, transports maltose, maltotriose, alpha-methylglucoside, and turanose; identical to Mph3p; encoded in a subtelomeric position in a region likely to have undergone duplication	ORF	Verified
YDL248W	S000002407	COS7	Protein of unknown function, member of the DUP380 subfamily of conserved, often subtelomerically-encoded proteins; the authentic, non-tagged protein is detected in highly purified mitochondria in high-throughput studies	ORF	Verified
YDR001C	S000002408	NTH1	Neutral trehalase, degrades trehalose; required for thermotolerance and may mediate resistance to other cellular stresses; may be phosphorylated by Cdc28p	ORF	Verified
YDR002W	S000002409	YRB1	Ran GTPase binding protein; involved in nuclear protein import and RNA export, ubiquitin-mediated protein degradation during the cell cycle; shuttles between the nucleus and cytoplasm; is essential; homolog of human RanBP1	ORF	Verified
YDR003W	S000002410	RCR2	Vacuolar protein that presumably functions within the endosomal-vacuolar trafficking pathway, affecting events that determine whether plasma membrane proteins are degraded or routed to the plasma membrane; similar to Rcr1p	ORF	Verified
YDR004W	S000002411	RAD57	Protein that stimulates strand exchange by stabilizing the binding of Rad51p to single-stranded DNA; involved in the recombinational repair of double-strand breaks in DNA during vegetative growth and meiosis; forms heterodimer with Rad55p	ORF	Verified
YDR005C	S000002412	MAF1	Negative regulator of RNA polymerase III; component of several signaling pathways that repress polymerase III transcription in response to changes in cellular environment; targets the initiation factor TFIIIB	ORF	Verified
YDR006C	S000002413	SOK1	Protein whose overexpression suppresses the growth defect of mutants lacking protein kinase A activity; involved in cAMP-mediated signaling; localized to the nucleus; similar to the mouse testis-specific protein PBS13	ORF	Verified
YDR007W	S000002414	TRP1	Phosphoribosylanthranilate isomerase that catalyzes the third step in tryptophan biosynthesis; in 2004, the sequence of TRP1 from strain S228C was updated by changing the previously annotated internal STOP (TAA) to serine (TCA)	ORF	Verified
YDR009W	S000002416	GAL3	Transcriptional regulator involved in activation of the GAL genes in response to galactose; forms a complex with Gal80p to relieve Gal80p inhibition of Gal4p; binds galactose and ATP but does not have galactokinase activity	ORF	Verified
YDR011W	S000002418	SNQ2	Plasma membrane ATP-binding cassette (ABC) transporter, multidrug transporter involved in multidrug resistance and resistance to singlet oxygen species	ORF	Verified
YDR012W	S000002419	RPL4B	Protein component of the large (60S) ribosomal subunit, nearly identical to Rpl4Ap and has similarity to E. coli L4 and rat L4 ribosomal proteins	ORF	Verified
YDR013W	S000002420	PSF1	Subunit of the GINS complex (Sld5p, Psf1p, Psf2p, Psf3p), which is localized to DNA replication origins and implicated in assembly of the DNA replication machinery	ORF	Verified
YDR014W	S000002421	RAD61	Protein involved in sister chromatid cohesion; mutation confers radiation sensitivity; related to the human Wapl protein that dissociates cohesin from interphase chromatin	ORF	Verified
YDR014W-A	S000113613	HED1	Meiosis-specific protein that down-regulates Rad51p-mediated mitotic recombination when the meiotic recombination machinery is impaired; early meiotic gene, transcribed specifically during meiotic prophase	ORF	Verified
YDR016C	S000002423	DAD1	Essential subunit of the Dam1 complex (aka DASH complex), couples kinetochores to the force produced by MT depolymerization thereby aiding in chromosome segregation; is transferred to the kinetochore prior to mitosis	ORF	Verified
YDR017C	S000002424	KCS1	Inositol hexakisphosphate (IP6) and inositol heptakisphosphate (IP7) kinase; generation of high energy inositol pyrophosphates by Kcs1p is required for many processes such as vacuolar biogenesis, stress response and telomere maintenance	ORF	Verified
YDR019C	S000002426	GCV1	T subunit of the mitochondrial glycine decarboxylase complex, required for the catabolism of glycine to 5,10-methylene-THF; expression is regulated by levels of levels of 5,10-methylene-THF in the cytoplasm	ORF	Verified
YDR021W	S000002428	FAL1	Nucleolar protein required for maturation of 18S rRNA, member of the eIF4A subfamily of DEAD-box ATP-dependent RNA helicases	ORF	Verified
YDR022C	S000002429	CIS1	Autophagy-specific protein required for autophagosome formation; may form a complex with Atg17p and Atg29p that localizes other proteins to the pre-autophagosomal structure; high-copy suppressor of CIK1 deletion	ORF	Verified
YDR023W	S000002430	SES1	Cytosolic seryl-tRNA synthetase, class II aminoacyl-tRNA synthetase that aminoacylates tRNA(Ser), displays tRNA-dependent amino acid recognition which enhances discrimination of the serine substrate, interacts with peroxin Pex21p	ORF	Verified
YDR025W	S000002432	RPS11A	Protein component of the small (40S) ribosomal subunit; identical to Rps11Bp and has similarity to E. coli S17 and rat S11 ribosomal proteins	ORF	Verified
YDR026C	S000002433		Protein of unknown function that may interact with ribosomes, based on co-purification experiments; Myb-like DNA-binding protein that may bind to the Ter region of rDNA; interacts physically with Fob1p	ORF	Verified
YDR027C	S000002434	VPS54	Component of the GARP (Golgi-associated retrograde protein) complex, Vps51p-Vps52p-Vps53p-Vps54p, which is required for the recycling of proteins from endosomes to the late Golgi; potentially phosphorylated by Cdc28p	ORF	Verified
YDR028C	S000002435	REG1	Regulatory subunit of type 1 protein phosphatase Glc7p, involved in negative regulation of glucose-repressible genes	ORF	Verified
YDR030C	S000002437	RAD28	Protein involved in DNA repair, related to the human CSA protein that is involved in transcription-coupled repair nucleotide excision repair	ORF	Verified
YDR031W	S000002438	MIC14	Mitochondrial intermembrane space cysteine motif protein of 14 kDa	ORF	Verified
YDR032C	S000002439	PST2	Protein with similarity to members of a family of flavodoxin-like proteins; induced by oxidative stress in a Yap1p dependent manner; the authentic, non-tagged protein is detected in highly purified mitochondria in high-throughput studies	ORF	Verified
YDR033W	S000002440	MRH1	Protein that localizes primarily to the plasma membrane, also found at the nuclear envelope; the authentic, non-tagged protein is detected in mitochondria in a phosphorylated state; has similarity to Hsp30p and Yro2p	ORF	Verified
YDR034C	S000002441	LYS14	Transcriptional activator involved in regulation of genes of the lysine biosynthesis pathway; requires 2-aminoadipate semialdehyde as co-inducer	ORF	Verified
YDR035W	S000002442	ARO3	3-deoxy-D-arabino-heptulosonate-7-phosphate (DAHP) synthase, catalyzes the first step in aromatic amino acid biosynthesis and is feedback-inhibited by phenylalanine or high concentration of tyrosine or tryptophan	ORF	Verified
YDR036C	S000002443	EHD3	3-hydroxyisobutyryl-CoA hydrolase, member of a family of enoyl-CoA hydratase/isomerases; non-tagged protein is detected in highly purified mitochondria in high-throughput studies; phosphorylated; mutation affects fluid-phase endocytosis	ORF	Verified
YDR037W	S000002444	KRS1	Lysyl-tRNA synthetase	ORF	Verified
YDR038C	S000002445	ENA5	Protein with similarity to P-type ATPase sodium pumps, member of the Na+ efflux ATPase family	ORF	Verified
YDR039C	S000002446	ENA2	P-type ATPase sodium pump, involved in Na+ efflux to allow salt tolerance; likely not involved in Li+ efflux	ORF	Verified
YDR040C	S000002447	ENA1	P-type ATPase sodium pump, involved in Na+ and Li+ efflux to allow salt tolerance	ORF	Verified
YDR041W	S000002448	RSM10	Mitochondrial ribosomal protein of the small subunit, has similarity to E. coli S10 ribosomal protein; essential for viability, unlike most other mitoribosomal proteins	ORF	Verified
YDR043C	S000002450	NRG1	Transcriptional repressor that recruits the Cyc8p-Tup1p complex to promoters; mediates glucose repression and negatively regulates a variety of processes including filamentous growth and alkaline pH response	ORF	Verified
YDR044W	S000002451	HEM13	Coproporphyrinogen III oxidase, an oxygen requiring enzyme that catalyzes the sixth step in the heme biosynthetic pathway; localizes to the mitochondrial inner membrane; transcription is repressed by oxygen and heme (via Rox1p and Hap1p)	ORF	Verified
YDR045C	S000002452	RPC11	RNA polymerase III subunit C11; mediates pol III RNA cleavage activity and is important for termination of transcription; homologous to TFIIS	ORF	Verified
YDR046C	S000002453	BAP3	Amino acid permease involved in the uptake of cysteine, leucine, isoleucine and valine	ORF	Verified
YDR047W	S000002454	HEM12	Uroporphyrinogen decarboxylase, catalyzes the fifth step in the heme biosynthetic pathway; localizes to both the cytoplasm and nucleus; activity inhibited by Cu2+, Zn2+, Fe2+, Fe3+ and sulfhydryl-specific reagents	ORF	Verified
YDR050C	S000002457	TPI1	Triose phosphate isomerase, abundant glycolytic enzyme; mRNA half-life is regulated by iron availability; transcription is controlled by activators Reb1p, Gcr1p, and Rap1p through binding sites in the 5' non-coding region	ORF	Verified
YDR052C	S000002459	DBF4	Regulatory subunit of Cdc7p-Dbf4p kinase complex, required for Cdc7p kinase activity and initiation of DNA replication; phosphorylates the Mcm2-7 family of proteins; cell cycle regulated	ORF	Verified
YDR054C	S000002461	CDC34	Ubiquitin-conjugating enzyme (E2) and catalytic subunit of SCF ubiquitin-protein ligase complex (together with Skp1p, Rbx1p, Cdc53p, and an F-box protein) that regulates cell cycle progression by targeting key substrates for degradation	ORF	Verified
YDR055W	S000002462	PST1	Cell wall protein that contains a putative GPI-attachment site; secreted by regenerating protoplasts; up-regulated by activation of the cell integrity pathway, as mediated by Rlm1p; upregulated by cell wall damage via disruption of FKS1	ORF	Verified
YDR057W	S000002464	YOS9	ER quality-control lectin; integral subunit of the HRD ligase; serves as a receptor for misfolded N-glycosylated proteins, participates in their targeting to ERAD; member of the OS-9 protein family	ORF	Verified
YDR058C	S000002465	TGL2	Protein with lipolytic activity towards triacylglycerols and diacylglycerols when expressed in E. coli; role in yeast lipid degradation is unclear	ORF	Verified
YDR059C	S000002466	UBC5	Ubiquitin-conjugating enzyme that mediates selective degradation of short-lived and abnormal proteins, central component of the cellular stress response; expression is heat inducible	ORF	Verified
YDR060W	S000002467	MAK21	Constituent of 66S pre-ribosomal particles, required for large (60S) ribosomal subunit biogenesis; involved in nuclear export of pre-ribosomes; required for maintenance of dsRNA virus; homolog of human CAATT-binding protein	ORF	Verified
YDR062W	S000002469	LCB2	Component of serine palmitoyltransferase, responsible along with Lcb1p for the first committed step in sphingolipid synthesis, which is the condensation of serine with palmitoyl-CoA to form 3-ketosphinganine	ORF	Verified
YDR064W	S000002471	RPS13	Protein component of the small (40S) ribosomal subunit; has similarity to E. coli S15 and rat S13 ribosomal proteins	ORF	Verified
YDR068W	S000002475	DOS2	Protein of unknown function, green fluorescent protein (GFP)-fusion protein localizes to the cytoplasm	ORF	Verified
YDR069C	S000002476	DOA4	Ubiquitin isopeptidase, required for recycling ubiquitin from proteasome-bound ubiquitinated intermediates, acts at the late endosome/prevacuolar compartment to recover ubiquitin from ubiquitinated membrane proteins en route to the vacuole	ORF	Verified
YDR071C	S000002478	PAA1	Polyamine acetyltransferase; acetylates polyamines (e.g. putrescine, spermidine, spermine) and also aralkylamines (e.g. tryptamine, phenylethylamine); may be involved in transcription and/or DNA replication	ORF	Verified
YDR072C	S000002479	IPT1	Inositolphosphotransferase, involved in synthesis of mannose-(inositol-P)2-ceramide (M(IP)2C), the most abundant sphingolipid;, can mutate to resistance to the antifungals syringomycin E and DmAMP1 and to K. lactis zymocin	ORF	Verified
YDR073W	S000002480	SNF11	Subunit of the SWI/SNF chromatin remodeling complex involved in transcriptional regulation; interacts with a highly conserved 40-residue sequence of Snf2p	ORF	Verified
YDR074W	S000002481	TPS2	Phosphatase subunit of the trehalose-6-phosphate synthase/phosphatase complex, which synthesizes the storage carbohydrate trehalose; expression is induced by stress conditions and repressed by the Ras-cAMP pathway	ORF	Verified
YDR075W	S000002482	PPH3	Catalytic subunit of an evolutionarily conserved protein phosphatase complex containing Psy2p and the regulatory subunit Psy4p; required for cisplatin resistance; involved in activation of Gln3p	ORF	Verified
YDR076W	S000002483	RAD55	Protein that stimulates strand exchange by stabilizing the binding of Rad51p to single-stranded DNA; involved in the recombinational repair of double-strand breaks in DNA during vegetative growth and meiosis; forms heterodimer with Rad57p	ORF	Verified
YDR077W	S000002484	SED1	Major stress-induced structural GPI-cell wall glycoprotein in stationary-phase cells, associates with translating ribosomes, possible role in mitochondrial genome maintenance; ORF contains two distinct variable minisatellites	ORF	Verified
YDR078C	S000002485	SHU2	Protein of unassigned function involved in mutation suppression, important for error-free repair of spontaneous and induced DNA lesions to protect the genome from mutation; associates with Shu1p, Psy3p, and Csm2p	ORF	Verified
YDR079C-A	S000007603	TFB5	Component of the RNA polymerase II general transcription and DNA repair factor TFIIH; involved in transcription initiation and in nucleotide-excision repair; homolog of Chlamydomonas reinhardtii REX1-S protein involved in DNA repair	ORF	Verified
YDR079W	S000002486	PET100	Chaperone that specifically facilitates the assembly of cytochrome c oxidase, integral to the mitochondrial inner membrane; interacts with a subcomplex of subunits VII, VIIa, and VIII (Cox7p, Cox9p, and Cox8p) but not with the holoenzyme	ORF	Verified
YDR080W	S000002487	VPS41	Vacuolar membrane protein that is a subunit of the homotypic vacuole fusion and vacuole protein sorting (HOPS) complex; essential for membrane docking and fusion at the Golgi-to-endosome and endosome-to-vacuole stages of protein transport	ORF	Verified
YDR081C	S000002488	PDC2	Transcription factor required for the synthesis of the glycolytic enzyme pyruvate decarboxylase, required for high level expression of both the THI and the PDC genes	ORF	Verified
YDR082W	S000002489	STN1	Telomere end-binding and capping protein, plays a key role with Pol12p in linking telomerase action with completion of lagging strand synthesis, and in a regulatory step required for telomere capping	ORF	Verified
YDR083W	S000002490	RRP8	Nucleolar protein involved in rRNA processing, pre-rRNA cleavage at site A2; also involved in telomere maintenance; mutation is synthetically lethal with a gar1 mutation	ORF	Verified
YDR084C	S000002491	TVP23	Integral membrane protein localized to late Golgi vesicles along with the v-SNARE Tlg2p; green fluorescent protein (GFP)-fusion protein localizes to the cytoplasm in a punctate pattern	ORF	Verified
YDR085C	S000002492	AFR1	Alpha-factor pheromone receptor regulator, negatively regulates pheromone receptor signaling; required for normal mating projection (shmoo) formation; required for Spa2p to recruit Mpk1p to shmoo tip during mating; interacts with Cdc12p	ORF	Verified
YDR086C	S000002493	SSS1	Subunit of the Sec61p translocation complex (Sec61p-Sss1p-Sbh1p) that forms a channel for passage of secretory proteins through the endoplasmic reticulum membrane, and of the Ssh1p complex (Ssh1p-Sbh2p-Sss1p); interacts with Ost4p and Wbp1p	ORF	Verified
YDR087C	S000002494	RRP1	Essential evolutionarily conserved nucleolar protein necessary for biogenesis of 60S ribosomal subunits and processing of pre-rRNAs to mature rRNAs, associated with several distinct 66S pre-ribosomal particles	ORF	Verified
YDR088C	S000002495	SLU7	RNA splicing factor, required for ATP-independent portion of 2nd catalytic step of spliceosomal RNA splicing; interacts with Prp18p; contains zinc knuckle domain	ORF	Verified
YDR091C	S000002498	RLI1	Essential iron-sulfur protein required for ribosome biogenesis and translation initiation; facilitates binding of a multifactor complex (MFC) of translation initiation factors to the small ribosomal subunit; predicted ABC family ATPase	ORF	Verified
YDR092W	S000002499	UBC13	Ubiquitin-conjugating enzyme involved in the error-free DNA postreplication repair pathway; interacts with Mms2p to assemble ubiquitin chains at the Ub Lys-63 residue; DNA damage triggers redistribution from the cytoplasm to the nucleus	ORF	Verified
YDR093W	S000002500	DNF2	Aminophospholipid translocase (flippase) that localizes primarily to the plasma membrane; contributes to endocytosis, protein transport and cell polarity; type 4 P-type ATPase	ORF	Verified
YDR096W	S000002503	GIS1	JmjC domain-containing histone demethylase; transcription factor involved in the expression of genes during nutrient limitation; also involved in the negative regulation of DPP1 and PHR1	ORF	Verified
YDR097C	S000002504	MSH6	Protein required for mismatch repair in mitosis and meiosis, forms a complex with Msh2p to repair both single-base & insertion-deletion mispairs; potentially phosphorylated by Cdc28p	ORF	Verified
YDR098C	S000002505	GRX3	Hydroperoxide and superoxide-radical responsive glutathione-dependent oxidoreductase; monothiol glutaredoxin subfamily member along with Grx4p and Grx5p; protects cells from oxidative damage	ORF	Verified
YDR099W	S000002506	BMH2	14-3-3 protein, minor isoform; controls proteome at post-transcriptional level, binds proteins and DNA, involved in regulation of many processes including exocytosis, vesicle transport, Ras/MAPK signaling, and rapamycin-sensitive signaling	ORF	Verified
YDR100W	S000002507	TVP15	Integral membrane protein localized to late Golgi vesicles along with the v-SNARE Tlg2p	ORF	Verified
YDR101C	S000002508	ARX1	Shuttling pre-60S factor; involved in the biogenesis of ribosomal large subunit biogenesis; interacts directly with Alb1; responsible for Tif6 recycling defects in absence of Rei1; associated with the ribosomal export complex	ORF	Verified
YDR103W	S000002510	STE5	Pheromone-response scaffold protein; binds kinases Ste11p, Ste7p, and Fus3p to form a MAPK cascade complex that interacts with the plasma membrane and Ste4p-Ste18p; modulates the sensitivity of Fus3p to pheromone gradient	ORF	Verified
YDR104C	S000002511	SPO71	Meiosis-specific protein of unknown function, required for spore wall formation during sporulation; dispensable for both nuclear divisions during meiosis	ORF	Verified
YDR105C	S000002512	TMS1	Vacuolar membrane protein of unknown function that is conserved in mammals; predicted to contain eleven transmembrane helices; interacts with Pdr5p, a protein involved in multidrug resistance	ORF	Verified
YDR106W	S000002513	ARP10	Component of the dynactin complex, localized to the pointed end of the Arp1p filament; may regulate membrane association of the complex	ORF	Verified
YDR107C	S000002514	TMN2	Protein with a role in cellular adhesion and filamentous growth; similar to Emp70p and Tmn3p; member of the evolutionarily conserved Transmembrane Nine family of proteins with nine membrane-spanning segments	ORF	Verified
YDR108W	S000002515	GSG1	Subunit of TRAPP (transport protein particle), a multi-subunit complex involved in targeting and/or fusion of ER-to-Golgi transport vesicles with their acceptor compartment; protein has late meiotic role, following DNA replication	ORF	Verified
YDR110W	S000002517	FOB1	Nucleolar protein required for DNA replication fork blocking and recombinational hotspot activities; binds to the replication fork barrier site in the rDNA region; related to retroviral integrases	ORF	Verified
YDR113C	S000002520	PDS1	Securin that inhibits anaphase by binding separin Esp1p, also blocks cyclin destruction and mitotic exit, essential for cell cycle arrest in mitosis in the presence of DNA damage or aberrant mitotic spindles; also present in meiotic nuclei	ORF	Verified
YDR116C	S000002523	MRPL1	Mitochondrial ribosomal protein of the large subunit	ORF	Verified
YDR117C	S000002524	TMA64	Protein of unknown function that associates with ribosomes; has a putative RNA binding domain	ORF	Verified
YDR118W	S000002525	APC4	Subunit of the Anaphase-Promoting Complex/Cyclosome (APC/C), which is a ubiquitin-protein ligase required for degradation of anaphase inhibitors, including mitotic cyclins, during the metaphase/anaphase transition	ORF	Verified
YDR120C	S000002527	TRM1	tRNA methyltransferase, localizes to both the nucleus and mitochondrion to produce the modified base N2,N2-dimethylguanosine in tRNAs in both compartments	ORF	Verified
YDR121W	S000002528	DPB4	Shared subunit of DNA polymerase (II) epsilon and of ISW2/yCHRAC chromatin accessibility complex; involved in both chromosomal DNA replication and in inheritance of telomeric silencing	ORF	Verified
YDR122W	S000002529	KIN1	Serine/threonine protein kinase involved in regulation of exocytosis; localizes to the cytoplasmic face of the plasma membrane; closely related to Kin2p	ORF	Verified
YDR123C	S000002530	INO2	Component of the heteromeric Ino2p/Ino4p basic helix-loop-helix transcription activator that binds inositol/choline-responsive elements (ICREs), required for derepression of phospholipid biosynthetic genes in response to inositol depletion	ORF	Verified
YDR125C	S000002532	ECM18	Protein of unknown function, similar to Rlp24p	ORF	Verified
YDR126W	S000002533	SWF1	Palmitoyltransferase that acts on the SNAREs Snc1p, Syn8p, Tlg1p and likely on all SNAREs; member of a family of putative palmitoyltransferases containing an Asp-His-His-Cys-cysteine rich (DHHC-CRD) domain; may have a role in vacuole fusion	ORF	Verified
YDR127W	S000002534	ARO1	Pentafunctional arom protein, catalyzes steps 2 through 6 in the biosynthesis of chorismate, which is a precursor to aromatic amino acids	ORF	Verified
YDR129C	S000002536	SAC6	Fimbrin, actin-bundling protein; cooperates with Scp1p (calponin/transgelin) in the organization and maintenance of the actin cytoskeleton	ORF	Verified
YDR130C	S000002537	FIN1	Spindle pole body-related intermediate filament protein, forms cell cycle-specific filaments between spindle pole bodies in mother and daughter cells, able to self-assemble, expression induced during S/G2, localization cell-cycle dependent	ORF	Verified
YDR135C	S000002542	YCF1	Vacuolar glutathione S-conjugate transporter of the ATP-binding cassette family, has a role in detoxifying metals such as cadmium, mercury, and arsenite; also transports unconjugated bilirubin; similar to human cystic fibrosis protein CFTR	ORF	Verified
YDR137W	S000002544	RGP1	Subunit of a Golgi membrane exchange factor (Ric1p-Rgp1p) that catalyzes nucleotide exchange on Ypt6p	ORF	Verified
YDR138W	S000002545	HPR1	Subunit of THO/TREX complexes that couple transcription elongation with mitotic recombination and with mRNA metabolism and export, subunit of an RNA Pol II complex; regulates lifespan; involved in telomere maintenance; similar to Top1p	ORF	Verified
YDR139C	S000002546	RUB1	Ubiquitin-like protein with similarity to mammalian NEDD8; conjugation (neddylation) substrates include the cullins Cdc53p, Rtt101p, and Cul3p; activated by Ula1p and Uba3p (E1 enzyme pair); conjugation mediated by Ubc12p (E2 enzyme)	ORF	Verified
YDR140W	S000002547	MTQ2	S-adenosylmethionine-dependent methyltransferase of the seven beta-strand family; subunit of complex with Trm112p that methylates translation release factor Sup45p (eRF1) in the ternary complex eRF1-eRF3-GTP; similar to E.coli PrmC	ORF	Verified
YDR141C	S000002548	DOP1	Protein of unknown function, essential for viability, involved in establishing cellular polarity and morphogenesis; the authentic, non-tagged protein is detected in highly purified mitochondria in high-throughput studies	ORF	Verified
YDR142C	S000002549	PEX7	Peroxisomal signal receptor for the N-terminal nonapeptide signal (PTS2) of peroxisomal matrix proteins; WD repeat protein; defects in human homolog cause lethal rhizomelic chondrodysplasia punctata (RCDP)	ORF	Verified
YDR143C	S000002550	SAN1	Ubiquitin-protein ligase, involved in the proteasome-dependent degradation of aberrant nuclear proteins	ORF	Verified
YDR144C	S000002551	MKC7	GPI-anchored aspartyl protease (yapsin) involved in protein processing; shares functions with Yap3p and Kex2p	ORF	Verified
YDR145W	S000002552	TAF12	Subunit (61/68 kDa) of TFIID and SAGA complexes, involved in RNA polymerase II transcription initiation and in chromatin modification, similar to histone H2A	ORF	Verified
YDR146C	S000002553	SWI5	Transcription factor that activates transcription of genes expressed at the M/G1 phase boundary and in G1 phase; localization to the nucleus occurs during G1 and appears to be regulated by phosphorylation by Cdc28p kinase	ORF	Verified
YDR147W	S000002554	EKI1	Ethanolamine kinase, primarily responsible for phosphatidylethanolamine synthesis via the CDP-ethanolamine pathway; exhibits some choline kinase activity, thus contributing to phosphatidylcholine synthesis via the CDP-choline pathway	ORF	Verified
YDR148C	S000002555	KGD2	Dihydrolipoyl transsuccinylase, component of the mitochondrial alpha-ketoglutarate dehydrogenase complex, which catalyzes the oxidative decarboxylation of alpha-ketoglutarate to succinyl-CoA in the TCA cycle; phosphorylated	ORF	Verified
YDR150W	S000002557	NUM1	Protein required for nuclear migration, localizes to the mother cell cortex and the bud tip; may mediate interactions of dynein and cytoplasmic microtubules with the cell cortex	ORF	Verified
YDR151C	S000002558	CTH1	Member of the CCCH zinc finger family; has similarity to mammalian Tis11 protein, which activates transcription and also has a role in mRNA degradation; may function with Tis11p in iron homeostasis	ORF	Verified
YDR152W	S000002559	GIR2	Highly-acidic cytoplasmic RWD domain-containing protein of unknown function, sensitive to proteolysis, N-terminal region has high content of acidic amino acid residues, putative IUP (intrinsically unstructured protein)	ORF	Verified
YDR153C	S000002560	ENT5	Protein containing an N-terminal epsin-like domain involved in clathrin recruitment and traffic between the Golgi and endosomes; associates with the clathrin adaptor Gga2p, clathrin adaptor complex AP-1, and clathrin	ORF	Verified
YDR155C	S000002562	CPR1	Cytoplasmic peptidyl-prolyl cis-trans isomerase (cyclophilin), catalyzes the cis-trans isomerization of peptide bonds N-terminal to proline residues; binds the drug cyclosporin A	ORF	Verified
YDR156W	S000002563	RPA14	RNA polymerase I subunit A14	ORF	Verified
YDR158W	S000002565	HOM2	Aspartic beta semi-aldehyde dehydrogenase, catalyzes the second step in the common pathway for methionine and threonine biosynthesis; expression regulated by Gcn4p and the general control of amino acid synthesis	ORF	Verified
YDR159W	S000002566	SAC3	Nuclear pore-associated protein, forms a complex with Thp1p that is involved in transcription and in mRNA export from the nucleus	ORF	Verified
YDR160W	S000002567	SSY1	Component of the SPS plasma membrane amino acid sensor system (Ssy1p-Ptr3p-Ssy5p), which senses external amino acid concentration and transmits intracellular signals that result in regulation of expression of amino acid permease genes	ORF	Verified
YDR162C	S000002569	NBP2	Protein involved in the HOG (high osmolarity glycerol) pathway, negatively regulates Hog1p by recruitment of phosphatase Ptc1p the Pbs2p-Hog1p complex, found in the nucleus and cytoplasm, contains an SH3 domain that binds Pbs2p	ORF	Verified
YDR163W	S000002570	CWC15	Non-essential protein involved in pre-mRNA splicing, component of a complex containing Cef1p; has similarity to S. pombe Cwf15p	ORF	Verified
YDR164C	S000002571	SEC1	Sm-like protein involved in docking and fusion of exocytic vesicles through binding to assembled SNARE complexes at the membrane; localization to sites of secretion (bud neck and bud tip) is dependent on SNARE function	ORF	Verified
YDR165W	S000002572	TRM82	Subunit of a tRNA methyltransferase complex composed of Trm8p and Trm82p that catalyzes 7-methylguanosine modification of tRNA	ORF	Verified
YDR166C	S000002573	SEC5	Essential 107kDa subunit of the exocyst complex (Sec3p, Sec5p, Sec6p, Sec8p, Sec10p, Sec15p, Exo70p, and Exo84p), which has the essential function of mediating polarized targeting of secretory vesicles to active sites of exocytosis	ORF	Verified
YDR167W	S000002574	TAF10	Subunit (145 kDa) of TFIID and SAGA complexes, involved in RNA polymerase II transcription initiation and in chromatin modification	ORF	Verified
YDR168W	S000002575	CDC37	Essential Hsp90p co-chaperone; necessary for passage through the START phase of the cell cycle; stabilizes protein kinase nascent chains and participates along with Hsp90p in their folding	ORF	Verified
YDR169C	S000002576	STB3	Protein that binds Sin3p in a two-hybrid assay	ORF	Verified
YDR170C	S000002577	SEC7	Guanine nucleotide exchange factor (GEF) for ADP ribosylation factors involved in proliferation of the Golgi, intra-Golgi transport and ER-to-Golgi transport; found in the cytoplasm and on Golgi-associated coated vesicles	ORF	Verified
YDR171W	S000002578	HSP42	Small heat shock protein (sHSP) with chaperone activity; forms barrel-shaped oligomers that suppress unfolded protein aggregation; involved in cytoskeleton reorganization after heat shock	ORF	Verified
YDR172W	S000002579	SUP35	Translation termination factor eRF3; altered protein conformation creates the [PSI(+)] prion, a dominant cytoplasmically inherited protein aggregate that alters translational fidelity and creates a nonsense suppressor phenotype	ORF	Verified
YDR173C	S000002580	ARG82	Inositol polyphosphate multikinase (IPMK), sequentially phosphorylates Ins(1,4,5)P3 to form Ins(1,3,4,5,6)P5; also has diphosphoinositol polyphosphate synthase activity; regulates arginine-, phosphate-, and nitrogen-responsive genes	ORF	Verified
YDR174W	S000002581	HMO1	Chromatin associated high mobility group (HMG) family member involved in genome maintenance; rDNA-binding component of the Pol I transcription system; associates with a 5'-3' DNA helicase and Fpr1p, a prolyl isomerase	ORF	Verified
YDR175C	S000002582	RSM24	Mitochondrial ribosomal protein of the small subunit	ORF	Verified
YDR176W	S000002583	NGG1	Transcriptional regulator involved in glucose repression of Gal4p-regulated genes; component of transcriptional adaptor and histone acetyltransferase complexes, the ADA complex, the SAGA complex, and the SLIK complex	ORF	Verified
YDR177W	S000002584	UBC1	Ubiquitin-conjugating enzyme that mediates selective degradation of short-lived and abnormal proteins; plays a role in vesicle biogenesis and ER-associated protein degradation (ERAD); component of the cellular stress response	ORF	Verified
YDR178W	S000002585	SDH4	Membrane anchor subunit of succinate dehydrogenase (Sdh1p, Sdh2p, Sdh3p, Sdh4p), which couples the oxidation of succinate to the transfer of electrons to ubiquinone	ORF	Verified
YDR179C	S000002586	CSN9	Subunit of the Cop9 signalosome, which is required for deneddylation, or removal of the ubiquitin-like protein Rub1p from Cdc53p (cullin); involved in adaptation to pheromone signaling	ORF	Verified
YDR180W	S000002588	SCC2	Subunit of cohesin loading factor (Scc2p-Scc4p), a complex required for loading of cohesin complexes onto chromosomes; involved in establishing sister chromatid cohesion during DSB repair via histone H2AX; evolutionarily-conserved adherin	ORF	Verified
YDR181C	S000002589	SAS4	Subunit of the SAS complex (Sas2p, Sas4p, Sas5p), which acetylates free histones and nucleosomes and regulates transcriptional silencing; required for the HAT activity of Sas2p	ORF	Verified
YDR182W	S000002590	CDC1	Putative lipid phosphatase of the endoplasmic reticulum; shows Mn2+ dependence and may affect Ca2+ signaling; mutants display actin and general growth defects and pleiotropic defects in cell cycle progression and organelle distribution	ORF	Verified
YDR183W	S000002591	PLP1	Protein that interacts with CCT (chaperonin containing TCP-1) complex and has a role in actin and tubulin folding; has weak similarity to phosducins, which are G-protein regulators	ORF	Verified
YDR184C	S000002592	ATC1	Nuclear protein, possibly involved in regulation of cation stress responses and/or in the establishment of bipolar budding pattern	ORF	Verified
YDR186C	S000002594		Putative protein of unknown function; may interact with ribosomes, based on co-purification experiments; green fluorescent protein (GFP)-fusion protein localizes to the cytoplasm	ORF	Verified
YDR188W	S000002596	CCT6	Subunit of the cytosolic chaperonin Cct ring complex, related to Tcp1p, essential protein that is required for the assembly of actin and tubulins in vivo; contains an ATP-binding motif	ORF	Verified
YDR189W	S000002597	SLY1	Hydrophilic protein involved in vesicle trafficking between the ER and Golgi; SM (Sec1/Munc-18) family protein that binds the tSNARE Sed5p and stimulates its assembly into a trans-SNARE membrane-protein complex	ORF	Verified
YDR190C	S000002598	RVB1	Essential protein involved in transcription regulation; component of chromatin remodeling complexes; required for assembly and function of the INO80 complex; member of the RUVB-like protein family	ORF	Verified
YDR191W	S000002599	HST4	Member of the Sir2 family of NAD(+)-dependent protein deacetylases; involved along with Hst3p in silencing at telomeres, cell cycle progression, radiation resistance, genomic stability and short-chain fatty acid metabolism	ORF	Verified
YDR192C	S000002600	NUP42	Subunit of the nuclear pore complex (NPC) that localizes exclusively to the cytoplasmic side; involved in RNA export, most likely at a terminal step; interacts with Gle1p	ORF	Verified
YDR194C	S000002602	MSS116	DEAD-box protein required for efficient splicing of mitochondrial Group I and II introns; non-polar RNA helicase that also facilities strand annealing	ORF	Verified
YDR195W	S000002603	REF2	RNA-binding protein involved in the cleavage step of mRNA 3'-end formation prior to polyadenylation, and in snoRNA maturation; part of holo-CPF subcomplex APT, which associates with 3'-ends of snoRNA- and mRNA-encoding genes	ORF	Verified
YDR197W	S000002605	CBS2	Mitochondrial translational activator of the COB mRNA; interacts with translating ribosomes, acts on the COB mRNA 5'-untranslated leader	ORF	Verified
YDR198C	S000002606	RKM2	Ribosomal protein lysine methyltransferase, responsible for epsilon-trimethylation of the lysine residue at position 10 of Rpl12Ap and Rpl12Bp	ORF	Verified
YDR200C	S000002608	VPS64	Cytoplasmic protein required for cytoplasm to vacuole targeting of proteins; forms a complex with Far3p, Far7p, Far10p, and Far11p that is involved in pheromone-induced cell cycle arrest; also localized to the endoplasmic reticulum membrane	ORF	Verified
YDR201W	S000002609	SPC19	Essential subunit of the Dam1 complex (aka DASH complex), couples kinetochores to the force produced by MT depolymerization thereby aiding in chromosome segregation; also localized to nuclear side of spindle pole body	ORF	Verified
YDR202C	S000002610	RAV2	Subunit of RAVE (Rav1p, Rav2p, Skp1p), a complex that associates with the V1 domain of the vacuolar membrane (H+)-ATPase (V-ATPase) and promotes assembly and reassembly of the holoenzyme	ORF	Verified
YDR204W	S000002612	COQ4	Protein with a role in ubiquinone (Coenzyme Q) biosynthesis, possibly functioning in stabilization of Coq7p; located on the matrix face of the mitochondrial inner membrane; component of a mitochondrial ubiquinone-synthesizing complex	ORF	Verified
YDR205W	S000002613	MSC2	Member of the cation diffusion facilitator family, localizes to the endoplasmic reticulum and nucleus; mutations affect the cellular distribution of zinc and also confer defects in meiotic recombination between homologous chromatids	ORF	Verified
YDR206W	S000002614	EBS1	Protein involved in inhibition of translation and nonsense-mediated decay; interacts with cap binding protein Cdc33p and with Nam7p; localizes to P-bodies upon glucose starvation; mRNA abundance regulated by mRNA decay factors	ORF	Verified
YDR207C	S000002615	UME6	Key transcriptional regulator of early meiotic genes, binds URS1 upstream regulatory sequence, couples metabolic responses to nutritional cues with initiation and progression of meiosis, forms complex with Ime1p, and also with Sin3p-Rpd3p	ORF	Verified
YDR208W	S000002616	MSS4	Phosphatidylinositol-4-phosphate 5-kinase, involved in actin cytoskeleton organization and cell morphogenesis; multicopy suppressor of stt4 mutation	ORF	Verified
YDR211W	S000002619	GCD6	Catalytic epsilon subunit of the translation initiation factor eIF2B, the guanine-nucleotide exchange factor for eIF2; activity subsequently regulated by phosphorylated eIF2; first identified as a negative regulator of GCN4 expression	ORF	Verified
YDR212W	S000002620	TCP1	Alpha subunit of chaperonin-containing T-complex, which mediates protein folding in the cytosol; involved in maintenance of actin cytoskeleton; homolog to Drosophila melanogaster and mouse tailless complex polypeptide	ORF	Verified
YDR213W	S000002621	UPC2	Sterol regulatory element binding protein, induces transcription of sterol biosynthetic genes and of DAN/TIR gene products; Ecm22p homolog; relocates from intracellular membranes to perinuclear foci on sterol depletion	ORF	Verified
YDR214W	S000002622	AHA1	Co-chaperone that binds to Hsp82p and activates its ATPase activity; similar to Hch1p; expression is regulated by stresses such as heat shock	ORF	Verified
YDR216W	S000002624	ADR1	Carbon source-responsive zinc-finger transcription factor, required for transcription of the glucose-repressed gene ADH2, of peroxisomal protein genes, and of genes required for ethanol, glycerol, and fatty acid utilization	ORF	Verified
YDR217C	S000002625	RAD9	DNA damage-dependent checkpoint protein, required for cell-cycle arrest in G1/S, intra-S, and G2/M; transmits checkpoint signal by activating Rad53p and Chk1p; hyperphosphorylated by Mec1p and Tel1p; potential Cdc28p substrate	ORF	Verified
YDR218C	S000002626	SPR28	Sporulation-specific homolog of the yeast CDC3/10/11/12 family of bud neck microfilament genes; meiotic septin expressed at high levels during meiotic divisions and ascospore formation	ORF	Verified
YDR219C	S000002627	MFB1	Mitochondria-associated F-box protein involved in maintenance of normal mitochondrial morphology; interacts with Skp1p through the F-box motif; preferentially localizes to the mother cell during budding	ORF	Verified
YDR221W	S000002629	GTB1	Glucosidase II beta subunit, forms a complex with alpha subunit Rot2p, involved in removal of two glucose residues from N-linked glycans during glycoprotein biogenesis in the ER	ORF	Verified
YDR223W	S000002631	CRF1	Transcriptional corepressor involved in the regulation of ribosomal protein gene transcription via the TOR signaling pathway and protein kinase A, phosphorylated by activated Yak1p which promotes accumulation of Crf1p in the nucleus	ORF	Verified
YDR224C	S000002632	HTB1	Histone H2B, core histone protein required for chromatin assembly and chromosome function; nearly identical to HTB2; Rad6p-Bre1p-Lge1p mediated ubiquitination regulates transcriptional activation, meiotic DSB formation and H3 methylation	ORF	Verified
YDR225W	S000002633	HTA1	Histone H2A, core histone protein required for chromatin assembly and chromosome function; one of two nearly identical subtypes (see also HTA2); DNA damage-dependent phosphorylation by Mec1p facilitates DNA repair; acetylated by Nat4p	ORF	Verified
YDR226W	S000002634	ADK1	Adenylate kinase, required for purine metabolism; localized to the cytoplasm and the mitochondria; lacks cleavable signal sequence	ORF	Verified
YDR227W	S000002635	SIR4	Silent information regulator that, together with SIR2 and SIR3, is involved in assembly of silent chromatin domains at telomeres and the silent mating-type loci; potentially phosphorylated by Cdc28p; some alleles of SIR4 prolong lifespan	ORF	Verified
YDR228C	S000002636	PCF11	mRNA 3' end processing factor, essential component of cleavage and polyadenylation factor IA (CF IA), involved in pre-mRNA 3' end processing and in transcription termination; binds C-terminal domain of largest subunit of RNA pol II (Rpo21p)	ORF	Verified
YDR229W	S000002637	IVY1	Phospholipid-binding protein that interacts with both Ypt7p and Vps33p, may partially counteract the action of Vps33p and vice versa, localizes to the rim of the vacuole as cells approach stationary phase	ORF	Verified
YDR231C	S000002639	COX20	Mitochondrial inner membrane protein, required for proteolytic processing of Cox2p and its assembly into cytochrome c oxidase	ORF	Verified
YDR232W	S000002640	HEM1	5-aminolevulinate synthase, catalyzes the first step in the heme biosynthetic pathway; an N-terminal signal sequence is required for localization to the mitochondrial matrix; expression is regulated by Hap2p-Hap3p	ORF	Verified
YDR233C	S000002641	RTN1	ER membrane protein that interacts with exocyst subunit Sec6p and with Yip3p; also interacts with Sbh1p; null mutant has an altered (mostly cisternal) ER morphology; member of the RTNLA (reticulon-like A) subfamily	ORF	Verified
YDR234W	S000002642	LYS4	Homoaconitase, catalyzes the conversion of homocitrate to homoisocitrate, which is a step in the lysine biosynthesis pathway	ORF	Verified
YDR235W	S000002643	PRP42	U1 snRNP protein involved in splicing, required for U1 snRNP biogenesis; contains multiple tetriatricopeptide repeats	ORF	Verified
YDR236C	S000002644	FMN1	Riboflavin kinase, phosphorylates riboflavin to form riboflavin monophosphate (FMN), which is a necessary cofactor for many enzymes; localizes to microsomes and to the mitochondrial inner membrane	ORF	Verified
YDR237W	S000002645	MRPL7	Mitochondrial ribosomal protein of the large subunit	ORF	Verified
YDR238C	S000002646	SEC26	Essential beta-coat protein of the COPI coatomer, involved in ER-to-Golgi protein trafficking and maintenance of normal ER morphology; shares 43% sequence identity with mammalian beta-coat protein (beta-COP)	ORF	Verified
YDR239C	S000002647		Protein of unknown function that may interact with ribosomes, based on co-purification experiments	ORF	Verified
YDR240C	S000002648	SNU56	Component of U1 snRNP required for mRNA splicing via spliceosome; yeast specific, no metazoan counterpart; interacts with mRNA in commitment complex	ORF	Verified
YDR242W	S000002650	AMD2	Putative amidase	ORF	Verified
YDR243C	S000002651	PRP28	RNA helicase in the DEAD-box family, involved in RNA isomerization at the 5' splice site	ORF	Verified
YDR244W	S000002652	PEX5	Peroxisomal membrane signal receptor for the C-terminal tripeptide signal sequence (PTS1) of peroxisomal matrix proteins, required for peroxisomal matrix protein import; also proposed to have PTS1-receptor independent functions	ORF	Verified
YDR245W	S000002653	MNN10	Subunit of a Golgi mannosyltransferase complex also containing Anp1p, Mnn9p, Mnn11p, and Hoc1p that mediates elongation of the polysaccharide mannan backbone; membrane protein of the mannosyltransferase family	ORF	Verified
YDR246W	S000002654	TRS23	One of 10 subunits of the transport protein particle (TRAPP) complex of the cis-Golgi which mediates vesicle docking and fusion; involved in endoplasmic reticulum (ER) to Golgi membrane traffic; human homolog is TRAPPC4	ORF	Verified
YDR247W	S000002655	VHS1	Cytoplasmic serine/threonine protein kinase; identified as a high-copy suppressor of the synthetic lethality of a sis2 sit4 double mutant, suggesting a role in G1/S phase progression; homolog of Sks1p	ORF	Verified
YDR251W	S000002659	PAM1	Essential protein of unknown function; exhibits variable expression during colony morphogenesis; overexpression permits survival without protein phosphatase 2A, inhibits growth, and induces a filamentous phenotype	ORF	Verified
YDR252W	S000002660	BTT1	Beta3 subunit of the heterotrimeric nascent polypeptide-associated complex which binds ribosomes via its beta-subunits in close proximity to nascent polypeptides; interacts with Caf130p of the CCR4-NOT complex; similar to human BTF3	ORF	Verified
YDR253C	S000002661	MET32	Zinc-finger DNA-binding protein, involved in transcriptional regulation of the methionine biosynthetic genes, similar to Met31p	ORF	Verified
YDR254W	S000002662	CHL4	Outer kinetochore protein required for chromosome stability, interacts with kinetochore proteins Ctf19p, Ctf3p, and Iml3p; exhibits a two-hybrid interaction with Mif2p; association with CEN DNA requires Ctf19p	ORF	Verified
YDR255C	S000002663	RMD5	Conserved protein that has an E3-like ubiquitin ligase activity necessary for polyubiquitination and degradation of the gluconeogenic enzyme fructose-1,6-bisphosphatase; also required for sporulation; has a degenerate RING finger domain	ORF	Verified
YDR256C	S000002664	CTA1	Catalase A, breaks down hydrogen peroxide in the peroxisomal matrix formed by acyl-CoA oxidase (Pox1p) during fatty acid beta-oxidation	ORF	Verified
YDR257C	S000002665	SET7	Nuclear protein that contains a SET-domain, which have been shown to mediate methyltransferase activity in other proteins	ORF	Verified
YDR258C	S000002666	HSP78	Oligomeric mitochondrial matrix chaperone that cooperates with Ssc1p in mitochondrial thermotolerance after heat shock; prevents the aggregation of misfolded matrix proteins; component of the mitochondrial proteolysis system	ORF	Verified
YDR259C	S000002667	YAP6	Putative basic leucine zipper (bZIP) transcription factor; overexpression increases sodium and lithium tolerance; computational analysis suggests a role in regulation of expression of genes involved in carbohydrate metabolism	ORF	Verified
YDR260C	S000002668	SWM1	Subunit of the anaphase-promoting complex, which is an E3 ubiquitin ligase that regulates the metaphase-anaphase transition and exit from mitosis; required for activation of the daughter-specific gene expression and spore wall maturation	ORF	Verified
YDR261C	S000002669	EXG2	Exo-1,3-beta-glucanase, involved in cell wall beta-glucan assembly; may be anchored to the plasma membrane via a glycosylphosphatidylinositol (GPI) anchor	ORF	Verified
YDR263C	S000002671	DIN7	Mitochondrial nuclease functioning in DNA repair and replication, modulates the stability of the mitochondrial genome, induced by exposure to mutagens, also induced during meiosis at a time nearly coincident with commitment to recombination	ORF	Verified
YDR264C	S000002672	AKR1	Palmitoyl transferase involved in protein palmitoylation; acts as a negative regulator of pheromone response pathway; required for endocytosis of pheromone receptors; involved in cell shape control; contains ankyrin repeats	ORF	Verified
YDR265W	S000002673	PEX10	Peroxisomal membrane E3 ubiquitin ligase required for for Ubc4p-dependent Pex5p ubiquitination and peroxisomal matrix protein import; contains zinc-binding RING domain; mutations in human homolog cause various peroxisomal disorders	ORF	Verified
YDR266C	S000002674		Protein of unknown function that may interact with ribosomes, based on co-purification experiments;green fluorescent protein (GFP)-fusion protein localizes to the cytoplasm; contains a RING finger domain	ORF	Verified
YDR267C	S000002675	CIA1	WD40 repeat protein involved in assembly of cytosolic and nuclear iron-sulfur proteins; similar to the human Ciao1 protein; YDR267C is an essential gene	ORF	Verified
YDR268W	S000002676	MSW1	Mitochondrial tryptophanyl-tRNA synthetase	ORF	Verified
YDR270W	S000002678	CCC2	Cu(+2)-transporting P-type ATPase, required for export of copper from the cytosol into an extracytosolic compartment; has similarity to human proteins involved in Menkes and Wilsons diseases	ORF	Verified
YDR272W	S000002680	GLO2	Cytoplasmic glyoxalase II, catalyzes the hydrolysis of S-D-lactoylglutathione into glutathione and D-lactate	ORF	Verified
YDR273W	S000002681	DON1	Meiosis-specific component of the spindle pole body, part of the leading edge protein (LEP) coat, forms a ring-like structure at the leading edge of the prospore membrane during meiosis II	ORF	Verified
YDR275W	S000002683	BSC2	Protein of unknown function, ORF exhibits genomic organization compatible with a translational readthrough-dependent mode of expression	ORF	Verified
YDR276C	S000002684	PMP3	Small plasma membrane protein related to a family of plant polypeptides that are overexpressed under high salt concentration or low temperature, not essential for viability, deletion causes hyperpolarization of the plasma membrane potential	ORF	Verified
YDR277C	S000002685	MTH1	Negative regulator of the glucose-sensing signal transduction pathway, required for repression of transcription by Rgt1p; interacts with Rgt1p and the Snf3p and Rgt2p glucose sensors; phosphorylated by Yck1p, triggering Mth1p degradation	ORF	Verified
YDR279W	S000002687	RNH202	Ribonuclease H2 subunit, required for RNase H2 activity	ORF	Verified
YDR280W	S000002688	RRP45	Protein involved in rRNA processing; component of the exosome 3->5 exonuclease complex	ORF	Verified
YDR281C	S000002689	PHM6	Protein of unknown function, expression is regulated by phosphate levels	ORF	Verified
YDR283C	S000002691	GCN2	Protein kinase, phosphorylates the alpha-subunit of translation initiation factor eIF2 (Sui2p) in response to starvation; activated by uncharged tRNAs and the Gcn1p-Gcn20p complex; contributes to DNA damage checkpoint control	ORF	Verified
YDR284C	S000002692	DPP1	Diacylglycerol pyrophosphate (DGPP) phosphatase, zinc-regulated vacuolar membrane-associated lipid phosphatase, dephosphorylates DGPP to phosphatidate (PA) and Pi, then PA to diacylglycerol; involved in lipid signaling and cell metabolism	ORF	Verified
YDR285W	S000002693	ZIP1	Transverse filament protein of the synaptonemal complex; required for normal levels of meiotic recombination and pairing between homologous chromosome during meiosis; potential Cdc28p substrate	ORF	Verified
YDR287W	S000002695	INM2	Inositol monophosphatase, involved in biosynthesis of inositol; enzymatic activity requires magnesium ions and is inhibited by lithium and sodium ions; inm1 inm2 double mutant lacks inositol auxotrophy	ORF	Verified
YDR288W	S000002696	NSE3	Essential subunit of the Mms21-Smc5-Smc6 complex; protein of unknown function; required for DNA repair and growth	ORF	Verified
YDR289C	S000002697	RTT103	Protein that interacts with exonuclease Rat1p and Rai1p and plays a role in transcription termination by RNA polymerase II, has an RPR domain (carboxy-terminal domain interacting domain); also involved in regulation of Ty1 transposition	ORF	Verified
YDR292C	S000002700	SRP101	Signal recognition particle (SRP) receptor - alpha subunit; contain GTPase domains; involved in SRP-dependent protein targeting; interacts with Srp102p	ORF	Verified
YDR293C	S000002701	SSD1	Protein with a role in maintenance of cellular integrity, interacts with components of the TOR pathway; ssd1 mutant of a clinical S. cerevisiae strain displays elevated virulence	ORF	Verified
YDR294C	S000002702	DPL1	Dihydrosphingosine phosphate lyase, regulates intracellular levels of sphingolipid long-chain base phosphates (LCBPs), degrades phosphorylated long chain bases, prefers C16 dihydrosphingosine-l-phosphate as a substrate	ORF	Verified
YDR295C	S000002703	HDA2	Subunit of a possibly tetrameric trichostatin A-sensitive class II histone deacetylase complex containing an Hda1p homodimer and an Hda2p-Hda3p heterodimer; involved in telomere maintenance	ORF	Verified
YDR296W	S000002704	MHR1	Protein involved in homologous recombination in mitochondria and in transcription regulation in nucleus; binds to activation domains of acidic activators; required for recombination-dependent mtDNA partitioning	ORF	Verified
YDR297W	S000002705	SUR2	Sphinganine C4-hydroxylase, catalyses the conversion of sphinganine to phytosphingosine in sphingolipid biosyntheis	ORF	Verified
YDR298C	S000002706	ATP5	Subunit 5 of the stator stalk of mitochondrial F1F0 ATP synthase, which is an evolutionarily conserved enzyme complex required for ATP synthesis; homologous to bovine subunit OSCP (oligomycin sensitivity-conferring protein); phosphorylated	ORF	Verified
YDR299W	S000002707	BFR2	Essential protein possibly involved in secretion; multicopy suppressor of sensitivity to Brefeldin A	ORF	Verified
YDR300C	S000002708	PRO1	Gamma-glutamyl kinase, catalyzes the first step in proline biosynthesis	ORF	Verified
YDR301W	S000002709	CFT1	RNA-binding subunit of the mRNA cleavage and polyadenylation factor; involved in poly(A) site recognition and required for both pre-mRNA cleavage and polyadenylation, 51% sequence similarity with mammalian AAUAA-binding subunit of CPSF	ORF	Verified
YDR302W	S000002710	GPI11	ER membrane protein involved in a late step of glycosylphosphatidylinositol (GPI) anchor assembly; involved in the addition of phosphoethanolamine to the multiply mannosylated GPI intermediate; human PIG-Fp is a functional homolog	ORF	Verified
YDR303C	S000002711	RSC3	Component of the RSC chromatin remodeling complex; essential gene required for maintenance of proper ploidy and regulation of ribosomal protein genes and the cell wall/stress response; highly similar to Rsc30p	ORF	Verified
YDR304C	S000002712	CPR5	Peptidyl-prolyl cis-trans isomerase (cyclophilin) of the endoplasmic reticulum, catalyzes the cis-trans isomerization of peptide bonds N-terminal to proline residues; transcriptionally induced in response to unfolded proteins in the ER	ORF	Verified
YDR305C	S000002713	HNT2	Dinucleoside triphosphate hydrolase; has similarity to the tumor suppressor FHIT and belongs to the histidine triad (HIT) superfamily of nucleotide-binding proteins	ORF	Verified
YDR308C	S000002716	SRB7	Subunit of the RNA polymerase II mediator complex; associates with core polymerase subunits to form the RNA polymerase II holoenzyme; essential for transcriptional regulation; target of the global repressor Tup1p	ORF	Verified
YDR309C	S000002717	GIC2	Redundant rho-like GTPase Cdc42p effector; homolog of Gic1p; involved in initiation of budding and cellular polarization; interacts with Cdc42p via the Cdc42/Rac-interactive binding (CRIB) domain and with PI(4,5)P2 via a polybasic region	ORF	Verified
YDR310C	S000002718	SUM1	Transcriptional repressor required for mitotic repression of middle sporulation-specific genes; also acts as general replication initiation factor; involved in telomere maintenance, chromatin silencing; regulated by pachytene checkpoint	ORF	Verified
YDR311W	S000002719	TFB1	Subunit of TFIIH and nucleotide excision repair factor 3 complexes, required for nucleotide excision repair, target for transcriptional activators	ORF	Verified
YDR312W	S000002720	SSF2	Protein required for ribosomal large subunit maturation, functionally redundant with Ssf1p; member of the Brix family	ORF	Verified
YDR313C	S000002721	PIB1	RING-type ubiquitin ligase of the endosomal and vacuolar membranes, binds phosphatidylinositol(3)-phosphate; contains a FYVE finger domain	ORF	Verified
YDR314C	S000002722	RAD34	Protein involved in nucleotide excision repair (NER); homologous to RAD4	ORF	Verified
YDR315C	S000002723	IPK1	Inositol 1,3,4,5,6-pentakisphosphate 2-kinase, nuclear protein required for synthesis of 1,2,3,4,5,6-hexakisphosphate (phytate), which is integral to cell function; has 2 motifs conserved in other fungi; ipk1 gle1 double mutant is inviable	ORF	Verified
YDR316W	S000002724	OMS1	Protein integral to the mitochondrial membrane; has a conserved methyltransferase motif; multicopy suppressor of respiratory defects caused by OXA1 mutations	ORF	Verified
YDR317W	S000002725	HIM1	Protein of unknown function involved in DNA repair	ORF	Verified
YDR318W	S000002726	MCM21	Protein involved in minichromosome maintenance; component of the COMA complex (Ctf19p, Okp1p, Mcm21p, Ame1p) that bridges kinetochore subunits that are in contact with centromeric DNA and the subunits bound to microtubules	ORF	Verified
YDR320C	S000002728	SWA2	Auxilin-like protein involved in vesicular transport; clathrin-binding protein required for uncoating of clathrin-coated vesicles	ORF	Verified
YDR320C-A	S000007604	DAD4	Essential subunit of the Dam1 complex (aka DASH complex), couples kinetochores to the force produced by MT depolymerization thereby aiding in chromosome segregation; is transferred to the kinetochore prior to mitosis	ORF	Verified
YDR321W	S000002729	ASP1	Cytosolic L-asparaginase, involved in asparagine catabolism	ORF	Verified
YDR322C-A	S000007255	TIM11	Subunit e of mitochondrial F1F0-ATPase, which is a large, evolutionarily conserved enzyme complex required for ATP synthesis; essential for the dimeric and oligomeric state of ATP synthase	ORF	Verified
YDR322W	S000002730	MRPL35	Mitochondrial ribosomal protein of the large subunit	ORF	Verified
YDR323C	S000002731	PEP7	Multivalent adaptor protein that facilitates vesicle-mediated vacuolar protein sorting by ensuring high-fidelity vesicle docking and fusion, which are essential for targeting of vesicles to the endosome; required for vacuole inheritance	ORF	Verified
YDR324C	S000002732	UTP4	Subunit of U3-containing 90S preribosome and Small Subunit (SSU) processome complexes involved in production of 18S rRNA and assembly of small ribosomal subunit; member of t-Utp subcomplex involved with transcription of 35S rRNA transcript	ORF	Verified
YDR325W	S000002733	YCG1	Non-SMC subunit of the condensin complex; required for establishment and maintenance of chromosome condensation, chromosome segregation and chromatin binding of the condensin complex; required for clustering of tRNA genes at the nucleolus	ORF	Verified
YDR326C	S000002734	YSP2	Protein involved in programmed cell death; mutant shows resistance to cell death induced by amiodarone or intracellular acidification	ORF	Verified
YDR328C	S000002736	SKP1	Evolutionarily conserved kinetochore protein that is part of multiple protein complexes, including the SCF ubiquitin ligase complex, the CBF3 complex that binds centromeric DNA, and the RAVE complex that regulates assembly of the V-ATPase	ORF	Verified
YDR329C	S000002737	PEX3	Peroxisomal membrane protein (PMP) required required for the proper localization and stability of PMPs; interacts with Pex19p	ORF	Verified
YDR330W	S000002738	UBX5	UBX (ubiquitin regulatory X) domain-containing protein that interacts with Cdc48p	ORF	Verified
YDR331W	S000002739	GPI8	ER membrane glycoprotein subunit of the glycosylphosphatidylinositol transamidase complex that adds glycosylphosphatidylinositol (GPI) anchors to newly synthesized proteins; human PIG-K protein is a functional homolog	ORF	Verified
YDR332W	S000002740	IRC3	Putative protein of unknown function; null mutant displays increased levels of spontaneous Rad52p foci; green fluorescent protein (GFP)-fusion protein localizes to the mitochondrion	ORF	Verified
YDR334W	S000002742	SWR1	Swi2/Snf2-related ATPase that is the structural component of the SWR1 complex, which exchanges histone variant H2AZ (Htz1p) for chromatin-bound histone H2A	ORF	Verified
YDR335W	S000002743	MSN5	Karyopherin involved in nuclear import and export; shown to be responsible for nuclear import of replication protein A and for export of several proteins including Swi6p, Far1p, and Pho4p; cargo dissociation involves binding to RanGTP	ORF	Verified
YDR337W	S000002745	MRPS28	Mitochondrial ribosomal protein of the small subunit	ORF	Verified
YDR339C	S000002747	FCF1	Putative PINc domain nuclease required for early cleavages of 35S pre-rRNA and maturation of 18S rRNA; component of the SSU (small subunit) processome involved in 40S ribosomal subunit biogenesis; copurifies with Faf1p	ORF	Verified
YDR341C	S000002749		Arginyl-tRNA synthetase, proposed to be cytoplasmic but the authentic, non-tagged protein is detected in highly purified mitochondria in high-throughput studies	ORF	Verified
YDR342C	S000002750	HXT7	High-affinity glucose transporter of the major facilitator superfamily, nearly identical to Hxt6p, expressed at high basal levels relative to other HXTs, expression repressed by high glucose levels	ORF	Verified
YDR343C	S000002751	HXT6	High-affinity glucose transporter of the major facilitator superfamily, nearly identical to Hxt7p, expressed at high basal levels relative to other HXTs, repression of expression by high glucose requires SNF3	ORF	Verified
YDR345C	S000002753	HXT3	Low affinity glucose transporter of the major facilitator superfamily, expression is induced in low or high glucose conditions	ORF	Verified
YDR346C	S000002754	SVF1	Protein with a potential role in cell survival pathways, required for the diauxic growth shift; expression in mammalian cells increases survival under conditions inducing apoptosis	ORF	Verified
YDR347W	S000002755	MRP1	Mitochondrial ribosomal protein of the small subunit; MRP1 exhibits genetic interactions with PET122, encoding a COX3-specific translational activator, and with PET123, encoding a small subunit mitochondrial ribosomal protein	ORF	Verified
YDR349C	S000002757	YPS7	Putative GPI-anchored aspartic protease, located in the cytoplasm and endoplasmic reticulum	ORF	Verified
YDR350C	S000002758	ATP22	Mitochondrial inner membrane protein required for assembly of the F0 sector of mitochondrial F1F0 ATP synthase, which is a large, evolutionarily conserved enzyme complex required for ATP synthesis	ORF	Verified
YDR351W	S000002759	SBE2	Protein involved in the transport of cell wall components from the Golgi to the cell surface; required for bud growth	ORF	Verified
YDR353W	S000002761	TRR1	Cytoplasmic thioredoxin reductase, key regulatory enzyme that determines the redox state of the thioredoxin system, which acts as a disulfide reductase system and protects cells against both oxidative and reductive stress	ORF	Verified
YDR354W	S000002762	TRP4	Anthranilate phosphoribosyl transferase of the tryptophan biosynthetic pathway, catalyzes the phosphoribosylation of anthranilate, subject to the general control system of amino acid biosynthesis	ORF	Verified
YDR356W	S000002764	SPC110	Inner plaque spindle pole body (SPB) component, ortholog of human kendrin; involved in connecting nuclear microtubules to SPB; interacts with Tub4p-complex and calmodulin; phosphorylated by Mps1p in cell cycle-dependent manner	ORF	Verified
YDR358W	S000002766	GGA1	Golgi-localized protein with homology to gamma-adaptin, interacts with and regulates Arf1p and Arf2p in a GTP-dependent manner in order to facilitate traffic through the late Golgi	ORF	Verified
YDR359C	S000002767	EAF1	Component of the NuA4 histone acetyltransferase complex; required for initiation of pre-meiotic DNA replication, probably due to its requirement for significant expression of IME1	ORF	Verified
YDR361C	S000002769	BCP1	Essential protein involved in nuclear export of Mss4p, which is a lipid kinase that generates phosphatidylinositol 4,5-biphosphate and plays a role in actin cytoskeleton organization and vesicular transport	ORF	Verified
YDR362C	S000002770	TFC6	One of six subunits of RNA polymerase III transcription initiation factor complex (TFIIIC); part of TFIIIC TauB domain that binds BoxB promoter sites of tRNA and other genes; cooperates with Tfc3p in DNA binding; human homolog is TFIIIC-110	ORF	Verified
YDR363W	S000002771	ESC2	Protein involved in mating-type locus silencing, interacts with Sir2p; probably functions to recruit or stabilize Sir proteins	ORF	Verified
YDR363W-A	S000007235	SEM1	Component of the lid subcomplex of the regulatory subunit of the 26S proteasome; ortholog of human DSS1	ORF	Verified
YDR364C	S000002772	CDC40	Pre-mRNA splicing factor, important for catalytic step II of pre-mRNA splicing and plays a role in cell cycle progression; required for DNA synthesis during mitosis and meiosis; has WD repeats	ORF	Verified
YDR365C	S000002773	ESF1	Nucleolar protein involved in pre-rRNA processing; depletion causes severely decreased 18S rRNA levels	ORF	Verified
YDR368W	S000002776	YPR1	2-methylbutyraldehyde reductase, may be involved in isoleucine catabolism	ORF	Verified
YDR369C	S000002777	XRS2	Protein required for DNA repair; component of the Mre11 complex, which is involved in double strand breaks, meiotic recombination, telomere maintenance, and checkpoint signaling	ORF	Verified
YDR372C	S000002780	VPS74	Protein required for Golgi localization of glycosyltransferases; binds the cytosolic domains of Golgi glycosyltransferases; functions as a heterotetramer	ORF	Verified
YDR373W	S000002781	FRQ1	N-myristoylated calcium-binding protein that may have a role in intracellular signaling through its regulation of the phosphatidylinositol 4-kinase Pik1p; member of the recoverin/frequenin branch of the EF-hand superfamily	ORF	Verified
YDR375C	S000002783	BCS1	Protein of the mitochondrial inner membrane that functions as an ATP-dependent chaperone, required for the incorporation of the Rip1p and Qcr10p subunits into the cytochrome bc(1) complex; member of the CDC48/PAS1/SEC18 ATPase family	ORF	Verified
YDR376W	S000002784	ARH1	Oxidoreductase of the mitochondrial inner membrane, involved in cytoplasmic and mitochondrial iron homeostasis and required for activity of Fe-S cluster-containing enzymes; one of the few mitochondrial proteins essential for viability	ORF	Verified
YDR377W	S000002785	ATP17	Subunit f of the F0 sector of mitochondrial F1F0 ATP synthase, which is a large, evolutionarily conserved enzyme complex required for ATP synthesis	ORF	Verified
YDR378C	S000002786	LSM6	Lsm (Like Sm) protein; part of heteroheptameric complexes (Lsm2p-7p and either Lsm1p or 8p): cytoplasmic Lsm1p complex involved in mRNA decay; nuclear Lsm8p complex part of U6 snRNP and possibly involved in processing tRNA, snoRNA, and rRNA	ORF	Verified
YDR379W	S000002787	RGA2	GTPase-activating protein for the polarity-establishment protein Cdc42p; implicated in control of septin organization, pheromone response, and haploid invasive growth; regulated by Pho85p and Cdc28p	ORF	Verified
YDR380W	S000002788	ARO10	Phenylpyruvate decarboxylase, catalyzes decarboxylation of phenylpyruvate to phenylacetaldehyde, which is the first specific step in the Ehrlich pathway	ORF	Verified
YDR381C-A	S000007650		Protein of unknown function, localized to the mitochondrial outer membrane	ORF	Verified
YDR381W	S000002789	YRA1	Nuclear protein that binds to RNA and to Mex67p, required for export of poly(A)+ mRNA from the nucleus; member of the REF (RNA and export factor binding proteins) family; another family member, Yra2p, can substitute for Yra1p function	ORF	Verified
YDR382W	S000002790	RPP2B	Ribosomal protein P2 beta, a component of the ribosomal stalk, which is involved in the interaction between translational elongation factors and the ribosome; regulates the accumulation of P1 (Rpp1Ap and Rpp1Bp) in the cytoplasm	ORF	Verified
YDR383C	S000002791	NKP1	Non-essential kinetochore protein, subunit of the Ctf19 central kinetochore complex (Ctf19p-Mcm21p-Okp1p-Mcm22p-Mcm16p-Ctf3p-Chl4p-Mcm19p-Nkp1p-Nkp2p-Ame1p-Mtw1p)	ORF	Verified
YDR384C	S000002792	ATO3	Plasma membrane protein, regulation pattern suggests a possible role in export of ammonia from the cell; phosphorylated in mitochondria; member of the TC 9.B.33 YaaH family of putative transporters	ORF	Verified
YDR385W	S000002793	EFT2	Elongation factor 2 (EF-2), also encoded by EFT1; catalyzes ribosomal translocation during protein synthesis; contains diphthamide, the unique posttranslationally modified histidine residue specifically ADP-ribosylated by diphtheria toxin	ORF	Verified
YDR386W	S000002794	MUS81	Helix-hairpin-helix protein, involved in DNA repair and replication fork stability; functions as an endonuclease in complex with Mms4p; interacts with Rad54p	ORF	Verified
YDR388W	S000002796	RVS167	Actin-associated protein, subunit of a complex (Rvs161p-Rvs167p) involved in regulation of actin cytoskeleton, endocytosis, and viability following starvation or osmotic stress; homolog of mammalian amphiphysin	ORF	Verified
YDR389W	S000002797	SAC7	GTPase activating protein (GAP) for Rho1p, involved in signaling to the actin cytoskeleton, null mutations suppress tor2 mutations and temperature sensitive mutations in actin; potential Cdc28p substrate	ORF	Verified
YDR390C	S000002798	UBA2	Nuclear protein that acts as a heterodimer with Aos1p to activate Smt3p (SUMO) before its conjugation to proteins (sumoylation), which may play a role in protein targeting; essential for viability	ORF	Verified
YDR392W	S000002800	SPT3	Subunit of the SAGA and SAGA-like transcriptional regulatory complexes, interacts with Spt15p to activate transcription of some RNA polymerase II-dependent genes, also functions to inhibit transcription at some promoters	ORF	Verified
YDR393W	S000002801	SHE9	Mitochondrial inner membrane protein required for normal mitochondrial morphology, may be involved in fission of the inner membrane; forms a homo-oligomeric complex	ORF	Verified
YDR394W	S000002802	RPT3	One of six ATPases of the 19S regulatory particle of the 26S proteasome involved in the degradation of ubiquitinated substrates; substrate of N-acetyltransferase B	ORF	Verified
YDR395W	S000002803	SXM1	Nuclear transport factor (karyopherin) involved in protein transport between the cytoplasm and nucleoplasm; similar to Nmd5p, Cse1p, Lph2p, and the human cellular apoptosis susceptibility protein, CAS1	ORF	Verified
YDR397C	S000002805	NCB2	Subunit of a heterodimeric NC2 transcription regulator complex with Bur6p; complex binds to TBP and can repress transcription by preventing preinitiation complex assembly or stimulate activated transcription; homologous to human NC2beta	ORF	Verified
YDR398W	S000002806	UTP5	Subunit of U3-containing Small Subunit (SSU) processome complex involved in production of 18S rRNA and assembly of small ribosomal subunit	ORF	Verified
YDR399W	S000002807	HPT1	Dimeric hypoxanthine-guanine phosphoribosyltransferase, catalyzes the formation of both inosine monophosphate and guanosine monophosphate; mutations in the human homolog HPRT1 can cause Lesch-Nyhan syndrome and Kelley-Seegmiller syndrome	ORF	Verified
YDR400W	S000002808	URH1	Uridine nucleosidase (uridine-cytidine N-ribohydrolase), cleaves N-glycosidic bonds in nucleosides; involved in the pyrimidine salvage and nicotinamide riboside salvage pathways	ORF	Verified
YDR402C	S000002810	DIT2	N-formyltyrosine oxidase, sporulation-specific microsomal enzyme involved in the production of N,N-bisformyl dityrosine required for spore wall maturation, homologous to cytochrome P-450s	ORF	Verified
YDR403W	S000002811	DIT1	Sporulation-specific enzyme required for spore wall maturation, involved in the production of a soluble LL-dityrosine-containing precursor of the spore wall; transcripts accumulate at the time of prospore enclosure	ORF	Verified
YDR404C	S000002812	RPB7	RNA polymerase II subunit B16; forms two subunit dissociable complex with Rpb4p	ORF	Verified
YDR405W	S000002813	MRP20	Mitochondrial ribosomal protein of the large subunit	ORF	Verified
YDR406W	S000002814	PDR15	Plasma membrane ATP binding cassette (ABC) transporter, multidrug transporter and general stress response factor implicated in cellular detoxification; regulated by Pdr1p, Pdr3p and Pdr8p; promoter contains a PDR responsive element	ORF	Verified
YDR407C	S000002815	TRS120	One of 10 subunits of the transport protein particle (TRAPP) complex of the cis-Golgi which mediates vesicle docking and fusion; involved in endoplasmic reticulum (ER) to Golgi membrane traffic	ORF	Verified
YDR408C	S000002816	ADE8	Phosphoribosyl-glycinamide transformylase, catalyzes a step in the 'de novo' purine nucleotide biosynthetic pathway	ORF	Verified
YDR409W	S000002817	SIZ1	SUMO/Smt3 ligase that promotes the attachment of sumo (Smt3p; small ubiquitin-related modifier) to proteins; binds Ubc9p and may bind septins; specifically required for sumoylation of septins in vivo; localized to the septin ring	ORF	Verified
YDR410C	S000002818	STE14	Farnesyl cysteine-carboxyl methyltransferase, mediates the carboxyl methylation step during C-terminal CAAX motif processing of a-factor and RAS proteins in the endoplasmic reticulum, localizes to the ER membrane	ORF	Verified
YDR411C	S000002819	DFM1	ER localized derlin-like family member involved in ER stress and homeostasis; not involved in ERAD or substrate retrotranslocation; interacts with CDC48; contains four transmembrane domains and two SHP boxes	ORF	Verified
YDR414C	S000002822	ERD1	Predicted membrane protein required for the retention of lumenal endoplasmic reticulum proteins; mutants secrete the endogenous ER protein, BiP (Kar2p)	ORF	Verified
YDR416W	S000002824	SYF1	Component of the spliceosome complex involved in pre-mRNA splicing; involved in regulation of cell cycle progression; similar to Drosophila crooked neck protein	ORF	Verified
YDR418W	S000002826	RPL12B	Protein component of the large (60S) ribosomal subunit, nearly identical to Rpl12Ap; rpl12a rpl12b double mutant exhibits slow growth and slow translation; has similarity to E. coli L11 and rat L12 ribosomal proteins	ORF	Verified
YDR419W	S000002827	RAD30	DNA polymerase eta, involved in the predominantly error-free bypass replication of DNA lesions, catalyzes the efficient and accurate synthesis of DNA opposite cyclobutane pyrimidine dimers; homolog of human POLH and bacterial DinB proteins	ORF	Verified
YDR420W	S000002828	HKR1	Serine/threonine rich cell surface protein; osmosensor; involved in the regulation of cell wall beta-1,3 glucan synthesis, bud site selection and hyperosmotic response; overexpression confers resistance to Hansenula mrakii killer toxin HM-1	ORF	Verified
YDR421W	S000002829	ARO80	Zinc finger transcriptional activator of the Zn2Cys6 family; activates transcription of aromatic amino acid catabolic genes in the presence of aromatic amino acids	ORF	Verified
YDR422C	S000002830	SIP1	Alternate beta-subunit of the Snf1p kinase complex, may confer substrate specificity; vacuolar protein containing KIS (Kinase-Interacting Sequence) and ASC (Association with Snf1 kinase Complex) domains involved in protein interactions	ORF	Verified
YDR423C	S000002831	CAD1	AP-1-like basic leucine zipper (bZIP) transcriptional activator involved in stress responses, iron metabolism, and pleiotropic drug resistance; controls a set of genes involved in stabilizing proteins; binds consensus sequence TTACTAA	ORF	Verified
YDR424C	S000002832	DYN2	Cytoplasmic light chain dynein, microtubule motor protein; proposed to be involved in the assembly of the nuclear pore complex	ORF	Verified
YDR425W	S000002833	SNX41	Sorting nexin, involved in the retrieval of late-Golgi SNAREs from the post-Golgi endosome to the trans-Golgi network; interacts with Snx4p	ORF	Verified
YDR427W	S000002835	RPN9	Non-ATPase regulatory subunit of the 26S proteasome, has similarity to putative proteasomal subunits in other species; null mutant is temperature sensitive and exhibits cell cycle and proteasome assembly defects	ORF	Verified
YDR428C	S000002836	BNA7	Formylkynurenine formamidase, involved in the de novo biosynthesis of NAD from tryptophan via kynurenine	ORF	Verified
YDR429C	S000002837	TIF35	Subunit of the core complex of translation initiation factor 3(eIF3), which is essential for translation	ORF	Verified
YDR430C	S000002838	CYM1	Lysine-specific metalloprotease of the mitochondrial intermembrane space, member of the pitrilysin family; degrades proteins and presequence peptides cleaved from imported proteins; required for normal mitochondrial morphology	ORF	Verified
YDR432W	S000002840	NPL3	RNA-binding protein that carries poly(A)+ mRNA from the nucleus into the cytoplasm; dissociation from mRNAs is promoted by Mtr10p; phosphorylated by Sky1p in the cytoplasm	ORF	Verified
YDR434W	S000002842	GPI17	Transmembrane protein subunit of the glycosylphosphatidylinositol transamidase complex that adds GPIs to newly synthesized proteins; human PIG-Sp homolog	ORF	Verified
YDR435C	S000002843	PPM1	Carboxyl methyltransferase, methylates the C terminus of the protein phosphatase 2A catalytic subunit (Pph21p or Pph22p), which is important for complex formation with regulatory subunits	ORF	Verified
YDR436W	S000002844	PPZ2	Serine/threonine protein phosphatase Z, isoform of Ppz1p; involved in regulation of potassium transport, which affects osmotic stability, cell cycle progression, and halotolerance	ORF	Verified
YDR437W	S000002845	GPI19	Subunit of GPI-GlcNAc transferase involved in synthesis of N-acetylglucosaminyl phosphatidylinositol (GlcNAc-PI), which is the first intermediate in glycosylphosphatidylinositol (GPI) anchor synthesis, shares similarity with mammalian PIG-P	ORF	Verified
YDR438W	S000002846	THI74	Mitochondrial transporter repressible by thiamine	ORF	Verified
YDR439W	S000002847	LRS4	Protein involved in rDNA silencing; positively charged coiled-coil protein with limited similarity to myosin	ORF	Verified
YDR440W	S000002848	DOT1	Nucleosomal histone H3-Lys79 methylase, associates with transcriptionally active genes, functions in gene silencing at telomeres, most likely by directly modulating chromatin structure and Sir protein localization	ORF	Verified
YDR441C	S000002849	APT2	Apparent pseudogene, not transcribed or translated under normal conditions; encodes a protein with similarity to adenine phosphoribosyltransferase, but artificially expressed protein exhibits no enzymatic activity	ORF	Verified
YDR443C	S000002851	SSN2	Subunit of the RNA polymerase II mediator complex; associates with core polymerase subunits to form the RNA polymerase II holoenzyme; required for stable association of Srb10p-Srb11p kinase; essential for transcriptional regulation	ORF	Verified
YDR446W	S000002854	ECM11	Non-essential protein apparently involved in meiosis, GFP fusion protein is present in discrete clusters in the nucleus throughout mitosis; may be involved in maintaining chromatin structure	ORF	Verified
YDR447C	S000002855	RPS17B	Ribosomal protein 51 (rp51) of the small (40s) subunit; nearly identical to Rps17Ap and has similarity to rat S17 ribosomal protein	ORF	Verified
YDR448W	S000002856	ADA2	Transcription coactivator, component of the ADA and SAGA transcriptional adaptor/HAT (histone acetyltransferase) complexes	ORF	Verified
YDR449C	S000002857	UTP6	Nucleolar protein, component of the small subunit (SSU) processome containing the U3 snoRNA that is involved in processing of pre-18S rRNA	ORF	Verified
YDR450W	S000002858	RPS18A	Protein component of the small (40S) ribosomal subunit; nearly identical to Rps18Bp and has similarity to E. coli S13 and rat S18 ribosomal proteins	ORF	Verified
YDR451C	S000002859	YHP1	One of two homeobox transcriptional repressors (see also Yox1p), that bind to Mcm1p and to early cell cycle box (ECB) elements of cell cycle regulated genes, thereby restricting ECB-mediated transcription to the M/G1 interval	ORF	Verified
YDR452W	S000002860	PPN1	Vacuolar endopolyphosphatase with a role in phosphate metabolism; functions as a homodimer	ORF	Verified
YDR453C	S000002861	TSA2	Stress inducible cytoplasmic thioredoxin peroxidase; cooperates with Tsa1p in the removal of reactive oxygen, nitrogen and sulfur species using thioredoxin as hydrogen donor; deletion enhances the mutator phenotype of tsa1 mutants	ORF	Verified
YDR454C	S000002862	GUK1	Guanylate kinase, converts GMP to GDP; required for growth and mannose outer chain elongation of cell wall N-linked glycoproteins	ORF	Verified
YDR456W	S000002864	NHX1	Endosomal Na+/H+ exchanger, required for intracellular sequestration of Na+; required for osmotolerance to acute hypertonic shock	ORF	Verified
YDR457W	S000002865	TOM1	E3 ubiquitin ligase of the hect-domain class; has a role in mRNA export from the nucleus and may regulate transcriptional coactivators	ORF	Verified
YDR458C	S000002866	HEH2	Inner nuclear membrane (INM) protein; contains helix-extension-helix (HEH) motif, nuclear localization signal sequence; targeting to the INM requires the Srp1p-Kap95p karyopherins and the Ran cycle	ORF	Verified
YDR459C	S000002867	PFA5	Palmitoyltransferase with autoacylation activity; likely functions in pathway(s) outside Ras; member of a family of putative palmitoyltransferases containing an Asp-His-His-Cys-cysteine rich (DHHC-CRD) domain	ORF	Verified
YDR460W	S000002868	TFB3	Subunit of TFIIH and nucleotide excision repair factor 3 complexes, involved in transcription initiation, required for nucleotide excision repair; ring finger protein similar to mammalian CAK and TFIIH subunit	ORF	Verified
YDR461W	S000002869	MFA1	Mating pheromone a-factor, made by a cells; interacts with alpha cells to induce cell cycle arrest and other responses leading to mating; biogenesis involves C-terminal modification, N-terminal proteolysis, and export; also encoded by MFA2	ORF	Verified
YDR462W	S000002870	MRPL28	Mitochondrial ribosomal protein of the large subunit	ORF	Verified
YDR463W	S000002871	STP1	Transcription factor, activated by proteolytic processing in response to signals from the SPS sensor system for external amino acids; activates transcription of amino acid permease genes and may have a role in tRNA processing	ORF	Verified
YDR464W	S000002872	SPP41	Protein involved in negative regulation of expression of spliceosome components PRP4 and PRP3	ORF	Verified
YDR465C	S000002873	RMT2	Arginine methyltransferase; ribosomal protein L12 is a substrate	ORF	Verified
YDR466W	S000002874	PKH3	Protein kinase with similarity to mammalian phosphoinositide-dependent kinase 1 (PDK1) and yeast Pkh1p and Pkh2p, two redundant upstream activators of Pkc1p; identified as a multicopy suppressor of a pkh1 pkh2 double mutant	ORF	Verified
YDR468C	S000002876	TLG1	Essential t-SNARE that forms a complex with Tlg2p and Vti1p and mediates fusion of endosome-derived vesicles with the late Golgi; binds the docking complex VFT (Vps fifty-three) through interaction with Vps51p	ORF	Verified
YDR469W	S000002877	SDC1	Subunit of the COMPASS (Set1C) complex, which methylates histone H3 on lysine 4 and is required in transcriptional silencing near telomeres; has similarity to C. elegans Dpy-30	ORF	Verified
YDR470C	S000002878	UGO1	Protein of unknown function; outer membrane component of the mitochondrial fusion machinery; Ugo1p bind directly to Fzo1p and Mgm1p and thereby link these two GTPases during mitochondrial fusion	ORF	Verified
YDR471W	S000002879	RPL27B	Protein component of the large (60S) ribosomal subunit, nearly identical to Rpl27Ap and has similarity to rat L27 ribosomal protein	ORF	Verified
YDR472W	S000002880	TRS31	One of 10 subunits of the transport protein particle (TRAPP) complex of the cis-Golgi which mediates vesicle docking and fusion; involved in endoplasmic reticulum (ER) to Golgi membrane traffic	ORF	Verified
YDR473C	S000002881	PRP3	Splicing factor, component of the U4/U6-U5 snRNP complex	ORF	Verified
YDR475C	S000002883	JIP4	Protein of unknown function; previously annotated as two separate ORFs, YDR474C and YDR475C, which were merged as a result of corrections to the systematic reference sequence	ORF	Verified
YDR477W	S000002885	SNF1	AMP-activated serine/threonine protein kinase found in a complex containing Snf4p and members of the Sip1p/Sip2p/Gal83p family; required for transcription of glucose-repressed genes, thermotolerance, sporulation, and peroxisome biogenesis	ORF	Verified
YDR478W	S000002886	SNM1	Subunit of RNase MRP, which cleaves pre-rRNA and has a role in cell cycle-regulated degradation of daughter cell-specific mRNAs; binds to the NME1 RNA subunit of RNase MRP	ORF	Verified
YDR479C	S000002887	PEX29	Peroxisomal integral membrane peroxin, involved in the regulation of peroxisomal size, number and distribution; genetic interactions suggest that Pex28p and Pex29p act at steps upstream of those mediated by Pex30p, Pex31p, and Pex32p	ORF	Verified
YDR480W	S000002888	DIG2	Regulatory protein of unknown function, pheromone-inducible, involved in the regulation of mating-specific genes and the invasive growth pathway, required for MAP-kinase imposed repression, inhibits pheromone-responsive transcription	ORF	Verified
YDR481C	S000002889	PHO8	Repressible alkaline phosphatase, a glycoprotein localized to the vacuole; regulated by levels of inorganic phosphate and by a system consisting of Pho4p, Pho9p, Pho80p, Pho81p and Pho85p; dephosphorylates phosphotyrosyl peptides	ORF	Verified
YDR482C	S000002890	CWC21	Component of a complex containing Cef1p, putatively involved in pre-mRNA splicing; may bind RNA; has similarity to S. pombe Cwf21p	ORF	Verified
YDR483W	S000002891	KRE2	Alpha1,2-mannosyltransferase of the Golgi involved in protein mannosylation	ORF	Verified
YDR484W	S000002892	VPS52	Component of the GARP (Golgi-associated retrograde protein) complex, Vps51p-Vps52p-Vps53p-Vps54p, which is required for the recycling of proteins from endosomes to the late Golgi; involved in localization of actin and chitin	ORF	Verified
YDR485C	S000002893	VPS72	Htz1p-binding component of the SWR1 complex, which exchanges histone variant H2AZ (Htz1p) for chromatin-bound histone H2A; required for vacuolar protein sorting	ORF	Verified
YDR486C	S000002894	VPS60	Cytoplasmic and vacuolar membrane protein involved in late endosome to vacuole transport; required for normal filament maturation during pseudohyphal growth; may function in targeting cargo proteins for degradation; interacts with Vta1p	ORF	Verified
YDR487C	S000002895	RIB3	3,4-dihydroxy-2-butanone-4-phosphate synthase (DHBP synthase), required for riboflavin biosynthesis from ribulose-5-phosphate, also has an unrelated function in mitochondrial respiration	ORF	Verified
YDR488C	S000002896	PAC11	Dynein intermediate chain, acts in the cytoplasmic dynein pathway, forms cortical cytoplasmic microtubule capture site with Num1p; null mutant is defective in nuclear migration, essential in the absence of CIN8	ORF	Verified
YDR489W	S000002897	SLD5	Subunit of the GINS complex (Sld5p, Psf1p, Psf2p, Psf3p), which is localized to DNA replication origins and implicated in assembly of the DNA replication machinery	ORF	Verified
YDR490C	S000002898	PKH1	Serine/threonine protein kinase involved in sphingolipid-mediated signaling pathway that controls endocytosis; activates Ypk1p and Ykr2p, components of signaling cascade required for maintenance of cell wall integrity; redundant with Pkh2p	ORF	Verified
YDR492W	S000002900	IZH1	Membrane protein involved in zinc metabolism, member of the four-protein IZH family; transcription is regulated directly by Zap1p, expression induced by zinc deficiency and fatty acids; deletion increases sensitivity to elevated zinc	ORF	Verified
YDR494W	S000002902	RSM28	Mitochondrial ribosomal protein of the small subunit; genetic interactions suggest a possible role in promoting translation initiation	ORF	Verified
YDR495C	S000002903	VPS3	Component of CORVET tethering complex; cytoplasmic protein required for the sorting and processing of soluble vacuolar proteins, acidification of the vacuolar lumen, and assembly of the vacuolar H+-ATPase	ORF	Verified
YDR496C	S000002904	PUF6	Pumilio-homology domain protein that binds ASH1 mRNA at PUF consensus sequences in the 3' UTR and represses its translation, resulting in proper asymmetric localization of ASH1 mRNA	ORF	Verified
YDR497C	S000002905	ITR1	Myo-inositol transporter with strong similarity to the minor myo-inositol transporter Itr2p, member of the sugar transporter superfamily; expression is repressed by inositol and choline via Opi1p and derepressed via Ino2p and Ino4p	ORF	Verified
YDR498C	S000002906	SEC20	Membrane glycoprotein v-SNARE involved in retrograde transport from the Golgi to the ER; required for N- and O-glycosylation in the Golgi but not in the ER; forms a complex with the cytosolic Tip20p	ORF	Verified
YDR499W	S000002907	LCD1	Essential protein required for the DNA integrity checkpoint pathways; interacts physically with Mec1p; putative homolog of S. pombe Rad26 and human ATRIP	ORF	Verified
YDR500C	S000002908	RPL37B	Protein component of the large (60S) ribosomal subunit, has similarity to Rpl37Ap and to rat L37 ribosomal protein	ORF	Verified
YDR501W	S000002909	PLM2	Protein required for partitioning of the 2-micron plasmid	ORF	Verified
YDR502C	S000002910	SAM2	S-adenosylmethionine synthetase, catalyzes transfer of the adenosyl group of ATP to the sulfur atom of methionine; one of two differentially regulated isozymes (Sam1p and Sam2p)	ORF	Verified
YDR503C	S000002911	LPP1	Lipid phosphate phosphatase, catalyzes Mg(2+)-independent dephosphorylation of phosphatidic acid (PA), lysophosphatidic acid, and diacylglycerol pyrophosphate; involved in control of the cellular levels of phosphatidylinositol and PA	ORF	Verified
YDR504C	S000002912	SPG3	Protein required for survival at high temperature during stationary phase; not required for growth on nonfermentable carbon sources	ORF	Verified
YDR505C	S000002913	PSP1	Asn and gln rich protein of unknown function; high-copy suppressor of POL1 (DNA polymerase alpha) and partial suppressor of CDC2 (polymerase delta) and CDC6 (pre-RC loading factor) mutations; overexpression results in growth inhibition	ORF	Verified
YDR507C	S000002915	GIN4	Protein kinase involved in bud growth and assembly of the septin ring, proposed to have kinase-dependent and kinase-independent activities; undergoes autophosphorylation; similar to Kcc4p and Hsl1p	ORF	Verified
YDR508C	S000002916	GNP1	High-affinity glutamine permease, also transports Leu, Ser, Thr, Cys, Met and Asn; expression is fully dependent on Grr1p and modulated by the Ssy1p-Ptr3p-Ssy5p (SPS) sensor of extracellular amino acids	ORF	Verified
YDR510W	S000002918	SMT3	Ubiquitin-like protein of the SUMO family, conjugated to lysine residues of target proteins; regulates chromatid cohesion, chromosome segregation, APC-mediated proteolysis, DNA replication and septin ring dynamics; phosphorylated at Ser2	ORF	Verified
YDR511W	S000002919	ACN9	Protein of the mitochondrial intermembrane space, required for acetate utilization and gluconeogenesis; has orthologs in higher eukaryotes	ORF	Verified
YDR512C	S000002920	EMI1	Non-essential protein of unknown function required for transcriptional induction of the early meiotic-specific transcription factor IME1, also required for sporulation	ORF	Verified
YDR513W	S000002921	GRX2	Cytoplasmic glutaredoxin, thioltransferase, glutathione-dependent disulfide oxidoreductase involved in maintaining redox state of target proteins, also exhibits glutathione peroxidase activity, expression induced in response to stress	ORF	Verified
YDR515W	S000002923	SLF1	RNA binding protein that associates with polysomes; proposed to be involved in regulating mRNA translation; involved in the copper-dependent mineralization of copper sulfide complexes on cell surface in cells cultured in copper salts	ORF	Verified
YDR516C	S000002924	EMI2	Non-essential protein of unknown function required for transcriptional induction of the early meiotic-specific transcription factor IME1; required for sporulation; expression is regulated by glucose-repression transcription factors Mig1/2p	ORF	Verified
YDR517W	S000002925	GRH1	Acetylated, cis-golgi localized protein involved in ER to Golgi transport; homolog of human GRASP65; forms a complex with the coiled-coil protein Bug1p; mutants are compromised for the fusion of ER-derived vesicles with Golgi membranes	ORF	Verified
YDR518W	S000002926	EUG1	Protein disulfide isomerase of the endoplasmic reticulum lumen, function overlaps with that of Pdi1p; may interact with nascent polypeptides in the ER	ORF	Verified
YDR519W	S000002927	FPR2	Membrane-bound peptidyl-prolyl cis-trans isomerase (PPIase), binds to the drugs FK506 and rapamycin; expression pattern suggests possible involvement in ER protein trafficking	ORF	Verified
YDR522C	S000002930	SPS2	Protein expressed during sporulation, redundant with Sps22p for organization of the beta-glucan layer of the spore wall; S. pombe ortholog is a spore wall component	ORF	Verified
YDR523C	S000002931	SPS1	Putative protein serine/threonine kinase expressed at the end of meiosis and localized to the prospore membrane, required for correct localization of enzymes involved in spore wall synthesis	ORF	Verified
YDR524C	S000002932	AGE1	ADP-ribosylation factor (ARF) GTPase activating protein (GAP) effector, involved in the secretory and endocytic pathways; contains C2C2H2 cysteine/histidine motif	ORF	Verified
YDR525W-A	S000007236	SNA2	Protein of unknown function, has similarity to Pmp3p, which is involved in cation transport; green fluorescent protein (GFP)-fusion protein localizes to the cytoplasm in a punctate pattern	ORF	Verified
YDR527W	S000002935	RBA50	Protein involved in transcription; interacts with RNA polymerase II subunits Rpb2p, Rpb3, and Rpb11p; has similarity to human RPAP1	ORF	Verified
YDR528W	S000002936	HLR1	Protein involved in regulation of cell wall composition and integrity and response to osmotic stress; overproduction suppresses a lysis sensitive PKC mutation; similar to Lre1p, which functions antagonistically to protein kinase A	ORF	Verified
YDR529C	S000002937	QCR7	Subunit 7 of the ubiquinol cytochrome-c reductase complex, which is a component of the mitochondrial inner membrane electron transport chain; oriented facing the mitochondrial matrix; N-terminus appears to play a role in complex assembly	ORF	Verified
YDR530C	S000002938	APA2	Diadenosine 5',5''-P1,P4-tetraphosphate phosphorylase II (AP4A phosphorylase), involved in catabolism of bis(5'-nucleosidyl) tetraphosphates; has similarity to Apa1p	ORF	Verified
YDR533C	S000002941	HSP31	Possible chaperone and cysteine protease with similarity to E. coli Hsp31; member of the DJ-1/ThiJ/PfpI superfamily, which includes human DJ-1 involved in Parkinson's disease; exists as a dimer and contains a putative metal-binding site	ORF	Verified
YDR534C	S000002942	FIT1	Mannoprotein that is incorporated into the cell wall via a glycosylphosphatidylinositol (GPI) anchor, involved in the retention of siderophore-iron in the cell wall	ORF	Verified
YDR536W	S000002944	STL1	Glycerol proton symporter of the plasma membrane, subject to glucose-induced inactivation, strongly but transiently induced when cells are subjected to osmotic shock	ORF	Verified
YDR538W	S000002946	PAD1	Phenylacrylic acid decarboxylase, confers resistance to cinnamic acid, decarboxylates aromatic carboxylic acids to the corresponding vinyl derivatives; homolog of E. coli UbiX	ORF	Verified
YDR540C	S000002948	IRC4	Putative protein of unknown function; null mutant displays increased levels of spontaneous Rad52p foci; green fluorescent protein (GFP)-fusion protein localizes to the cytoplasm and nucleus	ORF	Verified
YDR545W	S000002953	YRF1-1	Helicase encoded by the Y' element of subtelomeric regions, highly expressed in the mutants lacking the telomerase component TLC1; potentially phosphorylated by Cdc28p	ORF	Verified
YEL001C	S000000727	IRC22	Putative protein of unknown function; green fluorescent protein (GFP)-fusion localizes to the ER; YEL001C is non-essential; null mutant displays increased levels of spontaneous Rad52p foci	ORF	Verified
YEL002C	S000000728	WBP1	Beta subunit of the oligosaccharyl transferase (OST) glycoprotein complex; required for N-linked glycosylation of proteins in the endoplasmic reticulum	ORF	Verified
YEL003W	S000000729	GIM4	Subunit of the heterohexameric cochaperone prefoldin complex which binds specifically to cytosolic chaperonin and transfers target proteins to it	ORF	Verified
YEL004W	S000000730	YEA4	Uridine diphosphate-N-acetylglucosamine (UDP-GlcNAc) transporter required for cell wall chitin synthesis; localized to the ER	ORF	Verified
YEL005C	S000000731	VAB2	Protein with a potential role in vacuolar function, as suggested by its ability to bind Vac8p; green fluorescent protein (GFP)-fusion protein localizes to the cytoplasm in a punctate pattern	ORF	Verified
YEL006W	S000000732	YEA6	Putative mitochondrial NAD+ transporter, member of the mitochondrial carrier subfamily (see also YIA6); has putative human ortholog	ORF	Verified
YEL009C	S000000735	GCN4	Basic leucine zipper (bZIP) transcriptional activator of amino acid biosynthetic genes in response to amino acid starvation; expression is tightly regulated at both the transcriptional and translational levels	ORF	Verified
YEL011W	S000000737	GLC3	Glycogen branching enzyme, involved in glycogen accumulation; green fluorescent protein (GFP)-fusion protein localizes to the cytoplasm in a punctate pattern	ORF	Verified
YEL012W	S000000738	UBC8	Ubiquitin-conjugating enzyme that negatively regulates gluconeogenesis by mediating the glucose-induced ubiquitination of fructose-1,6-bisphosphatase (FBPase); cytoplasmic enzyme that catalyzes the ubiquitination of histones in vitro	ORF	Verified
YEL013W	S000000739	VAC8	Phosphorylated vacuolar membrane protein that interacts with Atg13p, required for the cytoplasm-to-vacuole targeting (Cvt) pathway; interacts with Nvj1p to form nucleus-vacuole junctions	ORF	Verified
YEL015W	S000000741	EDC3	Non-essential conserved protein of unknown function, plays a role in mRNA decapping by specifically affecting the function of the decapping enzyme Dcp1p; localizes to cytoplasmic mRNA processing bodies	ORF	Verified
YEL016C	S000000742	NPP2	Nucleotide pyrophosphatase/phosphodiesterase family member; mediates extracellular nucleotide phosphate hydrolysis along with Npp1p and Pho5p; activity and expression enhanced during conditions of phosphate starvation	ORF	Verified
YEL017C-A	S000002103	PMP2	Proteolipid associated with plasma membrane H(+)-ATPase (Pma1p); regulates plasma membrane H(+)-ATPase activity; nearly identical to PMP1	ORF	Verified
YEL017W	S000000743	GTT3	Protein of unknown function with a possible role in glutathione metabolism, as suggested by computational analysis of large-scale protein-protein interaction data; GFP-fusion protein localizes to the nuclear periphery	ORF	Verified
YEL018W	S000000744	EAF5	Esa1p-associated factor, non-essential subunit of the NuA4 acetyltransferase complex	ORF	Verified
YEL019C	S000000745	MMS21	SUMO ligase involved in chromosomal organization and DNA repair; essential subunit of the Mms21-Smc5-Smc6 complex; mutants are sensitive to methyl methanesulfonate and show increased spontaneous mutation and mitotic recombination	ORF	Verified
YEL020W-A	S000007256	TIM9	Mitochondrial intermembrane space protein, forms a complex with Mrs11p/Tim10p that mediates import and insertion of a subset of polytopic inner membrane proteins; may prevent aggregation of incoming proteins in a chaperone-like manner	ORF	Verified
YEL021W	S000000747	URA3	Orotidine-5'-phosphate (OMP) decarboxylase, catalyzes the sixth enzymatic step in the de novo biosynthesis of pyrimidines, converting OMP into uridine monophosphate (UMP); converts 5-FOA into 5-fluorouracil, a toxic compound	ORF	Verified
YEL022W	S000000748	GEA2	Guanine nucleotide exchange factor for ADP ribosylation factors (ARFs), involved in vesicular transport between the Golgi and ER, Golgi organization, and actin cytoskeleton organization; similar to but not functionally redundant with Gea1p	ORF	Verified
YEL024W	S000000750	RIP1	Ubiquinol-cytochrome-c reductase, a Rieske iron-sulfur protein of the mitochondrial cytochrome bc1 complex; transfers electrons from ubiquinol to cytochrome c1 during respiration	ORF	Verified
YEL026W	S000000752	SNU13	RNA binding protein, part of U3 snoRNP involved in rRNA processing, part of U4/U6-U5 tri-snRNP involved in mRNA splicing, similar to human 15.5K protein	ORF	Verified
YEL027W	S000000753	CUP5	Proteolipid subunit of the vacuolar H(+)-ATPase V0 sector (subunit c; dicyclohexylcarbodiimide binding subunit); required for vacuolar acidification and important for copper and iron metal ion homeostasis	ORF	Verified
YEL029C	S000000755	BUD16	Putative pyridoxal kinase, key enzyme in vitamin B6 metabolism; involved in maintaining levels of pyridoxal 5'-phosphate, the active form of vitamin B6; required for genome integrity; homolog of E. coli PdxK; involved in bud-site selection	ORF	Verified
YEL030W	S000000756	ECM10	Heat shock protein of the Hsp70 family, localized in mitochondrial nucleoids, plays a role in protein translocation, interacts with Mge1p in an ATP-dependent manner; overexpression induces extensive mitochondrial DNA aggregations	ORF	Verified
YEL031W	S000000757	SPF1	P-type ATPase, ion transporter of the ER membrane involved in ER function and Ca2+ homeostasis; required for regulating Hmg2p degradation; confers sensitivity to a killer toxin (SMKT) produced by Pichia farinosa KK1	ORF	Verified
YEL032W	S000000758	MCM3	Protein involved in DNA replication; component of the Mcm2-7 hexameric complex that binds chromatin as a part of the pre-replicative complex	ORF	Verified
YEL034W	S000000760	HYP2	Translation initiation factor eIF-5A, promotes formation of the first peptide bond; similar to and functionally redundant with Anb1p; possible role in translation elongation; undergoes an essential hypusination modification	ORF	Verified
YEL036C	S000000762	ANP1	Subunit of the alpha-1,6 mannosyltransferase complex; type II membrane protein; has a role in retention of glycosyltransferases in the Golgi; involved in osmotic sensitivity and resistance to aminonitrophenyl propanediol	ORF	Verified
YEL037C	S000000763	RAD23	Protein with ubiquitin-like N terminus, recognizes and binds damaged DNA (with Rad4p) during nucleotide excision repair; regulates Rad4p levels, subunit of Nuclear Excision Repair Factor 2 (NEF2); homolog of human HR23A and HR23B proteins	ORF	Verified
YEL038W	S000000764	UTR4	Protein of unknown function with sequence similarity to 2,3-diketo-5-methylthiopentyl-1-phosphate enolase-phosphatases, found in both the cytoplasm and nucleus	ORF	Verified
YEL039C	S000000765	CYC7	Cytochrome c isoform 2, expressed under hypoxic conditions; electron carrier of the mitochondrial intermembrane space that transfers electrons from ubiquinone-cytochrome c oxidoreductase to cytochrome c oxidase during cellular respiration	ORF	Verified
YEL040W	S000000766	UTR2	Cell wall protein that functions in the transfer of chitin to beta(1-6)glucan; putative chitin transglycosidase; glycosylphosphatidylinositol (GPI)-anchored protein localized to the bud neck; has a role in cell wall maintenance	ORF	Verified
YEL041W	S000000767	YEF1	ATP-NADH kinase; phosphorylates both NAD and NADH; homooctameric structure consisting of 60-kDa subunits; sequence similarity to Utr1p and Pos5p; overexpression complements certain pos5 phenotypes	ORF	Verified
YEL042W	S000000768	GDA1	Guanosine diphosphatase located in the Golgi, involved in the transport of GDP-mannose into the Golgi lumen by converting GDP to GMP after mannose is transferred its substrate	ORF	Verified
YEL043W	S000000769		Predicted cytoskeleton protein involved in intracellular signalling based on quantitative analysis of protein-protein interaction maps; may interact with ribosomes, based on co-purification studies; contains fibronectin type III domain fold	ORF	Verified
YEL044W	S000000770	IES6	Protein that associates with the INO80 chromatin remodeling complex under low-salt conditions; human ortholog INO80C is a member of the human INO80 complex; implicated in DNA repair based on genetic interactions with RAD52 epistasis genes	ORF	Verified
YEL046C	S000000772	GLY1	Threonine aldolase, catalyzes the cleavage of L-allo-threonine and L-threonine to glycine; involved in glycine biosynthesis	ORF	Verified
YEL047C	S000000773		Soluble fumarate reductase, required with isoenzyme Osm1p for anaerobic growth; may interact with ribosomes, based on co-purification experiments; authentic, non-tagged protein is detected in purified mitochondria in high-throughput studies	ORF	Verified
YEL049W	S000000775	PAU2	Part of 23-member seripauperin multigene family encoded mainly in subtelomeric regions, active during alcoholic fermentation, regulated by anaerobiosis, negatively regulated by oxygen, repressed by heme	ORF	Verified
YEL050C	S000000776	RML2	Mitochondrial ribosomal protein of the large subunit, has similarity to E. coli L2 ribosomal protein; fat21 mutant allele causes inability to utilize oleate and may interfere with activity of the Adr1p transcription factor	ORF	Verified
YEL051W	S000000777	VMA8	Subunit D of the eight-subunit V1 peripheral membrane domain of the vacuolar H+-ATPase (V-ATPase), an electrogenic proton pump found throughout the endomembrane system; plays a role in the coupling of proton transport and ATP hydrolysis	ORF	Verified
YEL052W	S000000778	AFG1	Conserved protein that may act as a chaperone in the degradation of misfolded or unassembled cytochrome c oxidase subunits; localized to matrix face of the mitochondrial inner membrane; member of the AAA family but lacks a protease domain	ORF	Verified
YEL053C	S000000779	MAK10	Non-catalytic subunit of N-terminal acetyltransferase of the NatC type, required for replication of dsRNA virus; expression is glucose-repressible	ORF	Verified
YEL054C	S000000780	RPL12A	Protein component of the large (60S) ribosomal subunit, nearly identical to Rpl12Bp; rpl12a rpl12b double mutant exhibits slow growth and slow translation; has similarity to E. coli L11 and rat L12 ribosomal proteins	ORF	Verified
YEL055C	S000000781	POL5	DNA Polymerase phi; has sequence similarity to the human MybBP1A and weak sequence similarity to B-type DNA polymerases, not required for chromosomal DNA replication; required for the synthesis of rRNA	ORF	Verified
YEL056W	S000000782	HAT2	Subunit of the Hat1p-Hat2p histone acetyltransferase complex; required for high affinity binding of the complex to free histone H4, thereby enhancing Hat1p activity; similar to human RbAp46 and 48; has a role in telomeric silencing	ORF	Verified
YEL058W	S000000784	PCM1	Essential N-acetylglucosamine-phosphate mutase; converts GlcNAc-6-P to GlcNAc-1-P, which is a precursor for the biosynthesis of chitin and for the formation of N-glycosylated mannoproteins and glycosylphosphatidylinositol anchors	ORF	Verified
YEL059C-A	S000002954	SOM1	Subunit of the mitochondrial inner membrane peptidase, which is required for maturation of mitochondrial proteins of the intermembrane space; Som1p facilitates cleavage of a subset of substrates	ORF	Verified
YEL060C	S000000786	PRB1	Vacuolar proteinase B (yscB), a serine protease of the subtilisin family; involved in protein degradation in the vacuole and required for full protein degradation during sporulation	ORF	Verified
YEL061C	S000000787	CIN8	Kinesin motor protein involved in mitotic spindle assembly and chromosome segregation	ORF	Verified
YEL062W	S000000788	NPR2	Protein with a possible role in regulating expression of nitrogen permeases; transcription is induced in response to proline and urea; contains two PEST sequences; null mutant is resistant to cisplatin and doxorubicin	ORF	Verified
YEL063C	S000000789	CAN1	Plasma membrane arginine permease, requires phosphatidyl ethanolamine (PE) for localization, exclusively associated with lipid rafts; mutation confers canavanine resistance	ORF	Verified
YEL064C	S000000790	AVT2	Putative transporter, member of a family of seven S. cerevisiae genes (AVT1-7) related to vesicular GABA-glycine transporters	ORF	Verified
YEL065W	S000000791	SIT1	Ferrioxamine B transporter, member of the ARN family of transporters that specifically recognize siderophore-iron chelates; transcription is induced during iron deprivation and diauxic shift; potentially phosphorylated by Cdc28p	ORF	Verified
YEL066W	S000000792	HPA3	D-Amino acid N-acetyltransferase, catalyzes N-acetylation of D-amino acids through ordered bi-bi mechanism in which acetyl-CoA is first substrate bound and CoA is last product liberated; similar to Hpa2p, acetylates histones weakly in vitro	ORF	Verified
YEL069C	S000000795	HXT13	Hexose transporter, induced in the presence of non-fermentable carbon sources, induced by low levels of glucose, repressed by high levels of glucose	ORF	Verified
YEL071W	S000000797	DLD3	D-lactate dehydrogenase, part of the retrograde regulon which consists of genes whose expression is stimulated by damage to mitochondria and reduced in cells grown with glutamate as the sole nitrogen source, located in the cytoplasm	ORF	Verified
YEL072W	S000000798	RMD6	Protein required for sporulation	ORF	Verified
YER001W	S000000803	MNN1	Alpha-1,3-mannosyltransferase, integral membrane glycoprotein of the Golgi complex, required for addition of alpha1,3-mannose linkages to N-linked and O-linked oligosaccharides, one of five S. cerevisiae proteins of the MNN1 family	ORF	Verified
YER002W	S000000804	NOP16	Constituent of 66S pre-ribosomal particles, involved in 60S ribosomal subunit biogenesis	ORF	Verified
YER003C	S000000805	PMI40	Mannose-6-phosphate isomerase, catalyzes the interconversion of fructose-6-P and mannose-6-P; required for early steps in protein mannosylation	ORF	Verified
YER004W	S000000806	FMP52	Protein of unknown function, localized to the mitochondrial outer membrane; induced by treatment with 8-methoxypsoralen and UVA irradiation	ORF	Verified
YER005W	S000000807	YND1	Apyrase with wide substrate specificity, involved in preventing the inhibition of glycosylation by hydrolyzing nucleoside tri- and diphosphates which are inhibitors of glycotransferases; partially redundant with Gda1p	ORF	Verified
YER006W	S000000808	NUG1	GTPase that associates with nuclear 60S pre-ribosomes, required for export of 60S ribosomal subunits from the nucleus	ORF	Verified
YER007C-A	S000002957	TMA20	Protein of unknown function that associates with ribosomes and has a putative RNA binding domain; interacts with Tma22p; null mutant exhibits translation defects; has homology to human oncogene MCT-1	ORF	Verified
YER007W	S000000809	PAC2	Microtubule effector required for tubulin heterodimer formation, binds alpha-tubulin, required for normal microtubule function, null mutant exhibits cold-sensitive microtubules and sensitivity to benomyl	ORF	Verified
YER008C	S000000810	SEC3	Non-essential subunit of the exocyst complex (Sec3p, Sec5p, Sec6p, Sec8p, Sec10p, Sec15p, Exo70p, Exo84p) which mediates targeting of post-Golgi vesicles to sites of active exocytosis; Sec3p specifically is a spatial landmark for secretion	ORF	Verified
YER009W	S000000811	NTF2	Nuclear envelope protein, interacts with GDP-bound Gsp1p and with proteins of the nuclear pore to transport Gsp1p into the nucleus where it is an essential player in nucleocytoplasmic transport	ORF	Verified
YER010C	S000000812		Protein of unknown function, forms a ring-shaped homotrimer; has similarity to members of the prokaryotic rraA family; possibly involved in a phosphotransfer reaction	ORF	Verified
YER011W	S000000813	TIR1	Cell wall mannoprotein of the Srp1p/Tip1p family of serine-alanine-rich proteins; expression is downregulated at acidic pH and induced by cold shock and anaerobiosis; abundance is increased in cells cultured without shaking	ORF	Verified
YER012W	S000000814	PRE1	Beta 4 subunit of the 20S proteasome; localizes to the nucleus throughout the cell cycle	ORF	Verified
YER013W	S000000815	PRP22	DEAH-box RNA-dependent ATPase/ATP-dependent RNA helicase, associates with lariat intermediates before the second catalytic step of splicing; mediates ATP-dependent mRNA release from the spliceosome and unwinds RNA duplexes	ORF	Verified
YER014C-A	S000007590	BUD25	Protein involved in bud-site selection; diploid mutants display a random budding pattern instead of the wild-type bipolar pattern	ORF	Verified
YER014W	S000000816	HEM14	Protoporphyrinogen oxidase, a mitochondrial enzyme that catalyzes the seventh step in the heme biosynthetic pathway, converting protoporphyrinogen IX to protoporphyrin IX	ORF	Verified
YER015W	S000000817	FAA2	Long chain fatty acyl-CoA synthetase; accepts a wider range of acyl chain lengths than Faa1p, preferring C9:0-C13:0; involved in the activation of endogenous pools of fatty acids	ORF	Verified
YER016W	S000000818	BIM1	Microtubule-binding protein that together with Kar9p makes up the cortical microtubule capture site and delays the exit from mitosis when the spindle is oriented abnormally	ORF	Verified
YER017C	S000000819	AFG3	Component, with Yta12p, of the mitochondrial inner membrane m-AAA protease that mediates degradation of misfolded or unassembled proteins and is also required for correct assembly of mitochondrial enzyme complexes	ORF	Verified
YER018C	S000000820	SPC25	Component of the evolutionarily conserved kinetochore-associated Ndc80 complex (Ndc80p-Nuf2p-Spc24p-Spc25p); involved in chromosome segregation, spindle checkpoint activity and kinetochore clustering	ORF	Verified
YER019C-A	S000002127	SBH2	Ssh1p-Sss1p-Sbh2p complex component, involved in protein translocation into the endoplasmic reticulum; homologous to Sbh1p	ORF	Verified
YER019W	S000000821	ISC1	Mitochondrial membrane localized inositol phosphosphingolipid phospholipase C, hydrolyzes complex sphingolipids to produce ceramide; activated by phosphatidylserine, cardiolipin, and phosphatidylglycerol; mediates Na+ and Li+ halotolerance	ORF	Verified
YER020W	S000000822	GPA2	Nucleotide binding alpha subunit of the heterotrimeric G protein that interacts with the receptor Gpr1p, has signaling role in response to nutrients; green fluorescent protein (GFP)-fusion protein localizes to the cell periphery	ORF	Verified
YER021W	S000000823	RPN3	Essential, non-ATPase regulatory subunit of the 26S proteasome lid, similar to the p58 subunit of the human 26S proteasome; temperature-sensitive alleles cause metaphase arrest, suggesting a role for the proteasome in cell cycle control	ORF	Verified
YER022W	S000000824	SRB4	Subunit of the RNA polymerase II mediator complex; associates with core polymerase subunits to form the RNA polymerase II holoenzyme; essential for transcriptional regulation	ORF	Verified
YER023W	S000000825	PRO3	Delta 1-pyrroline-5-carboxylate reductase, catalyzes the last step in proline biosynthesis	ORF	Verified
YER024W	S000000826	YAT2	Carnitine acetyltransferase; has similarity to Yat1p, which is a carnitine acetyltransferase associated with the mitochondrial outer membrane	ORF	Verified
YER025W	S000000827	GCD11	Gamma subunit of the translation initiation factor eIF2, involved in the identification of the start codon; binds GTP when forming the ternary complex with GTP and tRNAi-Met	ORF	Verified
YER026C	S000000828	CHO1	Phosphatidylserine synthase, functions in phospholipid biosynthesis; catalyzes the reaction CDP-diaclyglycerol + L-serine = CMP + L-1-phosphatidylserine, transcriptionally repressed by myo-inositol and choline	ORF	Verified
YER027C	S000000829	GAL83	One of three possible beta-subunits of the Snf1 kinase complex, allows nuclear localization of the Snf1 kinase complex in the presence of a nonfermentable carbon source; contains glycogen-binding domain	ORF	Verified
YER028C	S000000830	MIG3	Probable transcriptional repressor involved in response to toxic agents such as hydroxyurea that inhibit ribonucleotide reductase; phosphorylation by Snf1p or the Mec1p pathway inactivates Mig3p, allowing induction of damage response genes	ORF	Verified
YER029C	S000000831	SMB1	Core Sm protein Sm B; part of heteroheptameric complex (with Smd1p, Smd2p, Smd3p, Sme1p, Smx3p, and Smx2p) that is part of the spliceosomal U1, U2, U4, and U5 snRNPs; homolog of human Sm B and Sm B'	ORF	Verified
YER030W	S000000832	CHZ1	Histone chaperone for Htz1p/H2A-H2B dimer; required for the stabilization of the Chz1p-Htz1-H2B complex; has overlapping function with Nap1p; null mutant displays weak sensitivity to MMS and benomyl; contains a highly conserved CHZ motif	ORF	Verified
YER031C	S000000833	YPT31	GTPase of the Ypt/Rab family, very similar to Ypt32p; involved in the exocytic pathway; mediates intra-Golgi traffic or the budding of post-Golgi vesicles from the trans-Golgi	ORF	Verified
YER032W	S000000834	FIR1	Protein involved in 3' mRNA processing, interacts with Ref2p; potential Cdc28p substrate	ORF	Verified
YER033C	S000000835	ZRG8	Protein of unknown function; authentic, non-tagged protein is detected in highly purified mitochondria in high-throughput studies; GFP-fusion protein is localized to the cytoplasm; transcription induced under conditions of zinc deficiency	ORF	Verified
YER035W	S000000837	EDC2	RNA-binding protein, activates mRNA decapping directly by binding to the mRNA substrate and enhancing the activity of the decapping proteins Dcp1p and Dcp2p	ORF	Verified
YER036C	S000000838	ARB1	ATPase of the ATP-binding cassette (ABC) family involved in 40S and 60S ribosome biogenesis, has similarity to Gcn20p; shuttles from nucleus to cytoplasm, physically interacts with Tif6p, Lsg1p	ORF	Verified
YER037W	S000000839	PHM8	Protein of unknown function, expression is induced by low phosphate levels and by inactivation of Pho85p	ORF	Verified
YER038C	S000000840	KRE29	Essential subunit of the Mms21-Smc5-Smc6 complex; protein of unknown function; required for growth and DNA repair; heterozygous mutant shows haploinsufficiency in K1 killer toxin resistance	ORF	Verified
YER039C	S000000841	HVG1	Protein of unknown function, has homology to Vrg4p	ORF	Verified
YER040W	S000000842	GLN3	Transcriptional activator of genes regulated by nitrogen catabolite repression (NCR), localization and activity regulated by quality of nitrogen source	ORF	Verified
YER041W	S000000843	YEN1	Protein of unknown function, has similarity to endonuclease Rth1p; potentially phosphorylated by Cdc28p	ORF	Verified
YER042W	S000000844	MXR1	Peptide methionine sulfoxide reductase, reverses the oxidation of methionine residues; involved in oxidative damage repair, providing resistance to oxidative stress and regulation of lifespan	ORF	Verified
YER043C	S000000845	SAH1	S-adenosyl-L-homocysteine hydrolase, catabolizes S-adenosyl-L-homocysteine which is formed after donation of the activated methyl group of S-adenosyl-L-methionine (AdoMet) to an acceptor	ORF	Verified
YER044C	S000000846	ERG28	Endoplasmic reticulum membrane protein, may facilitate protein-protein interactions between the Erg26p dehydrogenase and the Erg27p 3-ketoreductase and/or tether these enzymes to the ER, also interacts with Erg6p	ORF	Verified
YER044C-A	S000001954	MEI4	Meiosis-specific protein involved in recombination; required for chromosome synapsis; required for production of viable spores	ORF	Verified
YER045C	S000000847	ACA1	Basic leucine zipper (bZIP) transcription factor of the ATF/CREB family, may regulate transcription of genes involved in utilization of non-optimal carbon sources	ORF	Verified
YER046W	S000000848	SPO73	Meiosis-specific protein of unknown function, required for spore wall formation during sporulation; dispensible for both nuclear divisions during meiosis	ORF	Verified
YER047C	S000000849	SAP1	Putative ATPase of the AAA family, interacts with the Sin1p transcriptional repressor in the two-hybrid system	ORF	Verified
YER048C	S000000850	CAJ1	Nuclear type II J heat shock protein of the E. coli dnaJ family, contains a leucine zipper-like motif, binds to non-native substrates for presentation to Ssa3p, may function during protein translocation, assembly and disassembly	ORF	Verified
YER048W-A	S000007237	ISD11	Protein required for mitochondrial iron-sulfur cluster biosynthesis	ORF	Verified
YER049W	S000000851	TPA1	Protein of unknown function; interacts with Sup45p (eRF1), Sup35p (eRF3) and Pab1p; has a role in translation termination efficiency, mRNA poly(A) tail length and mRNA stability	ORF	Verified
YER050C	S000000852	RSM18	Mitochondrial ribosomal protein of the small subunit, has similarity to E. coli S18 ribosomal protein	ORF	Verified
YER051W	S000000853	JHD1	JmjC domain family histone demethylase specific for H3-K36, similar to proteins found in human, mouse, drosophila, X. laevis, C. elegans, and S. pombe	ORF	Verified
YER052C	S000000854	HOM3	Aspartate kinase (L-aspartate 4-P-transferase); cytoplasmic enzyme that catalyzes the first step in the common pathway for methionine and threonine biosynthesis; expression regulated by Gcn4p and the general control of amino acid synthesis	ORF	Verified
YER053C	S000000855	PIC2	Mitochondrial phosphate carrier, imports inorganic phosphate into mitochondria; functionally redundant with Mir1p but less abundant than Mir1p under normal conditions; expression is induced at high temperature	ORF	Verified
YER054C	S000000856	GIP2	Putative regulatory subunit of the protein phosphatase Glc7p, involved in glycogen metabolism; contains a conserved motif (GVNK motif) that is also found in Gac1p, Pig1p, and Pig2p	ORF	Verified
YER055C	S000000857	HIS1	ATP phosphoribosyltransferase, a hexameric enzyme, catalyzes the first step in histidine biosynthesis; mutations cause histidine auxotrophy and sensitivity to Cu, Co, and Ni salts; transcription is regulated by general amino acid control	ORF	Verified
YER056C	S000000858	FCY2	Purine-cytosine permease, mediates purine (adenine, guanine, and hypoxanthine) and cytosine accumulation	ORF	Verified
YER056C-A	S000002135	RPL34A	Protein component of the large (60S) ribosomal subunit, nearly identical to Rpl34Bp and has similarity to rat L34 ribosomal protein	ORF	Verified
YER057C	S000000859	HMF1	Member of the p14.5 protein family with similarity to Mmf1p, functionally complements Mmf1p function when targeted to mitochondria; heat shock inducible; high-dosage growth inhibitor; forms a homotrimer in vitro	ORF	Verified
YER058W	S000000860	PET117	Protein required for assembly of cytochrome c oxidase	ORF	Verified
YER059W	S000000861	PCL6	Pho85p cyclin of the Pho80p subfamily; forms the major Glc8p kinase together with Pcl7p and Pho85p; involved in the control of glycogen storage by Pho85p; stabilized by Elongin C binding	ORF	Verified
YER060W	S000000862	FCY21	Putative purine-cytosine permease, very similar to Fcy2p but cannot substitute for its function	ORF	Verified
YER060W-A	S000002958	FCY22	Putative purine-cytosine permease, very similar to Fcy2p but cannot substitute for its function	ORF	Verified
YER061C	S000000863	CEM1	Mitochondrial beta-keto-acyl synthase with possible role in fatty acid synthesis; required for mitochondrial respiration	ORF	Verified
YER062C	S000000864	HOR2	One of two redundant DL-glycerol-3-phosphatases (RHR2/GPP1 encodes the other) involved in glycerol biosynthesis; induced in response to hyperosmotic stress and oxidative stress, and during the diauxic transition	ORF	Verified
YER063W	S000000865	THO1	Conserved nuclear RNA-binding protein; specifically binds to transcribed chromatin in a THO- and RNA-dependent manner, genetically interacts with shuttling hnRNP NAB2; overproduction suppresses transcriptional defect caused by hpr1 mutation	ORF	Verified
YER065C	S000000867	ICL1	Isocitrate lyase, catalyzes the formation of succinate and glyoxylate from isocitrate, a key reaction of the glyoxylate cycle; expression of ICL1 is induced by growth on ethanol and repressed by growth on glucose	ORF	Verified
YER068W	S000000870	MOT2	Component of the CCR4-NOT complex, which has multiple roles in transcription regulation, mRNA degradation, and post-transcriptional modifications; with Ubc4p, ubiquitylates subunits of the nascent polypeptide-associated complex (NAC)	ORF	Verified
YER069W	S000000871	ARG5,6	Protein that is processed in the mitochondrion to yield acetylglutamate kinase and N-acetyl-gamma-glutamyl-phosphate reductase, which catalyze the 2nd and 3rd steps in arginine biosynthesis; enzymes form a complex with Arg2p	ORF	Verified
YER070W	S000000872	RNR1	One of two large regulatory subunits of ribonucleotide-diphosphate reductase; the RNR complex catalyzes rate-limiting step in dNTP synthesis, regulated by DNA replication and DNA damage checkpoint pathways via localization of small subunits	ORF	Verified
YER072W	S000000874	VTC1	Vacuolar transporter chaperon (VTC) involved in distributing V-ATPase and other membrane proteins; together with other VTC proteins, forms a heterotetrameric complex that associates with the SNARE Nyv1p and the V0 sector of the V-ATPase	ORF	Verified
YER073W	S000000875	ALD5	Mitochondrial aldehyde dehydrogenase, involved in regulation or biosynthesis of electron transport chain components and acetate formation; activated by K+; utilizes NADP+ as the preferred coenzyme; constitutively expressed	ORF	Verified
YER074W	S000000876	RPS24A	Protein component of the small (40S) ribosomal subunit; identical to Rps24Bp and has similarity to rat S24 ribosomal protein	ORF	Verified
YER074W-A	S000007651	YOS1	Integral membrane protein required for ER to Golgi transport; localized to the Golgi, the ER, and COPII vesicles; interacts with Yip1p and Yif1p	ORF	Verified
YER075C	S000000877	PTP3	Phosphotyrosine-specific protein phosphatase involved in the inactivation of mitogen-activated protein kinase (MAPK) during osmolarity sensing; dephosporylates Hog1p MAPK and regulates its localization; localized to the cytoplasm	ORF	Verified
YER081W	S000000883	SER3	3-phosphoglycerate dehydrogenase, catalyzes the first step in serine and glycine biosynthesis; isozyme of Ser33p	ORF	Verified
YER082C	S000000884	UTP7	Nucleolar protein, component of the small subunit (SSU) processome containing the U3 snoRNA that is involved in processing of pre-18S rRNA	ORF	Verified
YER083C	S000000885	GET2	Subunit of the GET complex; involved in insertion of proteins into the ER membrane; required for the retrieval of HDEL proteins from the Golgi to the ER in an ERD2 dependent fashion and for meiotic nuclear division	ORF	Verified
YER086W	S000000888	ILV1	Threonine deaminase, catalyzes the first step in isoleucine biosynthesis; expression is under general amino acid control; ILV1 locus exhibits highly positioned nucleosomes whose organization is independent of known ILV1 regulation	ORF	Verified
YER087C-B	S000002128	SBH1	Beta subunit of the Sec61p ER translocation complex (Sec61p-Sss1p-Sbh1p); involved in protein translocation into the endoplasmic reticulum; interacts with the exocyst complex and also with Rtn1p; homologous to Sbh2p	ORF	Verified
YER088C	S000000890	DOT6	Protein of unknown function, involved in telomeric gene silencing and filamentation	ORF	Verified
YER089C	S000000891	PTC2	Type 2C protein phosphatase; dephosphorylates Hog1p to limit maximal osmostress induced kinase activity; dephosphorylates Ire1p to downregulate the unfolded protein response; dephosphorylates Cdc28p; role in DNA checkpoint inactivation	ORF	Verified
YER090W	S000000892	TRP2	Anthranilate synthase, catalyzes the initial step of tryptophan biosynthesis, forms multifunctional hetero-oligomeric anthranilate synthase:indole-3-glycerol phosphate synthase enzyme complex with Trp3p	ORF	Verified
YER091C	S000000893	MET6	Cobalamin-independent methionine synthase, involved in amino acid biosynthesis; requires a minimum of two glutamates on the methyltetrahydrofolate substrate, similar to bacterial metE homologs	ORF	Verified
YER092W	S000000894	IES5	Protein that associates with the INO80 chromatin remodeling complex under low-salt conditions	ORF	Verified
YER093C	S000000895	TSC11	Subunit of TORC2 (Tor2p-Lst8p-Avo1-Avo2-Tsc11p-Bit61p), a membrane-associated complex that regulates actin cytoskeletal dynamics during polarized growth and cell wall integrity; involved in sphingolipid metabolism; contains a RasGEFN domain	ORF	Verified
YER094C	S000000896	PUP3	Beta 3 subunit of the 20S proteasome involved in ubiquitin-dependent catabolism; human homolog is subunit C10	ORF	Verified
YER095W	S000000897	RAD51	Strand exchange protein, forms a helical filament with DNA that searches for homology; involved in the recombinational repair of double-strand breaks in DNA during vegetative growth and meiosis; homolog of Dmc1p and bacterial RecA protein	ORF	Verified
YER096W	S000000898	SHC1	Sporulation-specific activator of Chs3p (chitin synthase III), required for the synthesis of the chitosan layer of ascospores; has similarity to Skt5p, which activates Chs3p during vegetative growth; transcriptionally induced at alkaline pH	ORF	Verified
YER098W	S000000900	UBP9	Ubiquitin carboxyl-terminal hydrolase, ubiquitin-specific protease that cleaves ubiquitin-protein fusions	ORF	Verified
YER099C	S000000901	PRS2	5-phospho-ribosyl-1(alpha)-pyrophosphate synthetase, synthesizes PRPP, which is required for nucleotide, histidine, and tryptophan biosynthesis; one of five related enzymes, which are active as heteromultimeric complexes	ORF	Verified
YER100W	S000000902	UBC6	Ubiquitin-conjugating enzyme involved in ER-associated protein degradation; located at the cytosolic side of the ER membrane; tail region contains a transmembrane segment at the C-terminus; substrate of the ubiquitin-proteasome pathway	ORF	Verified
YER101C	S000000903	AST2	Protein that may have a role in targeting of plasma membrane [H+]ATPase (Pma1p) to the plasma membrane, as suggested by analysis of genetic interactions	ORF	Verified
YER102W	S000000904	RPS8B	Protein component of the small (40S) ribosomal subunit; identical to Rps8Ap and has similarity to rat S8 ribosomal protein	ORF	Verified
YER103W	S000000905	SSA4	Heat shock protein that is highly induced upon stress; plays a role in SRP-dependent cotranslational protein-membrane targeting and translocation; member of the HSP70 family; cytoplasmic protein that concentrates in nuclei upon starvation	ORF	Verified
YER104W	S000000906	RTT105	Protein with a role in regulation of Ty1 transposition	ORF	Verified
YER105C	S000000907	NUP157	Abundant subunit of the nuclear pore complex (NPC), present on both sides of the NPC, has similarity to Nup170p	ORF	Verified
YER106W	S000000908	MAM1	Monopolin, kinetochore associated protein involved in chromosome attachment to meiotic spindle	ORF	Verified
YER107C	S000000909	GLE2	Component of the nuclear pore complex required for polyadenylated RNA export but not for protein import, homologous to S. pombe Rae1p	ORF	Verified
YER109C	S000000911	FLO8	Transcription factor required for flocculation, diploid filamentous growth, and haploid invasive growth; genome reference strain S288C and most laboratory strains have a mutation in this gene	ORF	Verified
YER110C	S000000912	KAP123	Karyopherin beta, mediates nuclear import of ribosomal proteins prior to assembly into ribosomes and import of histones H3 and H4; localizes to the nuclear pore, nucleus, and cytoplasm; exhibits genetic interactions with RAI1	ORF	Verified
YER111C	S000000913	SWI4	DNA binding component of the SBF complex (Swi4p-Swi6p), a transcriptional activator that in concert with MBF (Mbp1-Swi6p) regulates late G1-specific transcription of targets including cyclins and genes required for DNA synthesis and repair	ORF	Verified
YER112W	S000000914	LSM4	Lsm (Like Sm) protein; part of heteroheptameric complexes (Lsm2p-7p and either Lsm1p or 8p): cytoplasmic Lsm1p complex involved in mRNA decay; nuclear Lsm8p complex part of U6 snRNP and possibly involved in processing tRNA, snoRNA, and rRNA	ORF	Verified
YER113C	S000000915	TMN3	Protein with a role in cellular adhesion and filamentous growth; similar to Emp70p and Tmn2p; member of Transmembrane Nine family with 9 transmembrane segments; localizes to Golgi; induced by 8-methoxypsoralen plus UVA irradiation	ORF	Verified
YER114C	S000000916	BOI2	Protein implicated in polar growth, functionally redundant with Boi1p; interacts with bud-emergence protein Bem1p; contains an SH3 (src homology 3) domain and a PH (pleckstrin homology) domain	ORF	Verified
YER115C	S000000917	SPR6	Protein of unknown function, expressed during sporulation; not required for sporulation, but gene exhibits genetic interactions with other genes required for sporulation	ORF	Verified
YER116C	S000000918	SLX8	Subunit of the Slx5-Slx8 substrate-specific ubiquitin ligase complex; stimulated by prior attachment of SUMO to the substrate	ORF	Verified
YER117W	S000000919	RPL23B	Protein component of the large (60S) ribosomal subunit, identical to Rpl23Ap and has similarity to E. coli L14 and rat L23 ribosomal proteins	ORF	Verified
YER118C	S000000920	SHO1	Transmembrane osmosensor, participates in activation of both the Cdc42p- and MAP kinase-dependent filamentous growth pathway and the high-osmolarity glycerol response pathway	ORF	Verified
YER119C	S000000921	AVT6	Vacuolar amino acid transporter, exports aspartate and glutamate from the vacuole; member of a family of seven S. cerevisiae genes (AVT1-7) related to vesicular GABA-glycine transporters	ORF	Verified
YER120W	S000000922	SCS2	Integral ER membrane protein that regulates phospholipid metabolism via an interaction with the FFAT motif of Opi1p, also involved in telomeric silencing, disruption causes inositol auxotrophy above 34 degrees C, VAP homolog	ORF	Verified
YER122C	S000000924	GLO3	ADP-ribosylation factor GTPase activating protein (ARF GAP), involved in ER-Golgi transport; shares functional similarity with Gcs1p	ORF	Verified
YER123W	S000000925	YCK3	Palmitoylated, vacuolar membrane-localized casein kinase I isoform; negatively regulates vacuole fusion during hypertonic stress via phosphorylation of the HOPS complex subunit, Vps41p; shares overlapping essential functions with Hrr25p	ORF	Verified
YER124C	S000000926	DSE1	Daughter cell-specific protein, may participate in pathways regulating cell wall metabolism; deletion affects cell separation after division and sensitivity to drugs targeted against the cell wall	ORF	Verified
YER125W	S000000927	RSP5	Ubiquitin-protein ligase involved in ubiquitin-mediated protein degradation; functions in multivesicular body sorting, heat shock response and ubiquitylation of arrested RNAPII; contains a hect (homologous to E6-AP carboxyl terminus) domain	ORF	Verified
YER126C	S000000928	NSA2	Protein constituent of 66S pre-ribosomal particles, contributes to processing of the 27S pre-rRNA	ORF	Verified
YER127W	S000000929	LCP5	Essential protein involved in maturation of 18S rRNA; depletion leads to inhibited pre-rRNA processing and reduced polysome levels; localizes primarily to the nucleolus	ORF	Verified
YER129W	S000000931	SAK1	Upstream serine/threonine kinase for the SNF1 complex; partially redundant with Elm1p and Tos3p; members of this family have functional orthology with LKB1, a mammalian kinase associated with Peutz-Jeghers cancer-susceptibility syndrome	ORF	Verified
YER131W	S000000933	RPS26B	Protein component of the small (40S) ribosomal subunit; nearly identical to Rps26Ap and has similarity to rat S26 ribosomal protein	ORF	Verified
YER132C	S000000934	PMD1	Protein with an N-terminal kelch-like domain, putative negative regulator of early meiotic gene expression; required, with Mds3p, for growth under alkaline conditions	ORF	Verified
YER133W	S000000935	GLC7	Catalytic subunit of type 1 serine/threonine protein phosphatase, involved in many processes including glycogen metabolism, sporulation, and mitosis; interacts with multiple regulatory subunits; predominantly isolated with Sds22p	ORF	Verified
YER136W	S000000938	GDI1	GDP dissociation inhibitor, regulates vesicle traffic in secretory pathways by regulating the dissociation of GDP from the Sec4/Ypt/rab family of GTP binding proteins	ORF	Verified
YER139C	S000000941	RTR1	Protein with a role in transcription; interacts with Rpo21p; has a cysteine-rich motif required for function and conserved in eukaryotes; shuttles between the nucleus and cytoplasm; RTR1 shows genetic interactions with RPB4, 5, 7, and 9	ORF	Verified
YER141W	S000000943	COX15	Protein required for the hydroxylation of heme O to form heme A, which is an essential prosthetic group for cytochrome c oxidase	ORF	Verified
YER142C	S000000944	MAG1	3-methyl-adenine DNA glycosylase involved in protecting DNA against alkylating agents; initiates base excision repair by removing damaged bases to create abasic sites that are subsequently repaired	ORF	Verified
YER143W	S000000945	DDI1	DNA damage-inducible v-SNARE binding protein, contains a ubiquitin-associated (UBA) domain, may act as a negative regulator of constitutive exocytosis, may play a role in S-phase checkpoint control	ORF	Verified
YER144C	S000000946	UBP5	Putative ubiquitin-specific protease, closest paralog of Doa4p but has no functional overlap; concentrates at the bud neck	ORF	Verified
YER145C	S000000947	FTR1	High affinity iron permease involved in the transport of iron across the plasma membrane; forms complex with Fet3p; expression is regulated by iron	ORF	Verified
YER146W	S000000948	LSM5	Lsm (Like Sm) protein; part of heteroheptameric complexes (Lsm2p-7p and either Lsm1p or 8p): cytoplasmic Lsm1p complex involved in mRNA decay; nuclear Lsm8p complex part of U6 snRNP and possibly involved in processing tRNA, snoRNA, and rRNA	ORF	Verified
YER147C	S000000949	SCC4	Subunit of cohesin loading factor (Scc2p-Scc4p), a complex required for the loading of cohesin complexes onto chromosomes; involved in establishing sister chromatid cohesion during double-strand break repair via phosphorylated histone H2AX	ORF	Verified
YER148W	S000000950	SPT15	TATA-binding protein, general transcription factor that interacts with other factors to form the preinitiation complex at promoters, essential for viability	ORF	Verified
YER149C	S000000951	PEA2	Coiled-coil polarisome protein required for polarized morphogenesis, cell fusion, and low affinity Ca2+ influx; forms polarisome complex with Bni1p, Bud6p, and Spa2p; localizes to sites of polarized growth	ORF	Verified
YER150W	S000000952	SPI1	GPI-anchored cell wall protein involved in weak acid resistance; basal expression requires Msn2p/Msn4p; expression is induced under conditions of stress and during the diauxic shift; similar to Sed1p	ORF	Verified
YER151C	S000000953	UBP3	Ubiquitin-specific protease that interacts with Bre5p to co-regulate anterograde and retrograde transport between endoplasmic reticulum and Golgi compartments; inhibitor of gene silencing; cleaves ubiquitin fusions but not polyubiquitin	ORF	Verified
YER153C	S000000955	PET122	Mitochondrial translational activator specific for the COX3 mRNA, acts together with Pet54p and Pet494p; located in the mitochondrial inner membrane	ORF	Verified
YER154W	S000000956	OXA1	Mitochondrial inner membrane insertase, mediates the insertion of both mitochondrial- and nuclear-encoded proteins from the matrix into the inner membrane, interacts with mitochondrial ribosomes; conserved from bacteria to animals	ORF	Verified
YER155C	S000000957	BEM2	Rho GTPase activating protein (RhoGAP) involved in the control of cytoskeleton organization and cellular morphogenesis; required for bud emergence	ORF	Verified
YER157W	S000000959	COG3	Essential component of the conserved oligomeric Golgi complex (Cog1p through Cog8p), a cytosolic tethering complex that functions in protein trafficking to mediate fusion of transport vesicles to Golgi compartments	ORF	Verified
YER159C	S000000961	BUR6	Subunit of a heterodimeric NC2 transcription regulator complex with Ncb2p; complex binds to TBP and can repress transcription by preventing preinitiation complex assembly or stimulate activated transcription; homologous to human NC2alpha	ORF	Verified
YER161C	S000000963	SPT2	Protein involved in negative regulation of transcription; required for RNA polyadenylation; exhibits regulated interactions with both histones and SWI-SNF components, has similarity to mammalian HMG1 proteins	ORF	Verified
YER162C	S000000964	RAD4	Protein that recognizes and binds damaged DNA (with Rad23p) during nucleotide excision repair; subunit of Nuclear Excision Repair Factor 2 (NEF2); homolog of human XPC protein	ORF	Verified
YER164W	S000000966	CHD1	Nucleosome remodeling factor that functions in regulation of transcription elongation; contains a chromo domain, a helicase domain and a DNA-binding domain; component of both the SAGA and SLIK complexes	ORF	Verified
YER165W	S000000967	PAB1	Poly(A) binding protein, part of the 3'-end RNA-processing complex, mediates interactions between the 5' cap structure and the 3' mRNA poly(A) tail, involved in control of poly(A) tail length, interacts with translation factor eIF-4G	ORF	Verified
YER166W	S000000968	DNF1	Aminophospholipid translocase (flippase) that localizes primarily to the plasma membrane; contributes to endocytosis, protein transport and cell polarity; type 4 P-type ATPase	ORF	Verified
YER167W	S000000969	BCK2	Protein rich in serine and threonine residues involved in protein kinase C signaling pathway, which controls cell integrity; overproduction suppresses pkc1 mutations	ORF	Verified
YER168C	S000000970	CCA1	ATP (CTP):tRNA-specific tRNA nucleotidyltransferase; different forms targeted to the nucleus, cytosol, and mitochondrion are generated via the use of multiple transcriptional and translational start sites	ORF	Verified
YER169W	S000000971	RPH1	JmjC domain-containing histone demethylase which can specifically demethylate H3K36 tri- and dimethyl modification states; transcriptional repressor of PHR1; Rph1p phosphorylation during DNA damage is under control of the MEC1-RAD53 pathway	ORF	Verified
YER170W	S000000972	ADK2	Mitochondrial adenylate kinase, catalyzes the reversible synthesis of GTP and AMP from GDP and ADP; may serve as a back-up for synthesizing GTP or ADP depending on metabolic conditions; 3' sequence of ADK2 varies with strain background	ORF	Verified
YER171W	S000000973	RAD3	5' to 3' DNA helicase, involved in nucleotide excision repair and transcription; subunit of RNA polymerase II transcription initiation factor TFIIH; subunit of Nucleotide Excision Repair Factor 3 (NEF3); homolog of human XPD protein	ORF	Verified
YER172C	S000000974	BRR2	RNA-dependent ATPase RNA helicase (DEIH box); required for disruption of U4/U6 base-pairing in native snRNPs to activate the spliceosome for catalysis; homologous to human U5-200kD	ORF	Verified
YER173W	S000000975	RAD24	Checkpoint protein, involved in the activation of the DNA damage and meiotic pachytene checkpoints; subunit of a clamp loader that loads Rad17p-Mec3p-Ddc1p onto DNA; homolog of human and S. pombe Rad17 protein	ORF	Verified
YER174C	S000000976	GRX4	Hydroperoxide and superoxide-radical responsive glutathione-dependent oxidoreductase; monothiol glutaredoxin subfamily member along with Grx3p and Grx5p; protects cells from oxidative damage	ORF	Verified
YER175C	S000000977	TMT1	Trans-aconitate methyltransferase, cytosolic enzyme that catalyzes the methyl esterification of 3-isopropylmalate, an intermediate of the leucine biosynthetic pathway, and trans-aconitate, which inhibits the citric acid cycle	ORF	Verified
YER176W	S000000978	ECM32	DNA dependent ATPase/DNA helicase belonging to the Dna2p- and Nam7p-like family of helicases that is involved in modulating translation termination; interacts with the translation termination factors, localized to polysomes	ORF	Verified
YER177W	S000000979	BMH1	14-3-3 protein, major isoform; controls proteome at post-transcriptional level, binds proteins and DNA, involved in regulation of many processes including exocytosis, vesicle transport, Ras/MAPK signaling, and rapamycin-sensitive signaling	ORF	Verified
YER178W	S000000980	PDA1	E1 alpha subunit of the pyruvate dehydrogenase (PDH) complex, catalyzes the direct oxidative decarboxylation of pyruvate to acetyl-CoA; phosphorylated; regulated by glucose	ORF	Verified
YER179W	S000000981	DMC1	Meiosis-specific protein required for repair of double-strand breaks and pairing between homologous chromosomes; homolog of Rad51p and the bacterial RecA protein	ORF	Verified
YER180C	S000000982	ISC10	Protein required for sporulation, transcript is induced 7.5 hours after induction of meiosis, expected to play significant role in the formation of reproductive cells	ORF	Verified
YER180C-A	S000028437	SLO1	Protein interacting with Arl3p, which is a GTPase of the Ras superfamily involved in vesicle-tethering at the Golgi; putative ortholog of human SCOCO	ORF	Verified
YER183C	S000000985	FAU1	5,10-methenyltetrahydrofolate synthetase, involved in folic acid biosynthesis	ORF	Verified
YER185W	S000000987	PUG1	Plasma membrane protein with roles in the uptake of protoprophyrin IX and the efflux of heme; expression is induced under both low-heme and low-oxygen conditions	ORF	Verified
YER190W	S000000992	YRF1-2	Helicase encoded by the Y' element of subtelomeric regions, highly expressed in the mutants lacking the telomerase component TLC1; potentially phosphorylated by Cdc28p; induced by treatment with 8-methoxypsoralen and UVA irradiation	ORF	Verified
YFL001W	S000001895	DEG1	Non-essential tRNA:pseudouridine synthase, introduces pseudouridines at position 38 or 39 in tRNA, important for maintenance of translation efficiency and normal cell growth, localizes to both the nucleus and cytoplasm	ORF	Verified
YFL002C	S000001894	SPB4	Putative ATP-dependent RNA helicase, nucleolar protein required for synthesis of 60S ribosomal subunits at a late step in the pathway; sediments with 66S pre-ribosomes in sucrose gradients	ORF	Verified
YFL003C	S000001891	MSH4	Protein involved in meiotic recombination, required for normal levels of crossing over, colocalizes with Zip2p to discrete foci on meiotic chromosomes, has homology to bacterial MutS protein	ORF	Verified
YFL004W	S000001890	VTC2	Vacuolar membrane protein involved in vacuolar polyphosphate accumulation; functions as a regulator of vacuolar H+-ATPase activity and vacuolar transporter chaperones; involved in protein localization and non-autophagic vacuolar fusion	ORF	Verified
YFL005W	S000001889	SEC4	Secretory vesicle-associated Rab GTPase essential for exocytosis; associates with the exocyst component Sec15p and may regulate polarized delivery of transport vesicles to the exocyst at the plasma membrane	ORF	Verified
YFL007W	S000001887	BLM10	Proteasome activator subunit; found in association with core particles, with and without the 19S regulatory particle; required for resistance to bleomycin, may be involved in protecting against oxidative damage; similar to mammalian PA200	ORF	Verified
YFL008W	S000001886	SMC1	Subunit of the multiprotein cohesin complex, essential protein involved in chromosome segregation and in double-strand DNA break repair; SMC chromosomal ATPase family member, binds DNA with a preference for DNA with secondary structure	ORF	Verified
YFL009W	S000001885	CDC4	F-box protein required for G1/S and G2/M transition, associates with Skp1p and Cdc53p to form a complex, SCFCdc4, which acts as ubiquitin-protein ligase directing ubiquitination of the phosphorylated CDK inhibitor Sic1p	ORF	Verified
YFL010C	S000001884	WWM1	WW domain containing protein of unknown function; binds to Mca1p, a caspase-related protease that regulates H2O2-induced apoptosis; overexpression causes Gi phase growth arrest and clonal death that is suppressed by overexpression of MCA1	ORF	Verified
YFL010W-A	S000001955	AUA1	Protein required for the negative regulation by ammonia of Gap1p, which is a general amino acid permease	ORF	Verified
YFL011W	S000001883	HXT10	Putative hexose transporter, expressed at low levels and expression is repressed by glucose	ORF	Verified
YFL013C	S000001881	IES1	Subunit of the INO80 chromatin remodeling complex	ORF	Verified
YFL014W	S000001880	HSP12	Plasma membrane localized protein that protects membranes from desiccation; induced by heat shock, oxidative stress, osmostress, stationary phase entry, glucose depletion, oleate and alcohol; regulated by the HOG and Ras-Pka pathways	ORF	Verified
YFL016C	S000001878	MDJ1	Co-chaperone that stimulates the ATPase activity of the HSP70 protein Ssc1p; involved in protein folding/refolding in the mitochodrial matrix; required for proteolysis of misfolded proteins; member of the HSP40 (DnaJ) family of chaperones	ORF	Verified
YFL017C	S000001877	GNA1	Evolutionarily conserved glucosamine-6-phosphate acetyltransferase required for multiple cell cycle events including passage through START, DNA synthesis, and mitosis; involved in UDP-N-acetylglucosamine synthesis, forms GlcNAc6P from AcCoA	ORF	Verified
YFL017W-A	S000002965	SMX2	Core Sm protein Sm G; part of heteroheptameric complex (with Smb1p, Smd1p, Smd2p, Smd3p, Sme1p, and Smx3p) that is part of the spliceosomal U1, U2, U4, and U5 snRNPs; homolog of human Sm G	ORF	Verified
YFL018C	S000001876	LPD1	Dihydrolipoamide dehydrogenase, the lipoamide dehydrogenase component (E3) of the pyruvate dehydrogenase and 2-oxoglutarate dehydrogenase multi-enzyme complexes	ORF	Verified
YFL020C	S000001874	PAU5	Part of 23-member seripauperin multigene family encoded mainly in subtelomeric regions, active during alcoholic fermentation, regulated by anaerobiosis, negatively regulated by oxygen, repressed by heme	ORF	Verified
YFL021W	S000001873	GAT1	Transcriptional activator of genes involved in nitrogen catabolite repression; contains a GATA-1-type zinc finger DNA-binding motif; activity and localization regulated by nitrogen limitation and Ure2p	ORF	Verified
YFL022C	S000001872	FRS2	Alpha subunit of cytoplasmic phenylalanyl-tRNA synthetase, forms a tetramer with Frs1p to form active enzyme; evolutionarily distant from mitochondrial phenylalanyl-tRNA synthetase based on protein sequence, but substrate binding is similar	ORF	Verified
YFL023W	S000001871	BUD27	Protein involved in bud-site selection, nutrient signaling, and gene expression controlled by TOR kinase; diploid mutants show a random budding pattern rather than the wild-type bipolar pattern; plays a role in regulating Ty1 transposition	ORF	Verified
YFL024C	S000001870	EPL1	Component of NuA4, which is an essential histone H4/H2A acetyltransferase complex; homologous to Drosophila Enhancer of Polycomb	ORF	Verified
YFL025C	S000001869	BST1	GPI inositol deacylase of the ER that negatively regulates COPII vesicle formation, prevents production of vesicles with defective subunits, required for proper discrimination between resident ER proteins and Golgi-bound cargo molecules	ORF	Verified
YFL026W	S000001868	STE2	Receptor for alpha-factor pheromone; seven transmembrane-domain GPCR that interacts with both pheromone and a heterotrimeric G protein to initiate the signaling response that leads to mating between haploid a and alpha cells	ORF	Verified
YFL027C	S000001867	GYP8	GTPase-activating protein for yeast Rab family members; Ypt1p is the preferred in vitro substrate but also acts on Sec4p, Ypt31p and Ypt32p; involved in the regulation of ER to Golgi vesicle transport	ORF	Verified
YFL028C	S000001866	CAF16	Part of the evolutionarily-conserved CCR4-NOT transcriptional regulatory complex involved in controlling mRNA initiation, elongation, and degradation; putative ABC ATPase; interacts with Ssn2p, Ssn3p, and Ssn8p	ORF	Verified
YFL029C	S000001865	CAK1	Cyclin-dependent kinase-activating kinase required for passage through the cell cycle, phosphorylates and activates Cdc28p; nucleotide-binding pocket differs significantly from those of most other protein kinases	ORF	Verified
YFL030W	S000001864	AGX1	Alanine:glyoxylate aminotransferase (AGT), catalyzes the synthesis of glycine from glyoxylate, which is one of three pathways for glycine biosynthesis in yeast; has similarity to mammalian and plant alanine:glyoxylate aminotransferases	ORF	Verified
YFL031W	S000001863	HAC1	Basic leucine zipper (bZIP) transcription factor (ATF/CREB1 homolog) that regulates the unfolded protein response, via UPRE binding, and membrane biogenesis; ER stress-induced splicing pathway facilitates efficient Hac1p synthesis	ORF	Verified
YFL033C	S000001861	RIM15	Glucose-repressible protein kinase involved in signal transduction during cell proliferation in response to nutrients, specifically the establishment of stationary phase; identified as a regulator of IME2; substrate of Pho80p-Pho85p kinase	ORF	Verified
YFL034C-A	S000006436	RPL22B	Protein component of the large (60S) ribosomal subunit, has similarity to Rpl22Ap and to rat L22 ribosomal protein	ORF	Verified
YFL034C-B	S000001859	MOB2	Component of the RAM signaling network, localizes and activates the Ace2p in the daughter cell nucleus to direct daughter cell-specific transcription of several genes involved in cell separation; Mob1p-like protein	ORF	Verified
YFL036W	S000001858	RPO41	Mitochondrial RNA polymerase; single subunit enzyme similar to those of T3 and T7 bacteriophages; requires a specificity subunit encoded by MTF1 for promoter recognition	ORF	Verified
YFL037W	S000001857	TUB2	Beta-tubulin; associates with alpha-tubulin (Tub1p and Tub3p) to form tubulin dimer, which polymerizes to form microtubules	ORF	Verified
YFL038C	S000001856	YPT1	Ras-like small GTPase, involved in the ER-to-Golgi step of the secretory pathway; complex formation with the Rab escort protein Mrs6p is required for prenylation of Ypt1p by protein geranylgeranyltransferase type II (Bet2p-Bet4p)	ORF	Verified
YFL039C	S000001855	ACT1	Actin, structural protein involved in cell polarization, endocytosis, and other cytoskeletal functions	ORF	Verified
YFL041W	S000001853	FET5	Multicopper oxidase, integral membrane protein with similarity to Fet3p; may have a role in iron transport	ORF	Verified
YFL044C	S000001850	OTU1	Deubiquitylation enzyme that binds to the chaperone-ATPase Cdc48p; may contribute to regulation of protein degradation by deubiquitylating substrates that have been ubiquitylated by Ufd2p; member of the Ovarian Tumor (OTU) family	ORF	Verified
YFL045C	S000001849	SEC53	Phosphomannomutase, involved in synthesis of GDP-mannose and dolichol-phosphate-mannose; required for folding and glycosylation of secretory proteins in the ER lumen	ORF	Verified
YFL047W	S000001847	RGD2	GTPase-activating protein (RhoGAP) for Cdc42p and Rho5p	ORF	Verified
YFL048C	S000001846	EMP47	Integral membrane component of endoplasmic reticulum-derived COPII-coated vesicles, which function in ER to Golgi transport	ORF	Verified
YFL049W	S000001845	SWP82	Member of the SWI/SNF chromatin remodeling complex in which it plays an as yet unidentified role; has identifiable counterparts in closely related yeast species; abundantly expressed in many growth conditions; paralog of Npl6p	ORF	Verified
YFL050C	S000001844	ALR2	Probable Mg(2+) transporter; overexpression confers increased tolerance to Al(3+) and Ga(3+) ions; plays a role in regulating Ty1 transposition	ORF	Verified
YFL053W	S000001841	DAK2	Dihydroxyacetone kinase, required for detoxification of dihydroxyacetone (DHA); involved in stress adaptation	ORF	Verified
YFL055W	S000001839	AGP3	Low-affinity amino acid permease, may act to supply the cell with amino acids as nitrogen source in nitrogen-poor conditions; transcription is induced under conditions of sulfur limitation; plays a role in regulating Ty1 transposition	ORF	Verified
YFL056C	S000001838	AAD6	Putative aryl-alcohol dehydrogenase with similarity to P. chrysosporium aryl-alcohol dehydrogenase, involved in the oxidative stress response	ORF	Verified
YFL057C	S000001837	AAD16	Putative aryl-alcohol dehydrogenase with similarity to P. chrysosporium aryl-alcohol dehydrogenase; mutational analysis has not yet revealed a physiological role	ORF	Verified
YFL058W	S000001836	THI5	Protein involved in synthesis of the thiamine precursor hydroxymethylpyrimidine (HMP); member of a subtelomeric gene family including THI5, THI11, THI12, and THI13	ORF	Verified
YFL059W	S000001835	SNZ3	Member of a stationary phase-induced gene family; transcription of SNZ2 is induced prior to diauxic shift, and also in the absence of thiamin in a Thi2p-dependent manner; forms a coregulated gene pair with SNO3	ORF	Verified
YFL060C	S000001834	SNO3	Protein of unknown function, nearly identical to Sno2p; expression is induced before the diauxic shift and also in the absence of thiamin	ORF	Verified
YFL062W	S000001832	COS4	Protein of unknown function, member of the DUP380 subfamily of conserved, often subtelomerically-encoded proteins	ORF	Verified
YFR001W	S000001897	LOC1	Nuclear protein involved in asymmetric localization of ASH1 mRNA; binds double-stranded RNA in vitro; constituent of 66S pre-ribosomal particles	ORF	Verified
YFR002W	S000001898	NIC96	Component of the nuclear pore complex, required for nuclear pore formation; forms a subcomplex with Nsp1p, Nup57p, and Nup49p	ORF	Verified
YFR003C	S000001899	YPI1	Inhibitor of the type I protein phosphatase Glc7p, which is involved in regulation of a variety of metabolic processes; overproduction causes decreased cellular content of glycogen	ORF	Verified
YFR004W	S000001900	RPN11	Metalloprotease subunit of the 19S regulatory particle of the 26S proteasome lid; couples the deubiquitination and degradation of proteasome substrates	ORF	Verified
YFR005C	S000001901	SAD1	Conserved zinc-finger domain protein involved in pre-mRNA splicing, required for assembly of U4 snRNA into the U4/U6 particle	ORF	Verified
YFR007W	S000001903	YFH7	Putative kinase with similarity to the phosphoribulokinase/uridine kinase/bacterial pantothenate kinase (PRK/URK/PANK) subfamily of P-loop kinases; null mutant displays decreased frequency of mitochondrial genome loss (petite formation)	ORF	Verified
YFR008W	S000001904	FAR7	Protein involved in G1 cell cycle arrest in response to pheromone, in a pathway different from the Far1p-dependent pathway; interacts with Far3p, Far8p, Far9p, Far10p, and Far11p	ORF	Verified
YFR009W	S000001905	GCN20	Positive regulator of the Gcn2p kinase activity, forms a complex with Gcn1p; proposed to stimulate Gcn2p activation by an uncharged tRNA	ORF	Verified
YFR010W	S000001906	UBP6	Ubiquitin-specific protease situated in the base subcomplex of the 26S proteasome, releases free ubiquitin from branched polyubiquitin chains; works in opposition to polyubiquitin elongation activity of Hul5p	ORF	Verified
YFR013W	S000001909	IOC3	Member of a complex (Isw1a) with Isw1p that has nucleosome-stimulated ATPase activity and represses transcription initiation by specific positioning of a promoter proximal dinucleosome; has homology to Esc8p, which is involved in silencing	ORF	Verified
YFR014C	S000001910	CMK1	Calmodulin-dependent protein kinase; may play a role in stress response, many CA++/calmodulan dependent phosphorylation substrates demonstrated in vitro, amino acid sequence similar to Cmk2p and mammalian Cam Kinase II	ORF	Verified
YFR015C	S000001911	GSY1	Glycogen synthase with similarity to Gsy2p, the more highly expressed yeast homolog; expression induced by glucose limitation, nitrogen starvation, environmental stress, and entry into stationary phase	ORF	Verified
YFR016C	S000001912		Putative protein of unknown function; green fluorescent protein (GFP)-fusion protein localizes to the cytoplasm and bud; interacts with Spa2p; YFL016C is not an essential gene	ORF	Verified
YFR019W	S000001915	FAB1	1-phosphatidylinositol-3-phosphate 5-kinase; vacuolar membrane kinase that generates phosphatidylinositol (3,5)P2, which is involved in vacuolar sorting and homeostasis	ORF	Verified
YFR021W	S000001917	ATG18	Phosphoinositide binding protein required for vesicle formation in autophagy and the cytoplasm-to-vacuole targeting (Cvt) pathway; binds both phosphatidylinositol (3,5)-bisphosphate and phosphatidylinositol 3-phosphate; WD-40 repeat protein	ORF	Verified
YFR022W	S000001918	ROG3	Protein that binds to Rsp5p, which is a hect-type ubiquitin ligase, via its 2 PY motifs; has similarity to Rod1p; mutation suppresses the temperature sensitivity of an mck1 rim11 double mutant	ORF	Verified
YFR023W	S000001919	PES4	Poly(A) binding protein, suppressor of DNA polymerase epsilon mutation, similar to Mip6p	ORF	Verified
YFR024C-A	S000002968	LSB3	Protein containing a C-terminal SH3 domain; binds Las17p, which is a homolog of human Wiskott-Aldrich Syndrome protein involved in actin patch assembly and actin polymerization	ORF	Verified
YFR025C	S000001921	HIS2	Histidinolphosphatase, catalyzes the eighth step in histidine biosynthesis; mutations cause histidine auxotrophy and sensitivity to Cu, Co, and Ni salts; transcription is regulated by general amino acid control	ORF	Verified
YFR027W	S000001923	ECO1	Acetyltransferase required for Smc3p acetylation during the establishment of sister chromatid cohesion during DNA replication; required in response to double-strand breaks and during postreplicative double-strand break repair	ORF	Verified
YFR028C	S000001924	CDC14	Protein phosphatase required for mitotic exit; located in the nucleolus until liberated by the FEAR and Mitotic Exit Network in anaphase, enabling it to act on key substrates to effect a decrease in CDK/B-cyclin activity and mitotic exit	ORF	Verified
YFR029W	S000001925	PTR3	Component of the SPS plasma membrane amino acid sensor system (Ssy1p-Ptr3p-Ssy5p), which senses external amino acid concentration and transmits intracellular signals that result in regulation of expression of amino acid permease genes	ORF	Verified
YFR030W	S000001926	MET10	Subunit alpha of assimilatory sulfite reductase, which is responsible for the conversion of sulfite into sulfide	ORF	Verified
YFR031C	S000001927	SMC2	Component of the condensin complex; essential SMC chromosomal ATPase family member that forms a complex with Smc4p to form the active ATPase; Smc2p/Smc4p complex binds DNA; required for clustering of tRNA genes at the nucleolus	ORF	Verified
YFR031C-A	S000002104	RPL2A	Protein component of the large (60S) ribosomal subunit, identical to Rpl2Bp and has similarity to E. coli L2 and rat L8 ribosomal proteins	ORF	Verified
YFR032C-A	S000006437	RPL29	Protein component of the large (60S) ribosomal subunit, has similarity to rat L29 ribosomal protein; not essential for translation, but required for proper joining of the large and small ribosomal subunits and for normal translation rate	ORF	Verified
YFR033C	S000001929	QCR6	Subunit 6 of the ubiquinol cytochrome-c reductase complex, which is a component of the mitochondrial inner membrane electron transport chain; highly acidic protein; required for maturation of cytochrome c1	ORF	Verified
YFR034C	S000001930	PHO4	Basic helix-loop-helix (bHLH) transcription factor of the myc-family; binds cooperatively with Pho2p to the PHO5 promoter; function is regulated by phosphorylation at multiple sites and by phosphate availability	ORF	Verified
YFR036W	S000001932	CDC26	Subunit of the Anaphase-Promoting Complex/Cyclosome (APC/C), which is a ubiquitin-protein ligase required for degradation of anaphase inhibitors, including mitotic cyclins, during the metaphase/anaphase transition	ORF	Verified
YFR037C	S000001933	RSC8	Component of the RSC chromatin remodeling complex; essential for viability and mitotic growth; homolog of SWI/SNF subunit Swi3p, but unlike Swi3p, does not activate transcription of reporters	ORF	Verified
YFR038W	S000001934	IRC5	Putative ATPase containing the DEAD/H helicase-related sequence motif; null mutant displays increased levels of spontaneous Rad52p foci	ORF	Verified
YFR040W	S000001936	SAP155	Protein that forms a complex with the Sit4p protein phosphatase and is required for its function; member of a family of similar proteins including Sap4p, Sap185p, and Sap190p	ORF	Verified
YFR041C	S000001937	ERJ5	Type I membrane protein with a J domain is required to preserve the folding capacity of the endoplasmic reticulum; loss of the non-essential ERJ5 gene leads to a constitutively induced unfolded protein response	ORF	Verified
YFR042W	S000001938	KEG1	Integral membrane protein of the ER; physically interacts with Kre6p; has a role in the synthesis of beta-1,6-glucan in the cell wall; required for cell viability	ORF	Verified
YFR043C	S000001939	IRC6	Putative protein of unknown function; null mutant displays increased levels of spontaneous Rad52p foci	ORF	Verified
YFR044C	S000001940	DUG1	Probable di- and tri-peptidase; forms a complex with Dug2p and Dug3p to degrade glutathione (GSH) and other peptides containing a gamma-glu-X bond in an alternative pathway to GSH degradation by gamma-glutamyl transpeptidase (Ecm38p)	ORF	Verified
YFR046C	S000001942	CNN1	Kinetochore protein of unknown function; associated with the essential kinetochore proteins Nnf1p and Spc24p; phosphorylated by both Clb5-Cdk1 and, to a lesser extent, Clb2-Cdk1.	ORF	Verified
YFR047C	S000001943	BNA6	Quinolinate phosphoribosyl transferase, required for the de novo biosynthesis of NAD from tryptophan via kynurenine; expression regulated by Hst1p	ORF	Verified
YFR048W	S000001944	RMD8	Cytosolic protein required for sporulation	ORF	Verified
YFR049W	S000001945	YMR31	Mitochondrial ribosomal protein of the small subunit, has similarity to human mitochondrial ribosomal protein MRP-S36	ORF	Verified
YFR050C	S000001946	PRE4	Beta 7 subunit of the 20S proteasome	ORF	Verified
YFR051C	S000001947	RET2	Delta subunit of the coatomer complex (COPI), which coats Golgi-derived transport vesicles; involved in retrograde transport between Golgi and ER	ORF	Verified
YFR052W	S000001948	RPN12	Subunit of the 19S regulatory particle of the 26S proteasome lid; synthetically lethal with RPT1, which is an ATPase component of the 19S regulatory particle; physically interacts with Nob1p and Rpn3p	ORF	Verified
YFR053C	S000001949	HXK1	Hexokinase isoenzyme 1, a cytosolic protein that catalyzes phosphorylation of glucose during glucose metabolism; expression is highest during growth on non-glucose carbon sources; glucose-induced repression involves the hexokinase Hxk2p	ORF	Verified
YGL001C	S000002969	ERG26	C-3 sterol dehydrogenase, catalyzes the second of three steps required to remove two C-4 methyl groups from an intermediate in ergosterol biosynthesis	ORF	Verified
YGL002W	S000002970	ERP6	Protein with similarity to Emp24p and Erv25p, member of the p24 family involved in ER to Golgi transport; the authentic, non-tagged protein is detected in highly purified mitochondria in high-throughput studies	ORF	Verified
YGL003C	S000002971	CDH1	Cell-cycle regulated activator of the anaphase-promoting complex/cyclosome (APC/C), which directs ubiquitination of cyclins resulting in mitotic exit; targets the APC/C to specific substrates including CDC20, ASE1, CIN8 and FIN1	ORF	Verified
YGL004C	S000002972	RPN14	Putative non-ATPase subunit of the 19S regulatory particle of the 26S proteasome; null mutants accumulate ubiquitinated Gcn4p and display decreased 26S proteasome stability; interacts with Rpt5p; localizes to the cytoplasm	ORF	Verified
YGL005C	S000002973	COG7	Component of the conserved oligomeric Golgi complex (Cog1p through Cog8p), a cytosolic tethering complex that functions in protein trafficking to mediate fusion of transport vesicles to Golgi compartments	ORF	Verified
YGL006W	S000002974	PMC1	Vacuolar Ca2+ ATPase involved in depleting cytosol of Ca2+ ions; prevents growth inhibition by activation of calcineurin in the presence of elevated concentrations of calcium; similar to mammalian PMCA1a	ORF	Verified
YGL008C	S000002976	PMA1	Plasma membrane H+-ATPase, pumps protons out of the cell; major regulator of cytoplasmic pH and plasma membrane potential; part of the P2 subgroup of cation-transporting ATPases	ORF	Verified
YGL009C	S000002977	LEU1	Isopropylmalate isomerase, catalyzes the second step in the leucine biosynthesis pathway	ORF	Verified
YGL011C	S000002979	SCL1	Alpha 1 subunit of the 20S proteasome involved in the degradation of ubiquitinated substrates; 20S proteasome is the core complex of the 26S proteasome; essential for growth; detected in the mitochondria	ORF	Verified
YGL012W	S000002980	ERG4	C-24(28) sterol reductase, catalyzes the final step in ergosterol biosynthesis; mutants are viable, but lack ergosterol	ORF	Verified
YGL013C	S000002981	PDR1	Zinc cluster protein that is a master regulator involved in recruiting other zinc cluster proteins to pleiotropic drug response elements (PDREs) to fine tune the regulation of multidrug resistance genes	ORF	Verified
YGL014W	S000002982	PUF4	Member of the PUF protein family, which is defined by the presence of Pumilio homology domains that confer RNA binding activity; preferentially binds mRNAs encoding nucleolar ribosomal RNA-processing factors	ORF	Verified
YGL016W	S000002984	KAP122	Karyopherin beta, responsible for import of the Toa1p-Toa2p complex into the nucleus; binds to nucleoporins Nup1p and Nup2p; may play a role in regulation of pleiotropic drug resistance	ORF	Verified
YGL017W	S000002985	ATE1	Arginyl-tRNA-protein transferase, catalyzes post-translational conjugation of arginine to the amino termini of acceptor proteins which are then subject to degradation via the N-end rule pathway	ORF	Verified
YGL018C	S000002986	JAC1	Specialized J-protein that functions with Hsp70 in Fe-S cluster biogenesis in mitochondria, involved in iron metabolism; contains a J domain typical to J-type chaperones; localizes to the mitochondrial matrix	ORF	Verified
YGL019W	S000002987	CKB1	Beta regulatory subunit of casein kinase 2, a Ser/Thr protein kinase with roles in cell growth and proliferation; the holoenzyme also contains CKA1, CKA2 and CKB2, the many substrates include transcription factors and all RNA polymerases	ORF	Verified
YGL020C	S000002988	GET1	Subunit of the GET complex; involved in insertion of proteins into the ER membrane; required for the retrieval of HDEL proteins from the Golgi to the ER in an ERD2 dependent fashion and for normal mitochondrial morphology and inheritance	ORF	Verified
YGL021W	S000002989	ALK1	Protein kinase; accumulation and phosphorylation are periodic during the cell cycle; phosphorylated in response to DNA damage; contains characteristic motifs for degradation via the APC pathway; similar to Alk2p and to mammalian haspins	ORF	Verified
YGL022W	S000002990	STT3	Subunit of the oligosaccharyltransferase complex of the ER lumen, which catalyzes asparagine-linked glycosylation of newly synthesized proteins; forms a subcomplex with Ost3p and Ost4p and is directly involved in catalysis	ORF	Verified
YGL023C	S000002991	PIB2	Protein binding phosphatidylinositol 3-phosphate, involved in telomere-proximal repression of gene expression; similar to Fab1 and Vps27	ORF	Verified
YGL025C	S000002993	PGD1	Subunit of the RNA polymerase II mediator complex; associates with core polymerase subunits to form the RNA polymerase II holoenzyme; essential for basal and activated transcription; direct target of Cyc8p-Tup1p transcriptional corepressor	ORF	Verified
YGL026C	S000002994	TRP5	Tryptophan synthase involved in tryptophan biosynthesis, regulated by the general control system of amino acid biosynthesis	ORF	Verified
YGL027C	S000002995	CWH41	Processing alpha glucosidase I, ER type II integral membrane N-glycoprotein involved in assembly of cell wall beta 1,6 glucan and asparagine-linked protein glycosylation; also involved in ER protein quality control and sensing of ER stress	ORF	Verified
YGL028C	S000002996	SCW11	Cell wall protein with similarity to glucanases; may play a role in conjugation during mating based on its regulation by Ste12p	ORF	Verified
YGL029W	S000002997	CGR1	Protein involved in nucleolar integrity and processing of the pre-rRNA for the 60S ribosome subunit; transcript is induced in response to cytotoxic stress but not genotoxic stress	ORF	Verified
YGL030W	S000002998	RPL30	Protein component of the large (60S) ribosomal subunit, has similarity to rat L30 ribosomal protein; involved in pre-rRNA processing in the nucleolus; autoregulates splicing of its transcript	ORF	Verified
YGL031C	S000002999	RPL24A	Ribosomal protein L30 of the large (60S) ribosomal subunit, nearly identical to Rpl24Bp and has similarity to rat L24 ribosomal protein; not essential for translation but may be required for normal translation rate	ORF	Verified
YGL032C	S000003000	AGA2	Adhesion subunit of a-agglutinin of a-cells, C-terminal sequence acts as a ligand for alpha-agglutinin (Sag1p) during agglutination, modified with O-linked oligomannosyl chains, linked to anchorage subunit Aga1p via two disulfide bonds	ORF	Verified
YGL033W	S000003001	HOP2	Meiosis-specific protein that localizes to chromosomes, preventing synapsis between nonhomologous chromosomes and ensuring synapsis between homologs; complexes with Mnd1p to promote homolog pairing and meiotic double-strand break repair	ORF	Verified
YGL035C	S000003003	MIG1	Transcription factor involved in glucose repression; sequence specific DNA binding protein containing two Cys2His2 zinc finger motifs; regulated by the SNF1 kinase and the GLC7 phosphatase	ORF	Verified
YGL037C	S000003005	PNC1	Nicotinamidase that converts nicotinamide to nicotinic acid as part of the NAD(+) salvage pathway, required for life span extension by calorie restriction; PNC1 expression responds to all known stimuli that extend replicative life span	ORF	Verified
YGL038C	S000003006	OCH1	Mannosyltransferase of the cis-Golgi apparatus, initiates the polymannose outer chain elongation of N-linked oligosaccharides of glycoproteins	ORF	Verified
YGL039W	S000003007		Oxidoreductase shown to reduce carbonyl compounds to chiral alcohols	ORF	Verified
YGL040C	S000003008	HEM2	Delta-aminolevulinate dehydratase, a homo-octameric enzyme, catalyzes the conversion of delta-aminolevulinic acid to porphobilinogen, the second step in the heme biosynthetic pathway; localizes to both the cytoplasm and nucleus	ORF	Verified
YGL043W	S000003011	DST1	General transcription elongation factor TFIIS, enables RNA polymerase II to read through blocks to elongation by stimulating cleavage of nascent transcripts stalled at transcription arrest sites	ORF	Verified
YGL044C	S000003012	RNA15	Cleavage and polyadenylation factor I (CF I) component involved in cleavage and polyadenylation of mRNA 3' ends; interacts with the A-rich polyadenylation signal in complex with Rna14p and Hrp1p	ORF	Verified
YGL045W	S000003013	RIM8	Protein of unknown function, involved in the proteolytic activation of Rim101p in response to alkaline pH; has similarity to A. nidulans PalF; essential for anaerobic growth	ORF	Verified
YGL047W	S000003015	ALG13	Catalytic component of UDP-GlcNAc transferase, required for the second step of dolichyl-linked oligosaccharide synthesis; anchored to the ER membrane via interaction with Alg14p; similar to bacterial and human glycosyltransferases	ORF	Verified
YGL048C	S000003016	RPT6	One of six ATPases of the 19S regulatory particle of the 26S proteasome involved in the degradation of ubiquitinated substrates; bound by ubiquitin-protein ligases Ubr1p and Ufd4p; localized mainly to the nucleus throughout the cell cycle	ORF	Verified
YGL049C	S000003017	TIF4632	Translation initiation factor eIF4G, subunit of the mRNA cap-binding protein complex (eIF4F) that also contains eIF4E (Cdc33p); associates with the poly(A)-binding protein Pab1p, also interacts with eIF4A (Tif1p); homologous to Tif4631p	ORF	Verified
YGL050W	S000003018	TYW3	tRNA methyltransferase required for synthesis of wybutosine, a modified guanosine found at the 3'-position adjacent to the anticodon of phenylalanine tRNA which supports reading frame maintenance by stabilizing codon-anticodon interactions	ORF	Verified
YGL051W	S000003019	MST27	Putative integral membrane protein, involved in vesicle formation; forms complex with Mst28p; member of DUP240 gene family; binds COPI and COPII vesicles	ORF	Verified
YGL053W	S000003021	PRM8	Pheromone-regulated protein with 2 predicted transmembrane segments and an FF sequence, a motif involved in COPII binding; forms a complex with Prp9p in the ER; member of DUP240 gene family	ORF	Verified
YGL054C	S000003022	ERV14	Protein localized to COPII-coated vesicles, involved in vesicle formation and incorporation of specific secretory cargo; required for the delivery of bud-site selection protein Axl2p to cell surface; related to Drosophila cornichon	ORF	Verified
YGL055W	S000003023	OLE1	Delta(9) fatty acid desaturase, required for monounsaturated fatty acid synthesis and for normal distribution of mitochondria	ORF	Verified
YGL056C	S000003024	SDS23	One of two S. cerevisiae homologs (Sds23p and Sds24p) of the Schizosaccharomyces pombe Sds23 protein, which genetic studies have implicated in APC/cyclosome regulation	ORF	Verified
YGL058W	S000003026	RAD6	Ubiquitin-conjugating enzyme (E2), involved in postreplication repair (with Rad18p), sporulation, telomere silencing, and ubiquitin-mediated N-end rule protein degradation (with Ubr1p)	ORF	Verified
YGL059W	S000003027	PKP2	Mitochondrial protein kinase that negatively regulates activity of the pyruvate dehydrogenase complex by phosphorylating the ser-133 residue of the Pda1p subunit; acts in concert with kinase Pkp1p and phosphatases Ptc5p and Ptc6p	ORF	Verified
YGL060W	S000003028	YBP2	Central kinetochore associated protein that mediates mitotic progression; interacts with several central kinetochore proteins and the centromeric histone Cse4p; role in resistance to oxidative stress; similarity to Ybp1p and Slk19p	ORF	Verified
YGL061C	S000003029	DUO1	Essential subunit of the Dam1 complex (aka DASH complex), couples kinetochores to the force produced by MT depolymerization thereby aiding in chromosome segregation; is transferred to the kinetochore prior to mitosis	ORF	Verified
YGL062W	S000003030	PYC1	Pyruvate carboxylase isoform, cytoplasmic enzyme that converts pyruvate to oxaloacetate; highly similar to isoform Pyc2p but differentially regulated; mutations in the human homolog are associated with lactic acidosis	ORF	Verified
YGL063W	S000003031	PUS2	Mitochondrial tRNA:pseudouridine synthase; acts at positions 27 and 28, but not at position 72; efficiently and rapidly targeted to mitochondria, specifically dedicated to mitochondrial tRNA modification	ORF	Verified
YGL064C	S000003032	MRH4	Mitochondrial ATP-dependent RNA helicase of the DEAD-box family, plays an essential role in mitochondrial function	ORF	Verified
YGL065C	S000003033	ALG2	Mannosyltransferase that catalyzes two consecutive steps in the N-linked glycosylation pathway; alg2 mutants exhibit temperature-sensitive growth and abnormal accumulation of the lipid-linked oligosaccharide Man2GlcNAc2-PP-Dol	ORF	Verified
YGL066W	S000003034	SGF73	Subunit of SAGA histone acetyltransferase complex; involved in formation of the preinitiation complex assembly at promoters; null mutant displays defects in premeiotic DNA synthesis	ORF	Verified
YGL067W	S000003035	NPY1	NADH diphosphatase (pyrophosphatase), hydrolyzes the pyrophosphate linkage in NADH and related nucleotides; localizes to peroxisomes	ORF	Verified
YGL068W	S000003036	MNP1	Protein associated with the mitochondrial nucleoid; putative mitochondrial ribosomal protein with similarity to E. coli L7/L12 ribosomal protein; required for normal respiratory growth	ORF	Verified
YGL070C	S000003038	RPB9	RNA polymerase II subunit B12.6; contacts DNA; mutations affect transcription start site; involved in telomere maintenance	ORF	Verified
YGL071W	S000003039	AFT1	Transcription factor involved in iron utilization and homeostasis; binds the consensus site PyPuCACCCPu and activates the expression of target genes in response to changes in iron availability	ORF	Verified
YGL073W	S000003041	HSF1	Trimeric heat shock transcription factor, activates multiple genes in response to stresses that include hyperthermia; recognizes variable heat shock elements (HSEs) consisting of inverted NGAAN repeats; posttranslationally regulated	ORF	Verified
YGL075C	S000003043	MPS2	Essential membrane protein localized at the nuclear envelope and spindle pole body (SPB), required for insertion of the newly duplicated SPB into the nuclear envelope; potentially phosphorylated by Cdc28p	ORF	Verified
YGL076C	S000003044	RPL7A	Protein component of the large (60S) ribosomal subunit, nearly identical to Rpl7Bp and has similarity to E. coli L30 and rat L7 ribosomal proteins; contains a conserved C-terminal Nucleic acid Binding Domain (NDB2)	ORF	Verified
YGL077C	S000003045	HNM1	Choline/ethanolamine transporter; involved in the uptake of nitrogen mustard and the uptake of glycine betaine during hypersaline stress; co-regulated with phospholipid biosynthetic genes and negatively regulated by choline and myo-inositol	ORF	Verified
YGL078C	S000003046	DBP3	Putative ATP-dependent RNA helicase of the DEAD-box family involved in ribosomal biogenesis	ORF	Verified
YGL083W	S000003051	SCY1	Putative kinase, suppressor of GTPase mutant, similar to bovine rhodopsin kinase	ORF	Verified
YGL084C	S000003052	GUP1	Plasma membrane protein involved in remodeling GPI anchors; member of the MBOAT family of putative membrane-bound O-acyltransferases; proposed to be involved in glycerol transport	ORF	Verified
YGL086W	S000003054	MAD1	Coiled-coil protein involved in the spindle-assembly checkpoint; phosphorylated by Mps1p upon checkpoint activation which leads to inhibition of the activity of the anaphase promoting complex; forms a complex with Mad2p	ORF	Verified
YGL087C	S000003055	MMS2	Protein involved in error-free postreplication DNA repair; forms a heteromeric complex with Ubc13p that has a ubiquitin-conjugating activity; cooperates with chromatin-associated RING finger proteins, Rad18p and Rad5p	ORF	Verified
YGL089C	S000003057	MF(ALPHA)2	Mating pheromone alpha-factor, made by alpha cells; interacts with mating type a cells to induce cell cycle arrest and other responses leading to mating; also encoded by MF(ALPHA)1, which is more highly expressed than MF(ALPHA)2	ORF	Verified
YGL090W	S000003058	LIF1	Component of the DNA ligase IV complex that mediates nonhomologous end joining in DNA double-strand break repair; physically interacts with Dnl4p and Nej1p; homologous to mammalian XRCC4 protein	ORF	Verified
YGL091C	S000003059	NBP35	Essential iron-sulfur cluster binding protein localized in the cytoplasm; forms a complex with Cfd1p that is involved in iron-sulfur protein assembly in the cytosol; similar to P-loop NTPases	ORF	Verified
YGL092W	S000003060	NUP145	Essential nucleoporin, catalyzes its own cleavage in vivo to generate a C-terminal fragment that assembles into the Nup84p subcomplex of the nuclear pore complex, and an N-terminal fragment of unknown function that is homologous to Nup100p	ORF	Verified
YGL093W	S000003061	SPC105	Protein required for accurate chromosome segregation, localizes to the nuclear side of the spindle pole body; forms a complex with Ydr532cp	ORF	Verified
YGL094C	S000003062	PAN2	Essential subunit of the Pan2p-Pan3p poly(A)-ribonuclease complex, which acts to control poly(A) tail length and regulate the stoichiometry and activity of postreplication repair complexes	ORF	Verified
YGL095C	S000003063	VPS45	Protein of the Sec1p/Munc-18 family, essential for vacuolar protein sorting; required for the function of Pep12p and the early endosome/late Golgi SNARE Tlg2p; essential for fusion of Golgi-derived vesicles with the prevacuolar compartment	ORF	Verified
YGL096W	S000003064	TOS8	Homeodomain-containing transcription factor; SBF regulated target gene that in turn regulates expression of genes involved in G1/S phase events such as bud site selection, bud emergence and cell cycle progression; similarity to Cup9p	ORF	Verified
YGL097W	S000003065	SRM1	Nucleotide exchange factor for Gsp1p, localizes to the nucleus, required for nucleocytoplasmic trafficking of macromolecules; suppressor of the pheromone response pathway; potentially phosphorylated by Cdc28p	ORF	Verified
YGL098W	S000003066	USE1	Essential SNARE protein localized to the ER, involved in retrograde traffic from the Golgi to the ER; forms a complex with the SNAREs Sec22p, Sec20p and Ufe1p	ORF	Verified
YGL099W	S000003067	LSG1	Putative GTPase involved in 60S ribosomal subunit biogenesis; required for the release of Nmd3p from 60S subunits in the cytoplasm	ORF	Verified
YGL100W	S000003068	SEH1	Nuclear pore protein that is part of the evolutionarily conserved Nup84p complex (Nup84p, Nup85p, Nup120p, Nup145p, and Seh1p); homologous to Sec13p	ORF	Verified
YGL103W	S000003071	RPL28	Ribosomal protein of the large (60S) ribosomal subunit, has similarity to E. coli L15 and rat L27a ribosomal proteins; may have peptidyl transferase activity; can mutate to cycloheximide resistance	ORF	Verified
YGL104C	S000003072	VPS73	Mitochondrial protein; mutation affects vacuolar protein sorting; putative transporter; member of the sugar porter family	ORF	Verified
YGL105W	S000003073	ARC1	Protein that binds tRNA and methionyl- and glutamyl-tRNA synthetases (Mes1p and Gus1p), delivering tRNA to them, stimulating catalysis, and ensuring their localization to the cytoplasm; also binds quadruplex nucleic acids	ORF	Verified
YGL106W	S000003074	MLC1	Essential light chain for Myo1p, light chain for Myo2p; stabilizes Myo2p by binding to the neck region; interacts with Myo1p, Iqg1p, and Myo2p to coordinate formation and contraction of the actomyosin ring with targeted membrane deposition	ORF	Verified
YGL107C	S000003075	RMD9	Mitochondrial protein required for respiratory growth; mutant phenotype and genetic interactions suggest a role in delivering mt mRNAs to ribosomes; located on matrix face of the inner membrane and loosely associated with mitoribosomes	ORF	Verified
YGL110C	S000003078	CUE3	Protein of unknown function; has a CUE domain that binds ubiquitin, which may facilitate intramolecular monoubiquitination	ORF	Verified
YGL111W	S000003079	NSA1	Constituent of 66S pre-ribosomal particles, involved in 60S ribosomal subunit biogenesis	ORF	Verified
YGL112C	S000003080	TAF6	Subunit (60 kDa) of TFIID and SAGA complexes, involved in transcription initiation of RNA polymerase II and in chromatin modification, similar to histone H4	ORF	Verified
YGL113W	S000003081	SLD3	Protein involved in the initiation of DNA replication, required for proper assembly of replication proteins at the origins of replication; interacts with Cdc45p	ORF	Verified
YGL115W	S000003083	SNF4	Activating gamma subunit of the AMP-activated Snf1p kinase complex (contains Snf1p and a Sip1p/Sip2p/Gal83p family member); activates glucose-repressed genes, represses glucose-induced genes; role in sporulation, and peroxisome biogenesis	ORF	Verified
YGL116W	S000003084	CDC20	Cell-cycle regulated activator of anaphase-promoting complex/cyclosome (APC/C), which is required for metaphase/anaphase transition; directs ubiquitination of mitotic cyclins, Pds1p, and other anaphase inhibitors; potential Cdc28p substrate	ORF	Verified
YGL119W	S000003087	ABC1	Protein required for ubiquinone (coenzyme Q) biosynthesis and for respiratory growth; exhibits genetic interaction with COQ9, suggesting a common function; similar to prokaryotic proteins involved in early steps of ubiquinone biosynthesis	ORF	Verified
YGL120C	S000003088	PRP43	RNA helicase in the DEAH-box family, functions in both RNA polymerase I and polymerase II transcript metabolism, involved in release of the lariat-intron from the spliceosome	ORF	Verified
YGL121C	S000003089	GPG1	Proposed gamma subunit of the heterotrimeric G protein that interacts with the receptor Grp1p; involved in regulation of pseudohyphal growth; requires Gpb1p or Gpb2p to interact with Gpa2p	ORF	Verified
YGL122C	S000003090	NAB2	Nuclear polyadenylated RNA-binding protein required for nuclear mRNA export and poly(A) tail length control; binds nuclear pore protein Mlp1p; autoregulates mRNA levels; related to human hnRNPs; nuclear localization sequence binds Kap104p	ORF	Verified
YGL123W	S000003091	RPS2	Protein component of the small (40S) subunit, essential for control of translational accuracy; phosphorylation by C-terminal domain kinase I (CTDK-I) enhances translational accuracy; similar to E. coli S5 and rat S2 ribosomal proteins	ORF	Verified
YGL124C	S000003092	MON1	Protein required for fusion of cvt-vesicles and autophagosomes with the vacuole; associates, as a complex with Ccz1p, with a perivacuolar compartment; potential Cdc28p substrate	ORF	Verified
YGL125W	S000003093	MET13	Major isozyme of methylenetetrahydrofolate reductase, catalyzes the reduction of 5,10-methylenetetrahydrofolate to 5-methyltetrahydrofolate in the methionine biosynthesis pathway	ORF	Verified
YGL126W	S000003094	SCS3	Protein required for inositol prototrophy, identified as an ortholog of the FIT family of proteins involved in triglyceride droplet biosynthesis; disputed role in the synthesis of inositol phospholipids from inositol	ORF	Verified
YGL127C	S000003095	SOH1	Subunit of the RNA polymerase II mediator complex; associates with core polymerase subunits to form the RNA polymerase II holoenzyme; involved in telomere maintenance; conserved with other metazoan MED31 subunits	ORF	Verified
YGL128C	S000003096	CWC23	Component of a complex containing Cef1p, putatively involved in pre-mRNA splicing; has similarity to E. coli DnaJ and other DnaJ-like proteins and to S. pombe Cwf23p	ORF	Verified
YGL129C	S000003097	RSM23	Mitochondrial ribosomal protein of the small subunit, has similarity to mammalian apoptosis mediator proteins; null mutation prevents induction of apoptosis by overproduction of metacaspase Mca1p	ORF	Verified
YGL130W	S000003098	CEG1	Alpha (guanylyltransferase) subunit of the mRNA capping enzyme, a heterodimer (the other subunit is CET1, an RNA 5'-triphophatase) involved in adding the 5' cap to mRNA; the mammalian enzyme is a single bifunctional polypeptide	ORF	Verified
YGL131C	S000003099	SNT2	DNA binding protein with similarity to the S. pombe Snt2 protein; computational analysis suggests a role in regulation of expression of genes encoding amine transporters	ORF	Verified
YGL133W	S000003101	ITC1	Component of the ATP-dependent Isw2p-Itc1p chromatin remodeling complex, required for repression of a-specific genes, repression of early meiotic genes during mitotic growth, and repression of INO1	ORF	Verified
YGL134W	S000003102	PCL10	Pho85p cyclin; recruits, activates, and targets Pho85p cyclin-dependent protein kinase to its substrate	ORF	Verified
YGL135W	S000003103	RPL1B	N-terminally acetylated protein component of the large (60S) ribosomal subunit, nearly identical to Rpl1Ap and has similarity to E. coli L1 and rat L10a ribosomal proteins; rpl1a rpl1b double null mutation is lethal	ORF	Verified
YGL136C	S000003104	MRM2	Mitochondrial 2' O-ribose methyltransferase, required for methylation of U(2791) in 21S rRNA; MRM2 deletion confers thermosensitive respiration and loss of mitochondrial DNA; has similarity to Spb1p and Trm7p, and to E. coli FtsJ/RrmJ	ORF	Verified
YGL137W	S000003105	SEC27	Essential beta'-coat protein of the COPI coatomer, involved in ER-to-Golgi and Golgi-to-ER transport; contains WD40 domains that mediate cargo selective interactions; 45% sequence identity to mammalian beta'-COP	ORF	Verified
YGL139W	S000003107	FLC3	Putative FAD transporter, similar to Flc1p and Flc2p; localized to the ER	ORF	Verified
YGL141W	S000003109	HUL5	Ubiquitin-conjugating enzyme (E4), elongates polyubiquitin chains on substrate proteins; works in opposition to Ubp6p polyubiquitin-shortening activity; required for retrograde transport of misfolded proteins into cytoplasm during ERAD	ORF	Verified
YGL142C	S000003110	GPI10	Integral membrane protein involved in glycosylphosphatidylinositol (GPI) anchor synthesis; putative alpha 1,2 mannosyltransferase required for addition of the third mannose onto the GPI core structure; human PIG-Bp is a functional homolog	ORF	Verified
YGL143C	S000003111	MRF1	Mitochondrial translation release factor, involved in stop codon recognition and hydrolysis of the peptidyl-tRNA bond during mitochondrial translation; lack of MRF1 causes mitochondrial genome instability	ORF	Verified
YGL144C	S000003112	ROG1	Protein with putative serine active lipase domain	ORF	Verified
YGL145W	S000003113	TIP20	Peripheral membrane protein required for fusion of COPI vesicles with the ER, prohibits back-fusion of COPII vesicles with the ER, may act as a sensor for vesicles at the ER membrane; interacts with Sec20p	ORF	Verified
YGL147C	S000003115	RPL9A	Protein component of the large (60S) ribosomal subunit, nearly identical to Rpl9Bp and has similarity to E. coli L6 and rat L9 ribosomal proteins	ORF	Verified
YGL148W	S000003116	ARO2	Bifunctional chorismate synthase and flavin reductase, catalyzes the conversion of 5-enolpyruvylshikimate 3-phosphate (EPSP) to form chorismate, which is a precursor to aromatic amino acids	ORF	Verified
YGL150C	S000003118	INO80	ATPase that forms a large complex, containing actin and several actin-related proteins, that has chromatin remodeling activity and 3' to 5' DNA helicase activity in vitro; shows similarity to the Snf2p family of ATPases	ORF	Verified
YGL151W	S000003119	NUT1	Component of the RNA polymerase II mediator complex, which is required for transcriptional activation and also has a role in basal transcription	ORF	Verified
YGL153W	S000003121	PEX14	Peroxisomal membrane peroxin that is a central component of the peroxisomal protein import machinery; interacts with both PTS1 (Pex5p) and PTS2 (Pex7p), peroxisomal matrix protein signal recognition factors and membrane receptor Pex13p	ORF	Verified
YGL154C	S000003122	LYS5	Phosphopantetheinyl transferase involved in lysine biosynthesis; converts inactive apo-form of Lys2p (alpha-aminoadipate reductase) into catalytically active holo-form by posttranslational addition of phosphopantetheine	ORF	Verified
YGL155W	S000003123	CDC43	Beta subunit of geranylgeranyltransferase type I, catalyzes geranylgeranylation to the cysteine residue in proteins containing a C-terminal CaaX sequence ending in Leu or Phe; has substrates important for morphogenesis	ORF	Verified
YGL156W	S000003124	AMS1	Vacuolar alpha mannosidase, involved in free oligosaccharide (fOS) degradation; delivered to the vacuole in a novel pathway separate from the secretory pathway	ORF	Verified
YGL157W	S000003125		Oxidoreductase, catalyzes NADPH-dependent reduction of the bicyclic diketone bicyclo[2.2.2]octane-2,6-dione (BCO2,6D) to the chiral ketoalcohol (1R,4S,6S)-6-hydroxybicyclo[2.2.2]octane-2-one (BCO2one6ol)	ORF	Verified
YGL158W	S000003126	RCK1	Protein kinase involved in the response to oxidative stress; identified as suppressor of S. pombe cell cycle checkpoint mutations	ORF	Verified
YGL160W	S000003128	AIM14	Putative protein of unknown function; similar to iron/copper reductases (FRE1-8), possibly involved in iron homeostasis; may interact with ribosomes, null mutant displays increased frequency of mitochondrial genome loss (petite formation)	ORF	Verified
YGL161C	S000003129	YIP5	Protein that interacts with Rab GTPases, localized to late Golgi vesicles; computational analysis of large-scale protein-protein interaction data suggests a possible role in vesicle-mediated transport	ORF	Verified
YGL162W	S000003130	SUT1	Transcription factor of the Zn[II]2Cys6 family involved in sterol uptake; involved in induction of hypoxic gene expression	ORF	Verified
YGL163C	S000003131	RAD54	DNA-dependent ATPase, stimulates strand exchange by modifying the topology of double-stranded DNA; involved in the recombinational repair of double-strand breaks in DNA during vegetative growth and meiosis; member of the SWI/SNF family	ORF	Verified
YGL164C	S000003132	YRB30	RanGTP-binding protein, inhibits RanGAP1 (Rna1p)-mediated GTP hydrolysis of RanGTP (Gsp1p); shares similarity to proteins in other fungi but not in higher eukaryotes	ORF	Verified
YGL166W	S000003134	CUP2	Copper-binding transcription factor; activates transcription of the metallothionein genes CUP1-1 and CUP1-2 in response to elevated copper concentrations	ORF	Verified
YGL167C	S000003135	PMR1	High affinity Ca2+/Mn2+ P-type ATPase required for Ca2+ and Mn2+ transport into Golgi; involved in Ca2+ dependent protein sorting and processing; mutations in human homolog ATP2C1 cause acantholytic skin condition Hailey-Hailey disease	ORF	Verified
YGL168W	S000003136	HUR1	Protein of unknown function; reported null mutant phenotype of hydroxyurea sensitivity may be due to effects on overlapping PMR1 gene	ORF	Verified
YGL169W	S000003137	SUA5	Protein required for respiratory growth; null mutation suppresses the Cyc1p translation defect caused by the presence of an aberrant ATG codon upstream of the correct start	ORF	Verified
YGL170C	S000003138	SPO74	Component of the meiotic outer plaque of the spindle pole body, involved in modifying the meiotic outer plaque that is required prior to prospore membrane formation	ORF	Verified
YGL171W	S000003139	ROK1	ATP-dependent RNA helicase of the DEAD box family; required for 18S rRNA synthesis	ORF	Verified
YGL172W	S000003140	NUP49	Subunit of the Nsp1p-Nup57p-Nup49p-Nic96p subcomplex of the nuclear pore complex (NPC), required for nuclear export of ribosomes	ORF	Verified
YGL173C	S000003141	KEM1	Evolutionarily-conserved 5'-3' exonuclease component of cytoplasmic processing (P) bodies involved in mRNA decay; plays a role in microtubule-mediated processes, filamentous growth, ribosomal RNA maturation, and telomere maintenance	ORF	Verified
YGL174W	S000003142	BUD13	Subunit of the RES complex, which is required for nuclear pre-mRNA retention and splicing; involved in bud-site selection; diploid mutants display a unipolar budding pattern instead of the wild-type bipolar pattern	ORF	Verified
YGL175C	S000003143	SAE2	Endonuclease that processes hairpin DNA structures with the MRX complex; involved in meiotic and mitotic double-strand break repair; phosphorylated in response to DNA damage and required for normal resistance to DNA-damaging agents	ORF	Verified
YGL178W	S000003146	MPT5	Member of the Puf family of RNA-binding proteins; binds to mRNAs encoding chromatin modifiers and spindle pole body components; involved in longevity, maintenance of cell wall integrity, and sensitivity to and recovery from pheromone arrest	ORF	Verified
YGL179C	S000003147	TOS3	Protein kinase, related to and functionally redundant with Elm1p and Sak1p for the phosphorylation and activation of Snf1p; functionally orthologous to LKB1, a mammalian kinase associated with Peutz-Jeghers cancer-susceptibility syndrome	ORF	Verified
YGL180W	S000003148	ATG1	Protein ser/thr kinase required for vesicle formation in autophagy and the cytoplasm-to-vacuole targeting (Cvt) pathway; structurally required for phagophore assembly site formation; during autophagy forms a complex with Atg13p and Atg17p	ORF	Verified
YGL181W	S000003149	GTS1	Protein that localizes to the nucleus and is involved in transcription regulation; also localizes to actin patches and plays a role in endocytosis; N-terminus contains an ARF-GAP domain and C-terminus contains a Gln-rich domain	ORF	Verified
YGL183C	S000003151	MND1	Protein required for recombination and meiotic nuclear division; forms a complex with Hop2p, which is involved in chromosome pairing and repair of meiotic double-strand breaks	ORF	Verified
YGL184C	S000003152	STR3	Cystathionine beta-lyase, converts cystathionine into homocysteine	ORF	Verified
YGL186C	S000003154	TPN1	Plasma membrane pyridoxine (vitamin B6) transporter; member of the purine-cytosine permease subfamily within the major facilitator superfamily; proton symporter with similarity to Fcy21p, Fcy2p, and Fcy22p	ORF	Verified
YGL187C	S000003155	COX4	Subunit IV of cytochrome c oxidase, which is the terminal member of the mitochondrial inner membrane electron transport chain; N-terminal 25 residues of precursor are cleaved during mitochondrial import; phosphorylated	ORF	Verified
YGL189C	S000003157	RPS26A	Protein component of the small (40S) ribosomal subunit; nearly identical to Rps26Bp and has similarity to rat S26 ribosomal protein	ORF	Verified
YGL190C	S000003158	CDC55	Non-essential regulatory subunit B of protein phosphatase 2A, which has multiple roles in mitosis and protein biosynthesis; involved in regulation of mitotic exit; found in the nucleus of most cells, also at the bud neck and at the bud tip	ORF	Verified
YGL191W	S000003159	COX13	Subunit VIa of cytochrome c oxidase, which is the terminal member of the mitochondrial inner membrane electron transport chain; not essential for cytochrome c oxidase activity but may modulate activity in response to ATP	ORF	Verified
YGL192W	S000003160	IME4	Probable mRNA N6-adenosine methyltransferase that is required for IME1 transcript accumulation and for sporulation; expression is induced in starved MATa/MAT alpha diploid cells	ORF	Verified
YGL194C	S000003162	HOS2	Histone deacetylase required for gene activation via specific deacetylation of lysines in H3 and H4 histone tails; subunit of the Set3 complex, a meiotic-specific repressor of sporulation specific genes that contains deacetylase activity	ORF	Verified
YGL195W	S000003163	GCN1	Positive regulator of the Gcn2p kinase activity, forms a complex with Gcn20p; proposed to stimulate Gcn2p activation by an uncharged tRNA	ORF	Verified
YGL196W	S000003164	DSD1	D-serine dehydratase (aka D-serine ammonia-lyase); converts D-serine to pyruvate and ammonia; specifc for D-serine, unlike the bacterial enzyme which recognizes both D-serine and L-serine as substrates	ORF	Verified
YGL197W	S000003165	MDS3	Protein with an N-terminal kelch-like domain, putative negative regulator of early meiotic gene expression; required, with Pmd1p, for growth under alkaline conditions	ORF	Verified
YGL198W	S000003166	YIP4	Protein that interacts with Rab GTPases, localized to late Golgi vesicles; computational analysis of large-scale protein-protein interaction data suggests a possible role in vesicle-mediated transport	ORF	Verified
YGL200C	S000003168	EMP24	Integral membrane component of endoplasmic reticulum-derived COPII-coated vesicles, which function in ER to Golgi transport	ORF	Verified
YGL201C	S000003169	MCM6	Protein involved in DNA replication; component of the Mcm2-7 hexameric complex that binds chromatin as a part of the pre-replicative complex	ORF	Verified
YGL202W	S000003170	ARO8	Aromatic aminotransferase I, expression is regulated by general control of amino acid biosynthesis	ORF	Verified
YGL203C	S000003171	KEX1	Protease involved in the processing of killer toxin and alpha factor precursor; cleaves Lys and Arg residues from the C-terminus of peptides and proteins	ORF	Verified
YGL205W	S000003173	POX1	Fatty-acyl coenzyme A oxidase, involved in the fatty acid beta-oxidation pathway; localized to the peroxisomal matrix	ORF	Verified
YGL206C	S000003174	CHC1	Clathrin heavy chain, subunit of the major coat protein involved in intracellular protein transport and endocytosis; two heavy chains form the clathrin triskelion structural component; the light chain (CLC1) is thought to regulate function	ORF	Verified
YGL207W	S000003175	SPT16	Subunit of the heterodimeric FACT complex (Spt16p-Pob3p), facilitates RNA Polymerase II transcription elongation through nucleosomes by destabilizing and then reassembling nucleosome structure	ORF	Verified
YGL208W	S000003176	SIP2	One of three beta subunits of the Snf1 serine/threonine protein kinase complex involved in the response to glucose starvation; null mutants exhibit accelerated aging; N-myristoylprotein localized to the cytoplasm and the plasma membrane	ORF	Verified
YGL209W	S000003177	MIG2	Protein containing zinc fingers, involved in repression, along with Mig1p, of SUC2 (invertase) expression by high levels of glucose; binds to Mig1p-binding sites in SUC2 promoter	ORF	Verified
YGL210W	S000003178	YPT32	GTPase of the Ypt/Rab family, very similar to Ypt31p; involved in the exocytic pathway; mediates intra-Golgi traffic or the budding of post-Golgi vesicles from the trans-Golgi	ORF	Verified
YGL211W	S000003179	NCS6	Protein required for thiolation of the uridine at the wobble position of Gln, Lys, and Glu tRNAs; has a role in urmylation and in invasive and pseudohyphal growth; inhibits replication of Brome mosaic virus in S. cerevisiae	ORF	Verified
YGL212W	S000003180	VAM7	Component of the vacuole SNARE complex involved in vacuolar morphogenesis; SNAP-25 homolog; functions with a syntaxin homolog Vam3p in vacuolar protein trafficking	ORF	Verified
YGL213C	S000003181	SKI8	Protein involved in exosome mediated 3' to 5' mRNA degradation and translation inhibition of non-poly(A) mRNAs as well as double-strand break formation during meiotic recombination; required for repressing propagation of dsRNA viruses	ORF	Verified
YGL215W	S000003183	CLG1	Cyclin-like protein that interacts with Pho85p; has sequence similarity to G1 cyclins PCL1 and PCL2	ORF	Verified
YGL216W	S000003184	KIP3	Kinesin-related motor protein involved in mitotic spindle positioning	ORF	Verified
YGL219C	S000003187	MDM34	Mitochondrial outer membrane protein required for normal mitochondrial morphology and inheritance; localizes to dots on mitochondrial surface near mtDNA nucleoids; ubiquitination target of Mdm30p; interacts genetically with MDM31 and MDM32	ORF	Verified
YGL220W	S000003188	FRA2	Protein involved in negative regulation of transcription of iron regulon; forms an iron independent complex with Fra2p, Grx3p, and Grx4p; null mutant fails to repress iron regulon and is sensitive to nickel	ORF	Verified
YGL221C	S000003189	NIF3	Protein of unknown function, similar to Listeria monocytogenes major sigma factor (rpoD gene product); the authentic, non-tagged protein is detected in highly purified mitochondria in high-throughput studies	ORF	Verified
YGL222C	S000003190	EDC1	RNA-binding protein, activates mRNA decapping directly by binding to the mRNA substrate and enhancing the activity of the decapping proteins Dcp1p and Dcp2p	ORF	Verified
YGL223C	S000003191	COG1	Essential component of the conserved oligomeric Golgi complex (Cog1p through Cog8p), a cytosolic tethering complex that functions in protein trafficking to mediate fusion of transport vesicles to Golgi compartments	ORF	Verified
YGL224C	S000003192	SDT1	Pyrimidine nucleotidase; overexpression suppresses the 6-AU sensitivity of transcription elongation factor S-II, as well as resistance to other pyrimidine derivatives	ORF	Verified
YGL225W	S000003193	VRG4	Golgi GDP-mannose transporter; regulates Golgi function and glycosylation in Golgi	ORF	Verified
YGL226C-A	S000003194	OST5	Zeta subunit of the oligosaccharyltransferase complex of the ER lumen, which catalyzes asparagine-linked glycosylation of newly synthesized proteins	ORF	Verified
YGL227W	S000003196	VID30	Protein involved in proteasome-dependent catabolite degradation of fructose-1,6-bisphosphatase (FBPase); binds FBPase; shifts the balance of nitrogen metabolism toward glutamate production; localizes to the nucleus and the cytoplasm	ORF	Verified
YGL228W	S000003197	SHE10	Putative glycosylphosphatidylinositol (GPI)-anchored protein of unknown function; overexpression causes growth arrest	ORF	Verified
YGL229C	S000003198	SAP4	Protein required for function of the Sit4p protein phosphatase, member of a family of similar proteins that form complexes with Sit4p, including Sap155p, Sap185p, and Sap190p	ORF	Verified
YGL232W	S000003201	TAN1	Putative tRNA acetyltransferase, RNA-binding protein required for the formation of the modified nucleoside N(4)-acetylcytidine in serine and leucine tRNAs but not required for the same modification in 18S rRNA	ORF	Verified
YGL233W	S000003202	SEC15	Essential 113kDa subunit of the exocyst complex (Sec3p, Sec5p, Sec6p, Sec8p, Sec10p, Sec15p, Exo70p, and Exo84p), which mediates polarized targeting of vesicles to active sites of exocytosis; Sec15p associates with Sec4p and vesicles	ORF	Verified
YGL234W	S000003203	ADE5,7	Bifunctional enzyme of the 'de novo' purine nucleotide biosynthetic pathway, contains aminoimidazole ribotide synthetase and glycinamide ribotide synthetase activities	ORF	Verified
YGL236C	S000003205	MTO1	Mitochondrial protein, forms a heterodimer complex with Mss1p that performs the 5-carboxymethylaminomethyl modification of the wobble uridine base in mitochondrial tRNAs; required for respiration in paromomycin-resistant 15S rRNA mutants	ORF	Verified
YGL237C	S000003206	HAP2	Subunit of the heme-activated, glucose-repressed Hap2p/3p/4p/5p CCAAT-binding complex, a transcriptional activator and global regulator of respiratory gene expression; contains sequences sufficient for both complex assembly and DNA binding	ORF	Verified
YGL238W	S000003207	CSE1	Nuclear envelope protein that mediates the nuclear export of importin alpha (Srp1p), homolog of metazoan CAS protein, required for accurate chromosome segregation	ORF	Verified
YGL240W	S000003209	DOC1	Processivity factor required for the ubiquitination activity of the anaphase promoting complex (APC), mediates the activity of the APC by contributing to substrate recognition; involved in cyclin proteolysis	ORF	Verified
YGL241W	S000003210	KAP114	Karyopherin, responsible for nuclear import of Spt15p, histones H2A and H2B, and Nap1p; amino terminus shows similarity to those of other importins, particularly Cse1p; localization is primarily nuclear	ORF	Verified
YGL243W	S000003212	TAD1	tRNA-specific adenosine deaminase, deaminates adenosine-37 to inosine in tRNA-Ala	ORF	Verified
YGL244W	S000003213	RTF1	Subunit of the RNA polymerase II-associated Paf1 complex; directly or indirectly regulates DNA-binding properties of Spt15p and relative activities of different TATA elements; involved in telomere maintenance	ORF	Verified
YGL245W	S000003214	GUS1	Glutamyl-tRNA synthetase (GluRS), forms a complex with methionyl-tRNA synthetase (Mes1p) and Arc1p; complex formation increases the catalytic efficiency of both tRNA synthetases and ensures their correct localization to the cytoplasm	ORF	Verified
YGL246C	S000003215	RAI1	Nuclear protein that binds to and stabilizes the exoribonuclease Rat1p, required for pre-rRNA processing	ORF	Verified
YGL247W	S000003216	BRR6	Essential nuclear envelope integral membrane protein required for nuclear transport; depletion alters nucleoporin distribution and nuclear envelope morphology, suggesting a role in the spatial organization of nuclear pores	ORF	Verified
YGL248W	S000003217	PDE1	Low-affinity cyclic AMP phosphodiesterase, controls glucose and intracellular acidification-induced cAMP signaling, target of the cAMP-protein kinase A (PKA) pathway; glucose induces transcription and inhibits translation	ORF	Verified
YGL249W	S000003218	ZIP2	Meiosis-specific protein involved in normal synaptonemal complex formation and pairing between homologous chromosomes during meiosis	ORF	Verified
YGL250W	S000003219	RMR1	Protein required for meiotic recombination and gene conversion; null mutant displays reduced PIS1 expression and growth defects on non-fermentable carbon sources and minimal media; GFP-fusion protein localizes to both cytoplasm and nucleus	ORF	Verified
YGL251C	S000003220	HFM1	Meiosis specific DNA helicase involved in the conversion of double-stranded breaks to later recombination intermediates and in crossover control; catalyzes the unwinding of Holliday junctions; has ssDNA and dsDNA stimulated ATPase activity	ORF	Verified
YGL252C	S000003221	RTG2	Sensor of mitochondrial dysfunction; regulates the subcellular location of Rtg1p and Rtg3p, transcriptional activators of the retrograde (RTG) and TOR pathways; Rtg2p is inhibited by the phosphorylated form of Mks1p	ORF	Verified
YGL253W	S000003222	HXK2	Hexokinase isoenzyme 2 that catalyzes phosphorylation of glucose in the cytosol; predominant hexokinase during growth on glucose; functions in the nucleus to repress expression of HXK1 and GLK1 and to induce expression of its own gene	ORF	Verified
YGL254W	S000003223	FZF1	Transcription factor involved in sulfite metabolism, sole identified regulatory target is SSU1, overexpression suppresses sulfite-sensitivity of many unrelated mutants due to hyperactivation of SSU1, contains five zinc fingers	ORF	Verified
YGL255W	S000003224	ZRT1	High-affinity zinc transporter of the plasma membrane, responsible for the majority of zinc uptake; transcription is induced under low-zinc conditions by the Zap1p transcription factor	ORF	Verified
YGL256W	S000003225	ADH4	Alcohol dehydrogenase isoenzyme type IV, dimeric enzyme demonstrated to be zinc-dependent despite sequence similarity to iron-activated alcohol dehydrogenases; transcription is induced in response to zinc deficiency	ORF	Verified
YGL257C	S000003226	MNT2	Mannosyltransferase involved in adding the 4th and 5th mannose residues of O-linked glycans	ORF	Verified
YGL258W	S000003227	VEL1	Protein of unknown function; highly induced in zinc-depleted conditions and has increased expression in NAP1 deletion mutants	ORF	Verified
YGL263W	S000003232	COS12	Protein of unknown function, member of the DUP380 subfamily of conserved, often subtelomerically-encoded proteins	ORF	Verified
YGR002C	S000003234	SWC4	Component of the Swr1p complex that incorporates Htz1p into chromatin; component of the NuA4 histone acetyltransferase complex	ORF	Verified
YGR003W	S000003235	CUL3	Ubiquitin-protein ligase, member of the cullin family with similarity to Cdc53p and human CUL3; required for ubiquitin-dependent degredation of the RNA Polymerase II subunit RPO21	ORF	Verified
YGR004W	S000003236	PEX31	Peroxisomal integral membrane protein, involved in negative regulation of peroxisome size; partially functionally redundant with Pex30p and Pex32p; probably acts at a step downstream of steps mediated by Pex28p and Pex29p	ORF	Verified
YGR005C	S000003237	TFG2	TFIIF (Transcription Factor II) middle subunit; involved in both transcription initiation and elongation of RNA polymerase II; homologous to human RAP30	ORF	Verified
YGR006W	S000003238	PRP18	Splicing factor involved in the positioning of the 3' splice site during the second catalytic step of splicing, part of snRNP U5, interacts with Slu7p	ORF	Verified
YGR007W	S000003239	MUQ1	Choline phosphate cytidylyltransferase, catalyzes the second step of phosphatidylethanolamine biosynthesis; involved in the maintenance of plasma membrane; similar to mammalian CTP: phosphocholine cytidylyl-transferases	ORF	Verified
YGR008C	S000003240	STF2	Protein involved in regulation of the mitochondrial F1F0-ATP synthase; Stf1p and Stf2p may act as stabilizing factors that enhance inhibitory action of the Inh1p protein	ORF	Verified
YGR009C	S000003241	SEC9	t-SNARE protein important for fusion of secretory vesicles with the plasma membrane; similar to but not functionally redundant with Spo20p; SNAP-25 homolog	ORF	Verified
YGR010W	S000003242	NMA2	Nicotinic acid mononucleotide adenylyltransferase, involved in de novo and salvage synthesis of NAD(+)	ORF	Verified
YGR012W	S000003244		Putative cysteine synthase, localized to the mitochondrial outer membrane	ORF	Verified
YGR013W	S000003245	SNU71	Component of U1 snRNP required for mRNA splicing via spliceosome; yeast specific, no metazoan counterpart	ORF	Verified
YGR014W	S000003246	MSB2	Mucin family member involved in the Cdc42p- and MAP kinase-dependent filamentous growth signaling pathway; also functions as an osmosensor in parallel to the Sho1p-mediated pathway; potential Cdc28p substrate	ORF	Verified
YGR019W	S000003251	UGA1	Gamma-aminobutyrate (GABA) transaminase (4-aminobutyrate aminotransferase) involved in the 4-aminobutyrate and glutamate degradation pathways; required for normal oxidative stress tolerance and nitrogen utilization	ORF	Verified
YGR020C	S000003252	VMA7	Subunit F of the eight-subunit V1 peripheral membrane domain of vacuolar H+-ATPase (V-ATPase), an electrogenic proton pump found throughout the endomembrane system; required for the V1 domain to assemble onto the vacuolar membrane	ORF	Verified
YGR023W	S000003255	MTL1	Protein with both structural and functional similarity to Mid2p, which is a plasma membrane sensor required for cell integrity signaling during pheromone-induced morphogenesis; suppresses rgd1 null mutations	ORF	Verified
YGR024C	S000003256	THG1	tRNAHis guanylyltransferase, adds a guanosine residue to the 5' end of tRNAHis after transcription and RNase P cleavage; couples nuclear division and migration to cell budding and cytokinesis; essential enzyme conserved among eukaryotes	ORF	Verified
YGR027C	S000003259	RPS25A	Protein component of the small (40S) ribosomal subunit; nearly identical to Rps25Bp and has similarity to rat S25 ribosomal protein	ORF	Verified
YGR028W	S000003260	MSP1	Mitochondrial protein involved in sorting of proteins in the mitochondria; putative membrane-spanning ATPase	ORF	Verified
YGR029W	S000003261	ERV1	Flavin-linked sulfhydryl oxidase of the mitochondrial intermembrane space (IMS), oxidizes Mia40p as part of a disulfide relay system that promotes IMS retention of imported proteins; ortholog of human hepatopoietin (ALR)	ORF	Verified
YGR030C	S000003262	POP6	Subunit of both RNase MRP, which cleaves pre-rRNA, and nuclear RNase P, which cleaves tRNA precursors to generate mature 5' ends	ORF	Verified
YGR031C-A	S000028636	NAG1	Protein involved in yeast cell wall biogenesis; localizes to the cell periphery; production of Nag1p is dependent upon the presence of Slt2p and Rlm1p; null is hypersensitive to calcofluor white; overlaps the uncharacterized ORF YGR031W	ORF	Verified
YGR032W	S000003264	GSC2	Catalytic subunit of 1,3-beta-glucan synthase, involved in formation of the inner layer of the spore wall; activity positively regulated by Rho1p and negatively by Smk1p; has similarity to an alternate catalytic subunit, Fks1p (Gsc1p)	ORF	Verified
YGR033C	S000003265	TIM21	Constituent of the mitochondrial inner membrane presequence translocase (TIM23 complex); may regulate protein import by binding to both the translocase of the outer membrane (TOM) and presequence-associated motor (PAM) complexes	ORF	Verified
YGR034W	S000003266	RPL26B	Protein component of the large (60S) ribosomal subunit, nearly identical to Rpl26Ap and has similarity to E. coli L24 and rat L26 ribosomal proteins; binds to 5.8S rRNA	ORF	Verified
YGR036C	S000003268	CAX4	Dolichyl pyrophosphate (Dol-P-P) phosphatase with a luminally oriented active site in the ER, cleaves the anhydride linkage in Dol-P-P, required for Dol-P-P-linked oligosaccharide intermediate synthesis and protein N-glycosylation	ORF	Verified
YGR037C	S000003269	ACB1	Acyl-CoA-binding protein, transports newly synthesized acyl-CoA esters from fatty acid synthetase (Fas1p-Fas2p) to acyl-CoA-consuming processes	ORF	Verified
YGR038W	S000003270	ORM1	Evolutionarily conserved protein with similarity to Orm2p, required for resistance to agents that induce the unfolded protein response; human ortholog is located in the endoplasmic reticulum	ORF	Verified
YGR040W	S000003272	KSS1	Mitogen-activated protein kinase (MAPK) involved in signal transduction pathways that control filamentous growth and pheromone response; the KSS1 gene is nonfunctional in S288C strains and functional in W303 strains	ORF	Verified
YGR041W	S000003273	BUD9	Protein involved in bud-site selection; diploid mutants display a unipolar budding pattern instead of the wild-type bipolar pattern, and bud at the distal pole	ORF	Verified
YGR043C	S000003275	NQM1	Transaldolase of unknown function; transcription is repressed by Mot1p and induced by alpha-factor and during diauxic shift; null mutant non-quiescent cells exhibit reduced reproductive capacity	ORF	Verified
YGR044C	S000003276	RME1	Zinc finger protein involved in control of meiosis; prevents meiosis by repressing IME1 expression and promotes mitosis by activating CLN2 expression; directly repressed by a1-a2 regulator; mediates cell type control of sporulation	ORF	Verified
YGR046W	S000003278	TAM41	Mitochondrial protein involved in protein import into the mitochondrial matrix; maintains the functional integrity of the TIM23 protein translocator complex; viability of null mutant is strain-dependent; mRNA is targeted to the bud	ORF	Verified
YGR047C	S000003279	TFC4	One of six subunits of the RNA polymerase III transcription initiation factor complex (TFIIIC); part of the TauA domain of TFIIIC that binds BoxA DNA promoter sites of tRNA and similar genes; has TPR motifs; human homolog is TFIIIC-102	ORF	Verified
YGR048W	S000003280	UFD1	Protein that interacts with Cdc48p and Npl4p, involved in recognition of polyubiquitinated proteins and their presentation to the 26S proteasome for degradation; involved in transporting proteins from the ER to the cytosol	ORF	Verified
YGR049W	S000003281	SCM4	Potential regulatory effector of CDC4 function, suppresses a temperature-sensitive allele of CDC4, tripartite protein structure in which a charged region separates two uncharged domains, not essential for mitosis or meiosis	ORF	Verified
YGR054W	S000003286		Eukaryotic initiation factor (eIF) 2A; associates specifically with both 40S subunits and 80 S ribosomes, and interacts genetically with both eIF5b and eIF4E; homologous to mammalian eIF2A	ORF	Verified
YGR055W	S000003287	MUP1	High affinity methionine permease, integral membrane protein with 13 putative membrane-spanning regions; also involved in cysteine uptake	ORF	Verified
YGR056W	S000003288	RSC1	Component of the RSC chromatin remodeling complex; required for expression of mid-late sporulation-specific genes; contains two essential bromodomains, a bromo-adjacent homology (BAH) domain, and an AT hook	ORF	Verified
YGR057C	S000003289	LST7	Protein possibly involved in a post-Golgi secretory pathway; required for the transport of nitrogen-regulated amino acid permease Gap1p from the Golgi to the cell surface	ORF	Verified
YGR058W	S000003290	PEF1	Penta-EF-hand protein required for polar bud growth and cell wall abscission; binds calcium and zinc with different affinity; localizes to bud site in G1, bud neck in G2	ORF	Verified
YGR059W	S000003291	SPR3	Sporulation-specific homolog of the yeast CDC3/10/11/12 family of bud neck microfilament genes; septin protein involved in sporulation; regulated by ABFI	ORF	Verified
YGR060W	S000003292	ERG25	C-4 methyl sterol oxidase, catalyzes the first of three steps required to remove two C-4 methyl groups from an intermediate in ergosterol biosynthesis; mutants accumulate the sterol intermediate 4,4-dimethylzymosterol	ORF	Verified
YGR061C	S000003293	ADE6	Formylglycinamidine-ribonucleotide (FGAM)-synthetase, catalyzes a step in the 'de novo' purine nucleotide biosynthetic pathway	ORF	Verified
YGR062C	S000003294	COX18	Mitochondrial integral inner membrane protein required for membrane insertion of C-terminus of Cox2p; interacts genetically and physically with Mss2p and Pnt1p; similar to S. cerevisiae Oxa1, N. crassa Oxa2p, and E. coli YidC	ORF	Verified
YGR063C	S000003295	SPT4	Protein that forms a complex with Spt5p and mediates both activation and inhibition of transcription elongation, and plays a role in pre-mRNA processing; in addition, Spt4p is involved in kinetochore function and gene silencing	ORF	Verified
YGR065C	S000003297	VHT1	High-affinity plasma membrane H+-biotin (vitamin H) symporter; mutation results in fatty acid auxotrophy; 12 transmembrane domain containing major facilitator subfamily member; mRNA levels negatively regulated by iron deprivation and biotin	ORF	Verified
YGR070W	S000003302	ROM1	GDP/GTP exchange protein (GEP) for Rho1p; mutations are synthetically lethal with mutations in rom2, which also encodes a GEP	ORF	Verified
YGR072W	S000003304	UPF3	Component of the nonsense-mediated mRNA decay (NMD) pathway, along with Nam7p and Nmd2p; involved in decay of mRNA containing nonsense codons; involved in telomere maintenance	ORF	Verified
YGR074W	S000003306	SMD1	Core Sm protein Sm D1; part of heteroheptameric complex (with Smb1p, Smd2p, Smd3p, Sme1p, Smx3p, and Smx2p) that is part of the spliceosomal U1, U2, U4, and U5 snRNPs; homolog of human Sm D1	ORF	Verified
YGR075C	S000003307	PRP38	Unique component of the U4/U6.U5 tri-snRNP particle, required for conformational changes which result in the catalytic activation of the spliceosome; dispensible for spliceosome assembly	ORF	Verified
YGR076C	S000003308	MRPL25	Mitochondrial ribosomal protein of the large subunit	ORF	Verified
YGR077C	S000003309	PEX8	Intraperoxisomal organizer of the peroxisomal import machinery, tightly associated with the lumenal face of the peroxisomal membrane, essential for peroxisome biogenesis, binds PTS1-signal receptor Pex5p	ORF	Verified
YGR078C	S000003310	PAC10	Part of the heteromeric co-chaperone GimC/prefoldin complex, which promotes efficient protein folding	ORF	Verified
YGR080W	S000003312	TWF1	Twinfilin, highly conserved actin monomer-sequestering protein involved in regulation of the cortical actin cytoskeleton, composed of two cofilin-like regions, localizes actin monomers to sites of rapid filament assembly	ORF	Verified
YGR081C	S000003313	SLX9	Protein required for pre-rRNA processing; associated with the 90S pre-ribosome and 43S small ribosomal subunit precursor; interacts with U3 snoRNA; deletion mutant has synthetic fitness defect with an sgs1 deletion mutant	ORF	Verified
YGR082W	S000003314	TOM20	Component of the TOM (translocase of outer membrane) complex responsible for recognition and initial import steps for all mitochondrially directed proteins; acts as a receptor for incoming precursor proteins	ORF	Verified
YGR083C	S000003315	GCD2	Delta subunit of the translation initiation factor eIF2B, the guanine-nucleotide exchange factor for eIF2; activity subsequently regulated by phosphorylated eIF2; first identified as a negative regulator of GCN4 expression	ORF	Verified
YGR084C	S000003316	MRP13	Mitochondrial ribosomal protein of the small subunit	ORF	Verified
YGR085C	S000003317	RPL11B	Protein component of the large (60S) ribosomal subunit, nearly identical to Rpl11Ap; involved in ribosomal assembly; depletion causes degradation of proteins and RNA of the 60S subunit; has similarity to E. coli L5 and rat L11	ORF	Verified
YGR086C	S000003318	PIL1	Primary component of eisosomes, which are large immobile cell cortex structures associated with endocytosis; null mutants show activation of Pkc1p/Ypk1p stress resistance pathways; detected in phosphorylated state in mitochondria	ORF	Verified
YGR087C	S000003319	PDC6	Minor isoform of pyruvate decarboxylase, decarboxylates pyruvate to acetaldehyde, involved in amino acid catabolism; transcription is glucose- and ethanol-dependent, and is strongly induced during sulfur limitation	ORF	Verified
YGR088W	S000003320	CTT1	Cytosolic catalase T, has a role in protection from oxidative damage by hydrogen peroxide	ORF	Verified
YGR089W	S000003321	NNF2	Protein that exhibits physical and genetic interactions with Rpb8p, which is a subunit of RNA polymerases I, II, and III; computational analysis of large-scale protein-protein interaction data suggests a role in chromosome segregation	ORF	Verified
YGR090W	S000003322	UTP22	Possible U3 snoRNP protein involved in maturation of pre-18S rRNA, based on computational analysis of large-scale protein-protein interaction data	ORF	Verified
YGR091W	S000003323	PRP31	Splicing factor, component of the U4/U6-U5 snRNP complex	ORF	Verified
YGR092W	S000003324	DBF2	Ser/Thr kinase involved in transcription and stress response; functions as part of a network of genes in exit from mitosis; localization is cell cycle regulated; activated by Cdc15p during the exit from mitosis	ORF	Verified
YGR094W	S000003326	VAS1	Mitochondrial and cytoplasmic valyl-tRNA synthetase	ORF	Verified
YGR095C	S000003327	RRP46	Protein involved in rRNA processing; component of the exosome 3->5 exonuclease complex	ORF	Verified
YGR096W	S000003328	TPC1	Mitochondrial membrane transporter that mediates uptake of the essential cofactor thiamine pyrophosphate (ThPP) into mitochondria; expression appears to be regulated by carbon source; member of the mitochondrial carrier family	ORF	Verified
YGR097W	S000003329	ASK10	Component of the RNA polymerase II holoenzyme, phosphorylated in response to oxidative stress; has a role in destruction of Ssn8p, which relieves repression of stress-response genes	ORF	Verified
YGR098C	S000003330	ESP1	Separase, a caspase-like cysteine protease that promotes sister chromatid separation by mediating dissociation of the cohesin Scc1p from chromatin; inhibits protein phosphatase 2A-Cdc55p to promote mitotic exit; inhibited by Pds1p	ORF	Verified
YGR099W	S000003331	TEL2	Essential DNA-binding protein specific to single-stranded yeast telomeric DNA repeats, required for telomere length regulation and telomere position effect	ORF	Verified
YGR100W	S000003332	MDR1	Cytoplasmic GTPase-activating protein for Ypt/Rab transport GTPases Ypt6p, Ypt31p and Sec4p; involved in recycling of internalized proteins and regulation of Golgi secretory function	ORF	Verified
YGR101W	S000003333	PCP1	Mitochondrial serine protease required for the processing of various mitochondrial proteins and maintenance of mitochondrial DNA and morphology; belongs to the rhomboid-GlpG superfamily of intramembrane peptidases	ORF	Verified
YGR103W	S000003335	NOP7	Nucleolar protein involved in rRNA processing and 60S ribosomal subunit biogenesis; constituent of several different pre-ribosomal particles; required for exit from G<sub>0</sub> and the initiation of cell proliferation	ORF	Verified
YGR104C	S000003336	SRB5	Subunit of the RNA polymerase II mediator complex; associates with core polymerase subunits to form the RNA polymerase II holoenzyme; essential for transcriptional regulation; involved in telomere maintenance	ORF	Verified
YGR105W	S000003337	VMA21	Integral membrane protein that is required for vacuolar H+-ATPase (V-ATPase) function, although not an actual component of the V-ATPase complex; functions in the assembly of the V-ATPase; localized to the yeast endoplasmic reticulum (ER)	ORF	Verified
YGR106C	S000003338	VOA1	Putative protein of unknown function; green fluorescent protein (GFP)-fusion protein localizes to the vacuolar memebrane	ORF	Verified
YGR108W	S000003340	CLB1	B-type cyclin involved in cell cycle progression; activates Cdc28p to promote the transition from G2 to M phase; accumulates during G2 and M, then targeted via a destruction box motif for ubiquitin-mediated degradation by the proteasome	ORF	Verified
YGR109C	S000003341	CLB6	B-type cyclin involved in DNA replication during S phase; activates Cdc28p to promote initiation of DNA synthesis; functions in formation of mitotic spindles along with Clb3p and Clb4p; most abundant during late G1	ORF	Verified
YGR112W	S000003344	SHY1	Mitochondrial inner membrane protein required for assembly of cytochrome c oxidase (complex IV); associates with complex IV assembly intermediates and complex III/complex IV supercomplexes; similar to human SURF1 involved in Leigh Syndrome	ORF	Verified
YGR113W	S000003345	DAM1	Essential subunit of the Dam1 complex (aka DASH complex), couples kinetochores to the force produced by MT depolymerization thereby aiding in chromosome segregation; Ipl1p target for regulating kinetochore-MT attachments	ORF	Verified
YGR116W	S000003348	SPT6	Transcription elongation factor required for the maintenance of chromatin structure during transcription in order to inhibit transcription from promoters within the coding region	ORF	Verified
YGR118W	S000003350	RPS23A	Ribosomal protein 28 (rp28) of the small (40S) ribosomal subunit, required for translational accuracy; nearly identical to Rps23Bp and similar to E. coli S12 and rat S23 ribosomal proteins; deletion of both RPS23A and RPS23B is lethal	ORF	Verified
YGR119C	S000003351	NUP57	Nucleoporin, essential subunit of the nuclear pore complex (NPC), functions as the organizing center of an NPC subcomplex containing Nsp1p, Nup49p, Nup57p, and Nic96p	ORF	Verified
YGR120C	S000003352	COG2	Essential component of the conserved oligomeric Golgi complex (Cog1p through Cog8p), a cytosolic tethering complex that functions in protein trafficking to mediate fusion of transport vesicles to Golgi compartments	ORF	Verified
YGR121C	S000003353	MEP1	Ammonium permease; belongs to a ubiquitous family of cytoplasmic membrane proteins that transport only ammonium (NH4+); expression is under the nitrogen catabolite repression regulation	ORF	Verified
YGR123C	S000003355	PPT1	Protein serine/threonine phosphatase with similarity to human phosphatase PP5; present in both the nucleus and cytoplasm; expressed during logarithmic growth; computational analyses suggest roles in phosphate metabolism and rRNA processing	ORF	Verified
YGR124W	S000003356	ASN2	Asparagine synthetase, isozyme of Asn1p; catalyzes the synthesis of L-asparagine from L-aspartate in the asparagine biosynthetic pathway	ORF	Verified
YGR128C	S000003360	UTP8	Nucleolar protein required for export of tRNAs from the nucleus; also copurifies with the small subunit (SSU) processome containing the U3 snoRNA that is involved in processing of pre-18S rRNA	ORF	Verified
YGR129W	S000003361	SYF2	Component of the spliceosome complex involved in pre-mRNA splicing; involved in regulation of cell cycle progression	ORF	Verified
YGR132C	S000003364	PHB1	Subunit of the prohibitin complex (Phb1p-Phb2p), a 1.2 MDa ring-shaped inner mitochondrial membrane chaperone that stabilizes newly synthesized proteins; determinant of replicative life span; involved in mitochondrial segregation	ORF	Verified
YGR133W	S000003365	PEX4	Peroxisomal ubiquitin conjugating enzyme required for peroxisomal matrix protein import and peroxisome biogenesis	ORF	Verified
YGR134W	S000003366	CAF130	Part of the evolutionarily-conserved CCR4-NOT transcriptional regulatory complex involved in controlling mRNA initiation, elongation, and degradation	ORF	Verified
YGR135W	S000003367	PRE9	Alpha 3 subunit of the 20S proteasome, the only nonessential 20S subunit; may be replaced by the alpha 4 subunit (Pre6p) under stress conditions to create a more active proteasomal isoform	ORF	Verified
YGR136W	S000003368	LSB1	Protein containing an N-terminal SH3 domain; binds Las17p, which is a homolog of human Wiskott-Aldrich Syndrome protein involved in actin patch assembly and actin polymerization	ORF	Verified
YGR138C	S000003370	TPO2	Polyamine transport protein specific for spermine; localizes to the plasma membrane; transcription of TPO2 is regulated by Haa1p; member of the major facilitator superfamily	ORF	Verified
YGR140W	S000003372	CBF2	Essential kinetochore protein, component of the CBF3 multisubunit complex that binds to the CDEIII region of the centromere; Cbf2p also binds to the CDEII region possibly forming a different multimeric complex, ubiquitinated in vivo	ORF	Verified
YGR141W	S000003373	VPS62	Vacuolar protein sorting (VPS) protein required for cytoplasm to vacuole targeting of proteins	ORF	Verified
YGR142W	S000003374	BTN2	v-SNARE binding protein that facilitates specific protein retrieval from a late endosome to the Golgi; modulates arginine uptake, possible role in mediating pH homeostasis between the vacuole and plasma membrane H(+)-ATPase	ORF	Verified
YGR143W	S000003375	SKN1	Protein involved in sphingolipid biosynthesis; type II membrane protein with similarity to Kre6p	ORF	Verified
YGR144W	S000003376	THI4	Thiazole synthase, catalyzes formation of a thiazole intermediate during thiamine biosynthesis; required for mitochondrial genome stability in response to DNA damaging agents	ORF	Verified
YGR145W	S000003377	ENP2	Essential nucleolar protein of unknown function; contains WD repeats, interacts with Mpp10p and Bfr2p, and has homology to Spb1p	ORF	Verified
YGR147C	S000003379	NAT2	Protein with an apparent role in acetylation of N-terminal methionine residues	ORF	Verified
YGR148C	S000003380	RPL24B	Ribosomal protein L30 of the large (60S) ribosomal subunit, nearly identical to Rpl24Ap and has similarity to rat L24 ribosomal protein; not essential for translation but may be required for normal translation rate	ORF	Verified
YGR150C	S000003382	DMR1	Protein of unknown function, contains PPR motifs; mutant has growth defects on both non-fermentable carbon sources and rich medium; the authentic, non-tagged protein is detected in highly purified mitochondria in high-throughput studies	ORF	Verified
YGR152C	S000003384	RSR1	GTP-binding protein of the ras superfamily required for bud site selection, morphological changes in response to mating pheromone, and efficient cell fusion; localized to the plasma membrane; significantly similar to mammalian Rap GTPases	ORF	Verified
YGR154C	S000003386	GTO1	Omega-class glutathione transferase; induced under oxidative stress; putative peroxisomal localization	ORF	Verified
YGR155W	S000003387	CYS4	Cystathionine beta-synthase, catalyzes the synthesis of cystathionine from serine and homocysteine, the first committed step in cysteine biosynthesis	ORF	Verified
YGR156W	S000003388	PTI1	Pta1p Interacting protein	ORF	Verified
YGR157W	S000003389	CHO2	Phosphatidylethanolamine methyltransferase (PEMT), catalyzes the first step in the conversion of phosphatidylethanolamine to phosphatidylcholine during the methylation pathway of phosphatidylcholine biosynthesis	ORF	Verified
YGR158C	S000003390	MTR3	3'5' exoribonuclease, exosome subunit; nucleolar protein involved in export of mRNA and ribosomal subunits; homologous to the E. coli exonuclease RNase PH	ORF	Verified
YGR159C	S000003391	NSR1	Nucleolar protein that binds nuclear localization sequences, required for pre-rRNA processing and ribosome biogenesis	ORF	Verified
YGR162W	S000003394	TIF4631	Translation initiation factor eIF4G, subunit of the mRNA cap-binding protein complex (eIF4F) that also contains eIF4E (Cdc33p); associates with the poly(A)-binding protein Pab1p, also interacts with eIF4A (Tif1p); homologous to Tif4632p	ORF	Verified
YGR163W	S000003395	GTR2	Putative GTP binding protein that negatively regulates Ran/Tc4 GTPase cycle; activates transcription; subunit of EGO and GSE complexes; required for sorting of Gap1p; localizes to cytoplasm and to chromatin; homolog of human RagC and RagD	ORF	Verified
YGR165W	S000003397	MRPS35	Mitochondrial ribosomal protein of the small subunit	ORF	Verified
YGR166W	S000003398	KRE11	Protein involved in biosynthesis of cell wall beta-glucans; subunit of the TRAPP (transport protein particle) complex, which is involved in the late steps of endoplasmic reticulum to Golgi transport	ORF	Verified
YGR167W	S000003399	CLC1	Clathrin light chain, subunit of the major coat protein involved in intracellular protein transport and endocytosis; thought to regulate clathrin function; two Clathrin heavy chains (CHC1) form the clathrin triskelion structural component	ORF	Verified
YGR169C	S000003401	PUS6	Pseudouridine synthase responsible for modification of cytoplasmic and mitochondrial tRNAs at position 31; mutation of Asp168 to Ala abolishes enzyme activity; not essential for viability	ORF	Verified
YGR170W	S000003402	PSD2	Phosphatidylserine decarboxylase of the Golgi and vacuolar membranes, converts phosphatidylserine to phosphatidylethanolamine	ORF	Verified
[truncated: 4,797 more rows]
