# Supplementary material for: New insights into protein-protein interaction data lead to increased estimates of the S. cerevisiae interactome size
Source: BMC Bioinformatics. 2010 Dec 21;11:605. doi: 10.1186/1471-2105-11-605 (PMC3023808; doi:10.1186/1471-2105-11-605)
Supplement: Additional file 2 — Datasets and scripts. Additional file 2 is an archive that includes all scripts, distributed under an open source license, as well as all datasets used in this study. [file 1471-2105-11-605-S2.ZIP › sambourg_BMCBioinfo2010/Sources/Y2H_Ito.txt]

YAR018C	YAR018C
YAR027W	YAR027W
YAR033W	YAR033W
YBL006C	YDR489W
YBL016W	YDR480W
YBL016W	YPL049C
YBL026W	YCR077C
YBL033C	YNL105W
YBL033C	YPR172W
YBL039C	YJR103W
YBL045C	YPR191W
YBL056W	YDR071C
YBL068W	YOL061W
YBL077W	YBL077W
YBR059C	YBR059C
YBR077C	YKR007W
YBR094W	YOL149W
YBR103W	YJR141W
YBR108W	YDR388W
YBR108W	YGR136W
YBR130C	YBR130C
YBR135W	YBR160W
YBR135W	YBR252W
YBR135W	YGR108W
YBR137W	YBR137W
YBR154C	YFL023W
YBR170C	YDL126C
YBR170C	YGR048W
YBR187W	YNR032W
YBR188C	YDR416W
YBR216C	YML007W
YBR217W	YLR423C
YBR217W	YMR159C
YBR223C	YDR510W
YBR228W	YLR135W
YBR239C	YPL133C
YBR246W	YDR520C
YBR254C	YDR472W
YBR254C	YKR068C
YBR260C	YMR032W
YBR270C	YDR259C
YBR270C	YER093C
YBR270C	YIL105C
YBR270C	YKR026C
YBR270C	YLR423C
YBR270C	YNL047C
YBR270C	YPL124W
YBR270C	YPL255W
YBR288C	YGR261C
YCL019W	YDR261WA
YCL019W	YDR261WB
YCL020W	YDR261WA
YCL020W	YDR510W
YCL029C	YER016W
YCL032W	YLR362W
YCL032W	YLR423C
YCL040W	YCL040W
YCL040W	YDR516C
YCL046W	YGL115W
YCL055W	YGL036W
YCL055W	YGL192W
YCL063W	YLR423C
YCR036W	YGL153W
YCR052W	YFR037C
YCR052W	YOR232W
YCR060W	YHR034C
YCR086W	YOR281C
YCR095C	YNL099C
YDL006W	YDR162C
YDL044C	YLR386W
YDL089W	YCR086W
YDL089W	YDL089W
YDL089W	YDR233C
YDL089W	YLR324W
YDL089W	YML008C
YDL089W	YPR028W
YDL100C	YNL199C
YDL100C	YOR164C
YDL108W	YGL134W
YDL111C	YGR158C
YDL116W	YDR113C
YDL121C	YDL100C
YDL130W	YKL002W
YDL139C	YCR077C
YDL139C	YGL153W
YDL153C	YBR041W
YDL153C	YBR281C
YDL153C	YNL280C
YDL155W	YPL124W
YDL160C	YEL015W
YDL160C	YGR178C
YDL167C	YBL081W
YDL167C	YBR212W
YDL175C	YCR077C
YDL203C	YGR058W
YDL203C	YPL124W
YDL208W	YNL124W
YDL226C	YER118C
YDL226C	YGL198W
YDL226C	YGR172C
YDL226C	YJL151C
YDL226C	YKR088C
YDL226C	YOL129W
YDL226C	YOR327C
YDL226C	YPR113W
YDL226C	YPR183W
YDL238C	YBR284W
YDL239C	YAL028W
YDL239C	YBR072W
YDL239C	YDR148C
YDL239C	YDR273W
YDL239C	YGR268C
YDL239C	YHR184W
YDL239C	YKL103C
YDL239C	YLR072W
YDL239C	YLR423C
YDL239C	YML042W
YDL239C	YOR324C
YDL239C	YPL070W
YDL239C	YPL124W
YDL239C	YPL255W
YDR013W	YDR489W
YDR020C	YDR020C
YDR020C	YNR012W
YDR026C	YDL030W
YDR034C	YER043C
YDR034C	YGR113W
YDR052C	YLR423C
YDR076W	YER095W
YDR078C	YHL006C
YDR078C	YIL152W
YDR084C	YGL198W
YDR091C	YLR192C
YDR100W	YDR100W
YDR142C	YGR239C
YDR176W	YCL010C
YDR176W	YDL239C
YDR176W	YDR448W
YDR176W	YLR423C
YDR190C	YPL235W
YDR201W	YKR037C
YDR201W	YKR083C
YDR205W	YNR039C
YDR252W	YGR134W
YDR256C	YGL153W
YDR259C	YLR423C
YDR261WA	YDR261WA
YDR261WA	YDR261WB
YDR267C	YHR122W
YDR271C	YOR128C
YDR311W	YDR259C
YDR311W	YGR120C
YDR311W	YKL103C
YDR311W	YLR288C
YDR311W	YLR423C
YDR311W	YMR294W
YDR311W	YOL082W
YDR321W	YDR321W
YDR357C	YGL079W
YDR388W	YCR009C
YDR394W	YGR232W
YDR425W	YGL161C
YDR425W	YGL198W
YDR425W	YJL036W
YDR425W	YJR110W
YDR429C	YPL105C
YDR439W	YCR086W
YDR446W	YDR510W
YDR473C	YLR423C
YDR473C	YPR178W
YDR477W	YER027C
YDR479C	YLR324W
YDR488C	YPL174C
YDR490C	YGR086C
YDR510W	YDR510W
YDR541C	YLR025W
YEL005C	YGL079W
YEL005C	YNL086W
YEL015W	YEL015W
YEL015W	YLR264W
YEL015W	YOL149W
YEL017W	YEL017W
YEL018W	YOR128C
YEL041W	YJR049C
YEL043W	YOR164C
YEL048C	YGR040W
YEL062W	YPL255W
YEL066W	YEL066W
YER022W	YBR193C
YER022W	YCR082W
YER022W	YHR058C
YER022W	YML007W
YER022W	YNL288W
YER038C	YML023C
YER059W	YDL224C
YER063W	YDL084W
YER071C	YDR366C
YER071C	YLR200W
YER081W	YAL060W
YER081W	YBR042C
YER081W	YBR155W
YER081W	YDL168W
YER081W	YDR005C
YER081W	YDR105C
YER081W	YDR192C
YER081W	YDR194C
YER081W	YER081W
YER081W	YNL054WB
YER081W	YOR318C
YER081W	YPL233W
YER081W	YPR126C
YER081W	YPR136C
YER086W	YER086W
YER095W	YER095W
YER099C	YKL181W
YER099C	YOL061W
YER106W	YCR086W
YER118C	YDL204W
YER118C	YER118C
YER127W	YDR299W
YER127W	YLR423C
YER128W	YPR173C
YER143W	YJR141W
YER144C	YMR032W
YER157W	YGR120C
YER179W	YER179W
YFL003C	YDL154W
YFL023W	YLR200W
YFL059W	YFL059W
YFR007W	YBR056W
YFR008W	YMR052W
YFR008W	YOL135C
YFR008W	YPR046W
YFR015C	YFR015C
YFR015C	YJL137C
YFR015C	YLR258W
YFR047C	YFR047C
YFR049W	YDR148C
YFR049W	YOR047C
YGL013C	YGL013C
YGL037C	YGL037C
YGL040C	YGL040C
YGL044C	YDL218W
YGL044C	YMR270C
YGL061C	YDR016C
YGL061C	YER016W
YGL061C	YGR113W
YGL061C	YKR037C
YGL070C	YER039C
YGL070C	YER180C
YGL112C	YMR236W
YGL115W	YER027C
YGL115W	YGL208W
YGL122C	YDR505C
YGL122C	YGL122C
YGL122C	YNL016W
YGL127C	YBR193C
YGL127C	YDR084C
YGL127C	YDR308C
YGL127C	YLR423C
YGL127C	YOL135C
YGL127C	YOR047C
YGL127C	YOR128C
YGL127C	YOR174W
YGL127C	YPR168W
YGL145W	YNL258C
YGL154C	YGL254W
YGL154C	YOR128C
YGL156W	YOL082W
YGL161C	YDR084C
YGL161C	YGL198W
YGL181W	YDR259C
YGL181W	YHR177W
YGL181W	YIL122W
YGL181W	YPL013C
YGL187C	YGL213C
YGL213C	YBR059C
YGL220W	YDR098C
YGL237C	YBL021C
YGL237C	YGR146C
YGL237C	YLR423C
YGL237C	YOR047C
YGL237C	YOR358W
YGR004W	YPR028W
YGR010W	YLR328W
YGR013W	YKL012W
YGR020C	YHR060W
YGR041W	YGR041W
YGR058W	YGR058W
YGR058W	YGR136W
YGR058W	YOR097C
YGR066C	YDR259C
YGR071C	YJL058C
YGR086C	YKL142W
YGR092W	YIL106W
YGR097W	YGR097W
YGR113W	YDR016C
YGR113W	YGL079W
YGR113W	YIL144W
YGR113W	YKR037C
YGR113W	YLR423C
YGR113W	YLR424W
YGR119C	YDL065C
YGR119C	YGL172W
YGR119C	YJL041W
YGR119C	YKL061W
YGR119C	YLR423C
YGR121C	YIR038C
YGR122W	YLR025W
YGR129W	YDR416W
YGR144W	YGR144W
YGR158C	YLR345W
YGR165W	YBR034C
YGR173W	YDR152W
YGR178C	YHR121W
YGR185C	YPL013C
YGR189C	YDL100C
YGR196C	YBR260C
YGR209C	YDL081C
YGR218W	YDL065C
YGR218W	YGR178C
YGR218W	YKL143W
YGR218W	YML007W
YGR218W	YMR124W
YGR218W	YOL149W
YGR223C	YOR089C
YGR239C	YMR267W
YGR247W	YOR327C
YGR267C	YGR267C
YGR268C	YER125W
YGR268C	YGR268C
YHL002W	YNR006W
YHL003C	YKL008C
YHL004W	YDL100C
YHL004W	YLR423C
YHL004W	YPL255W
YHL018W	YHL018W
YHL019C	YKL135C
YHL019C	YPR029C
YHL021C	YGR101W
YHR005C	YOR212W
YHR009C	YOR359W
YHR025W	YHR025W
YHR057C	YDL100C
YHR060W	YLR447C
YHR074W	YHR074W
YHR098C	YJR048W
YHR102W	YKL189W
YHR107C	YJR076C
YHR111W	YIL008W
YHR113W	YHR113W
YHR113W	YOL082W
YHR114W	YCR035C
YHR114W	YDL134C
YHR114W	YDL217C
YHR114W	YDR422C
YHR114W	YDR529C
YHR114W	YER096W
YHR114W	YFL018C
YHR114W	YGL189C
YHR114W	YGL225W
YHR114W	YGR110W
YHR114W	YIL132C
YHR114W	YJL086C
YHR114W	YJL180C
YHR114W	YJL203W
YHR114W	YLR112W
YHR114W	YNL092W
YHR114W	YOL018C
YHR114W	YOR059C
YHR128W	YNR012W
YHR129C	YMR294W
YHR135C	YDR264C
YHR156C	YJR010W
YHR166C	YLR451W
YHR166C	YPL124W
YHR169W	YKL075C
YHR171W	YBR217W
YHR171W	YNR007C
YHR180W	YDL100C
YHR197W	YLR423C
YIL007C	YOR117W
YIL039W	YDR453C
YIL050W	YLR190W
YIL050W	YPL031C
YIL053W	YPL201C
YIL061C	YBR034C
YIL074C	YIL074C
YIL092W	YGL122C
YIL103W	YKL191W
YIL104C	YNL124W
YIL106W	YBR255W
YIL106W	YNL161W
YIL109C	YGR057C
YIL132C	YLR376C
YIR016W	YFL034CB
YIR016W	YNL161W
YIR034C	YGL153W
YIR038C	YIR038C
YJL036W	YLR423C
YJL039C	YMR153W
YJL048C	YKL130C
YJL057C	YMR153W
YJL061W	YJL041W
YJL061W	YLR423C
YJL070C	YDR504C
YJL072C	YDR489W
YJL124C	YCR077C
YJL137C	YLR258W
YJL153C	YDL100C
YJL164C	YIL033C
YJL184W	YOR117W
YJL199C	YJL199C
YJL218W	YJL218W
YJR008W	YHR129C
YJR010W	YJR010W
YJR011C	YNR069C
YJR021C	YNL189W
YJR050W	YDR416W
YJR055W	YPL193W
YJR056C	YJR056C
YJR086W	YOR212W
YJR091C	YDL013W
YJR091C	YDL147W
YJR091C	YDR008C
YJR091C	YDR203W
YJR091C	YDR389W
YJR091C	YEL013W
YJR091C	YFR036W
YJR091C	YHR026W
YJR091C	YHR130C
YJR091C	YKL002W
YJR091C	YKL076C
YJR091C	YKL113C
YJR091C	YLR059C
YJR091C	YLR156W
YJR091C	YLR420W
YJR091C	YML015C
YJR091C	YMR067C
YJR091C	YNR048W
YJR091C	YOR014W
YJR091C	YOR265W
YJR091C	YOR317W
YJR091C	YPL159C
YJR102C	YLR417W
YJR102C	YPL002C
YJR103W	YJR103W
YJR125C	YOR111W
YJR135C	YPR046W
YKL002W	YDL165W
YKL002W	YFL034CB
YKL002W	YLR423C
YKL002W	YOR047C
YKL008C	YMR298W
YKL010C	YDR148C
YKL013C	YIL062C
YKL035W	YKL035W
YKL043W	YDR510W
YKL050C	YLR423C
YKL057C	YGL092W
YKL057C	YGR161CC
YKL067W	YKL067W
YKL103C	YKL103C
YKL103C	YOL082W
YKL130C	YKL130C
YKL166C	YIL033C
YKL181W	YHL011C
YKL186C	YPL138C
YKR007W	YGR163W
YKR022C	YBL010C
YKR022C	YLR424W
YKR026C	YKR026C
YKR034W	YDR520C
YKR037C	YDR016C
YKR037C	YLR423C
YKR068C	YDR472W
YKR082W	YDL116W
YKR083C	YKL052C
YKR083C	YLR423C
YKR092C	YCR087CA
YKR092C	YDR174W
YKR092C	YKL023W
YKR099W	YLR058C
YKR100C	YDL100C
YLL049W	YLR423C
YLL049W	YMR294W
YLL049W	YNR069C
YLR014C	YLR014C
YLR015W	YDR469W
YLR025W	YLR025W
YLR026C	YDR189W
YLR030W	YDR212W
YLR049C	YAL054C
YLR052W	YDL002C
YLR052W	YER092W
YLR052W	YGL220W
YLR070C	YLR070C
YLR082C	YLR082C
YLR108C	YLR108C
YLR125W	YMR030W
YLR166C	YGL233W
YLR170C	YPR029C
YLR175W	YNL124W
YLR208W	YDL195W
YLR222C	YNR041C
YLR223C	YOR247W
YLR245C	YLR245C
YLR258W	YLR258W
YLR263W	YDR510W
YLR267W	YAL062W
YLR275W	YPR182W
YLR287C	YDL130W
YLR288C	YKL044W
YLR288C	YKL107W
YLR288C	YLR125W
YLR288C	YMR159C
YLR291C	YGR024C
YLR291C	YGR083C
YLR291C	YJL199C
YLR291C	YKR026C
YLR291C	YLR245C
YLR291C	YOR284W
YLR291C	YPL070W
YLR291C	YPL124W
YLR295C	YBR193C
YLR295C	YDL118W
YLR295C	YDR455C
YLR295C	YDR510W
YLR295C	YJL058C
YLR295C	YJR083C
YLR295C	YOL050C
YLR319C	YGL015C
YLR324W	YLR324W
YLR328W	YLR328W
YLR340W	YDL081C
YLR340W	YDL130W
YLR345W	YLR321C
YLR347C	YBR176W
YLR347C	YKL067W
YLR347C	YLR377C
YLR347C	YPL124W
YLR373C	YGL190C
YLR377C	YLR377C
YLR386W	YLR386W
YLR421C	YIL075C
YLR423C	YDR022C
YLR423C	YER092W
YLR423C	YGR120C
YLR423C	YLR423C
YLR423C	YMR124W
YLR423C	YNL182C
YLR446W	YBR055C
YLR446W	YLR211C
YLR447C	YDR259C
YLR447C	YDR277C
YLR447C	YJR141W
YLR447C	YOR028C
YLR447C	YOR047C
YLR447C	YOR332W
YLR453C	YBL102W
YML014W	YBR059C
YML031W	YMR153W
YML034W	YDR489W
YML042W	YML042W
YML057W	YNL047C
YML064C	YBR072W
YML064C	YBR137W
YML064C	YBR176W
YML064C	YEL066W
YML064C	YGL040C
YML064C	YGL221C
YML064C	YHR025W
YML064C	YHR113W
YML064C	YJL199C
YML064C	YJL218W
YML064C	YKL035W
YML064C	YKL067W
YML064C	YKL103C
YML064C	YLR328W
YML064C	YLR377C
YML064C	YLR423C
YML064C	YNL044W
YML064C	YOR020C
YML064C	YOR284W
YML064C	YPL111W
YML075C	YOR102W
YML092C	YLR386W
YML098W	YJL058C
YML098W	YML015C
YML101C	YDL100C
YML101C	YJR102C
YML109W	YGL190C
YML125C	YMR153W
YML127W	YFR037C
YMR001C	YJL019W
YMR025W	YGR120C
YMR047C	YBR137W
YMR047C	YDL065C
YMR047C	YDR229W
YMR047C	YDR423C
YMR047C	YER107C
YMR047C	YGL170C
YMR047C	YJL061W
YMR047C	YJR134C
YMR047C	YKL068W
YMR047C	YKL143W
YMR047C	YML007W
YMR047C	YNL078W
YMR047C	YOL149W
YMR047C	YOR112W
YMR047C	YOR289W
YMR068W	YGL250W
YMR068W	YNL047C
YMR077C	YJR102C
YMR077C	YLR417W
YMR077C	YML015C
YMR095C	YFL059W
YMR095C	YMR096W
YMR095C	YNL333W
YMR096W	YFL059W
YMR096W	YNL333W
YMR124W	YLR031W
YMR125W	YPL178W
YMR139W	YJR094C
YMR146C	YPL105C
YMR153W	YDL088C
YMR153W	YLR324W
YMR153W	YMR153W
YMR154C	YLR025W
YMR159C	YMR159C
YMR159C	YPL149W
YMR163C	YDL065C
YMR204C	YJL185C
YMR232W	YCR009C
YMR236W	YOR128C
YMR280C	YOR047C
YMR294W	YPL174C
YMR298W	YHL003C
YMR316W	YER125W
YNL020C	YGR241C
YNL037C	YOR136W
YNL041C	YDR229W
YNL041C	YGL172W
YNL041C	YLR386W
YNL044W	YNL044W
YNL049C	YPR181C
YNL056W	YNL032W
YNL056W	YNL099C
YNL078W	YKR048C
YNL078W	YMR139W
YNL086W	YGL172W
YNL086W	YGR120C
YNL086W	YKL061W
YNL092W	YDR148C
YNL092W	YDR259C
YNL092W	YJR093C
YNL092W	YJR097W
YNL092W	YML037C
YNL092W	YOR329C
YNL099C	YNL032W
YNL152W	YMR032W
YNL154C	YDR264C
YNL159C	YNL159C
YNL178W	YKL143W
YNL189W	YAL054C
YNL189W	YBR072W
YNL189W	YBR137W
YNL189W	YBR176W
YNL189W	YCL040W
YNL189W	YCR076C
YNL189W	YDR100W
YNL189W	YDR174W
YNL189W	YDR201W
YNL189W	YDR318W
YNL189W	YDR383C
YNL189W	YDR453C
YNL189W	YDR487C
YNL189W	YDR510W
YNL189W	YDR533C
YNL189W	YEL066W
YNL189W	YFL010C
YNL189W	YFL059W
YNL189W	YFR047C
YNL189W	YGL037C
YNL189W	YGL040C
YNL189W	YGL166W
YNL189W	YGL175C
YNL189W	YGL221C
YNL189W	YGR010W
YNL189W	YGR024C
YNL189W	YGR136W
YNL189W	YGR144W
YNL189W	YGR192C
YNL189W	YGR267C
YNL189W	YHL018W
YNL189W	YHR025W
YNL189W	YHR216W
YNL189W	YJL199C
YNL189W	YJL218W
YNL189W	YJR010W
YNL189W	YJR056C
YNL189W	YKL067W
YNL189W	YKL103C
YNL189W	YKL130C
YNL189W	YLR209C
YNL189W	YLR245C
YNL189W	YLR328W
YNL189W	YLR377C
YNL189W	YML042W
YNL189W	YMR239C
YNL189W	YNL044W
YNL189W	YNL331C
YNL189W	YOL082W
YNL189W	YOR020C
YNL189W	YOR155C
YNL189W	YOR284W
YNL189W	YPL088W
YNL189W	YPL111W
YNL189W	YPR193C
YNL201C	YBL046W
YNL216W	YLR453C
YNL228W	YNL228W
YNL258C	YKR022C
YNL258C	YLR440C
YNL263C	YGR172C
YNL263C	YNL044W
YNL273W	YMR048W
YNL311C	YKL001C
YNL329C	YKL197C
YNL331C	YNL331C
YNL333W	YFL059W
YNL333W	YNL333W
YNL334C	YFL059W
YNL334C	YNL333W
YNR007C	YBL078C
YNR012W	YNR012W
YNR046W	YDR140W
YNR051C	YER151C
YNR068C	YNR069C
YOL006C	YMR233W
YOL052C	YDR214W
YOL069W	YIL144W
YOL069W	YMR294W
YOL069W	YNL086W
YOL094C	YNL290W
YOL123W	YGL122C
YOL126C	YDL100C
YOL131W	YLR182W
YOR014W	YNL042W
YOR020C	YOR020C
YOR023C	YCR082W
YOR026W	YGR188C
YOR036W	YBL102W
YOR037W	YCL056C
YOR043W	YLR019W
YOR047C	YKL038W
YOR059C	YGL053W
YOR097C	YML008C
YOR101W	YDR264C
YOR111W	YDL161W
YOR111W	YOR111W
YOR117W	YDR394W
YOR124C	YGR268C
YOR155C	YOR155C
YOR158W	YLR423C
YOR158W	YLR424W
YOR159C	YPR182W
YOR167C	YEL015W
YOR167C	YOL149W
YOR171C	YOR034C
YOR180C	YGL153W
YOR181W	YGR136W
YOR210W	YDR527W
YOR220W	YGL112C
YOR264W	YCR086W
YOR269W	YLR254C
YOR275C	YLR025W
YOR275C	YPR173C
YOR284W	YOR284W
YOR285W	YDR233C
YOR285W	YPR183W
YOR302W	YOR047C
YOR353C	YHR102W
YOR358W	YBL021C
YOR358W	YOR047C
YOR380W	YOR380W
YOR385W	YER125W
YPL002C	YLR417W
YPL003W	YPR066W
YPL022W	YLR135W
YPL031C	YER059W
YPL031C	YGL134W
YPL031C	YPL219W
YPL049C	YPL049C
YPL059W	YIL105C
YPL070W	YBR176W
YPL070W	YLR245C
YPL070W	YOR155C
YPL070W	YPR193C
YPL077C	YDR489W
YPL077C	YLR423C
YPL088W	YPL088W
YPL091W	YOL082W
YPL095C	YGL198W
YPL095C	YGR172C
YPL111W	YPL111W
YPL114W	YMR133W
YPL125W	YDR502C
YPL149W	YBR217W
YPL151C	YAL032C
YPL151C	YOR036W
YPL159C	YLR423C
YPL169C	YER023W
YPL203W	YIL033C
YPL204W	YER095W
YPL204W	YHR185C
YPL204W	YOL149W
YPL259C	YKL135C
YPR025C	YDR460W
YPR028W	YLR324W
YPR029C	YFR043C
YPR029C	YKL135C
YPR040W	YDL134C
YPR040W	YDL188C
YPR040W	YNR032W
YPR051W	YEL053C
YPR054W	YFL010C
YPR071W	YPR071W
YPR083W	YMR294W
YPR086W	YDL081C
YPR086W	YMR193W
YPR088C	YOR128C
YPR103W	YOR047C
YPR104C	YDR174W
YPR105C	YGR120C
YPR105C	YPR191W
YPR106W	YBR038W
YPR107C	YJR093C
YPR108W	YER021W
YPR148C	YDL237W
YPR158WA	YPR158WA
YPR173C	YLR025W
YPR184W	YFR017C
