# Supplementary material for: New insights into protein-protein interaction data lead to increased estimates of the S. cerevisiae interactome size
Source: BMC Bioinformatics. 2010 Dec 21;11:605. doi: 10.1186/1471-2105-11-605 (PMC3023808; doi:10.1186/1471-2105-11-605)
Supplement: Additional file 2 — Datasets and scripts. Additional file 2 is an archive that includes all scripts, distributed under an open source license, as well as all datasets used in this study. [file 1471-2105-11-605-S2.ZIP › sambourg_BMCBioinfo2010/Sources/itofull]

YAL025C	MAK16	Nuclear protein with HMG-like acidic region, required for propagation of M1 double-stranded RNA	YJR044C	YJR044C	Protein with similarity to Drosophila yakuba NADH dehydrogenase chain 5	15	5	2	2	0	0	0	0	0						0	0	1
YAL026C	DRS2	Membrane-spanning Ca-ATPase (P-type) required for ribosome assembly and involved in late Golgi function, member of the cation transporting (E1-E2) P-type ATPase superfamily	YPL146C	YPL146C	Protein of unknown function	22	4	2	2	0	0	0	0	0						0	0	1
YAL032C	PRP45	Protein required for pre-mRNA splicing, component of the spliceosome	YDR416W	SYF1	Pre-mRNA splicing factor with similarity to Drosophila crn protein, has tetratricopeptide (TPR) repeats	6	7	4	7	0	0	0	0	0						0	0	2
YAL032C	PRP45	Protein required for pre-mRNA splicing, component of the spliceosome	YLR345W	YLR345W	Protein with similarity to rat fructose-2,6-bisphosphatase	6	6	4	7	1	0	0	0	0						0	0	2
YAL032C	PRP45	Protein required for pre-mRNA splicing, component of the spliceosome	YLR423C	APG17	Protein involved in authophagy	6	6	4	7	0	0	0	0	0						0	0	1
YAL032C	PRP45	Protein required for pre-mRNA splicing, component of the spliceosome	YOR036W	PEP12	Syntaxin homolog (t-SNARE) involved in Golgi to vacuole transport	6	59	4	7	0	0	0	0	0						0	0	1
YAL033W	POP5	Subunit of both RNase P and RNase MRP, which are involved in tRNA processing and 5.8S rRNA processing, respectively	YJR115W	YJR115W	Protein of unknown function, has similarity to Ecm13p	21	5	3	4	0	0	0	0	0						0	0	1
YAL035W	YAL035W	Translation initiation factor 2, has similarity to bacterial IF2	YLR241W	YLR241W	Protein of unknown function	13	5	3	4	0	0	0	0	0						0	0	1
YAL036C	YAL036C	Protein with similarity to Xenopus laevis DRG GTP-binding protein	YDL065C	PEX19	Farnesylated protein required for peroxisome biogenesis (peroxin)	6	11	3	5	0	0	0	0	0						0	0	1
YAL036C	YAL036C	Protein with similarity to Xenopus laevis DRG GTP-binding protein	YNR022C	YNR022C	Protein of unknown function	6	4	3	5	0	0	0	0	0						0	0	1
YAL042W	ERV46	Protein involved in vesicular transport between the endoplasmic reticulum and Golgi apparatus	YDL239C	YDL239C	Putative coiled-coil protein, has similarity to S. cerevisiae Cnm67p, a spindle pole body and nuclear migration protein	5	4	3	4	0	0	0	0	0						0	0	1
YAL064W	YAL064W	Protein of unknown function	YKR011C	YKR011C	Protein of unknown function	2				0	0	0	0	0						0	0	1
YAR007C	RFA1	DNA replication factor A, 69K subunit, binds single-stranded DNA	YJL173C	RFA3	DNA replication factor A, 13K subunit	67	41	37	274	0	0	0	1	0	MluI-Binding Factor,YDL056W,YLR182W,cell cycle G1/S,cell cycle late G1					1	1	1
YAR008W	SEN34	tRNA splicing endonuclease, gamma subunit, has active site for 3' splice site cleavage	YBL051C	YBL051C	Protein with weak similarity to RNA-binding proteins, contains 1 RNA recognition (RRM) domain	13	5	3	4	0	0	0	0	0						0	0	1
YAR018C	KIN3	Serine/threonine protein kinase	YAR018C	KIN3	Serine/threonine protein kinase	15	15			0	0	0	0	0				9		0	0	1
YAR027W	YAR027W	Protein with strong similarity to subtelomerically-encoded proteins such as Cos5p, Ybr302p, Cos3p, Cos1p, Cos4p, Cos8p, Cos6p, Cos9p, and Ycr007p	YAR027W	YAR027W	Protein with strong similarity to subtelomerically-encoded proteins such as Cos5p, Ybr302p, Cos3p, Cos1p, Cos4p, Cos8p, Cos6p, Cos9p, and Ycr007p	6	6			0	0	0	0	0						0	0	1
YAR027W	YAR027W	Protein with strong similarity to subtelomerically-encoded proteins such as Cos5p, Ybr302p, Cos3p, Cos1p, Cos4p, Cos8p, Cos6p, Cos9p, and Ycr007p	YAR030C	YAR030C	Protein of unknown function, probable non-coding ORF	6	4	4	10	0	0	0	0	0						0	0	1
YAR027W	YAR027W	Protein with strong similarity to subtelomerically-encoded proteins such as Cos5p, Ybr302p, Cos3p, Cos1p, Cos4p, Cos8p, Cos6p, Cos9p, and Ycr007p	YBR135W	CKS1	Protein associated with Cdc28p protein kinase, homolog of S. pombe suc1	6	21	2	2	0	0	0	0	0						0	0	1
YAR033W	YAR033W	Protein with similarity to subtelomerically-encoded proteins such as Cos5p, Ybr302p, Cos3p, Cos1p, Cos4p, Cos8p, Cos6p, Cos9p, and Ycr007p	YAR033W	YAR033W	Protein with similarity to subtelomerically-encoded proteins such as Cos5p, Ybr302p, Cos3p, Cos1p, Cos4p, Cos8p, Cos6p, Cos9p, and Ycr007p	6	6			0	0	0	0	0						0	0	4
YAR035W	YAT1	Outer carnitine acetyltransferase, mitochondrial	YGR069W	YGR069W	Protein of unknown function	11	3	1	2	0	0	0	0	0						0	0	1
YBL001C	ECM15	Protein possibly involved in cell wall structure or biosynthesis	YDR510W	SMT3	Ubiquitin-related protein, homolog of human SUMO-1 protein, becomes conjugated to other proteins in a process requiring ATP, Uba2p, Aos1p, and Ubc9p	6	19	1	1	0	0	0	0	0						0	0	2
YBL001C	ECM15	Protein possibly involved in cell wall structure or biosynthesis	YER067W	YER067W	Protein of unknown function, transcription regulated by ploidy	6	8	3	4	0	0	0	0	0						0	0	1
YBL002W	HTB2	Histone H2B, nearly identical to Htb1p	YCL066W	ALPHA1	Regulatory protein Alpha1p, with Mcm1p, activates alpha-specific genes	90	56	5	23	0	0	0	0	0						0	0	1
YBL006C	YBL006C	Protein of unknown function	YDR489W	YDR489W	Protein of unknown function	3	3	2	2	0	0	0	0	0						0	0	7
YBL016W	FUS3	Serine/threonine protein kinase required for cell cycle arrest and for cell fusion during mating; member of the MAP kinase family of protein kinases	YDR469W	YDR469W	Protein with similarity to C. elegans dpy-30 gene product, GB	134	3	2	2	0	0	0	0	0						0	0	1
YBL016W	FUS3	Serine/threonine protein kinase required for cell cycle arrest and for cell fusion during mating; member of the MAP kinase family of protein kinases	YDR480W	DIG2	MAP kinase-associated protein; involved in negative regulation of invasive growth and mating response	134	11	8	47	0	0	1	0	0						0	7	8
YBL016W	FUS3	Serine/threonine protein kinase required for cell cycle arrest and for cell fusion during mating; member of the MAP kinase family of protein kinases	YHR168W	YHR168W	Putative GTP-binding protein, has a GTP1/OBG domain	134	3	3	4	0	0	0	0	0						0	0	1
YBL016W	FUS3	Serine/threonine protein kinase required for cell cycle arrest and for cell fusion during mating; member of the MAP kinase family of protein kinases	YIL169C	YIL169C	Protein of unknown function	134	3	2	2	0	0	0	0	0						0	0	1
YBL016W	FUS3	Serine/threonine protein kinase required for cell cycle arrest and for cell fusion during mating; member of the MAP kinase family of protein kinases	YPL049C	DIG1	MAP kinase-associated protein involved in negative regulation of invasive growth	134	12	10	55	0	0	1	0	0						0	7	10
YBL019W	APN2	AP endonuclease, DNA apurinic- or apyrimidinic-site lyase	YEL009C	GCN4	Transcription factor of the basic leucine zipper (bZIP) family, regulates general control in response to amino acid or purine starvation	9	257	3	4	0	0	0	0	0						0	0	1
YBL023C	MCM2	Member of the MCM/P1 family that acts as a complex at ARS sequences to initiate DNA replication	YOR196C	LIP5	Lipoic acid synthase	62	3	0	0	0	0	0	0	0						0	0	1
YBL024W	NCL1	Methyltransferase that methylates cytidine to 5-methyl-cytidine (m5C) at several positions in different tRNAs, has similarity to human proliferating cell nucleolar antigen (p120), a proliferation antigen of human tumors	YGR237C	YGR237C	Protein of unknown function, contains a UspA ATP-binding domain	14	5	3	4	0	0	0	0	0						0	0	1
YBL025W	RRN10	Component of the Upstream Activation Factor (UAF) complex, involved in activation of RNA polymerase I	YHR200W	RPN10	Non-ATPase component of the 26S proteasome complex	17	35	3	4	0	0	0	0	0						0	0	1
YBL025W	RRN10	Component of the Upstream Activation Factor (UAF) complex, involved in activation of RNA polymerase I	YIL141W	YIL141W	Protein of unknown function; questionable ORF	17	2	2	2	0	0	0	0	0						0	0	1
YBL025W	RRN10	Component of the Upstream Activation Factor (UAF) complex, involved in activation of RNA polymerase I	YJR087W	YJR087W	Protein of unknown function	17	3	2	2	0	0	0	0	0						0	0	1
YBL026W	LSM2	U6 snRNA-associated protein of the Sm-like group	YCR077C	PAT1	Protein required for faithful chromosome transmission and normal translation initiation	18	12	4	17	0	0	0	1	0						1	6	3
YBL032W	YBL032W	Protein with four KH RNA-binding domains, has similarity to mouse hnRNP X protein	YFR012W	YFR012W	Protein of unknown function	5	4	3	4	0	0	0	0	0						0	0	1
YBL033C	RIB1	GTP cyclohydrolase II, initial and rate-limiting step in the riboflavin biosynthesis pathway	YNL105W	YNL105W	Protein of unknown function, questionable ORF	10	2	2	2	0	0	0	0	0						0	0	4
YBL033C	RIB1	GTP cyclohydrolase II, initial and rate-limiting step in the riboflavin biosynthesis pathway	YPR172W	YPR172W	Protein of unknown function	10	3	3	4	0	0	0	0	0						0	0	4
YBL034C	STU1	Suppressor of beta-tubulin mutation that is required for assembly of the mitotic spindle	YDR330W	YDR330W	Protein possibly involved in proteasome function; C-terminus has similarity to Undulin extracellular matrix glycoprotein	7	5	2	2	0	0	0	0	0						0	0	1
YBL038W	MRPL16	Mitochondrial ribosomal protein of the large subunit (YmL47; E. coli L16), belongs to the L16 family of prokaryotic ribosomal proteins	YGR033C	YGR033C	Protein of unknown function	13	3	3	4	0	0	0	0	0						0	0	1
YBL039C	URA7	CTP synthase; final step in pyrimidine biosynthesis pathway	YJR103W	URA8	CTP synthase, last step in pyrimidine biosynthesis pathway	24	11	10	58	0	0	0	0	1		stationary phase				0	0	4
YBL045C	COR1	Ubiquinol cytochrome-c reductase core protein 1, component of ubiquinol cytochrome-c reductase complex	YLR090W	XDJ1	Homolog of E. coli DnaJ	27	4	1	2	0	0	0	0	0						0	0	1
YBL045C	COR1	Ubiquinol cytochrome-c reductase core protein 1, component of ubiquinol cytochrome-c reductase complex	YPR191W	QCR2	Ubiquinol cytochrome-c reductase core protein 2, component of ubiquinol cytochrome-c reductase complex (cytochrome bc1 complex)	27	23	14	89	0	0	1	1	0	heme			2		7	47	11
YBL049W	YBL049W	Protein of unknown function	YGR172C	YIP1	Protein involved in vesicular transport; interacts with transport GTPases Ypt1p and Ypt31p at the Golgi membrane	3	6	1	2	0	0	0	0	0						0	0	1
YBL049W	YBL049W	Protein of unknown function	YIL034C	CAP2	Actin-capping protein, beta subunit	3	27	1	2	0	0	0	0	0						0	0	1
YBL050W	SEC17	Protein required for fusion of vesicles to target membranes as well as for vacuolar fusion; homolog of mammalian alpha-SNAP	YOR036W	PEP12	Syntaxin homolog (t-SNARE) involved in Golgi to vacuole transport	64	59	5	22	0	0	0	0	0						3	15	2
YBL053W	YBL053W	Protein of unknown function	YEL069C	HXT13	Member of the hexose transporter family of the major facilitator superfamily (MFS)	3	17	2	2	0	0	0	0	0						0	0	1
YBL053W	YBL053W	Protein of unknown function	YPR165W	RHO1	GTP-binding protein required to activate the PKC1 pathway and beta-1,3-glucan synthase, member of the rho family of the ras superfamily	3	81	1	1	0	0	0	0	0						0	0	1
YBL056W	PTC3	Protein serine/threonine phosphatase of the PP2C family	YDR071C	YDR071C	Protein of unknown function	13	3	0	0	0	0	0	0	0						0	0	4
YBL056W	PTC3	Protein serine/threonine phosphatase of the PP2C family	YOR020C	HSP10	Mitochondrial chaperonin that cooperates with Hsp60p, counterpart of E. coli GroES	13	15	1	2	0	0	0	0	0						0	0	1
YBL059W	YBL059W	Protein of unknown function	YCR099C	YCR099C	Protein with strong similarity to Pep1p; probably a fragmented coding region of a pseudogene	4	4	3	4	0	0	0	0	0						0	0	1
YBL066C	SEF1	Protein with similarity to transcription factors, has Zn[2]-Cys[6] fungal-type binuclear cluster domain in the N-terminal region	YDR099W	BMH2	Homolog of mammalian 14-3-3 protein, has strong similarity to Bmh1p	7	21	3	4	0	0	0	0	0						0	0	2
YBL066C	SEF1	Protein with similarity to transcription factors, has Zn[2]-Cys[6] fungal-type binuclear cluster domain in the N-terminal region	YGR117C	YGR117C	Protein of unknown function	7	4	2	2	0	0	0	0	0						0	0	1
YBL068W	PRS4	Phosphoribosylpyrophosphate synthetase (ribose-phosphate pyrophosphokinase), enxyme that synthesizes phosphoribosylpyrophosphate (PRPP) from ribose-5' phosphate and ATP	YOL061W	PRS5	Phosphoribosylpyrophosphate synthetase (ribose-phosphate pyrophosphokinase)	9	11	8	39	0	0	1	1	0						0	0	4
YBL071C	YBL071C	Protein of unknown function, has a peroxisomal targeting signal	YNL261W	ORC5	Origin recognition complex (ORC), 50 kDa subunit	4	44	3	4	0	0	0	0	0						0	0	1
YBL077W	YBL077W	Protein of unknown function	YBL077W	YBL077W	Protein of unknown function	2	2			0	0	0	0	0						0	0	1
YBL078C	AUT7	Protein that mediates attachment of autophagosomes to microtubules; in combination with Aut2p, also required for sporulation	YOL083W	YOL083W	Protein of unknown function	17	5	4	7	0	0	0	0	0						0	0	2
YBL086C	YBL086C	Protein of unknown function	YJR040W	GEF1	Voltage-gated chloride channel, has effects on intracellular iron metabolism	4	18	0	0	0	0	0	0	0					0.944842	0	0	1
YBL089W	YBL089W	Membrane transporter of the amino acid/auxin permease (AAAP) family	YLR325C	RPL38	Ribosomal protein L38	9	7	2	3	0	0	0	0	0						0	0	1
YBL089W	YBL089W	Membrane transporter of the amino acid/auxin permease (AAAP) family	YOR082C	YOR082C	Protein of unknown function	9	3	3	4	0	0	0	0	0						0	0	1
YBL102W	SFT2	Membrane protein required for ER to Golgi transport, can suppress temperature-sensitive mutants of SED5 when overexpressed	YFL058W	THI5	Biosynthetic enzyme involved in thiamine utilization pathway, involved in conversion of hydroxymethyl-pyrimidine precursor to thymidine; Thi5p, Thi11p, Thi12p and Thi13p are nearly identical	8	7	2	2	0	0	0	0	0						0	0	1
YBL105C	PKC1	Protein kinase C; regulates MAP kinase cascade involved in regulating cell wall metabolism	YBR045C	GIP1	Glc7p-interacting protein, possible regulatory subunit for the PP1 family protein phosphatases	128	8	3	5	0	0	0	0	0						0	0	1
YBL107C	YBL107C	Protein of unknown function	YML116W	ATR1	Membrane transporter conferring aminotriazole and 4-nitroquinoline-1-oxide (4NQO) resistance, member of the multidrug-resistance 14-spanner (DHA14) family of the major facilitator superfamily (MFS-MDR)	2	23	2	2	0	0	0	0	0						0	0	1
YBR004C	YBR004C	Protein expressed between 3 and 6 hours after transfer to sporulation medium	YLR082C	SRL2	Protein of unknown function	5	5	2	2	0	0	0	0	0						0	0	1
YBR013C	YBR013C	Protein of unknown function	YGR292W	MAL12	Alpha-glucosidase (maltase) of the MAL1 locus	2	36	2	2	0	0	0	0	0						0	0	1
YBR019C	GAL10	UDP-glucose 4-epimerase, catalyzes a step in galactose metabolism	YOL150C	YOL150C	Protein of unknown function; questionable ORF	121	4	2	2	0	0	0	0	0						0	0	1
YBR021W	FUR4	Uracil permease, member of the uracil/allantoin permease family of membrane transporters	YOR128C	ADE2	Phosphoribosylaminoimidazole carboxylase (AIR decarboxylase), sixth step in de novo purine biosynthesis pathway	41	54	0	0	0	0	0	0	0						0	0	1
YBR025C	YBR025C	Member of the GTP-binding protein family	YNL207W	YNL207W	Protein of unknown function	10	2	2	2	0	0	0	0	0						0	0	1
YBR033W	YBR033W	Protein with similarity to transcription factors, has Zn[2]-Cys[6] fungal-type binuclear cluster domain in the N-terminal region	YNL228W	YNL228W	Protein of unknown function, questionable ORF	3	4	2	2	0	0	0	0	0						0	0	1
YBR043C	YBR043C	Member of the multidrug-resistance 12-spanner (DHA12) family of the major facilitator superfamily (MFS-MDR)	YJL155C	FBP26	Fructose-2,6-bisphosphatase	9	8	2	2	0	0	0	0	0						0	0	1
YBR054W	YRO2	Protein paralog of Mrh1p, has similarity to heat shock protein Hsp30	YDR190C	RVB1	Putative 3' to 5' DNA/RNA helicase involved in ribosomal RNA processing	7	12	3	5	0	0	0	0	0						0	0	1
YBR058C	UBP14	Ubiquitin-specific protease, ubiquitin C-terminal hydrolase	YOL059W	GPD2	Glycerol-3-phosphate dehydrogenase (NAD+); involved in glycerol production converting glycerol-3-phosphate and NAD+ to dihydroxyacetone phosphate and NADH	7	24	2	2	0	0	0	0	0						0	0	2
YBR058C	UBP14	Ubiquitin-specific protease, ubiquitin C-terminal hydrolase	YOL064C	MET22	3'- (2'-), 5'- Bisphosphate nucleotidase required for sulfate assimilation, involved in salt tolerance and methionine biogenesis	7	21	2	2	0	0	0	0	0						0	0	2
YBR058C	UBP14	Ubiquitin-specific protease, ubiquitin C-terminal hydrolase	YOL113W	SKM1	Serine/threonine protein kinase with similarity to Ste20p and Cla4p	7	14	2	2	0	0	0	0	0						0	0	1
YBR058C	UBP14	Ubiquitin-specific protease, ubiquitin C-terminal hydrolase	YOL132W	YOL132W	Protein with similarity to glycophospholipid-anchored surface glycoprotein GAS1	7	8	2	2	0	0	0	0	0						0	0	1
YBR058C	UBP14	Ubiquitin-specific protease, ubiquitin C-terminal hydrolase	YOL156W	HXT11	Low-affinity glucose permease, member of the hexose transporter family of the major facilitator superfamily (MFS)	7	17	1	1	0	0	0	0	0						0	0	2
YBR058C	UBP14	Ubiquitin-specific protease, ubiquitin C-terminal hydrolase	YOR123C	LEO1	Protein of unknown function, extremely hydrophilic	7	5	2	2	0	0	0	0	0						0	0	2
YBR059C	AKL1	Serine/threonine protein kinase of unknown function	YBR059C	AKL1	Serine/threonine protein kinase of unknown function	8	8			0	0	0	0	0				11		0	0	4
YBR061C	YBR061C	Protein with similarity to Ctr86p and E. coli ftsJ	YBR300C	YBR300C	Protein of unknown function	8	2	2	2	0	0	0	0	0						0	0	1
YBR061C	YBR061C	Protein with similarity to Ctr86p and E. coli ftsJ	YDR383C	YDR383C	Protein of unknown function	8	4	2	2	0	0	0	0	0						0	0	1
YBR061C	YBR061C	Protein with similarity to Ctr86p and E. coli ftsJ	YDR461W	MFA1	Mating pheromone a-factor, nearly identical to a-factor encoded by MFA2, exported from the cell by Ste6p	8	39	0	0	0	0	0	0	0						0	0	1
YBR061C	YBR061C	Protein with similarity to Ctr86p and E. coli ftsJ	YER028C	YER028C	Protein with similarity to Mig2p, Tup1p-dependent and glucose-dependent transcriptional repressor with unknown function	8	7	2	2	0	0	0	0	0						0	0	1
YBR061C	YBR061C	Protein with similarity to Ctr86p and E. coli ftsJ	YGR182C	YGR182C	Protein of unknown function	8	4	2	2	0	0	0	0	0						0	0	2
YBR061C	YBR061C	Protein with similarity to Ctr86p and E. coli ftsJ	YGR195W	SKI6	Component of the exosome 3'-5' exoribonuclease complex involved in 3' processing of ribosomal 5.8S rRNA, of snoRNAs and of U4 snRNA, and in degradation of poly(A)- mRNAs, confers antiviral activity by repressing replication of double-stranded RNA viruses	8	23	2	2	0	0	0	0	0						0	0	1
YBR061C	YBR061C	Protein with similarity to Ctr86p and E. coli ftsJ	YGR201C	YGR201C	Protein with similarity to translation elongation factors	8	4	2	2	0	0	0	0	0						0	0	1
YBR061C	YBR061C	Protein with similarity to Ctr86p and E. coli ftsJ	YGR219W	YGR219W	Protein of unknown function	8	3	2	2	0	0	0	0	0						0	0	1
YBR061C	YBR061C	Protein with similarity to Ctr86p and E. coli ftsJ	YGR235C	YGR235C	Protein of unknown function	8	3	2	2	0	0	0	0	0						0	0	1
YBR061C	YBR061C	Protein with similarity to Ctr86p and E. coli ftsJ	YGR277C	YGR277C	Protein of unknown function	8	3	2	2	0	0	0	0	0						0	0	1
YBR061C	YBR061C	Protein with similarity to Ctr86p and E. coli ftsJ	YHL011C	PRS3	Phosphoribosylpyrophosphate synthetase (ribose-phosphate pyrophosphokinase II); component of yeast 20S proteasome, with a role in cell cycle regulation	8	17	3	5	0	0	0	0	0						0	0	1
YBR061C	YBR061C	Protein with similarity to Ctr86p and E. coli ftsJ	YHR008C	SOD2	Manganese superoxide dismutase, mitochondrial	8	52	1	3	0	0	0	0	0						0	0	1
YBR061C	YBR061C	Protein with similarity to Ctr86p and E. coli ftsJ	YHR022C	YHR022C	Protein with weak similarity to N-terminal region of ras-related proteins	8	5	2	2	0	0	0	0	0						0	0	1
YBR061C	YBR061C	Protein with similarity to Ctr86p and E. coli ftsJ	YHR026W	PPA1	Proteolipid of the vacuolar H(+)-ATPase (V-ATPase)	8	69	3	5	0	0	0	0	0						0	0	1
YBR061C	YBR061C	Protein with similarity to Ctr86p and E. coli ftsJ	YHR058C	MED6	Component of RNA polymerase II holoenzyme and mediator subcomplex	8	15	2	2	0	0	0	0	0						0	0	1
YBR061C	YBR061C	Protein with similarity to Ctr86p and E. coli ftsJ	YHR059W	YHR059W	Protein of unknown function	8	3	2	2	0	0	0	0	0						0	0	1
YBR061C	YBR061C	Protein with similarity to Ctr86p and E. coli ftsJ	YJL017W	YJL017W	Protein of unknown function	8	6	0	0	0	0	0	0	0						0	0	1
YBR061C	YBR061C	Protein with similarity to Ctr86p and E. coli ftsJ	YJL097W	YJL097W	Essential protein of unknown function	8	5	2	2	0	0	0	0	0						0	0	1
YBR061C	YBR061C	Protein with similarity to Ctr86p and E. coli ftsJ	YJL140W	RPB4	RNA polymerase II, fourth-largest subunit (B32), non-essential subunit that confers stress tolerance	8	56	1	1	0	0	0	0	0						0	0	1
YBR061C	YBR061C	Protein with similarity to Ctr86p and E. coli ftsJ	YJL166W	QCR8	Ubiquinol cytochrome-c reductase subunit 8 (11 kDa protein); component of ubiquinol cytochrome-c reductase complex (cytochrome bc1 complex)	8	28	1	1	0	0	0	0	0						0	0	1
YBR064W	YBR064W	Protein of unknown function	YOR317W	FAA1	Long-chain fatty acid CoA ligase (fatty acid activator 1); can incorporate exogenous myristate into myristoyl-CoA and other fatty acids to the CoA derivatives	4	25	2	2	0	0	0	0	0						0	0	1
YBR067C	TIP1	Cold- and heat-shock induced mannoprotein of the cell wall, member of the seripauperin (PAU) family	YNL237W	YTP1	Protein with similarity to mitochondrial electron transport proteins	22	8	0	0	0	0	0	0	0						0	0	1
YBR067C	TIP1	Cold- and heat-shock induced mannoprotein of the cell wall, member of the seripauperin (PAU) family	YPR138C	MEP3	Ammonia permease of high capacity and low affinity	22	15	0	0	0	0	0	0	0						0	0	1
YBR068C	BAP2	Branched-chain amino acid permease specific for leucine, valine, and isoleucine	YOR133W	EFT1	Translation elongation factor EF-2, contains diphthamide which is not essential for activity, identical to Eft2p	21	31	2	2	0	0	0	0	0						0	0	1
YBR069C	TAT1	Amino acid permease that transports valine, leucine, isoleucine, tyrosine, and tryptophan	YOL109W	ZEO1	Protein that leads to resistance to zeocin when overproduced	17	3	2	2	0	0	0	0	0						0	0	1
YBR074W	YBR074W	Protein with similarity to Ape3p	YMR083W	ADH3	Alcohol dehydrogenase III, mitochondrial isozyme, reduces acetaldehyde to ethanol	2	71	0	0	0	0	0	0	0						0	0	1
YBR077C	YBR077C	Protein of unknown function	YGR201C	YGR201C	Protein with similarity to translation elongation factors	3	4	2	2	0	0	0	0	0						0	0	2
YBR077C	YBR077C	Protein of unknown function	YKR007W	YKR007W	Protein of unknown function	3	6	1	3	1	0	0	0	0						0	0	12
YBR077C	YBR077C	Protein of unknown function	YOR045W	TOM6	Mitochondrial integral outer membrane protein associated with protein translocation complex	3	27	2	2	0	0	0	0	0						0	0	2
YBR087W	RFC5	Replication factor C, 40 kDa subunit	YJR068W	RFC2	Replication factor C, second subunit, homologous to human 37 kDa subunit	20	16	9	59	0	0	1	1	1						6	22	1
YBR087W	RFC5	Replication factor C, 40 kDa subunit	YLR390W	ECM19	Protein possibly involved in cell wall structure or biosynthesis	20	8	2	2	0	0	0	0	0						0	0	1
YBR090C	YBR090C	Protein of unknown function	YER158C	YER158C	Protein with similarity to Afr1p	4	4	2	2	0	0	0	0	0						0	0	1
YBR093C	PHO5	Acid phosphatase, repressible, requires glycosylation for activity	YKR106W	YKR106W	Member of the yeast-specific putative multidrug-resistance family of the major facilitator superfamily (MFS)	144	10	0	0	0	0	0	0	0						0	0	1
YBR093C	PHO5	Acid phosphatase, repressible, requires glycosylation for activity	YML077W	BET5	Protein of the TRAPP (Transport Protein Particle) complex involved in vesicular transport from endoplasmic reticulum to the Golgi	144	6	0	0	0	0	0	0	0						0	0	1
YBR094W	YBR094W	Protein of unknown function	YOL149W	DCP1	mRNA decapping enzyme involved in mRNA turnover	5	31	3	5	0	0	0	0	0						1	4	9
YBR101C	YBR101C	Protein involved in resistance to H2O2	YBR014C	YBR014C	Protein with similarity to glutaredoxin	5	5	2	2	0	0	0	0	0						0	0	1
YBR101C	YBR101C	Protein involved in resistance to H2O2	YHL021C	YHL021C	Protein of unknown function	5	6	2	2	0	0	0	0	0						0	0	2
YBR101C	YBR101C	Protein involved in resistance to H2O2	YJL117W	PHO86	Protein associated with phosphate transport complex, regulates Pho81p	5	10	2	2	0	0	0	0	0						0	0	1
YBR101C	YBR101C	Protein involved in resistance to H2O2	YKL171W	YKL171W	Serine/threonine protein kinase of unknown function	5	9	2	2	0	0	0	0	0						0	0	1
YBR101C	YBR101C	Protein involved in resistance to H2O2	YLL062C	MHT1	Putative cobalamin-dependent homocysteine S-methyltransferase	5	3	1	1	0	0	0	0	0						0	0	1
YBR101C	YBR101C	Protein involved in resistance to H2O2	YLR074C	YLR074C	Protein of unknown function, has a single C2H2-type zinc finger	5	5	2	2	0	0	0	0	0						0	0	1
YBR101C	YBR101C	Protein involved in resistance to H2O2	YLR194C	YLR194C	Protein of unknown function	5	6	2	2	0	0	0	0	0						0	0	1
YBR101C	YBR101C	Protein involved in resistance to H2O2	YMR092C	AIP1	Actin interacting protein, contains four WD (WD-40) repeats	5	13	2	2	0	0	0	0	0						0	0	1
YBR101C	YBR101C	Protein involved in resistance to H2O2	YMR173W	DDR48	Stress protein induced by heat shock, DNA damage, or osmotic stress	5	23	0	0	0	0	0	0	0						0	0	1
YBR101C	YBR101C	Protein involved in resistance to H2O2	YOL011W	PLB3	Phospholipase B (lysophospholipase)	5	6	2	2	0	0	0	0	0						0	0	1
YBR101C	YBR101C	Protein involved in resistance to H2O2	YPL136W	YPL136W	Protein of unknown function	5	3	2	2	0	0	0	0	0						0	0	1
YBR103W	SIF2	Protein involved in telomere silencing, interacts with Sir4p and targets Sir4p from telomeres to other sites, has WD (WD-40) repeats	YCR077C	PAT1	Protein required for faithful chromosome transmission and normal translation initiation	8	12	2	2	0	0	0	0	0						0	0	2
YBR103W	SIF2	Protein involved in telomere silencing, interacts with Sir4p and targets Sir4p from telomeres to other sites, has WD (WD-40) repeats	YIL112W	YIL112W	Protein with similarity to ankyrin and coiled-coil proteins	8	7	4	10	1	0	0	0	0						0	0	1
YBR103W	SIF2	Protein involved in telomere silencing, interacts with Sir4p and targets Sir4p from telomeres to other sites, has WD (WD-40) repeats	YJR141W	YJR141W	Essential protein of unknown function	8	3	3	7	0	0	0	0	0						0	0	3
YBR103W	SIF2	Protein involved in telomere silencing, interacts with Sir4p and targets Sir4p from telomeres to other sites, has WD (WD-40) repeats	YMR061W	RNA14	Component of pre-mRNA cleavage and polyadenylation factor I (CFI) involved in poly(A) site choice, interacts with Rna15p, Fip1p, Pap1p, and Pcf11p	8	41	3	5	0	0	0	0	0						0	0	2
YBR108W	YBR108W	Protein with clusters of glutamine and proline residues; similar clusters are present in wheat glutenin, secalin, and Drosophila mastermind protein	YDR388W	RVS167	Protein that affects actin distribution and bipolar budding, has an SH3 domain	7	34	4	11	0	0	0	0	0						1	5	8
YBR108W	YBR108W	Protein with clusters of glutamine and proline residues; similar clusters are present in wheat glutenin, secalin, and Drosophila mastermind protein	YGR136W	YGR136W	Protein with weak similarity to chicken growth factor receptor-binding protein, has an SH3 domain	7	6	3	5	0	0	0	0	0						0	0	7
YBR127C	VMA2	Vacuolar H(+)-ATPase (V-ATPase) regulatory subunit (subunit B) involved in nucleotide binding, 58 kDa subunit of V1 ATP-hydrolysis domain	YGR117C	YGR117C	Protein of unknown function	57	4	2	2	0	0	0	0	0						0	0	1
YBR130C	SHE3	Protein required for mother cell-specific expression of HO	YBR130C	SHE3	Protein required for mother cell-specific expression of HO	15	15			0	0	0	0	0						0	0	1
YBR133C	HSL7	Protein methyltransferase that acts as a negative regulatory protein for the Swe1p protein kinase	YER087W	YER087W	Protein with similarity to E. coli prolyl-tRNA synthetase	15	5	2	2	0	0	0	0	0						0	0	1
YBR133C	HSL7	Protein methyltransferase that acts as a negative regulatory protein for the Swe1p protein kinase	YJL187C	SWE1	Serine/tyrosine dual-specificity protein kinase; able to phosphorylate Cdc28p on tyrosine and inhibit its activity	15	37	7	40	0	0	1	0	0						0	0	1
YBR135W	CKS1	Protein associated with Cdc28p protein kinase, homolog of S. pombe suc1	YBR160W	CDC28	Cyclin-dependent protein kinase essential for completion of START and for mitosis, associates with Cks1p and cyclins	21	334	16	112	0	0	1	1	0				5		2	2	6
YBR135W	CKS1	Protein associated with Cdc28p protein kinase, homolog of S. pombe suc1	YBR252W	DUT1	dUTP pyrophosphatase, converts dUTP to dUMP preventing uracil incorporation into DNA	21	10	3	5	0	0	0	0	0						0	0	3
YBR135W	CKS1	Protein associated with Cdc28p protein kinase, homolog of S. pombe suc1	YDR078C	YDR078C	Protein of unknown function	21	5	3	5	0	0	0	0	0						0	0	1
YBR135W	CKS1	Protein associated with Cdc28p protein kinase, homolog of S. pombe suc1	YGR108W	CLB1	G2/M-phase-specific cyclin	21	60	7	33	1	0	0	1	0				1		0	2	3
YBR135W	CKS1	Protein associated with Cdc28p protein kinase, homolog of S. pombe suc1	YLR210W	CLB4	G2/M-phase-specific cyclin	21	37	5	22	0	0	0	1	0				1		0	2	2
YBR137W	YBR137W	Protein of unknown function	YBR137W	YBR137W	Protein of unknown function	5	5			0	0	0	0	0						0	0	6
YBR139W	YBR139W	Protein with similarity to serine-type carboxypeptidases	YOR381W	FRE3	Protein with similarity to Fre2p, subject to regulation by iron	10	10	3	5	0	0	0	0	0					0.954350	0	0	1
YBR146W	MRPS9	Mitochondrial ribosomal protein of the small subunit S9, member of prokaryotic ribosomal protein S9 family	YIL070C	MAM33	Mitochondrial protein required for normal respiratory growth	9	3	0	0	0	0	0	0	0						0	0	1
YBR149W	ARA1	Subunit of NADP+-dependent D-arabinose dehydrogenase	YDL211C	YDL211C	Protein of unknown function	8	4	1	1	0	0	0	0	0						0	0	1
YBR149W	ARA1	Subunit of NADP+-dependent D-arabinose dehydrogenase	YNL128W	TEP1	Protein tyrosine phosphatase (PTPase), has similarity to human tumor suppressor gene TEP1/MMAC/PTEN1	8	8	1	1	0	0	0	0	0						0	0	1
YBR154C	RPB5	Shared subunit of RNA polymerases I, II, and III (ABC27)	YFL023W	YFL023W	Protein of unknown function	54	4	2	2	0	0	0	0	0						0	0	1
YBR158W	CST13	Protein required for optimal growth and germination rate	YDR111C	YDR111C	Putative alanine aminotransferase	5	4	2	2	0	0	0	0	0						0	0	1
YBR160W	CDC28	Cyclin-dependent protein kinase essential for completion of START and for mitosis, associates with Cks1p and cyclins	YBR135W	CKS1	Protein associated with Cdc28p protein kinase, homolog of S. pombe suc1	334	21	16	112	0	0	1	1	0				5		2	2	2
YBR162C	YBR162C	Protein with similarity to Aga1p	YBL095W	YBL095W	Protein of unknown function		3			0	0	0	0	0						0	0	1
YBR162C	YBR162C	Protein with similarity to Aga1p	YBR192W	RIM2	Protein of the mitochondrial carrier (MCF) family that is required for respiration		13			0	0	0	0	0						0	0	2
YBR162C	YBR162C	Protein with similarity to Aga1p	YGR249W	MGA1	Protein with similarity to heat shock transcription factors		6			0	0	0	0	0						0	0	1
YBR162C	YBR162C	Protein with similarity to Aga1p	YNL217W	YNL217W	Protein possibly involved in cytoplasmic ribosome function		6			0	0	0	0	0						0	0	1
YBR162C	YBR162C	Protein with similarity to Aga1p	YOL028C	YAP7	Transcription factor of the basic leucine zipper (bZIP) family, member of a fungal-specific family of bZIP proteins		5			0	0	0	0	0						0	0	1
YBR162C	YBR162C	Protein with similarity to Aga1p	YPR155C	NCA2	Protein required for control of mitochondrial synthesis of Atp6p and Atp8p		5			0	0	0	0	0						0	0	1
YBR162W-A	YSY6	Protein with probable function in the secretory pathway	YIL027C	YIL027C	Protein of unknown function, has a hydrophobic domain	4	3	2	2	0	0	0	0	0						0	0	1
YBR162W-A	YSY6	Protein with probable function in the secretory pathway	YLR090W	XDJ1	Homolog of E. coli DnaJ	4	4	1	1	0	0	0	0	0						0	0	1
YBR162W-A	YSY6	Protein with probable function in the secretory pathway	YML108W	YML108W	Protein of unknown function	4	4	2	2	0	0	0	0	0						0	0	2
YBR170C	NPL4	Nuclear pore protein	YDL126C	CDC48	Protein of the AAA family of ATPases, required for cell division and homotypic membrane fusion, contains two AAA domains	15	46	3	5	0	0	0	0	0						0	0	4
YBR170C	NPL4	Nuclear pore protein	YDR259C	YAP6	Transcription factor of the basic leucine zipper (bZIP) family, involved in salt tolerance, member of a fungal-specific family of bZIP proteins	15	7	2	2	0	0	0	0	0						0	0	2
YBR170C	NPL4	Nuclear pore protein	YGR048W	UFD1	Ubiquitin fusion degradation protein	15	10	5	18	1	0	0	0	0						0	0	20
YBR171W	SEC66	Component of ER protein-translocation subcomplex with Sec62p, Sec63p, Sec66p, and Sec72p	YCL057W	PRD1	Proteinase yscD (saccharolysin), contains the zinc metalloendoprotease motif HEXXH	30	9	0	0	0	0	0	0	0						0	0	1
YBR175W	YBR175W	Protein of unknown function, has several WD (WD-40) repeats	YGR249W	MGA1	Protein with similarity to heat shock transcription factors	6	6	3	4	0	0	0	0	0						0	0	2
YBR175W	YBR175W	Protein of unknown function, has several WD (WD-40) repeats	YHR177W	YHR177W	Protein of unknown function	6	4	3	4	0	0	0	0	0						0	0	2
YBR175W	YBR175W	Protein of unknown function, has several WD (WD-40) repeats	YIL160C	POT1	3-Ketoacyl-CoA thiolase, peroxisomal (acetyl-CoA acyltransferase), catalyzes last step of peroxisomal fatty acid beta-oxidation	6	32	4	8	0	0	0	0	0						0	0	1
YBR175W	YBR175W	Protein of unknown function, has several WD (WD-40) repeats	YOR047C	STD1	Dosage-dependent modulator of glucose repression; increased dosage restores invertase expression in snf4 mutants	6	15	4	7	0	0	0	0	0						0	0	1
YBR178W	YBR178W	Protein of unknown function	YHR122W	YHR122W	Protein of unknown function	3	4	3	4	0	0	0	0	0						0	0	1
YBR184W	YBR184W	Protein of unknown function	YNL225C	CNM67	Protein involved in nuclear migration and component of the spindle pole body	4	27	3	4	0	0	0	0	0						0	0	1
YBR187W	YBR187W	Protein with similarity to ND5 and PSB2	YNR032W	PPG1	Protein serine/threonine phosphatase involved in glycogen accumulation, member of the PPP family of protein phosphatases and related to PP2A phosphatases	6	8	2	2	0	0	0	0	0						0	0	3
YBR188C	NTC20	Splicing factor and component of the Prp19p-associated complex	YDR416W	SYF1	Pre-mRNA splicing factor with similarity to Drosophila crn protein, has tetratricopeptide (TPR) repeats	7	7	4	7	1	0	0	0	0						0	0	16
YBR192W	RIM2	Protein of the mitochondrial carrier (MCF) family that is required for respiration	YER078C	YER078C	Protein with similarity to E. coli X-Pro aminopeptidase II	13	4	1	2	0	0	0	0	0						0	0	1
YBR195C	MSI1	Chromatin assembly complex, subunit 3, involved in nucleosome assembly linked with DNA replication, has WD (WD-40) repeats	YHR004C	NEM1	Protein required for nuclear morphology	31	6	3	4	0	0	0	0	0						0	0	2
YBR195C	MSI1	Chromatin assembly complex, subunit 3, involved in nucleosome assembly linked with DNA replication, has WD (WD-40) repeats	YLR418C	CDC73	RNA polymerase II accessory protein	31	12	3	4	0	0	0	0	0						0	0	1
YBR198C	TAF90	Component of the TAF(II) complex (TBP-associated protein complex) and SAGA complex (Spt-Ada-Gcn5-acetyltransferase); required for activated transcription by RNA polymerase II, member of WD (WD-40) repeat family	YDR259C	YAP6	Transcription factor of the basic leucine zipper (bZIP) family, involved in salt tolerance, member of a fungal-specific family of bZIP proteins	50	7	3	4	0	0	0	0	0						0	0	1
YBR198C	TAF90	Component of the TAF(II) complex (TBP-associated protein complex) and SAGA complex (Spt-Ada-Gcn5-acetyltransferase); required for activated transcription by RNA polymerase II, member of WD (WD-40) repeat family	YGL112C	TAF60	Component of TAF(II) complex (TBP-associated protein complex) and SAGA complex (Spt-Ada-Gcn5-acetyltransferase); required for activated transcription by RNA polymerase II	50	42	36	242	0	0	1	1	0						20	224	1
YBR198C	TAF90	Component of the TAF(II) complex (TBP-associated protein complex) and SAGA complex (Spt-Ada-Gcn5-acetyltransferase); required for activated transcription by RNA polymerase II, member of WD (WD-40) repeat family	YHR137W	ARO9	Aromatic amino acid aminotransferase II	50	9	3	4	0	0	0	0	0						0	0	1
YBR198C	TAF90	Component of the TAF(II) complex (TBP-associated protein complex) and SAGA complex (Spt-Ada-Gcn5-acetyltransferase); required for activated transcription by RNA polymerase II, member of WD (WD-40) repeat family	YML061C	PIF1	Single-stranded DNA-dependent ATPase and 5'-3' DNA helicase required for maintenance and repair of mitochondrial DNA, also functions in nucleus to regulate telomere length	50	21	1	2	0	0	0	0	0						0	0	1
YBR203W	YBR203W	Protein of unknown function, contains an F-box domain	YKL006C-A	SFT1	V-SNARE-like protein required for vesicle traffic between Golgi compartments	6	10	3	4	0	0	0	0	0						0	0	1
YBR207W	FTH1	Vacuolar iron transporter with similarity to Ftr1p	YGR152C	RSR1	GTP-binding protein involved in bud site selection, member of the ras family in the ras superfamily	11	44	1	2	0	0	0	0	0						0	0	1
YBR213W	MET8	S-adenosyl-L-methionine uroporphyrinogen III dehydrogenase and chelatase required for siroheme production, involved in the expression of PAPS reductase and sulfite reductase	YMR206W	YMR206W	Protein of unknown function	17	3	3	4	0	0	0	0	0						0	0	1
YBR216C	YBR216C	Protein of unknown function	YKL068W	NUP100	Nuclear pore protein (nucleoporin) of the GLFG family; may be involved in binding and translocation of proteins during nucleocytoplasmic transport	3	38	3	4	0	0	0	0	0						0	0	1
YBR216C	YBR216C	Protein of unknown function	YML007W	YAP1	Transcriptional activator of the basic leucine zipper (bZIP) family, involved in oxidative stress response	3	85	3	4	0	0	0	0	0						0	0	7
YBR217W	APG12	Protein conjugated to Apg5p, involved in autophagy and cytoplasm-to-vacuole protein targeting pathway	YLR423C	APG17	Protein involved in authophagy	16	6	4	7	0	0	0	0	0						0	0	3
YBR217W	APG12	Protein conjugated to Apg5p, involved in autophagy and cytoplasm-to-vacuole protein targeting pathway	YMR159C	APG16	Coiled-coil protein required for autophagy; has similarity to human Sin3 complex component SAP18	16	11	7	31	1	0	1	0	0						1	1	4
YBR223C	YBR223C	Tyrosyl-DNA phosphodiesterase, involved in DNA repair	YDR510W	SMT3	Ubiquitin-related protein, homolog of human SUMO-1 protein, becomes conjugated to other proteins in a process requiring ATP, Uba2p, Aos1p, and Ubc9p	5	19	1	1	0	0	0	0	0						0	0	3
YBR228W	YBR228W	Protein of unknown function	YLR135W	YLR135W	Protein of unknown function	5	5	4	7	1	0	0	0	0						0	0	7
YBR230C	YBR230C	Protein of unknown function	YOR014W	RTS1	Protein serine/threonine phosphatase 2A (PP2A), B' regulatory subunit, involved in regulation of stress-related responses and the cell cycle	3	15	3	4	0	0	0	0	0						0	0	1
YBR233W	PBP2	Protein that confers resistance to the antimalarial drug mefloquine when overproduced, contains KH RNA-binding domains	YMR173W	DDR48	Stress protein induced by heat shock, DNA damage, or osmotic stress	6	23	0	0	0	0	0	0	0						0	0	1
YBR239C	YBR239C	Protein with similarity to transcription factors, has Zn[2]-Cys[6] fungal-type binuclear cluster domain in the N-terminal region	YOR317W	FAA1	Long-chain fatty acid CoA ligase (fatty acid activator 1); can incorporate exogenous myristate into myristoyl-CoA and other fatty acids to the CoA derivatives	4	25	4	8	0	0	0	0	0						0	0	1
YBR239C	YBR239C	Protein with similarity to transcription factors, has Zn[2]-Cys[6] fungal-type binuclear cluster domain in the N-terminal region	YPL133C	YPL133C	Protein with similarity to transcription factors, has Zn[2]-Cys[6] fungal-type binuclear cluster domain in the N-terminal region	4	5	3	4	0	0	0	0	0						0	0	8
YBR246W	YBR246W	Protein of unknown function	YDR520C	YDR520C	Protein with similarity to glycosyl hydrolase, contains a Zn[2]-Cys[6] fungal-type binuclear cluster domain	3	2	2	2	0	0	0	0	0						0	0	6
YBR250W	YBR250W	Protein of unknown function	YML038C	YMD8	Protein with similarity to vanadate resistance protein Gog5p, member of the triose phosphate translocater family of membrane transporters	4	5	3	5	0	0	0	0	0						0	0	1
YBR252W	DUT1	dUTP pyrophosphatase, converts dUTP to dUMP preventing uracil incorporation into DNA	YLL037W	YLL037W	Protein with weak similarity to human platelet-activating factor receptor	10	3	3	4	0	0	0	0	0						0	0	1
YBR254C	TRS20	Protein of the TRAPP (Transport Protein Particle) complex involved in vesicular transport from endoplasmic reticulum to Golgi	YDR472W	TRS31	Protein of the TRAPP (Transport Protein Particle) complex involved in vesicular transport from endoplasmic reticulum to Golgi	9	6	6	26	1	0	0	1	0						0	0	23
YBR254C	TRS20	Protein of the TRAPP (Transport Protein Particle) complex involved in vesicular transport from endoplasmic reticulum to Golgi	YJR116W	YJR116W	Protein of unknown function	9	2	2	2	0	0	0	0	0						0	0	1
YBR254C	TRS20	Protein of the TRAPP (Transport Protein Particle) complex involved in vesicular transport from endoplasmic reticulum to Golgi	YKR068C	BET3	Low molecular weight subunit of Transport Protein Particle (TRAPP) complex that is involved in targeting and fusion of ER to Golgi transport vesicles; hydrophilic protein that acts in conjunction with SNARE proteins	9	9	5	20	0	0	1	1	0						1	1	4
YBR260C	RGD1	GTPase-activating protein (GAP) for Rho3p and Rho4p	YJL058C	YJL058C	Protein of unknown function	10	5	4	10	0	0	0	0	0						0	0	2
YBR260C	RGD1	GTPase-activating protein (GAP) for Rho3p and Rho4p	YMR032W	HOF1	Protein involved in cytokinesis, has an SH3 domain	10	12	3	4	0	0	0	0	0						0	2	3
YBR261C	YBR261C	Putative S-adenosylmethionine-dependent methyltransferase of unknown role	YDR465C	RMT2	Putative protein arginine methyltransferase; has similarity to human guanidinoacetate N-methyltransferase	5	4	3	9	0	0	0	0	0						0	0	1
YBR263W	SHM1	Serine hydroxymethyltransferase (glycine hydroxymethyltransferase), mitochondrial, catalyzes the transfer of the hydroxymethyl group of serine to tetrahydrofolate to form 5,10-methylenetetrahydrofolate and glycine	YML018C	YML018C	Protein of unknown function	9	4	1	2	0	0	0	0	0						0	0	1
YBR264C	YPT10	Protein member of the rab family in the ras superfamily of small GTP-binding proteins	YOR370C	MRS6	Rab geranylgeranyltransferase regulatory component (component A) and rab guanine nucleotide dissociation inhibitor	15	14	3	4	0	0	0	0	0				6		0	0	1
YBR266C	YBR266C	Protein of unknown function	YPR031W	YPR031W	Protein with similarity to human zinc finger protein PIR	6	4	2	2	0	0	0	0	0						0	0	1
YBR270C	YBR270C	Protein of unknown function, probable ATP/GTP-binding protein	YCR077C	PAT1	Protein required for faithful chromosome transmission and normal translation initiation	4	12	2	2	0	0	0	0	0						0	1	1
YBR270C	YBR270C	Protein of unknown function, probable ATP/GTP-binding protein	YDR259C	YAP6	Transcription factor of the basic leucine zipper (bZIP) family, involved in salt tolerance, member of a fungal-specific family of bZIP proteins	4	7	2	2	0	0	0	0	0						0	0	5
YBR270C	YBR270C	Protein of unknown function, probable ATP/GTP-binding protein	YER093C	TSC11	Protein required for maximal growth on caffeine	4	7	2	2	0	0	0	0	0						0	0	1
YBR270C	YBR270C	Protein of unknown function, probable ATP/GTP-binding protein	YFL047W	YFL047W	Protein with similarity to Rga2p	4	3	2	2	0	0	0	0	0						0	0	1
YBR270C	YBR270C	Protein of unknown function, probable ATP/GTP-binding protein	YGR249W	MGA1	Protein with similarity to heat shock transcription factors	4	6	2	2	0	0	0	0	0						0	0	1
YBR270C	YBR270C	Protein of unknown function, probable ATP/GTP-binding protein	YIL105C	YIL105C	Protein with similarity to Ask10p and Ynl047p	4	4	3	5	1	0	0	0	0						0	0	10
YBR270C	YBR270C	Protein of unknown function, probable ATP/GTP-binding protein	YJL039C	NUP192	Nuclear pore protein (nucleoporin) located at the inner site of nuclear pores	4	12	2	2	0	0	0	0	0						0	0	2
YBR270C	YBR270C	Protein of unknown function, probable ATP/GTP-binding protein	YKR026C	GCN3	Translation initiation factor eIF2B (guanine nucleotide exchange factor), 34 kDa (alpha) subunit	4	44	3	5	1	0	0	0	0						0	0	4
YBR270C	YBR270C	Protein of unknown function, probable ATP/GTP-binding protein	YLR423C	APG17	Protein involved in authophagy	4	6	3	5	0	0	0	0	0						0	0	6
YBR270C	YBR270C	Protein of unknown function, probable ATP/GTP-binding protein	YLR424W	YLR424W	Protein with similarity to retrovirus-related protease	4	3	3	5	0	0	0	0	0						0	0	1
YBR270C	YBR270C	Protein of unknown function, probable ATP/GTP-binding protein	YNL004W	HRB1	Protein with similarity to Rlf6p, has 3 RNA recognition (RRM) domains	4	9	2	2	0	0	0	0	0						0	0	1
YBR270C	YBR270C	Protein of unknown function, probable ATP/GTP-binding protein	YNL018C	YNL018C	Protein of unknown function, nearly identical to Ynl034p	4	3	2	2	0	0	0	0	0						0	0	1
YBR270C	YBR270C	Protein of unknown function, probable ATP/GTP-binding protein	YNL047C	YNL047C	Protein with similarity to Ask10p	4	8	3	5	0	0	0	0	0						0	0	3
YBR270C	YBR270C	Protein of unknown function, probable ATP/GTP-binding protein	YOR047C	STD1	Dosage-dependent modulator of glucose repression; increased dosage restores invertase expression in snf4 mutants	4	15	3	5	0	0	0	0	0						0	1	2
YBR270C	YBR270C	Protein of unknown function, probable ATP/GTP-binding protein	YPL124W	NIP29	Protein of the spindle pole body	4	16	2	2	0	0	0	0	0						0	0	4
YBR270C	YBR270C	Protein of unknown function, probable ATP/GTP-binding protein	YPL255W	BBP1	Protein of the spindle pole body that binds to Bfr1p	4	8	2	2	0	0	0	0	0						0	0	17
YBR272C	HSM3	Protein that functions in DNA mismatch repair	YEL034W	HYP2	Translation initiation factor eIF5A; contains essential hypusine modification	7	30	1	1	0	0	0	0	0						0	0	1
YBR272C	HSM3	Protein that functions in DNA mismatch repair	YLR015W	BRE2	Protein of unknown function, mutant is sensitive to brefeldin A	7	4	2	2	0	0	0	0	0						0	0	2
YBR278W	DPB3	DNA polymerase epsilon third subunit	YDR448W	ADA2	Component of two nucleosomal histone acetyltransferase complexes	23	75	2	2	0	0	0	0	0						0	0	2
YBR278W	DPB3	DNA polymerase epsilon third subunit	YIL006W	YIL006W	Member of the mitochondrial carrier (MCF) family of membrane transporters, has similarity to Flx1p and Yel006p	23	7	2	2	0	0	0	0	0						0	0	1
YBR278W	DPB3	DNA polymerase epsilon third subunit	YKL011C	CCE1	Cruciform cutting endonuclease	23	21	2	2	0	0	0	0	0						0	0	1
YBR278W	DPB3	DNA polymerase epsilon third subunit	YMR290C	HAS1	RNA helicase of the DEAD/DEAH box family	23	9	3	6	0	0	0	0	0						0	0	1
YBR281C	YBR281C	Protein of unknown function, has WD (WD-40) repeats	YNL191W	YNL191W	Protein of unknown function	4	4	2	2	0	0	0	0	0						0	0	2
YBR282W	MRPL27	Mitochondrial ribosomal protein of the large subunit	YGR187C	HGH1	Protein with similarity to human HMG1 and HMG2 proteins	9	6	0	0	0	0	0	0	0						0	0	1
YBR283C	SSH1	Component of the Ssh1p-Sss1p-Sbh2p complex, involved in protein translocation into the endoplasmic reticulum	YLR311C	YLR311C	Protein of unknown function	17	4	2	2	0	0	0	0	0						0	0	1
YBR285W	YBR285W	Protein of unknown function	YPR156C	YPR156C	Member of the multidrug-resistance 12-spanner (DHA12) family of the major facilitator superfamily (MFS-MDR)	5	10	2	2	0	0	0	0	0						0	0	2
YBR288C	APM3	Clathrin-associated protein (AP) complex, medium subunit	YBR014C	YBR014C	Protein with similarity to glutaredoxin	12	5	2	2	0	0	0	0	0						0	0	1
YBR288C	APM3	Clathrin-associated protein (AP) complex, medium subunit	YGR261C	APL6	Beta-adaptin, large subunit of the clathrin-associated protein (AP) complex	12	11	9	52	0	0	0	1	0						0	0	5
YBR296C	PHO89	High-affinity Na+-dependent phosphate transporter	YHR188C	YHR188C	Protein possibly involved in the TCA cycle	11	5	2	2	0	0	0	0	0						0	0	1
YBR296C	PHO89	High-affinity Na+-dependent phosphate transporter	YLR137W	YLR137W	Protein of unknown function	11	4	2	2	0	0	0	0	0						0	0	1
YBR296C	PHO89	High-affinity Na+-dependent phosphate transporter	YML089C	YML089C	Protein of unknown function	11	3	2	2	0	0	0	0	0						0	0	1
YCL014W	BUD3	Protein localized at the neck filament ring required for axial budding, may provide a memory of the previous bud site	YIL104C	YIL104C	Protein of unknown function	32	2	2	2	0	0	0	0	0						0	0	1
YCL014W	BUD3	Protein localized at the neck filament ring required for axial budding, may provide a memory of the previous bud site	YJR092W	BUD4	Protein required for axial budding but not for bipolar budding	32	30	23	148	0	0	0	0	0			diploidy			0	0	1
YCL016C	YCL016C	Protein of unknown function, required for resistance to certain drugs	YHL023C	YHL023C	Protein of unknown function	6	3	3	4	0	0	0	0	0						0	0	1
YCL016C	YCL016C	Protein of unknown function, required for resistance to certain drugs	YHR058C	MED6	Component of RNA polymerase II holoenzyme and mediator subcomplex	6	15	2	2	0	0	0	0	0						0	0	1
YCL016C	YCL016C	Protein of unknown function, required for resistance to certain drugs	YLR123C	YLR123C	Protein with similarity to class I family of aminoacyl-tRNA synthetases	6	4	3	4	0	0	0	0	0						0	0	1
YCL019W	YCL019W		YDR261W-A	YDR261W-A						0	0	0	0	0						0	0	5
YCL019W	YCL019W		YDR261W-B	YDR261W-B						0	0	0	0	0						0	0	6
YCL019W	YCL019W		YHR189W	YHR189W	Putative peptidyl-tRNA hydrolase		4			0	0	0	0	0						0	0	1
YCL019W	YCL019W		YOL030W	YOL030W	Protein with similarity to Gas1p		7			0	0	0	0	0						0	0	1
YCL020W	YCL020W		YDR261W-A	YDR261W-A						0	0	0	0	0						0	0	7
YCL020W	YCL020W		YDR261W-B	YDR261W-B						0	0	0	0	0						0	0	2
YCL020W	YCL020W		YDR510W	SMT3	Ubiquitin-related protein, homolog of human SUMO-1 protein, becomes conjugated to other proteins in a process requiring ATP, Uba2p, Aos1p, and Ubc9p		19			0	0	0	0	0						0	0	7
YCL022C	YCL022C	Protein of unknown function	YBR038W	CHS2	Chitin synthase II, responsible for primary septum disk	3	64	2	2	0	0	0	0	0						0	0	1
YCL025C	AGP1	Broad substrate range amino acid permease with high affinity for asparagine and glutamine	YIR038C	GTT1	Glutathione transferase	18	8	3	4	0	0	0	0	0						0	0	2
YCL029C	BIK1	Microtubule-associated protein required for microtubule function during mitosis and mating	YER016W	BIM1	Protein associated with microtubules, required for a cell cycle check point	22	22	4	12	0	0	0	0	1						1	1	4
YCL031C	RRP7	Protein involved in pre-rRNA processing and ribosome assembly	YOL082W	YOL082W	Protein of unknown function	8	6	3	4	0	0	0	0	0						0	0	1
YCL032W	STE50	Protein required for feedback control of pheromone-induced signal transduction	YBR059C	AKL1	Serine/threonine protein kinase of unknown function	24	8	4	13	0	0	0	0	0				1		0	0	1
YCL032W	STE50	Protein required for feedback control of pheromone-induced signal transduction	YLR362W	STE11	MAP kinase kinase kinase (MAPKKK or MEKK), component of pheromone response, filamentous growth, high-osmolarity sensing, and STE vegetative growth pathways	24	159	17	106	1	0	1	0	0				1		2	11	25
YCL032W	STE50	Protein required for feedback control of pheromone-induced signal transduction	YLR423C	APG17	Protein involved in authophagy	24	6	4	7	0	0	0	0	0						0	0	19
YCL032W	STE50	Protein required for feedback control of pheromone-induced signal transduction	YPR076W	YPR076W	Protein of unknown function	24	3	3	4	0	0	0	0	0						0	0	1
YCL038C	YCL038C	Protein of unknown function	YMR009W	YMR009W	Protein with similarity to MMSAB operon regulatory protein	5	5	2	2	0	0	0	0	0						0	0	1
YCL040W	GLK1	Glucokinase, specific for aldohexoses	YCL040W	GLK1	Glucokinase, specific for aldohexoses	45	45			0	0	0	0	0						0	0	7
YCL040W	GLK1	Glucokinase, specific for aldohexoses	YDR516C	YDR516C	Protein with similarity to Glk1p	45	4	3	5	0	0	0	0	0		glucose				0	0	2
YCL043C	PDI1	Protein disulfide isomerase and oxidoreductase	YER189W	YER189W	Protein with similarity to subtelomerically-encoded proteins including Yil177p, Yhl049p, and Yjl225p	50	2	0	0	0	0	0	0	0						0	0	1
YCL043C	PDI1	Protein disulfide isomerase and oxidoreductase	YLR354C	TAL1	Transaldolase, component of non-oxidative part of pentose-phosphate pathway	50	35	5	19	0	0	0	0	0						0	0	1
YCL046W	YCL046W	Protein of unknown function	YGL115W	SNF4	Protein involved in derepression of glucose-repressed genes, acts with Snf1p	5	55	3	5	1	1	0	0	0						0	0	3
YCL055W	KAR4	Regulatory protein required for pheromone induction of karyogamy genes	YGL036W	MTC2	Protein of unknown function	13	5	3	4	0	0	0	0	0						0	0	10
YCL055W	KAR4	Regulatory protein required for pheromone induction of karyogamy genes	YGL192W	IME4	Positive transcription factor for IME1 and IME2, mediates control of meiosis by carrying signals regarding mating type (a/alpha) and nutritional status	13	11	3	5	0	0	0	0	0						1	1	8
YCL055W	KAR4	Regulatory protein required for pheromone induction of karyogamy genes	YMR147W	YMR147W	Protein of unknown function	13	3	3	4	0	0	0	0	0						0	0	1
YCL055W	KAR4	Regulatory protein required for pheromone induction of karyogamy genes	YNL196C	SLZ1	Sporulation-specific protein	13	7	3	4	0	0	0	0	0						0	0	1
YCL058C	YCL058C	Protein of unknown function	YPL215W	CBP3	Protein required for assembly of ubiquinol cytochrome-c reductase complex (cytochrome bc1 complex)	4	9	0	0	0	0	0	0	0						0	0	1
YCL063W	YCL063W	Protein involved in sensitivity to certain drugs; has similarity to plant aminocyclopropane-1-carboxylate synthase	YER150W	SPI1	Protein induced in stationary phase, has similarity to Sed1p	7	13	2	2	0	0	0	0	0						0	0	1
YCL063W	YCL063W	Protein involved in sensitivity to certain drugs; has similarity to plant aminocyclopropane-1-carboxylate synthase	YJL043W	YJL043W	Protein of unknown function	7	4	3	4	0	0	0	0	0						0	0	1
YCL063W	YCL063W	Protein involved in sensitivity to certain drugs; has similarity to plant aminocyclopropane-1-carboxylate synthase	YJL173C	RFA3	DNA replication factor A, 13K subunit	7	41	2	2	0	0	0	0	0						0	0	1
YCL063W	YCL063W	Protein involved in sensitivity to certain drugs; has similarity to plant aminocyclopropane-1-carboxylate synthase	YLR423C	APG17	Protein involved in authophagy	7	6	3	4	0	0	0	0	0						0	0	9
YCL067C	ALPHA2	Homeodomain regulatory protein Alpha2p, interacts with Mcm1p to repress a-specific genes and with A1p to repress haploid-specific genes	YOL006C	TOP1	DNA topoisomerase I, relaxes supercoiled DNA by making single-stranded breaks	115	115	3	8	0	0	0	0	0						0	0	1
YCL076W	YCL076W	Protein of unknown function	YOR209C	NPT1	Nicotinate phosphoribosyltransferase (NAPRTase), first step in the Preiss-Handler pathway leading to the synthesis of NAD	3	9	2	2	0	0	0	0	0						0	0	1
YCR001W	YCR001W	Protein of unknown function	YOR241W	MET7	Folylpolyglutamate synthetase, involved in methionine biosynthesis and maintenance of mitochondrial genome	5	8	3	4	0	0	0	0	0						0	0	1
YCR003W	MRPL32	Mitochondrial ribosomal protein of the large subunit	YIR039C	YPS6	Yapsin 6, GPI-anchored aspartyl protease	11	6	1	2	0	0	0	0	0						0	0	1
YCR012W	PGK1	Phosphoglycerate kinase	YOR128C	ADE2	Phosphoribosylaminoimidazole carboxylase (AIR decarboxylase), sixth step in de novo purine biosynthesis pathway	123	54	4	12	0	0	0	0	0	glucose					0	0	1
YCR014C	POL4	DNA polymerase involved in DNA repair, related to human DNA polymerase beta	YJL110C	GZF3	GATA-type zinc finger transcription factor, involved in nitrogen repression of Gat1p-dependent expression	16	14	3	4	0	0	0	0	0						0	0	1
YCR021C	HSP30	Heat shock protein located in plasma membrane, expressed during entry to stationary phase	YJL068C	YJL068C	Esterase, may be involved in conversion of formaldehyde to S-formylglutathione	19	6	3	4	0	0	0	0	0						0	0	1
YCR030C	YCR030C	Protein of unknown function	YJR126C	YJR126C	Protein of unknown function, has similarity to transferrin receptor	6	3	2	2	0	0	0	0	0						0	0	1
YCR030C	YCR030C	Protein of unknown function	YMR132C	YMR132C		6				0	0	0	0	0						0	0	1
YCR033W	YCR033W	Protein of unknown function	YGR172C	YIP1	Protein involved in vesicular transport; interacts with transport GTPases Ypt1p and Ypt31p at the Golgi membrane	9	6	2	2	0	0	0	0	0						0	0	1
YCR036W	RBK1	Ribokinase, member of a family of sugar kinases that includes Pfk2p	YGL153W	PEX14	Peroxisomal peripheral membrane protein	6	12	2	2	0	0	0	0	0						0	0	12
YCR038C	BUD5	GTP/GDP exchange factor for Rsr1p/Bud1p involved in bud site selection, mutants bud at random sites	YAL036C	YAL036C	Protein with similarity to Xenopus laevis DRG GTP-binding protein	26	6	2	2	0	0	0	0	0						0	0	1
YCR038C	BUD5	GTP/GDP exchange factor for Rsr1p/Bud1p involved in bud site selection, mutants bud at random sites	YDL065C	PEX19	Farnesylated protein required for peroxisome biogenesis (peroxin)	26	11	2	2	0	0	0	0	0						0	0	1
YCR038C	BUD5	GTP/GDP exchange factor for Rsr1p/Bud1p involved in bud site selection, mutants bud at random sites	YDR532C	YDR532C	Protein of unknown function	26	3	2	2	0	0	0	0	0						0	0	2
YCR038C	BUD5	GTP/GDP exchange factor for Rsr1p/Bud1p involved in bud site selection, mutants bud at random sites	YEL061C	CIN8	Kinesin-related protein involved in establishment and maintenance of mitotic spindle	26	43	2	2	0	0	0	0	0						0	0	2
YCR038C	BUD5	GTP/GDP exchange factor for Rsr1p/Bud1p involved in bud site selection, mutants bud at random sites	YHR119W	SET1	Protein involved in diverse cellular processes including transcription and chromatin structure, member of the trithorax family of SET domain-containing proteins	26	9	2	2	0	0	0	0	0						0	0	1
YCR041W	YCR041W	Protein of unknown function	YCR065W	HCM1	Dosage-dependent suppressor of cmd1 and member of the forkhead family of DNA-binding proteins	3	12	3	7	0	0	0	0	0						0	0	1
YCR041W	YCR041W	Protein of unknown function	YIL118W	RHO3	GTP-binding protein involved in control of actin cytoskeleton and exocytosis, member of the rho family in the ras superfamily	3	21	1	1	0	0	0	0	0						0	0	1
YCR041W	YCR041W	Protein of unknown function	YJL031C	BET4	Geranylgeranyltransferase Type II alpha subunit, complexes with Bet2p	3	9	2	2	0	0	0	0	0						0	0	1
YCR046C	IMG1	Putative mitochondrial ribosomal protein, essential for respiration and integrity of the mitochondrial genome	YDL049C	KNH1	Putative secreted protein with similarity to Kre9p	11	4	2	2	0	0	0	0	0						0	0	1
YCR047C	YCR047C	Protein with similarity to rat methylglycine transferase	YNL282W	POP3	Component of both RNase MRP and RNase P, involved in processing of both rRNA and tRNA precursors	6	28	2	2	0	0	0	0	0						0	0	1
YCR048W	ARE1	Acyl-CoA	YCL026C-A	FRM2	Protein involved in the integration of lipid signaling pathways with cellular homeostatis	14	7	3	7	0	0	0	0	0						0	0	1
YCR052W	RSC6	Component of abundant RSC complex involved in chromatin remodeling	YFR037C	RSC8	Component of abundant chromatin remodeling complex (RSC)	14	21	12	74	0	0	0	1	0						0	0	5
YCR052W	RSC6	Component of abundant RSC complex involved in chromatin remodeling	YIL084C	SDS3	Suppressor of silencing defect	14	7	2	2	0	0	0	0	0						0	0	2
YCR052W	RSC6	Component of abundant RSC complex involved in chromatin remodeling	YNL202W	SPS19	Peroxisomal 2,4-dienoyl-CoA reductase	14	21	1	1	0	0	0	0	0						0	0	1
YCR052W	RSC6	Component of abundant RSC complex involved in chromatin remodeling	YOR232W	MGE1	Homolog of E. coli GrpE, participates with Ssc1p and Mdj1p in folding of proteins during mitochondrial import	14	35	0	0	0	0	0	0	0						0	0	3
YCR060W	YCR060W	Protein with similarity to stress inducible protein Sti1p, has tetratricopeptide (TPR) repeats	YHR034C	YHR034C	Protein of unknown function, may be involved in protein synthesis	4	4	2	2	0	0	0	0	0						0	0	8
YCR067C	SED4	Protein involved in vesicle formation in the endoplasmic reticulum, has HDEL ER-retention sequence that is unusual for a membrane protein	YNL171C	YNL171C	Protein of unknown function, questionable ORF	14	4	3	5	0	0	0	0	0						0	0	1
YCR068W	YCR068W	Protein of unknown function	YER019W	YER019W	Protein with phospholipase C type activity, hydrolyzes sphingolipids and sphingomyelin, has moderate similarity to mammalian neutral sphingomyelinases	4				0	0	0	0	0						0	0	1
YCR079W	YCR079W	Protein phosphatase of the PP2C family	YMR277W	FCP1	TFIIF-interacting component of the C-terminal domain phosphatase	7	10	2	2	0	0	0	0	0						0	0	1
YCR082W	YCR082W	Protein with similarity to Rbk1p	YGR161C-C	YGR161C-C		4				0	0	0	0	0						0	0	1
YCR086W	YCR086W	Protein possibly involved in sporulation	YKL077W	YKL077W	Protein of unknown function	6	5	2	2	0	0	0	0	0						0	0	1
YCR086W	YCR086W	Protein possibly involved in sporulation	YOR281C	PLP2	Phosducin homologue, essential protein likely to be involved in regulation of pheromone response	6	4	2	2	0	0	0	0	0						0	0	3
YCR087C-A	YCR087C-A	Protein with a putative zinc finger domain, has similarity to mouse LYAR cell growth regulating nucleolar protein	YDR510W	SMT3	Ubiquitin-related protein, homolog of human SUMO-1 protein, becomes conjugated to other proteins in a process requiring ATP, Uba2p, Aos1p, and Ubc9p	4	19	1	1	0	0	0	0	0						0	0	1
YCR088W	ABP1	Actin binding protein, may help to stabilize actin filaments at the bud site, has an SH3 domain	YOR284W	YOR284W	Protein of unknown function	60	5	2	2	0	0	0	0	0						0	0	1
YCR095C	YCR095C	Protein of unknown function	YHL029C	YHL029C	Protein of unknown function	6	3	2	2	0	0	0	0	0						0	0	2
YCR095C	YCR095C	Protein of unknown function	YNL099C	YNL099C	Protein with similarity to protein tyrosine phosphatases (PTPs)	6	6	2	2	0	0	0	0	0						0	0	5
YCR095C	YCR095C	Protein of unknown function	YPL027W	YPL027W	Protein of unknown function	6	2	2	2	0	0	0	0	0						0	0	1
YCR099C	YCR099C	Protein with strong similarity to Pep1p; probably a fragmented coding region of a pseudogene	YGR203W	YGR203W	Protein of unknown function, with strong similarity to arsenate reductase Arr2p	4	8	3	4	0	0	0	0	0						0	0	1
YCR099C	YCR099C	Protein with strong similarity to Pep1p; probably a fragmented coding region of a pseudogene	YGR205W	YGR205W	Protein with similarity to E. coli putrescine transport protein potI PIR	4	4	3	4	0	0	0	0	0						0	0	1
YCR099C	YCR099C	Protein with strong similarity to Pep1p; probably a fragmented coding region of a pseudogene	YGR262C	YGR262C	Protein with similarity to apple tree calcium/calmodulin-binding protein kinase	4	5	3	4	0	0	0	0	0						0	0	1
YCR099C	YCR099C	Protein with strong similarity to Pep1p; probably a fragmented coding region of a pseudogene	YHR148W	IMP3	Component of U3 snoRNP, required for pre-18S rRNA processing	4	15	3	4	0	0	0	0	0						0	0	1
YCR099C	YCR099C	Protein with strong similarity to Pep1p; probably a fragmented coding region of a pseudogene	YIL059C	YIL059C	Protein of unknown function	4	2	2	2	0	0	0	0	0						0	0	1
YCR100C	YCR100C	Protein with similarity to Pep1p; probably represents a fragmented coding region of a pseudogene	YIL110W	YIL110W	Protein of unknown function	4	2	2	2	0	0	0	0	0						0	0	1
YCR106W	YCR106W	Protein with similarity to transcription factors, has Zn[2]-Cys[6] fungal-type binuclear cluster domain in the N-terminal region	YBL080C	PET112	Protein that may have a general role in mitochondrial translation	6	6	1	2	0	0	0	0	0						0	0	2
YCR106W	YCR106W	Protein with similarity to transcription factors, has Zn[2]-Cys[6] fungal-type binuclear cluster domain in the N-terminal region	YJL096W	MRPL49	Mitochondrial ribosomal protein of the large subunit (YmL49)	6	11	3	4	0	0	0	0	0						0	0	1
YCR107W	AAD3	Putative aryl alcohol dehydrogenase, homolog of Phanerochaete chrysosporium (white-rot fungus) ligninolytic aryl-alcohol dehydrogenase (PHAAD)	YBR265W	TSC10	3-Ketosphinganine reductase, catalyzes the second step in the synthesis of phytosphingosine	9	10	2	2	0	0	0	0	0						0	0	1
YCR107W	AAD3	Putative aryl alcohol dehydrogenase, homolog of Phanerochaete chrysosporium (white-rot fungus) ligninolytic aryl-alcohol dehydrogenase (PHAAD)	YOR114W	YOR114W	Protein of unknown function	9	6	2	2	0	0	0	0	0						0	0	1
YDL001W	YDL001W	Protein with similarity to Yfr048p	YDR207C	UME6	Global transcriptional regulator containing a zinc binuclear cluster domain involved in pathway specific repression or induction	4	45	3	5	0	0	0	0	0						0	0	2
YDL006W	PTC1	Protein serine/threonine phosphatase of the PP2C family, involved in the dephosphorylation of multiple MAP kinases and involved in tRNA splicing	YDR162C	NBP2	Nap1p-binding protein, has an SH3 domain	27	5	3	5	1	0	0	0	0						0	0	3
YDL013W	HEX3	Protein involved in hexose metabolism	YLR443W	ECM7	Protein possibly involved in cell wall structure or biosynthesis	3	5	2	2	0	0	0	0	0						0	0	1
YDL024C	DIA3	Protein with similarity to acid phosphatases	YEL017W	YEL017W	Protein of unknown function	5	4	2	2	0	0	0	0	0						0	0	1
YDL041W	YDL041W	Protein of unknown function	YIR002C	MPH1	Protein with a possible role in DNA synthesis or repair; has similarity to ATP-dependent RNA helicases	3	7	2	2	0	0	0	0	0						0	0	1
YDL043C	PRP11	Pre-mRNA splicing factor, U2, U4, U5, and U6 snRNP-associated protein, has a single C2H2-type zinc finger	YJL203W	PRP21	Pre-mRNA splicing factor (snRNA-associated protein), required for the addition of U2 snRNA to prespliceosomes	37	22	18	121	0	1	1	1	1						2	3	1
YDL044C	MTF2	Mitochondrial protein involved in mRNA splicing and protein synthesis, required for splicing of OXI3/COX1 mRNA	YDL030W	PRP9	Pre-mRNA splicing factor (snRNA-associated protein), required for addition of U2 snRNA to prespliceosomes, has two C2H2-type zinc fingers	11	28	0	0	0	0	0	0	0						0	0	1
YDL044C	MTF2	Mitochondrial protein involved in mRNA splicing and protein synthesis, required for splicing of OXI3/COX1 mRNA	YDR505C	PSP1	High-copy suppressor of temperature sensitive mutations in Cdc17p DNA polymerase alpha	11	4	0	0	0	0	0	0	0						0	0	1
YDL044C	MTF2	Mitochondrial protein involved in mRNA splicing and protein synthesis, required for splicing of OXI3/COX1 mRNA	YER086W	ILV1	Serine and threonine dehydratase (anabolic), first step in isoleucine biosynthesis pathway	11	25	0	0	0	0	0	0	0						0	0	1
YDL044C	MTF2	Mitochondrial protein involved in mRNA splicing and protein synthesis, required for splicing of OXI3/COX1 mRNA	YLL051C	FRE6	Protein with similarity to ferric reductase Fre2p, subject to regulation by iron	11	10	0	0	0	0	0	0	0						0	0	1
YDL044C	MTF2	Mitochondrial protein involved in mRNA splicing and protein synthesis, required for splicing of OXI3/COX1 mRNA	YLR386W	YLR386W	Protein of unknown function	11	5	0	0	0	0	0	0	0						0	0	3
YDL049C	KNH1	Putative secreted protein with similarity to Kre9p	YBR226C	YBR226C	Protein of unknown function	4	3	2	2	0	0	0	0	0						0	0	1
YDL049C	KNH1	Putative secreted protein with similarity to Kre9p	YMR289W	YMR289W	Protein of unknown function	4	3	2	2	0	0	0	0	0						0	0	1
YDL049C	KNH1	Putative secreted protein with similarity to Kre9p	YOR311C	YOR311C	Protein of unknown function	4	6	0	0	0	0	0	0	0						0	0	1
YDL059C	RAD59	Homolog of Rad52p involved in homologous recombination and DNA repair	YFL059W	SNZ3	Putative pyridoxine (vitamin B6) biosynthetic enzyme, member of the stationary phase-induced gene family which includes Snz1p and Snz3p	17	13	2	2	0	0	0	0	0						0	0	2
YDL059C	RAD59	Homolog of Rad52p involved in homologous recombination and DNA repair	YGR049W	SCM4	Protein that suppresses temperature-sensitive allele of CDC4 when overexpressed	17	6	2	2	0	0	0	0	0						0	0	1
YDL064W	UBC9	Smt3p-conjugating enzyme required for G2/M transition	YDR510W	SMT3	Ubiquitin-related protein, homolog of human SUMO-1 protein, becomes conjugated to other proteins in a process requiring ATP, Uba2p, Aos1p, and Ubc9p	29	19	9	58	0	1	1	0	0						0	0	1
YDL070W	BDF2	Bromodomain protein that affects telomere function	YGL063W	PUS2	Pseudouridine synthase	7	7	2	2	0	0	0	0	0						0	0	1
YDL085W	YDL085W	Mitochondrial NADH dehydrogenase that catalyzes the oxidation of cytosolic NADH	YGR139W	YGR139W	Protein of unknown function	8	3	2	2	0	0	0	0	0						0	0	1
YDL089W	YDL089W	Protein of unknown function	YCR086W	YCR086W	Protein possibly involved in sporulation	3	6	3	5	0	0	0	0	0						0	0	3
YDL089W	YDL089W	Protein of unknown function	YDL089W	YDL089W	Protein of unknown function	3	3			1	0	0	0	0						0	0	1
YDL089W	YDL089W	Protein of unknown function	YDR233C	YDR233C	Protein of unknown function	3	3	2	2	0	0	0	0	0						0	0	7
YDL089W	YDL089W	Protein of unknown function	YIR038C	GTT1	Glutathione transferase	3	8	2	2	0	0	0	0	0						0	0	1
YDL089W	YDL089W	Protein of unknown function	YLR324W	YLR324W	Protein of unknown function	3	6	3	5	1	0	0	0	0						0	0	3
YDL089W	YDL089W	Protein of unknown function	YML008C	ERG6	S-adenosylmethionine delta-24-sterol-C-methyltransferase, carries out methylation of zymosterol as part of the ergosterol biosynthesis pathway	3	78	2	2	0	0	0	0	0						0	0	6
YDL089W	YDL089W	Protein of unknown function	YPR028W	YIP2	Protein with similarity to human polyposis locus protein 1	3	4	2	2	0	0	0	0	0						0	0	3
YDL091C	YDL091C	Protein of unknown function	YIL022W	TIM44	Mitochondrial inner membrane protein required in transport across the inner membrane	3	52	0	0	0	0	0	0	0						0	0	1
YDL093W	PMT5	Protein with similarity to O-mannosyltransferases Pmt1p, Pmt2p, Pmt3p, Pmt4p, and Pmt6p	YGL055W	OLE1	Stearoyl-CoA desaturase; (delta-9 fatty acid desaturase), required for synthesis of unsaturated fatty acids	10	78	3	7	0	0	0	0	0						0	0	1
YDL100C	YDL100C	Protein with similarity to E. coli ArsA ATPase component of the arsenite-antimonite efflux pump	YDR259C	YAP6	Transcription factor of the basic leucine zipper (bZIP) family, involved in salt tolerance, member of a fungal-specific family of bZIP proteins	5	7	2	2	0	0	0	0	0						0	0	1
YDL100C	YDL100C	Protein with similarity to E. coli ArsA ATPase component of the arsenite-antimonite efflux pump	YNL199C	GCR2	Transcriptional activator involved in regulation of glycolytic gene expression	5	18	2	2	0	0	0	0	0						0	0	3
YDL100C	YDL100C	Protein with similarity to E. coli ArsA ATPase component of the arsenite-antimonite efflux pump	YOR164C	YOR164C	Protein of unknown function	5	4	2	2	0	0	0	0	0						0	0	19
YDL100C	YDL100C	Protein with similarity to E. coli ArsA ATPase component of the arsenite-antimonite efflux pump	YPL252C	YAH1	Protein with similarity to adrenodoxin and ferrodoxin	5	10	2	2	0	0	0	0	0						0	0	1
YDL104C	QRI7	Protein with similarity to E. coli orfx gene	YGR292W	MAL12	Alpha-glucosidase (maltase) of the MAL1 locus	4	36	2	2	0	0	0	0	0						0	0	1
YDL108W	KIN28	Cyclin-dependent serine/threonine protein kinase, component of TFIIK subcomplex of transcription factor TFIIH, phosphorylates C-terminal domain (CTD) of Rpo21p	YGL134W	PCL10	Cyclin that associates with Pho85p, involved in glycogen accumulation	57	8	2	2	0	0	0	0	0						0	0	3
YDL111C	RRP42	Component of exosome 3'-5' exoribonuclease complex that is required for 3' processing of ribosomal 5.8S rRNA, of snoRNAS, and of U4 snRNA	YGR158C	MTR3	Protein involved in mRNA transport, component of the exosome complex responsible for 3'-5' degradation of mRNA and for 3'-end processing of multiple small RNA species	10	15	7	32	1	0	0	1	0						0	0	1
YDL113C	YDL113C	Protein of unknown function	YLR424W	YLR424W	Protein with similarity to retrovirus-related protease	4	3	3	5	0	0	0	0	0						0	0	2
YDL113C	YDL113C	Protein of unknown function	YPL174C	NIP100	Mitotic spindle positioning protein, dynactin complex protein associated with the spindle	4	14	3	5	0	0	0	0	0						0	0	1
YDL114W	YDL114W	Protein with similarity to proteins of the short-chain alcohol dehydrogenase family	YDL123W	YDL123W	Protein of unknown function	5	2	2	2	0	0	0	0	0						0	0	1
YDL114W	YDL114W	Protein with similarity to proteins of the short-chain alcohol dehydrogenase family	YLR040C	YLR040C	Possible cell wall protein, has weak similarity to seripauperin (PAU) family of possible cell wall mannoproteins	5	6	2	2	0	0	0	0	0						0	0	1
YDL116W	NUP84	Nuclear pore protein	YCL044C	YCL044C	Protein of unknown function	21	6	2	2	0	0	0	0	0						0	0	1
YDL116W	NUP84	Nuclear pore protein	YCL051W	LRE1	Protein involved in laminarinase resistance	21	8	2	2	0	0	0	0	0						0	0	1
YDL116W	NUP84	Nuclear pore protein	YCL069W	YCL069W	Member of the multidrug-resistance 14 spanner family of the major facilitator superfamily (MFS-MDR)	21	11	2	2	0	0	0	0	0						0	0	1
YDL116W	NUP84	Nuclear pore protein	YCR039C	ALPHA2	Homeodomain regulatory protein Alpha2p, interacts with Mcm1p to repress a-specific genes and with A1p to repress haploid-specific genes	21	115	2	2	0	0	0	0	0						0	0	1
YDL116W	NUP84	Nuclear pore protein	YDL044C	MTF2	Mitochondrial protein involved in mRNA splicing and protein synthesis, required for splicing of OXI3/COX1 mRNA	21	11	0	0	0	0	0	0	0						0	0	1
YDL116W	NUP84	Nuclear pore protein	YDR113C	PDS1	Protein that regulates sister chromatid separation in mitosis	21	69	2	2	0	0	0	0	0						0	0	4
YDL116W	NUP84	Nuclear pore protein	YGL092W	NUP145	Nuclear pore protein (nucleoporin) with GLFG repeat motif, required for nuclear envelope structure	21	46	17	106	0	0	0	1	0						1	2	2
YDL116W	NUP84	Nuclear pore protein	YGL179C	YGL179C	Serine/threonine protein kinase with similarity to Elm1p and Kin82p	21				0	0	0	0	0						0	0	1
YDL116W	NUP84	Nuclear pore protein	YGL263W	COS12	Member of the COS family of subtelomerically-encoded proteins	21	5	2	2	0	0	0	0	0						0	0	1
YDL116W	NUP84	Nuclear pore protein	YHL004W	MRP4	Mitochondrial ribosomal protein of the small subunit (E. coli S2)	21	9	2	2	0	0	0	0	0						0	0	1
YDL116W	NUP84	Nuclear pore protein	YHR033W	YHR033W	Protein with similarity to Pro1p	21	5	2	2	0	0	0	0	0						0	0	1
YDL116W	NUP84	Nuclear pore protein	YJL090C	DPB11	Protein involved in DNA replication and an S-phase checkpoint function	21	16	2	2	0	0	0	0	0						0	0	1
YDL116W	NUP84	Nuclear pore protein	YOL014W	YOL014W	Protein of unknown function	21	6	2	2	0	0	0	0	0						0	0	1
YDL116W	NUP84	Nuclear pore protein	YOR180C	DCI1	Peroxisomal dienoyl-CoA isomerase	21	11	2	2	0	0	0	0	0						0	0	1
YDL116W	NUP84	Nuclear pore protein	YOR294W	RRS1	Regulator of ribosome synthesis	21	11	2	2	0	0	0	0	0						0	0	1
YDL116W	NUP84	Nuclear pore protein	YPL091W	GLR1	Glutathione reductase, converts oxidized glutathionine + NADPH into 2 glutathionine + NADP+	21	35	2	2	0	0	0	0	0						0	0	1
YDL116W	NUP84	Nuclear pore protein	YPL124W	NIP29	Protein of the spindle pole body	21	16	2	2	0	0	0	0	0						0	0	1
YDL121C	YDL121C	Protein of unknown function	YDL100C	YDL100C	Protein with similarity to E. coli ArsA ATPase component of the arsenite-antimonite efflux pump	3	5	2	2	0	0	0	0	0						0	0	8
YDL121C	YDL121C	Protein of unknown function	YMR305C	SCW10	Protein with similarity to Scw4p, Bgl2p and other putative glucanases	3	4	0	0	0	0	0	0	0						0	0	1
YDL128W	VCX1	Calcium transport (H+/Ca2+ exchange) protein of the vacuolar membrane	YKL102C	YKL102C	Protein of unknown function	18	5	2	2	0	0	0	0	0						0	0	1
YDL130W	RPP1B	Acidic ribosomal protein P1B (L44prime; Ax; YP1beta; E. coli L12eIIB; human and rat P1beta)	YDL059C	RAD59	Homolog of Rad52p involved in homologous recombination and DNA repair	33	17	1	1	0	0	0	0	0						0	0	1
YDL130W	RPP1B	Acidic ribosomal protein P1B (L44prime; Ax; YP1beta; E. coli L12eIIB; human and rat P1beta)	YDR367W	YDR367W		33				0	0	0	0	0						0	0	1
YDL130W	RPP1B	Acidic ribosomal protein P1B (L44prime; Ax; YP1beta; E. coli L12eIIB; human and rat P1beta)	YDR382W	RPP2B	Acidic ribosomal protein P2B (L45; YPA1; YL44C; YP2 beta; E. coli L12eIA; human and rat P2)	33	36	26	198	0	0	1	1	0						6	22	1
YDL130W	RPP1B	Acidic ribosomal protein P1B (L44prime; Ax; YP1beta; E. coli L12eIIB; human and rat P1beta)	YDR399W	HPT1	Hypoxanthine-guanine phosphoribosyl transferase	33	17	2	5	0	0	0	0	0		methylmethanesulfonate				0	0	1
YDL130W	RPP1B	Acidic ribosomal protein P1B (L44prime; Ax; YP1beta; E. coli L12eIIB; human and rat P1beta)	YJL173C	RFA3	DNA replication factor A, 13K subunit	33	41	1	1	0	0	0	0	0						0	0	1
YDL130W	RPP1B	Acidic ribosomal protein P1B (L44prime; Ax; YP1beta; E. coli L12eIIB; human and rat P1beta)	YJL208C	NUC1	Nuclease with both DNase and RNase activity, major nuclease of mitochondria	33	10	0	0	0	0	0	0	0						0	0	1
YDL130W	RPP1B	Acidic ribosomal protein P1B (L44prime; Ax; YP1beta; E. coli L12eIIB; human and rat P1beta)	YJL210W	PEX2	Peroxisomal biogenesis protein (peroxin) required for peroxisomal import of some proteins	33	14	1	1	0	0	0	0	0						0	0	1
YDL130W	RPP1B	Acidic ribosomal protein P1B (L44prime; Ax; YP1beta; E. coli L12eIIB; human and rat P1beta)	YJR012C	YJR012C	Protein of unknown function	33	2	1	1	0	0	0	0	0						0	0	1
YDL130W	RPP1B	Acidic ribosomal protein P1B (L44prime; Ax; YP1beta; E. coli L12eIIB; human and rat P1beta)	YJR108W	ABM1	Protein required for normal microtubule structure	33	4	1	1	0	0	0	0	0						0	0	1
YDL130W	RPP1B	Acidic ribosomal protein P1B (L44prime; Ax; YP1beta; E. coli L12eIIB; human and rat P1beta)	YJR144W	MGM101	Mitochondrial genome maintenance protein	33	3	0	0	0	0	0	0	0						0	0	1
YDL130W	RPP1B	Acidic ribosomal protein P1B (L44prime; Ax; YP1beta; E. coli L12eIIB; human and rat P1beta)	YKL002W	YKL002W	Protein of unknown function, has similarity to human BC-2 breast adenocarcinoma marker protein	33	6	1	1	0	0	0	0	0						0	0	1
YDL130W	RPP1B	Acidic ribosomal protein P1B (L44prime; Ax; YP1beta; E. coli L12eIIB; human and rat P1beta)	YLR051C	YLR051C	Protein of unknown function	33	3	1	1	0	0	0	0	0						0	0	1
YDL139C	SCM3	Protein of unknown function	YCR077C	PAT1	Protein required for faithful chromosome transmission and normal translation initiation	3	12	2	2	0	0	0	0	0						0	0	11
YDL139C	SCM3	Protein of unknown function	YGL153W	PEX14	Peroxisomal peripheral membrane protein	3	12	2	2	0	0	0	0	0						0	0	16
YDL140C	RPO21	RNA polymerase II, largest subunit	YNL266W	YNL266W	Protein with weak similarity to NADH dehydrogenases	175	4	2	2	0	0	0	0	0					0.920095	0	0	1
YDL147W	RPN5	Non-ATPase subunit of the 26S proteasome complex	YDR341C	YDR341C	Arginine-tRNA synthetase, cytoplasmic, member of class I family of aminoacyl-tRNA synthetases	17	10	2	2	0	0	0	0	0						0	0	1
YDL147W	RPN5	Non-ATPase subunit of the 26S proteasome complex	YMR080C	NAM7	Protein involved with Nmd2p and Upf3p in decay of mRNA containing nonsense codons	17	69	2	2	0	0	0	0	0						0	0	1
YDL153C	SAS10	Protein that derepresses HMR, HML and telomeres when overproduced	YBR041W	FAT1	Very long-chain acyl-CoA synthetase (VLCS)	4	8	2	2	0	0	0	0	0						0	0	3
YDL153C	SAS10	Protein that derepresses HMR, HML and telomeres when overproduced	YBR281C	YBR281C	Protein of unknown function, has WD (WD-40) repeats	4	4	2	2	0	0	0	0	0						0	0	5
YDL153C	SAS10	Protein that derepresses HMR, HML and telomeres when overproduced	YCR021C	HSP30	Heat shock protein located in plasma membrane, expressed during entry to stationary phase	4	19	2	2	0	0	0	0	0						0	0	1
YDL153C	SAS10	Protein that derepresses HMR, HML and telomeres when overproduced	YDL005C	MED2	Component of RNA polymerase II holoenzyme and mediator subcomplex	4	15	2	2	0	0	0	0	0						0	0	1
YDL153C	SAS10	Protein that derepresses HMR, HML and telomeres when overproduced	YDL226C	GCS1	GTPase-activating protein (GAP) for ADP-ribosylation factors Arf1p and Arf2p, member of the Gcs1p/Glo3p/Sps18p family	4	20	2	2	0	0	0	0	0						0	0	2
YDL153C	SAS10	Protein that derepresses HMR, HML and telomeres when overproduced	YDR040C	ENA1	P-type ATPase involved in Na+ and Li+ efflux, required for Na+ tolerance	4	56	2	2	0	0	0	0	0						0	0	1
YDL153C	SAS10	Protein that derepresses HMR, HML and telomeres when overproduced	YDR269C	YDR269C	Protein of unknown function, questionable ORF	4	2	2	2	0	0	0	0	0						0	0	1
YDL153C	SAS10	Protein that derepresses HMR, HML and telomeres when overproduced	YDR307W	YDR307W	Protein with similarity to Pmt1p	4	4	2	2	0	0	0	0	0						0	0	1
YDL153C	SAS10	Protein that derepresses HMR, HML and telomeres when overproduced	YDR422C	SIP1	Multicopy suppressor of snf1, has similarity to Gal83p/Spm1p and Spm2p	4	17	2	2	0	0	0	0	0						0	0	1
YDL153C	SAS10	Protein that derepresses HMR, HML and telomeres when overproduced	YFL001W	DEG1	Pseudouridine synthase that catalyzes the formation of pseudouridine-38 and -39 in cytoplasmic and mitochondrial tRNAs	4	12	2	2	0	0	0	0	0						0	0	1
YDL153C	SAS10	Protein that derepresses HMR, HML and telomeres when overproduced	YGL120C	PRP43	Pre-mRNA splicing factor, member of the DEAH-box RNA helicase family	4	13	2	2	0	0	0	0	0						0	0	1
YDL153C	SAS10	Protein that derepresses HMR, HML and telomeres when overproduced	YGL185C	YGL185C	Protein with similarity to D-2-hydroxyacid dehydrogenase	4	3	2	2	0	0	0	0	0						0	0	1
YDL153C	SAS10	Protein that derepresses HMR, HML and telomeres when overproduced	YGL198W	YGL198W	Protein with similarity to NADH-ubiquinone oxidoreductase chain 2 of C. elegans	4	5	2	2	0	0	0	0	0						0	0	1
YDL153C	SAS10	Protein that derepresses HMR, HML and telomeres when overproduced	YGL250W	YGL250W	Protein of unknown function	4	3	2	2	0	0	0	0	0						0	0	1
YDL153C	SAS10	Protein that derepresses HMR, HML and telomeres when overproduced	YGR160W	YGR160W	Protein of unknown function	4	5	2	2	0	0	0	0	0						0	0	1
YDL153C	SAS10	Protein that derepresses HMR, HML and telomeres when overproduced	YGR290W	YGR290W	Protein of unknown function	4	4	2	2	0	0	0	0	0						0	0	1
YDL153C	SAS10	Protein that derepresses HMR, HML and telomeres when overproduced	YJL076W	NET1	Nucleolar protein required for rDNA chromatin silencing and nucleolar integrity, has similarity to Tof2p	4	13	2	2	0	0	0	0	0						0	0	1
YDL153C	SAS10	Protein that derepresses HMR, HML and telomeres when overproduced	YJL175W	YJL175W	Protein of unknown function	4	2	2	2	0	0	0	0	0						0	0	1
YDL153C	SAS10	Protein that derepresses HMR, HML and telomeres when overproduced	YJR002W	MPP10	Component of U3 snoRNP, required for pre-18S rRNA processing	4	10	2	2	0	0	0	0	0						0	0	2
YDL153C	SAS10	Protein that derepresses HMR, HML and telomeres when overproduced	YJR145C	RPS4A	Ribosomal protein S4 (yeast S7; YS6; rp5; rat and human S4), identical to Rps4Bp	4	17	1	1	0	0	0	0	0						0	0	1
YDL153C	SAS10	Protein that derepresses HMR, HML and telomeres when overproduced	YLR006C	SSK1	Two-component signal transducer that receives phosphate from the Sln1p-Ypd1p phosphorelay as part of the high-osmolarity signal transduction MAP kinase pathway	4	33	2	2	0	0	0	0	0						0	0	2
YDL153C	SAS10	Protein that derepresses HMR, HML and telomeres when overproduced	YNL125C	ESBP6	Protein with similarity to mammalian monocarboxylate transporters MCT1 and MCT2, member of the monocarboxylate porter (MCP) family of the major facilitator superfamily (MFS)	4	9	2	2	0	0	0	0	0						0	0	1
YDL153C	SAS10	Protein that derepresses HMR, HML and telomeres when overproduced	YNL216W	RAP1	DNA-binding protein with repressor and activator activities, also involved in silencing at telomeres and silent mating type loci	4	211	2	2	0	0	0	0	0						0	0	2
YDL153C	SAS10	Protein that derepresses HMR, HML and telomeres when overproduced	YNL280C	ERG24	C-14 sterol reductase; carries out reduction of delta 14,15 double bond of the ergosterol precursor 4,4-dimethylcholesta-8,24,24 trienol	4	33	2	2	0	0	0	0	0						0	0	3
YDL153C	SAS10	Protein that derepresses HMR, HML and telomeres when overproduced	YOL118C	YOL118C	Protein of unknown function	4	5	2	2	0	0	0	0	0						0	0	1
YDL153C	SAS10	Protein that derepresses HMR, HML and telomeres when overproduced	YOR252W	YOR252W	Protein of unknown function	4	3	2	2	0	0	0	0	0						0	0	1
YDL153C	SAS10	Protein that derepresses HMR, HML and telomeres when overproduced	YOR309C	YOR309C	Protein of unknown function	4	5	2	2	0	0	0	0	0						0	0	1
YDL153C	SAS10	Protein that derepresses HMR, HML and telomeres when overproduced	YOR314W	YOR314W	Protein of unknown function	4	3	2	2	0	0	0	0	0						0	0	1
YDL153C	SAS10	Protein that derepresses HMR, HML and telomeres when overproduced	YOR321W	PMT3	Mannosyltransferase (dolichyl phosphate-D-mannose	4	13	2	2	0	0	0	0	0						0	0	1
YDL153C	SAS10	Protein that derepresses HMR, HML and telomeres when overproduced	YPL026C	SHA3	Serine/threonine protein kinase that suppresses the growth defect of snf3 mutants on low glucose	4	8	2	2	0	0	0	0	0						0	0	2
YDL153C	SAS10	Protein that derepresses HMR, HML and telomeres when overproduced	YPL076W	GPI2	Protein involved in synthesis of N-acetylglucosaminyl phosphatidylinositol	4	11	2	2	0	0	0	0	0						0	0	2
YDL153C	SAS10	Protein that derepresses HMR, HML and telomeres when overproduced	YPR029C	APL4	Gamma-adaptin, large subunit of the clathrin-associated protein (AP) complex	4	7	2	2	0	0	0	0	0						0	0	2
YDL155W	CLB3	G2/M-phase-specific cyclin	YPL124W	NIP29	Protein of the spindle pole body	49	16	3	7	0	0	0	0	0						0	0	9
YDL157C	YDL157C	Protein of unknown function	YCL056C	YCL056C	Protein of unknown function	2	5	2	2	0	0	0	0	0						0	0	1
YDL159W	STE7	Serine/threonine/tyrosine protein kinase of MAP kinase kinase (MAPKK or MEK) family; component of pheromone response, filamentous growth, and STE vegetative growth pathways	YGR040W	KSS1	Serine/threonine protein kinase involved in the filamentous and invasive growth pathway, member of the MAP kinase family	145	96	58	398	0	1	1	1	0						3	12	2
YDL160C	DHH1	Putative RNA helicase of DEAD/DEAH box family	YCR077C	PAT1	Protein required for faithful chromosome transmission and normal translation initiation	11	12	2	2	0	0	0	0	0						0	1	2
YDL160C	DHH1	Putative RNA helicase of DEAD/DEAH box family	YEL015W	YEL015W	Protein of unknown function	11	8	3	5	1	0	0	0	0						0	1	19
YDL160C	DHH1	Putative RNA helicase of DEAD/DEAH box family	YER125W	RSP5	Essential ubiquitin-protein ligase (E3 enzyme), a member of HECT domain family of ligases	11	49	2	2	0	0	0	0	0						0	0	1
YDL160C	DHH1	Putative RNA helicase of DEAD/DEAH box family	YGR178C	PBP1	Protein that interacts with Poly(A)-binding protein Pab1p	11	7	2	2	0	0	0	0	0						0	0	3
YDL160C	DHH1	Putative RNA helicase of DEAD/DEAH box family	YOL149W	DCP1	mRNA decapping enzyme involved in mRNA turnover	11	31	3	5	1	0	0	0	0						1	4	2
YDL166C	YDL166C	Essential protein important for Skn7p-dependent transcription of target genes during oxidative stress	YLR222C	YLR222C	Protein of unknown function, overproduction causes chromosome instability and increased mitotic recombination, contains WD (WD-40) repeats	3	5	2	2	0	0	0	0	0						0	0	1
YDL167C	NRP1	Asparagine-rich protein with one RNA recognition (RRM) domain	YBL081W	YBL081W	Protein with 37 0dentity to Drosophila l (2)not protein	5	5	2	2	0	0	0	0	0						0	0	48
YDL167C	NRP1	Asparagine-rich protein with one RNA recognition (RRM) domain	YBR212W	NGR1	Glucose-repressible RNA-binding protein, has 2 RNA recognition (RRM) domains and a glutamine-rich region	5	7	2	2	0	0	0	0	0						0	0	3
YDL175C	YDL175C	Protein of unknown function, contains a RING-type zinc finger domain	YCR077C	PAT1	Protein required for faithful chromosome transmission and normal translation initiation	4	12	2	2	0	0	0	0	0						0	0	7
YDL175C	YDL175C	Protein of unknown function, contains a RING-type zinc finger domain	YNR073C	YNR073C	Outative mannitol dehydrogenase with similarity to E. coli D-mannonate oxidoreductase; Yel070p and Ynr073p are identical proteins	4	6	2	2	0	0	0	0	0						0	0	1
YDL179W	PCL9	Cyclin that associates with Pho85p	YMR147W	YMR147W	Protein of unknown function	17	3	2	2	0	0	0	0	0						0	0	1
YDL186W	YDL186W	Protein of unknown function	YJL167W	ERG20	Farnesyl pyrophosphate synthetase (FPP synthetase), may be rate-limiting step in sterol biosynthesis pathway	3	18	1	1	0	0	0	0	0						0	0	1
YDL192W	ARF1	GTP-binding protein involved in assembly of coated vesicles of the secretory system, member of the arf family	YGR130C	YGR130C	Protein with similarity to Entamoeba histolytica myosin heavy chain PIR	62	4	1	2	0	0	0	0	0						0	0	1
YDL193W	YDL193W	Protein associated with lipid particles	YGR062C	COX18	Protein required for activity of mitochondrial cytochrome oxidase	3	5	2	2	0	0	0	0	0						0	0	1
YDL196W	YDL196W	Protein of unknown function	YDL094C	YDL094C	Protein of unknown function	2	3	2	2	0	0	0	0	0						0	0	1
YDL196W	YDL196W	Protein of unknown function	YER071C	YER071C	Protein of unknown function	2	4	2	2	0	0	0	0	0						0	0	1
YDL203C	YDL203C	Protein of unknown function	YER125W	RSP5	Essential ubiquitin-protein ligase (E3 enzyme), a member of HECT domain family of ligases	5	49	2	2	0	0	0	0	0						0	0	1
YDL203C	YDL203C	Protein of unknown function	YGR058W	YGR058W	Protein of unknown function	5	5	4	7	1	0	0	0	0						0	0	5
YDL203C	YDL203C	Protein of unknown function	YJL110C	GZF3	GATA-type zinc finger transcription factor, involved in nitrogen repression of Gat1p-dependent expression	5	14	4	7	0	0	0	0	0						0	0	1
YDL203C	YDL203C	Protein of unknown function	YPL124W	NIP29	Protein of the spindle pole body	5	16	3	4	0	0	0	0	0						0	0	14
YDL208W	NHP2	Nucleolar protein required in association with H/ACA snoRNAs for ribosomal RNA pseudouridinylation	YNL124W	YNL124W	Protein of unknown function	15	4	2	2	0	0	0	0	0						0	0	7
YDL209C	YDL209C	Putative spliceosomal protein with similarity to S. pombe cwf2p	YLR426W	YLR426W	Protein with similarity to Fox2p, E. coli 3-oxoacyl-[acyl-carrier protein] reductase and insect-type alcohol dehydrogenase/ribitol dehydrogenase family	5	4	2	2	0	0	0	0	0						0	0	1
YDL214C	YDL214C	Serine/threonine protein kinase with similarity members of the NPR1 subfamily	YCR086W	YCR086W	Protein possibly involved in sporulation	7	6	3	5	0	0	0	0	0						0	0	1
YDL214C	YDL214C	Serine/threonine protein kinase with similarity members of the NPR1 subfamily	YEL013W	VAC8	Vacuolar protein involved in vacuolar inheritance and protein targeting from the cytoplasm to vacuole	7	17	1	2	0	0	0	0	0						0	0	1
YDL216C	YDL216C	Protein of unknown function	YCR077C	PAT1	Protein required for faithful chromosome transmission and normal translation initiation	7	12	2	2	0	0	0	0	0						0	0	1
YDL220C	CDC13	Telomere-binding protein involved in protection of the telomere and required for access of telomerase to the chromosomal terminus	YDR082W	STN1	Protein involved in telomere size regulation, associates with Cdc13p	55	8	6	31	0	1	1	0	0						0	0	1
YDL226C	GCS1	GTPase-activating protein (GAP) for ADP-ribosylation factors Arf1p and Arf2p, member of the Gcs1p/Glo3p/Sps18p family	YBL098W	YBL098W	Kylnurenine 3-hydroxylase involved in tryptophan degradation and nicotinic acid synthesis	20	5	2	2	0	0	0	0	0						0	0	1
YDL226C	GCS1	GTPase-activating protein (GAP) for ADP-ribosylation factors Arf1p and Arf2p, member of the Gcs1p/Glo3p/Sps18p family	YEL064C	YEL064C	Putative membrane transporter of the amino acid/auxin permease (AAAP) family	20	8	3	4	0	0	0	0	0						0	0	1
YDL226C	GCS1	GTPase-activating protein (GAP) for ADP-ribosylation factors Arf1p and Arf2p, member of the Gcs1p/Glo3p/Sps18p family	YER118C	SHO1	Osmosensor in the HOG1 MAP kinase, high-osmolarity signal transduction pathway, has an SH3 domain	20	24	2	2	0	0	0	0	0						0	0	21
YDL226C	GCS1	GTPase-activating protein (GAP) for ADP-ribosylation factors Arf1p and Arf2p, member of the Gcs1p/Glo3p/Sps18p family	YGL161C	YGL161C	Protein of unknown function	20	3	2	2	0	0	0	0	0						0	0	2
YDL226C	GCS1	GTPase-activating protein (GAP) for ADP-ribosylation factors Arf1p and Arf2p, member of the Gcs1p/Glo3p/Sps18p family	YGL198W	YGL198W	Protein with similarity to NADH-ubiquinone oxidoreductase chain 2 of C. elegans	20	5	3	4	0	0	0	0	0						0	0	12
YDL226C	GCS1	GTPase-activating protein (GAP) for ADP-ribosylation factors Arf1p and Arf2p, member of the Gcs1p/Glo3p/Sps18p family	YGR172C	YIP1	Protein involved in vesicular transport; interacts with transport GTPases Ypt1p and Ypt31p at the Golgi membrane	20	6	3	4	0	0	0	0	0						0	0	31
YDL226C	GCS1	GTPase-activating protein (GAP) for ADP-ribosylation factors Arf1p and Arf2p, member of the Gcs1p/Glo3p/Sps18p family	YJL151C	YJL151C	Protein of unknown function	20	4	3	4	0	0	0	0	0						0	0	15
YDL226C	GCS1	GTPase-activating protein (GAP) for ADP-ribosylation factors Arf1p and Arf2p, member of the Gcs1p/Glo3p/Sps18p family	YKL126W	YPK1	Serine/threonine protein kinase with similarity to protein kinase C, possibly involved in a sphingolipid-mediated signaling pathway	20	16	3	4	0	0	0	0	0						0	0	1
YDL226C	GCS1	GTPase-activating protein (GAP) for ADP-ribosylation factors Arf1p and Arf2p, member of the Gcs1p/Glo3p/Sps18p family	YKR088C	YKR088C	Protein of unknown function	20	6	3	4	0	0	0	0	0						0	0	16
YDL226C	GCS1	GTPase-activating protein (GAP) for ADP-ribosylation factors Arf1p and Arf2p, member of the Gcs1p/Glo3p/Sps18p family	YOL129W	YOL129W	Protein of unknown function	20	5	3	4	0	0	0	0	0						0	0	3
YDL226C	GCS1	GTPase-activating protein (GAP) for ADP-ribosylation factors Arf1p and Arf2p, member of the Gcs1p/Glo3p/Sps18p family	YOR327C	SNC2	Synaptobrevin (v-SNARE) homolog present on post-Golgi vesicles	20	27	3	4	0	0	0	0	0						0	0	29
YDL226C	GCS1	GTPase-activating protein (GAP) for ADP-ribosylation factors Arf1p and Arf2p, member of the Gcs1p/Glo3p/Sps18p family	YPR113W	PIS1	CDP-diacylglycerol-inositol 3-phosphatidyltransferase;	20	24	2	2	0	0	0	0	0						0	0	5
YDL226C	GCS1	GTPase-activating protein (GAP) for ADP-ribosylation factors Arf1p and Arf2p, member of the Gcs1p/Glo3p/Sps18p family	YPR183W	DPM1	Dolichol-phosphate mannosyltransferase; transfers mannose from GDP-Man to Dol-P	20	28	1	1	0	0	0	0	0						0	0	30
YDL231C	BRE4	Protein of unknown function, has a putative zinc finger domain	YCR016W	YCR016W	Protein of unknown function	5	4	3	4	0	0	0	0	0						0	0	1
YDL237W	YDL237W	Protein of unknown function	YLR085C	ARP6	Protein with weak similarity to actin and actin-related proteins Arp2p, Arp3p, and Arp5p	3	6	3	4	0	0	0	0	0						0	0	1
YDL238C	YDL238C	Putative guanine deaminase	YBR284W	YBR284W	Protein with similarity to AMP deaminase	6	6	2	2	0	0	0	0	0						0	0	5
YDL239C	YDL239C	Putative coiled-coil protein, has similarity to S. cerevisiae Cnm67p, a spindle pole body and nuclear migration protein	YAL028W	YAL028W	Protein of unknown function	4	5	4	7	0	0	0	0	0						0	0	3
YDL239C	YDL239C	Putative coiled-coil protein, has similarity to S. cerevisiae Cnm67p, a spindle pole body and nuclear migration protein	YAR018C	KIN3	Serine/threonine protein kinase	4	15	4	7	0	0	0	0	0						0	0	1
YDL239C	YDL239C	Putative coiled-coil protein, has similarity to S. cerevisiae Cnm67p, a spindle pole body and nuclear migration protein	YBR072W	HSP26	Heat shock protein of 26kD, expressed during entry to stationary phase and induced by osmostress	4	52	1	1	0	0	0	0	0						0	0	3
YDL239C	YDL239C	Putative coiled-coil protein, has similarity to S. cerevisiae Cnm67p, a spindle pole body and nuclear migration protein	YDL030W	PRP9	Pre-mRNA splicing factor (snRNA-associated protein), required for addition of U2 snRNA to prespliceosomes, has two C2H2-type zinc fingers	4	28	2	2	0	0	0	0	0						0	0	1
YDL239C	YDL239C	Putative coiled-coil protein, has similarity to S. cerevisiae Cnm67p, a spindle pole body and nuclear migration protein	YDR148C	KGD2	2-oxoglutarate dehydrogenase complex E2 component	4	15	2	5	0	0	0	0	0						0	0	3
YDL239C	YDL239C	Putative coiled-coil protein, has similarity to S. cerevisiae Cnm67p, a spindle pole body and nuclear migration protein	YDR273W	YDR273W	Component of the prospore membrane	4	5	4	7	0	0	0	0	0						0	0	5
YDL239C	YDL239C	Putative coiled-coil protein, has similarity to S. cerevisiae Cnm67p, a spindle pole body and nuclear migration protein	YER086W	ILV1	Serine and threonine dehydratase (anabolic), first step in isoleucine biosynthesis pathway	4	25	2	3	0	0	0	0	0						0	0	2
YDL239C	YDL239C	Putative coiled-coil protein, has similarity to S. cerevisiae Cnm67p, a spindle pole body and nuclear migration protein	YGR268C	YGR268C	Protein of unknown function	4	5	4	7	0	0	0	0	0						0	0	5
YDL239C	YDL239C	Putative coiled-coil protein, has similarity to S. cerevisiae Cnm67p, a spindle pole body and nuclear migration protein	YHR184W	SSP1	Meiosis-specific protein, required for proper completion of meiotic division and spore formation	4	7	4	7	1	0	0	0	0						0	0	4
YDL239C	YDL239C	Putative coiled-coil protein, has similarity to S. cerevisiae Cnm67p, a spindle pole body and nuclear migration protein	YKL023W	YKL023W	Protein of unknown function	4	6	3	6	0	0	0	0	0						0	0	1
YDL239C	YDL239C	Putative coiled-coil protein, has similarity to S. cerevisiae Cnm67p, a spindle pole body and nuclear migration protein	YKL103C	LAP4	Aminopeptidase I (yscI, API) of the vacuole	4	52	3	6	0	0	0	0	0						0	0	23
YDL239C	YDL239C	Putative coiled-coil protein, has similarity to S. cerevisiae Cnm67p, a spindle pole body and nuclear migration protein	YLR072W	YLR072W	Protein of unknown function	4	5	4	7	0	0	0	0	0						0	0	4
YDL239C	YDL239C	Putative coiled-coil protein, has similarity to S. cerevisiae Cnm67p, a spindle pole body and nuclear migration protein	YLR242C	ARV1	Protein required for viability in are1 and are2 null mutants	4	3	3	4	0	0	0	0	0						0	0	1
YDL239C	YDL239C	Putative coiled-coil protein, has similarity to S. cerevisiae Cnm67p, a spindle pole body and nuclear migration protein	YLR423C	APG17	Protein involved in authophagy	4	6	4	7	0	0	0	0	0						0	0	34
YDL239C	YDL239C	Putative coiled-coil protein, has similarity to S. cerevisiae Cnm67p, a spindle pole body and nuclear migration protein	YML042W	CAT2	Carnitine O-acetyltransferase, peroxisomal and mitochondrial	4	18	2	2	0	0	0	0	0						0	0	3
YDL239C	YDL239C	Putative coiled-coil protein, has similarity to S. cerevisiae Cnm67p, a spindle pole body and nuclear migration protein	YMR124W	YMR124W	Protein of unknown function, has potential coiled-coil region	4	3	3	4	0	0	0	0	0						0	0	1
YDL239C	YDL239C	Putative coiled-coil protein, has similarity to S. cerevisiae Cnm67p, a spindle pole body and nuclear migration protein	YNR012W	URK1	Uridine kinase, converts ATP and uridine to ADP and UMP	4	7	3	5	0	0	0	0	0						0	0	1
YDL239C	YDL239C	Putative coiled-coil protein, has similarity to S. cerevisiae Cnm67p, a spindle pole body and nuclear migration protein	YOL083W	YOL083W	Protein of unknown function	4	5	4	7	0	0	0	0	0						0	0	1
YDL239C	YDL239C	Putative coiled-coil protein, has similarity to S. cerevisiae Cnm67p, a spindle pole body and nuclear migration protein	YOL091W	SPO21	Component of the meiotic plaque, required for formation of the prospore membrane	4	8	4	7	1	0	0	0	0						0	0	1
YDL239C	YDL239C	Putative coiled-coil protein, has similarity to S. cerevisiae Cnm67p, a spindle pole body and nuclear migration protein	YOR284W	YOR284W	Protein of unknown function	4	5	4	7	0	0	0	0	0						0	0	1
YDL239C	YDL239C	Putative coiled-coil protein, has similarity to S. cerevisiae Cnm67p, a spindle pole body and nuclear migration protein	YOR324C	YOR324C	Protein of unknown function	4	5	3	4	0	0	0	0	0						0	0	4
YDL239C	YDL239C	Putative coiled-coil protein, has similarity to S. cerevisiae Cnm67p, a spindle pole body and nuclear migration protein	YPL049C	DIG1	MAP kinase-associated protein involved in negative regulation of invasive growth	4	12	4	7	0	0	0	0	0						0	0	1
YDL239C	YDL239C	Putative coiled-coil protein, has similarity to S. cerevisiae Cnm67p, a spindle pole body and nuclear migration protein	YPL070W	YPL070W	Protein of unknown function	4	4	4	7	0	0	0	0	0						0	0	4
YDL239C	YDL239C	Putative coiled-coil protein, has similarity to S. cerevisiae Cnm67p, a spindle pole body and nuclear migration protein	YPL124W	NIP29	Protein of the spindle pole body	4	16	3	4	0	0	0	0	0						0	0	7
YDL239C	YDL239C	Putative coiled-coil protein, has similarity to S. cerevisiae Cnm67p, a spindle pole body and nuclear migration protein	YPL255W	BBP1	Protein of the spindle pole body that binds to Bfr1p	4	8	3	4	0	0	0	0	0						0	0	7
YDL243C	AAD4	Putative aryl-alcohol dehydrogenase, may participates in late steps of degradation of aromatic compounds that arise from the degradation of lignocellulose	YNL331C	AAD14	Putative aryl alcohol dehydrogenase, may participate in late steps of degradation of aromatic compounds that arise from the degradation of lignocellulose	9	8	7	30	0	0	0	0	0	methylmethanesulfonate					0	0	1
YDR001C	NTH1	Neutral trehalase	YLR270W	YLR270W	Protein of unknown function	41	4	4	7	1	0	0	0	0						0	0	1
YDR004W	RAD57	Component of recombinosome complex involved in meiotic recombination and recombinational repair, with Rad55p promotes DNA strand exchange by Rad51p recombinase	YJL023C	PET130	Protein required for mitochondrial protein synthesis	79	2	2	2	0	0	0	0	0						0	0	1
YDR006C	SOK1	Protein that can when overexpressed suppress mutants of cAMP-dependent protein kinase	YOR178C	GAC1	Regulatory subunit for protein serine/threonine phosphatase Glc7p	7	29	4	12	0	0	0	0	0						0	0	1
YDR013W	YDR013W	Protein of unknown function	YDR489W	YDR489W	Protein of unknown function	4	3	3	5	1	0	0	0	0						0	0	13
YDR018C	YDR018C	Putative acyltransferase with similarity to Ybr042p	YDR479C	YDR479C	Protein of unknown function	5	3	2	2	0	0	0	0	0						0	0	1
YDR020C	YDR020C	Protein with weak similarity to uridine kinases and phosphoribulokinases	YDR020C	YDR020C	Protein with weak similarity to uridine kinases and phosphoribulokinases	5	5			0	0	0	0	0						0	0	6
YDR020C	YDR020C	Protein with weak similarity to uridine kinases and phosphoribulokinases	YNR012W	URK1	Uridine kinase, converts ATP and uridine to ADP and UMP	5	7	3	5	1	0	0	0	0						0	0	13
YDR026C	YDR026C	Protein with similarity to Reb1p	YBL092W	RPL32	Ribosomal protein L32	5	13	1	1	0	0	0	0	0						0	0	1
YDR026C	YDR026C	Protein with similarity to Reb1p	YDL030W	PRP9	Pre-mRNA splicing factor (snRNA-associated protein), required for addition of U2 snRNA to prespliceosomes, has two C2H2-type zinc fingers	5	28	2	2	0	0	0	0	0						0	0	5
YDR026C	YDR026C	Protein with similarity to Reb1p	YKR092C	SRP40	Suppressor of rpc40 and rpb10 mutations	5	10	3	4	0	0	0	0	0						0	0	1
YDR030C	RAD28	Protein involved in the same pathway as Rad26p, has WD (WD-40) repeats	YNL124W	YNL124W	Protein of unknown function	9	4	2	2	0	0	0	0	0						0	0	1
YDR034C	LYS14	Transcriptional activator of lysine pathway genes with 2-aminoadipate semialdehyde as coinducer	YAR007C	RFA1	DNA replication factor A, 69K subunit, binds single-stranded DNA	16	67	3	4	0	0	0	0	0						0	0	1
YDR034C	LYS14	Transcriptional activator of lysine pathway genes with 2-aminoadipate semialdehyde as coinducer	YBR057C	MUM2	Protein required for premeiotic DNA synthesis and sporulation	16	6	2	2	0	0	0	0	0						0	0	2
YDR034C	LYS14	Transcriptional activator of lysine pathway genes with 2-aminoadipate semialdehyde as coinducer	YBR144C	YBR144C	Protein of unknown function	16	3	2	2	0	0	0	0	0						0	0	1
YDR034C	LYS14	Transcriptional activator of lysine pathway genes with 2-aminoadipate semialdehyde as coinducer	YBR145W	ADH5	Alcohol dehydrogenase, zinc-dependent, also called formaldehyde dehydrogenase	16	47	2	2	0	0	0	0	0						0	0	2
YDR034C	LYS14	Transcriptional activator of lysine pathway genes with 2-aminoadipate semialdehyde as coinducer	YBR180W	DTR1	Dityrosine transporter, member of the multidrug-resistance 12-spanner (DHA12) family of the major facilitator superfamily (MFS-MDR)	16	10	3	4	0	0	0	0	0						0	0	2
YDR034C	LYS14	Transcriptional activator of lysine pathway genes with 2-aminoadipate semialdehyde as coinducer	YCR057C	PWP2	Periodic tryptophan protein, has eight WD (WD-40) repeats	16	11	2	2	0	0	0	0	0						0	0	1
YDR034C	LYS14	Transcriptional activator of lysine pathway genes with 2-aminoadipate semialdehyde as coinducer	YCR095C	YCR095C	Protein of unknown function	16	6	2	2	0	0	0	0	0						0	0	1
YDR034C	LYS14	Transcriptional activator of lysine pathway genes with 2-aminoadipate semialdehyde as coinducer	YDL065C	PEX19	Farnesylated protein required for peroxisome biogenesis (peroxin)	16	11	2	2	0	0	0	0	0						0	0	1
YDR034C	LYS14	Transcriptional activator of lysine pathway genes with 2-aminoadipate semialdehyde as coinducer	YDL085W	YDL085W	Mitochondrial NADH dehydrogenase that catalyzes the oxidation of cytosolic NADH	16	8	2	2	0	0	0	0	0						0	0	1
YDR034C	LYS14	Transcriptional activator of lysine pathway genes with 2-aminoadipate semialdehyde as coinducer	YDL138W	RGT2	Low-affinity glucose sensor responsible for induction of gene expression in the presence of high glucose, member of the glucose sensor subfamily of the hexose transporter family of the major facilitator superfamily (MFS)	16	40	2	2	0	0	0	0	0						0	0	1
YDR034C	LYS14	Transcriptional activator of lysine pathway genes with 2-aminoadipate semialdehyde as coinducer	YDL155W	CLB3	G2/M-phase-specific cyclin	16	49	2	2	0	0	0	0	0						0	0	1
YDR034C	LYS14	Transcriptional activator of lysine pathway genes with 2-aminoadipate semialdehyde as coinducer	YDL247W	YDL247W	Protein with similarity to maltose permeases including Yjr160p, Mal31p, Mal61p, member of the hexose transporter family of the major facilitator superfamily (MFS)	16	8	2	2	0	0	0	0	0						0	0	1
YDR034C	LYS14	Transcriptional activator of lysine pathway genes with 2-aminoadipate semialdehyde as coinducer	YDR023W	SES1	Seryl-tRNA synthetase, cytoplasmic; member of class II family of aminoacyl-tRNA synthetases	16	24	2	2	0	0	0	0	0						0	0	2
YDR034C	LYS14	Transcriptional activator of lysine pathway genes with 2-aminoadipate semialdehyde as coinducer	YDR131C	YDR131C	Protein of unknown function, contains an F-box	16	4	3	4	0	0	0	0	0						0	0	1
YDR034C	LYS14	Transcriptional activator of lysine pathway genes with 2-aminoadipate semialdehyde as coinducer	YDR259C	YAP6	Transcription factor of the basic leucine zipper (bZIP) family, involved in salt tolerance, member of a fungal-specific family of bZIP proteins	16	7	3	4	0	0	0	0	0						0	0	1
YDR034C	LYS14	Transcriptional activator of lysine pathway genes with 2-aminoadipate semialdehyde as coinducer	YDR277C	MTH1	Repressor of hexose transport genes	16	24	3	4	0	0	0	0	0						0	0	1
YDR034C	LYS14	Transcriptional activator of lysine pathway genes with 2-aminoadipate semialdehyde as coinducer	YDR342C	HXT7	High-affinity hexose transporter, member of the hexose transporter family of the major facilitator superfamily (MFS), nearly identical to Hxt6p	16	29	2	2	0	0	0	0	0						0	0	1
YDR034C	LYS14	Transcriptional activator of lysine pathway genes with 2-aminoadipate semialdehyde as coinducer	YDR417C	YDR417C	Protein of unknown function	16	2	2	2	0	0	0	0	0						0	0	1
YDR034C	LYS14	Transcriptional activator of lysine pathway genes with 2-aminoadipate semialdehyde as coinducer	YDR438W	YDR438W	Protein of unknown function	16	2	2	2	0	0	0	0	0						0	0	1
YDR034C	LYS14	Transcriptional activator of lysine pathway genes with 2-aminoadipate semialdehyde as coinducer	YDR449C	YDR449C	Protein of unknown function, localized to the nucleus	16	5	2	2	0	0	0	0	0						0	0	2
YDR034C	LYS14	Transcriptional activator of lysine pathway genes with 2-aminoadipate semialdehyde as coinducer	YDR456W	NHX1	Late endosomal Na+/H+ antiporter	16	12	2	2	0	0	0	0	0						0	0	1
YDR034C	LYS14	Transcriptional activator of lysine pathway genes with 2-aminoadipate semialdehyde as coinducer	YER038C	YER038C	Protein of unknown function	16	4	1	2	0	0	0	0	0						0	0	1
YDR034C	LYS14	Transcriptional activator of lysine pathway genes with 2-aminoadipate semialdehyde as coinducer	YER043C	SAH1	Adenosylhomocysteinase	16	10	3	4	0	0	0	0	0						0	0	3
YDR034C	LYS14	Transcriptional activator of lysine pathway genes with 2-aminoadipate semialdehyde as coinducer	YER044C	YER044C	Protein involved in synthesis of ergosterol	16	6	3	4	0	0	0	0	0						0	0	1
YDR034C	LYS14	Transcriptional activator of lysine pathway genes with 2-aminoadipate semialdehyde as coinducer	YER064C	YER064C	Protein with similarity to members of a putative transporter family that includes Ybr089p, Yer064p, Yer119p, Yil088p, Ykl146p, and Ynl101p	16	6	3	4	0	0	0	0	0						0	0	1
YDR034C	LYS14	Transcriptional activator of lysine pathway genes with 2-aminoadipate semialdehyde as coinducer	YFR021W	YFR021W	Protein of unknown function	16	3	3	4	0	0	0	0	0						0	0	1
YDR034C	LYS14	Transcriptional activator of lysine pathway genes with 2-aminoadipate semialdehyde as coinducer	YFR046C	YFR046C	Protein of unknown function	16	4	3	4	0	0	0	0	0						0	0	1
YDR034C	LYS14	Transcriptional activator of lysine pathway genes with 2-aminoadipate semialdehyde as coinducer	YFR055W	YFR055W	Protein with similarity to E. coli cystathionine beta-lyase	16	8	3	4	0	0	0	0	0						0	0	1
YDR034C	LYS14	Transcriptional activator of lysine pathway genes with 2-aminoadipate semialdehyde as coinducer	YGL125W	MET13	Methylenetetrahydrofolate reductase (MTHFR), essential for methionine biosynthesis	16	18	2	2	0	0	0	0	0						0	0	1
YDR034C	LYS14	Transcriptional activator of lysine pathway genes with 2-aminoadipate semialdehyde as coinducer	YGL169W	SUA5	Protein involved in translation initiation, mutation suppresses the effect of an aberrant upstream ATG in CYC1	16	6	2	2	0	0	0	0	0						0	0	2
YDR034C	LYS14	Transcriptional activator of lysine pathway genes with 2-aminoadipate semialdehyde as coinducer	YGL181W	GTS1	Putative zinc-finger transcription factor of the Gcs1p/Glo3p/Sps18p family, involved in heat resistance, flocculation, and timing of bud emergence	16	12	2	2	0	0	0	0	0						0	0	1
YDR034C	LYS14	Transcriptional activator of lysine pathway genes with 2-aminoadipate semialdehyde as coinducer	YGL223C	YGL223C	Protein of unknown function	16	4	3	4	0	0	0	0	0						0	0	1
YDR034C	LYS14	Transcriptional activator of lysine pathway genes with 2-aminoadipate semialdehyde as coinducer	YGR111W	YGR111W	Protein with similarity to southern house mosquito carboxylesterase PIR	16	6	3	4	0	0	0	0	0						0	0	1
YDR034C	LYS14	Transcriptional activator of lysine pathway genes with 2-aminoadipate semialdehyde as coinducer	YGR113W	DAM1	Duo1p-interacting protein, required for maintenance of spindle integrity during mitosis	16	6	2	2	0	0	0	0	0						0	0	3
YDR034C	LYS14	Transcriptional activator of lysine pathway genes with 2-aminoadipate semialdehyde as coinducer	YGR124W	ASN2	Asparagine synthetase (L-aspartate	16	16	3	4	0	0	0	0	0						0	0	1
YDR034C	LYS14	Transcriptional activator of lysine pathway genes with 2-aminoadipate semialdehyde as coinducer	YGR189C	CRH1	Cell wall protein	16	12	3	4	0	0	0	0	0						0	0	1
YDR034C	LYS14	Transcriptional activator of lysine pathway genes with 2-aminoadipate semialdehyde as coinducer	YGR295C	COS6	Member of the COS family of subtelomerically-encoded proteins	16	5	2	2	0	0	0	0	0						0	0	1
YDR034C	LYS14	Transcriptional activator of lysine pathway genes with 2-aminoadipate semialdehyde as coinducer	YHL004W	MRP4	Mitochondrial ribosomal protein of the small subunit (E. coli S2)	16	9	2	2	0	0	0	0	0						0	0	1
YDR034C	LYS14	Transcriptional activator of lysine pathway genes with 2-aminoadipate semialdehyde as coinducer	YHR060W	VMA22	Protein involved in vacuolar H(+)-ATPase (V-ATPase) assembly or function, essential for V-ATPase activity	16	13	3	4	0	0	0	0	0						0	0	1
YDR034C	LYS14	Transcriptional activator of lysine pathway genes with 2-aminoadipate semialdehyde as coinducer	YIL045W	PIG2	Protein that interacts with Gsy2p, possible regulatory subunit for the PP1-family protein phosphatase Glc7p	16	7	3	4	0	0	0	0	0						0	0	1
YDR034C	LYS14	Transcriptional activator of lysine pathway genes with 2-aminoadipate semialdehyde as coinducer	YIL145C	YIL145C	Protein with similarity to E. coli pantoate beta-alanine ligase (pantothenate synthetase)	16	2	2	2	0	0	0	0	0						0	0	1
YDR034C	LYS14	Transcriptional activator of lysine pathway genes with 2-aminoadipate semialdehyde as coinducer	YIR026C	YVH1	Protein-tyrosine phosphatase (PTPase) with similarity to vaccinia VH1	16	11	3	4	0	0	0	0	0						0	0	1
YDR034C	LYS14	Transcriptional activator of lysine pathway genes with 2-aminoadipate semialdehyde as coinducer	YJL002C	OST1	Oligosaccharyltransferase alpha subunit, member of a complex of 8 ER proteins that transfers core oligosaccharide from dolichol carrier to Asn-X-Ser/Thr motif	16	14	0	0	0	0	0	0	0						0	0	2
YDR034C	LYS14	Transcriptional activator of lysine pathway genes with 2-aminoadipate semialdehyde as coinducer	YJL185C	YJL185C	Protein of unknown function	16	5	3	4	0	0	0	0	0						0	0	1
YDR034C	LYS14	Transcriptional activator of lysine pathway genes with 2-aminoadipate semialdehyde as coinducer	YJR075W	HOC1	Subunit of the Anp1p-Hoc1p-Mnn11p-Mnn9p mannosyltransferase complex of the Golgi involved in cell wall integrity	16	9	3	4	0	0	0	0	0						0	0	1
YDR034C	LYS14	Transcriptional activator of lysine pathway genes with 2-aminoadipate semialdehyde as coinducer	YKL068W	NUP100	Nuclear pore protein (nucleoporin) of the GLFG family; may be involved in binding and translocation of proteins during nucleocytoplasmic transport	16	38	3	4	0	0	0	0	0						0	0	2
YDR034C	LYS14	Transcriptional activator of lysine pathway genes with 2-aminoadipate semialdehyde as coinducer	YKR048C	NAP1	Nucleosome assembly protein that plays a role in assembly of histones into octamer, required for full expression of Clb2p functions	16	23	3	4	0	0	0	0	0						0	0	2
YDR034C	LYS14	Transcriptional activator of lysine pathway genes with 2-aminoadipate semialdehyde as coinducer	YLR063W	YLR063W	Protein of unknown function	16	3	3	4	0	0	0	0	0						0	0	1
YDR034C	LYS14	Transcriptional activator of lysine pathway genes with 2-aminoadipate semialdehyde as coinducer	YLR098C	CHA4	Zinc-finger protein required for transcriptional activation of CHA1, has a Zn[2]-Cys[6] fungal-type binuclear cluster domain	16	13	3	4	0	0	0	0	0						0	0	1
YDR034C	LYS14	Transcriptional activator of lysine pathway genes with 2-aminoadipate semialdehyde as coinducer	YLR105C	SEN2	tRNA splicing endonuclease, beta subunit, has active site for 5' splice site cleavage	16	16	3	4	0	0	0	0	0						0	0	1
YDR034C	LYS14	Transcriptional activator of lysine pathway genes with 2-aminoadipate semialdehyde as coinducer	YLR191W	PEX13	Peroxisomal biogenesis protein (peroxin) that serves as a docking target for the PTS1 receptor Pex5p, has an SH3 domain	16	16	3	4	0	0	0	0	0						0	0	1
YDR034C	LYS14	Transcriptional activator of lysine pathway genes with 2-aminoadipate semialdehyde as coinducer	YLR328W	YLR328W	Nicotinamide mononucleotide (NMN) adenylyltransferase	16	6	3	4	0	0	0	0	0						0	0	1
YDR034C	LYS14	Transcriptional activator of lysine pathway genes with 2-aminoadipate semialdehyde as coinducer	YML116W	ATR1	Membrane transporter conferring aminotriazole and 4-nitroquinoline-1-oxide (4NQO) resistance, member of the multidrug-resistance 14-spanner (DHA14) family of the major facilitator superfamily (MFS-MDR)	16	23	3	4	0	0	0	0	0						0	0	1
YDR034C	LYS14	Transcriptional activator of lysine pathway genes with 2-aminoadipate semialdehyde as coinducer	YMR064W	AEP1	Protein required for accumulation of mitochondrial transcript of ATP9/OLI1	16	8	1	2	0	0	0	0	0						0	0	1
YDR034C	LYS14	Transcriptional activator of lysine pathway genes with 2-aminoadipate semialdehyde as coinducer	YMR094W	CTF13	Component (subunit c) of Cbf3 kinetochore complex, contains an F-box domain	16	38	2	2	0	0	0	0	0						0	0	1
YDR034C	LYS14	Transcriptional activator of lysine pathway genes with 2-aminoadipate semialdehyde as coinducer	YMR187C	YMR187C	Protein of unknown function	16	4	3	4	0	0	0	0	0						0	0	1
YDR034C	LYS14	Transcriptional activator of lysine pathway genes with 2-aminoadipate semialdehyde as coinducer	YOR009W	YOR009W	Member of the seripauperin (PAU) family of possible cell wall mannoproteins	16	12	3	4	0	0	0	0	0						0	0	1
YDR034C	LYS14	Transcriptional activator of lysine pathway genes with 2-aminoadipate semialdehyde as coinducer	YPL102C	YPL102C	Protein of unknown function	16	3	3	4	0	0	0	0	0						0	0	1
YDR034C	LYS14	Transcriptional activator of lysine pathway genes with 2-aminoadipate semialdehyde as coinducer	YPL114W	YPL114W	Protein of unknown function	16	4	3	4	0	0	0	0	0						0	0	1
YDR034C	LYS14	Transcriptional activator of lysine pathway genes with 2-aminoadipate semialdehyde as coinducer	YPL138C	YPL138C	Protein of unknown function	16	4	3	4	0	0	0	0	0						0	0	1
YDR034C	LYS14	Transcriptional activator of lysine pathway genes with 2-aminoadipate semialdehyde as coinducer	YPL178W	CBC2	Small subunit of nuclear cap-binding protein complex	16	22	3	4	0	0	0	0	0						0	0	2
YDR034C	LYS14	Transcriptional activator of lysine pathway genes with 2-aminoadipate semialdehyde as coinducer	YPR136C	YPR136C	Protein of unknown function	16	2	2	2	0	0	0	0	0						0	0	1
YDR034C	LYS14	Transcriptional activator of lysine pathway genes with 2-aminoadipate semialdehyde as coinducer	YPR187W	RPO26	Shared subunit of RNA polymerases I, II, and III (ABC23)	16	56	2	2	0	0	0	0	0						0	0	1
YDR042C	YDR042C	Protein of unknown function	YLR413W	YLR413W	Protein of unknown function, induced during anaerobic growth	3	6	3	4	0	0	0	0	0						0	0	1
YDR052C	DBF4	Regulatory subunit for Cdc7p protein kinase, required for G1/S transition	YLR423C	APG17	Protein involved in authophagy	57	6	3	4	0	0	0	0	0						0	0	3
YDR052C	DBF4	Regulatory subunit for Cdc7p protein kinase, required for G1/S transition	YOR178C	GAC1	Regulatory subunit for protein serine/threonine phosphatase Glc7p	57	29	4	8	0	0	0	0	0						0	0	1
YDR076W	RAD55	Component of recombinosome complex involved in meiotic recombination and recombinational repair; with Rad57p promotes DNA strand exchange by Rad51p recombinase	YER095W	RAD51	Protein that stimulates pairing and strand-exchange between homologous single-stranded and double-stranded DNA, functionally similar to E. coli RecA protein	54	183	47	340	1	0	1	1	0						0	2	8
YDR078C	YDR078C	Protein of unknown function	YHL006C	SHU1	Protein of unknown function	5	4	4	7	1	0	0	0	0						0	0	4
YDR078C	YDR078C	Protein of unknown function	YIL152W	YIL152W	Protein of unknown function	5	2	2	2	0	0	0	0	0						0	0	1
YDR078C	YDR078C	Protein of unknown function	YLR376C	YLR376C	Protein of unknown function	5	6	4	7	0	0	0	0	0						0	0	1
YDR084C	YDR084C	Protein of unknown function	YGL198W	YGL198W	Protein with similarity to NADH-ubiquinone oxidoreductase chain 2 of C. elegans	5	5	4	7	1	0	0	0	0						0	0	48
YDR088C	SLU7	Pre-mRNA splicing factor affecting 3' splice site choice, required for the second catalytic step of splicing	YGR232W	NAS6	Protein of unknown function, interacts with 26S proteasome	22	7	4	7	0	0	0	0	0						0	0	2
YDR091C	RLI1	Putative ortholog of human Rnase L inhibitor (RLI) of the interferon-regulated 2-5A pathway, putative ortholog of C. elegans Y39E4B.1, member of the non-transporter group in the ATP-binding cassette (ABC) superfamily	YGL185C	YGL185C	Protein with similarity to D-2-hydroxyacid dehydrogenase	7	3	2	2	0	0	0	0	0						0	0	1
YDR091C	RLI1	Putative ortholog of human Rnase L inhibitor (RLI) of the interferon-regulated 2-5A pathway, putative ortholog of C. elegans Y39E4B.1, member of the non-transporter group in the ATP-binding cassette (ABC) superfamily	YLR192C	HCR1	Putative component of translation initiation factor eIF3, has similarity to human eIF3 p35 subunit	7	5	2	2	0	0	0	0	0						0	0	12
YDR100W	YDR100W	Protein of unknown function	YDR100W	YDR100W	Protein of unknown function	3	3			0	0	0	0	0						0	0	2
YDR105C	YDR105C	Protein of unknown function	YNL160W	YGP1	Secreted glycoprotein produced in response to nutrient limitation	4	8	1	2	0	0	0	0	0						0	0	1
YDR107C	YDR107C	Protein with strong similarity to Emp70p	YDR072C	IPT1	Inositolphosphotransferase 1, required for synthesis of mannosyl diphosphorylinositol ceramide (M(IP)2C) the most abundant and complex sphingolipid	5	19	3	4	0	0	0	0	0						0	0	1
YDR110W	FOB1	Protein required for blocking the replication fork and recombinational hotspot activity at the HOT1 site in rDNA	YLR095C	IOC2	Protein of unknown function	12	4	3	4	0	0	0	0	0						0	0	1
YDR120C	TRM1	N2,N2-dimethylguanine tRNA methyltransferase, required for methylation of G26 of both mitochondrial and cytoplasmic tRNAs	YCL011C	GBP2	Potential telomere-associated protein that binds single-stranded G-strand telomere sequence, has three RNA recognition (RRM) domains	14	13	1	2	0	0	0	0	0						0	0	1
YDR120C	TRM1	N2,N2-dimethylguanine tRNA methyltransferase, required for methylation of G26 of both mitochondrial and cytoplasmic tRNAs	YEL017W	YEL017W	Protein of unknown function	14	4	1	2	0	0	0	0	0						0	0	2
YDR120C	TRM1	N2,N2-dimethylguanine tRNA methyltransferase, required for methylation of G26 of both mitochondrial and cytoplasmic tRNAs	YIR038C	GTT1	Glutathione transferase	14	8	1	2	0	0	0	0	0						0	0	2
YDR120C	TRM1	N2,N2-dimethylguanine tRNA methyltransferase, required for methylation of G26 of both mitochondrial and cytoplasmic tRNAs	YLR035C	MLH2	Mismatch repair protein and homolog of E. coli MutL	14	12	1	2	0	0	0	0	0						0	0	1
YDR136C	YDR136C	Protein of unknown function	YOL091W	SPO21	Component of the meiotic plaque, required for formation of the prospore membrane	3	8	3	4	0	0	0	0	0						0	0	1
YDR142C	PEX7	Peroxisomal biogenesis protein (peroxin) that serves as import receptor for proteins containing peroxisomal targeting signal 2 (PTS2), member of WD (WD-40) repeat family	YGR239C	PEX21	Peroxisomal biogenesis protein (peroxin), involved with Pex18p in Pex7p-mediated peroxisomal protein targeting	26	5	4	14	1	0	1	0	0						0	0	1
YDR142C	PEX7	Peroxisomal biogenesis protein (peroxin) that serves as import receptor for proteins containing peroxisomal targeting signal 2 (PTS2), member of WD (WD-40) repeat family	YHR160C	PEX18	Peroxisomal biogenesis protein (peroxin) involved with Pex21p in Pex7p-mediated peroxisomal protein targeting	26	5	5	16	1	0	1	0	0						0	0	1
YDR154C	YDR154C	Protein of unknown function	YCR009C	RVS161	Protein required for viability after N, C, or S starvation, for internalization step of endocytosis, and for cell fusion during mating; roles in endocytosis and in cell fusion are independent of one another	3	40	3	4	0	0	0	0	0						0	0	1
YDR155C	CPH1	Cyclophilin (peptidylprolyl cis-trans isomerase or PPIase) of the cytosol, plays a role in the stress response	YKR105C	YKR105C	Member of the multidrug-resistance 14-spanner (DHA14) family of the major facilitator superfamily (MFS-MDR)	27	9	1	2	0	0	0	0	0						0	0	1
YDR158W	HOM2	Aspartate-semialdehyde dehydrogenase (L-aspartate-beta-semialdehyde	YCR030C	YCR030C	Protein of unknown function	13	6	2	2	0	0	0	0	0						0	0	1
YDR172W	SUP35	Translational release factor eRF3, interacts with Sup45p (eRF1) to form translational release factor complex, also a prion responsible for the [PSI+] determinant	YOR297C	TIM18	Component of the inner mitochondrial membrane translocation complex	107	9	2	2	0	0	0	0	0						0	0	1
YDR176W	NGG1	Component of two nucleosomal histone acetyltransferase complexes	YCL010C	YCL010C	Protein of unknown function	65	4	3	4	0	0	0	0	0						0	0	8
YDR176W	NGG1	Component of two nucleosomal histone acetyltransferase complexes	YCR041W	YCR041W	Protein of unknown function	65	3	2	2	0	0	0	0	0						0	0	1
YDR176W	NGG1	Component of two nucleosomal histone acetyltransferase complexes	YDL239C	YDL239C	Putative coiled-coil protein, has similarity to S. cerevisiae Cnm67p, a spindle pole body and nuclear migration protein	65	4	3	4	0	0	0	0	0						0	0	7
YDR176W	NGG1	Component of two nucleosomal histone acetyltransferase complexes	YDR448W	ADA2	Component of two nucleosomal histone acetyltransferase complexes	65	75	57	413	0	0	1	1	0						20	176	11
YDR176W	NGG1	Component of two nucleosomal histone acetyltransferase complexes	YIL144W	TID3	Protein of the spindle pole body with similarity to myosin heavy chain, possible coiled-coil	65	11	2	2	0	0	0	0	0						0	0	2
YDR176W	NGG1	Component of two nucleosomal histone acetyltransferase complexes	YJR080C	YJR080C	Protein of unknown function	65	3	2	2	0	0	0	0	0						0	0	1
YDR176W	NGG1	Component of two nucleosomal histone acetyltransferase complexes	YLR423C	APG17	Protein involved in authophagy	65	6	3	4	0	0	0	0	0						0	1	4
YDR189W	SLY1	Protein involved in vesicle trafficking between endoplasmic reticulum and Golgi, member of the Sec1p family	YMR316W	DIA1	Protein of unknown function containing a zinc carboxypeptidase motif PS00133; mRNA abundance is reduced by the drug FK506 in a calcineurin- and immunophilin-dependent manner	31	5	2	2	0	0	0	0	0						0	0	1
YDR190C	RVB1	Putative 3' to 5' DNA/RNA helicase involved in ribosomal RNA processing	YPL235W	RVB2	Putative 5' to 3' DNA helicase involved in ribosomal RNA processing	12	11	9	56	0	0	1	0	0						6	26	15
YDR192C	NUP42	Nuclear pore protein (nucleoporin); has similarity to Nup159p	YOR134W	BAG7	Putative GTPase-activating protein (GAP)	27	5	3	4	0	0	0	0	0						0	0	1
YDR201W	SPC19	Protein of the spindle pole body	YKR037C	SPC34	Protein of the spindle pole body	4	5	4	13	1	0	0	0	0						0	0	1
YDR201W	SPC19	Protein of the spindle pole body	YKR083C	YKR083C	Protein with similarity to paramyosin	4	6	3	5	0	0	0	0	0						0	0	2
YDR205W	YDR205W	Member with Cot1p of the cation diffusion facilitator (CDF) family of membrane transporters	YNR039C	ZRG17	Zinc-regulated gene suggested to function in zinc-uptake, has weak similarity to Anopheles mitochondrial NADH dehydrogenase subunit 2		3			0	0	0	0	0						0	0	5
YDR226W	ADK1	Adenylate kinase (GTP	YOR176W	HEM15	Ferrochelatase (protoheme ferrolyase), last step in heme biosynthesis pathway; catalyzes insertion of ferrous iron into protoporphyrin IX	28	45	1	5	0	0	0	0	0						0	0	1
YDR228C	PCF11	Component of pre-mRNA cleavage and polyadenylation factor I, interacts with Rna14p and Rna15p	YOR250C	CLP1	Subunit of cleavage and polyadenylation factor IA,required for 3'-end processing of pre-mRNA	19	12	11	66	0	1	0	1	0						0	0	2
YDR229W	YDR229W	Protein of unknown function, possible coiled-coil protein	YGL066W	YGL066W	Protein with similarity to Dictyostelium discoideum G-box-binding factor	4	4	3	4	0	0	0	0	0						0	0	1
YDR229W	YDR229W	Protein of unknown function, possible coiled-coil protein	YJL017W	YJL017W	Protein of unknown function	4	6	0	0	0	0	0	0	0						0	0	1
YDR249C	YDR249C	Protein with weak similarity to cytochromes	YBR034C	HMT1	Protein arginine methyltransferase	3	22	2	2	0	0	0	0	0						0	0	1
YDR251W	PAM1	Coiled-coil protein and multicopy suppressor of loss of PP2A (genes PPH21, PPH22, and PPH3)	YPL057C	SUR1	Protein required for the synthesis of mannosylated sphingolipids	5	20	1	2	0	0	0	0	0						0	0	1
YDR252W	BTT1	Alternate beta subunit of the nascent polypeptide-associated complex, localized bound to ribosomes	YGR134W	YGR134W	Protein of unknown function	8	3	3	4	0	0	0	0	0						0	0	5
YDR252W	BTT1	Alternate beta subunit of the nascent polypeptide-associated complex, localized bound to ribosomes	YHR193C	EGD2	Alpha subunit of the nascent polypeptide-associated complex	8	12	5	20	0	0	1	0	0						0	0	1
YDR256C	CTA1	Catalase A, peroxisomal	YGL153W	PEX14	Peroxisomal peripheral membrane protein	48	12	3	10	0	0	0	0	0						0	0	40
YDR256C	CTA1	Catalase A, peroxisomal	YMR314W	PRE5	Proteasome subunit alpha6_sc	48	27	3	8	0	0	0	0	0						0	0	1
YDR259C	YAP6	Transcription factor of the basic leucine zipper (bZIP) family, involved in salt tolerance, member of a fungal-specific family of bZIP proteins	YER032W	FIR1	Protein probably involved in 3'-mRNA processing; interacts with Pap1p and Ref2p,	7	9	3	4	0	0	0	0	0						0	0	1
YDR259C	YAP6	Transcription factor of the basic leucine zipper (bZIP) family, involved in salt tolerance, member of a fungal-specific family of bZIP proteins	YKR048C	NAP1	Nucleosome assembly protein that plays a role in assembly of histones into octamer, required for full expression of Clb2p functions	7	23	3	4	0	0	0	0	0						0	0	1
YDR259C	YAP6	Transcription factor of the basic leucine zipper (bZIP) family, involved in salt tolerance, member of a fungal-specific family of bZIP proteins	YLR423C	APG17	Protein involved in authophagy	7	6	3	4	0	0	0	0	0						0	0	10
YDR261W-A	YDR261W-A		YDR261W-A	YDR261W-A						0	0	0	0	0						0	0	3
YDR261W-A	YDR261W-A		YDR261W-B	YDR261W-B						0	0	0	0	0						0	0	6
YDR261W-B	YDR261W-B		YDR261W-A	YDR261W-A						0	0	0	0	0						0	0	2
YDR262W	YDR262W		YDR454C	GUK1	Guanylate kinase, carries out conversion of ATP + GMP to ADP + GDP		12			0	0	0	0	0						0	0	1
YDR263C	DIN7	Mitochondrial inner membrane nuclease with a role in stabilizing the mitochondrial genome; expression is induced by DNA damage	YOR214C	YOR214C	Protein of unknown function	15	8	3	4	0	0	0	0	0						0	0	1
YDR267C	YDR267C	Protein with similarity to Sec13p and other proteins with WD (WD-40) repeats	YHR122W	YHR122W	Protein of unknown function	6	4	3	5	1	0	0	0	0						0	0	8
YDR268W	MSW1	Tryptophanyl-tRNA synthetase, mitochondrial, member of class I family of aminoacyl-tRNA synthetases	YOR308C	SNU66	Component of U4/U6.U5 snRNP	8	9	3	4	0	0	0	0	0						0	0	1
YDR271C	YDR271C	Protein of unknown function, questionable ORF	YDR509W	YDR509W	Protein of unknown function	2	2	2	2	0	0	0	0	0						0	0	1
YDR271C	YDR271C	Protein of unknown function, questionable ORF	YOR128C	ADE2	Phosphoribosylaminoimidazole carboxylase (AIR decarboxylase), sixth step in de novo purine biosynthesis pathway	2	54	2	2	0	0	0	0	0						0	0	11
YDR271C	YDR271C	Protein of unknown function, questionable ORF	YOR244W	ESA1	Histone acetyltransferase of the MYST family, catalytic subunit of NuA4 histone acetylase complex	2	23	2	2	0	0	0	0	0						0	0	1
YDR275W	YDR275W	Protein of unknown function	YDR363W	ESC2	Protein involved in chromatin silencing	3	3	3	4	0	0	0	0	0						0	0	1
YDR279W	YDR279W	Protein of unknown function	YFL029C	CAK1	Cdk-activating kinase (serine/threonine protein kinase) responsible for in vivo activation of Cdc28p, also involved in spore wall formation	4	28	3	5	0	0	0	0	0						0	0	1
YDR279W	YDR279W	Protein of unknown function	YIL131C	FKH1	Homolog of Drosophila forkhead protein, involved in transcriptional silencing, cell morphology and cell cycle	4	14	2	2	0	0	0	0	0						0	0	1
YDR280W	RRP45	Protein component of the exosome 3'-5' exoribonuclease complex involved in involved in 3'-end processing of multiple small RNA species	YGR195W	SKI6	Component of the exosome 3'-5' exoribonuclease complex involved in 3' processing of ribosomal 5.8S rRNA, of snoRNAs and of U4 snRNA, and in degradation of poly(A)- mRNAs, confers antiviral activity by repressing replication of double-stranded RNA viruses	8	23	7	36	0	0	0	1	0						0	0	1
YDR300C	PRO1	Glutamate 5-kinase, carries out first step in proline biosynthesis pathway	YDR172W	SUP35	Translational release factor eRF3, interacts with Sup45p (eRF1) to form translational release factor complex, also a prion responsible for the [PSI+] determinant	15	107	3	6	0	0	0	0	0						0	0	1
YDR304C	CYP5	Cyclophilin (peptidylprolyl cis-trans isomerase or PPIase) of the endoplasmic reticulum, has a HDEL sequence for retention in the endoplasmic reticulum	YDL100C	YDL100C	Protein with similarity to E. coli ArsA ATPase component of the arsenite-antimonite efflux pump	6	5	1	3	0	0	0	0	0						0	0	2
YDR307W	YDR307W	Protein with similarity to Pmt1p	YMR153W	NUP53	Component of the karyopherin docking complex of the nuclear pore complex; has similarity to Asm4p	4	9	3	4	0	0	0	0	0						0	0	1
YDR309C	GIC2	Putative effector of Cdc42p, important for bud emergence	YDR116C	YDR116C	Probable component of mitochondrial ribosomes, has similarity to prokaryotic ribosomal protein L1	17	9	3	4	0	0	0	0	0						0	0	1
YDR311W	TFB1	Component of RNA polymerase II transcription initiation factor TFIIH (factor b), 75 kDa subunit	YAL043C	PTA1	Component of pre-mRNA cleavage factor II (CFII), required for both cleavage and polyadenylation of mRNA precursor	35	14	2	2	0	0	0	0	0						0	0	2
YDR311W	TFB1	Component of RNA polymerase II transcription initiation factor TFIIH (factor b), 75 kDa subunit	YBR286W	APE3	Aminopeptidase Y (yscIII, APY), major vacuolar aminopeptidase with preference for basic amino acids and proline	35	8	0	0	0	0	0	0	0						0	0	1
YDR311W	TFB1	Component of RNA polymerase II transcription initiation factor TFIIH (factor b), 75 kDa subunit	YBR302C	COS2	Member of the COS family of subtelomerically-encoded proteins	35	3	2	2	0	0	0	0	0						0	0	1
YDR311W	TFB1	Component of RNA polymerase II transcription initiation factor TFIIH (factor b), 75 kDa subunit	YDR259C	YAP6	Transcription factor of the basic leucine zipper (bZIP) family, involved in salt tolerance, member of a fungal-specific family of bZIP proteins	35	7	2	2	0	0	0	0	0						0	0	6
YDR311W	TFB1	Component of RNA polymerase II transcription initiation factor TFIIH (factor b), 75 kDa subunit	YER086W	ILV1	Serine and threonine dehydratase (anabolic), first step in isoleucine biosynthesis pathway	35	25	1	1	0	0	0	0	0						0	0	1
YDR311W	TFB1	Component of RNA polymerase II transcription initiation factor TFIIH (factor b), 75 kDa subunit	YGL198W	YGL198W	Protein with similarity to NADH-ubiquinone oxidoreductase chain 2 of C. elegans	35	5	3	5	0	0	0	0	0						0	0	1
YDR311W	TFB1	Component of RNA polymerase II transcription initiation factor TFIIH (factor b), 75 kDa subunit	YGR033C	YGR033C	Protein of unknown function	35	3	2	2	0	0	0	0	0						0	0	1
YDR311W	TFB1	Component of RNA polymerase II transcription initiation factor TFIIH (factor b), 75 kDa subunit	YGR120C	SEC35	Protein required for docking ER-derived vesicles to Golgi membranes	35	8	3	5	1	0	0	0	0						0	0	6
YDR311W	TFB1	Component of RNA polymerase II transcription initiation factor TFIIH (factor b), 75 kDa subunit	YHR113W	YHR113W	Protein with similarity to vacuolar aminopeptidase Lap4p/Ape1p	35	5	2	2	0	0	0	0	0						0	0	2
YDR311W	TFB1	Component of RNA polymerase II transcription initiation factor TFIIH (factor b), 75 kDa subunit	YIL071C	YIL071C	Protein of unknown function	35	2	2	2	0	0	0	0	0						0	0	2
YDR311W	TFB1	Component of RNA polymerase II transcription initiation factor TFIIH (factor b), 75 kDa subunit	YIL144W	TID3	Protein of the spindle pole body with similarity to myosin heavy chain, possible coiled-coil	35	11	3	5	0	0	0	0	0						0	0	1
YDR311W	TFB1	Component of RNA polymerase II transcription initiation factor TFIIH (factor b), 75 kDa subunit	YKL103C	LAP4	Aminopeptidase I (yscI, API) of the vacuole	35	52	2	4	1	0	0	0	0						0	0	19
YDR311W	TFB1	Component of RNA polymerase II transcription initiation factor TFIIH (factor b), 75 kDa subunit	YKL104C	GFA1	Glutamine-fructose-6-phosphate aminotransferase, catalyles first step in chitin biosynthesis pathway	35	13	0	0	0	0	0	0	0						0	0	2
YDR311W	TFB1	Component of RNA polymerase II transcription initiation factor TFIIH (factor b), 75 kDa subunit	YKR050W	TRK2	Potassium transporter of the plasma membrane, moderate affinity, member of the potassium transporter family of membrane transporters	35	48	2	2	0	0	0	0	0						0	0	1
YDR311W	TFB1	Component of RNA polymerase II transcription initiation factor TFIIH (factor b), 75 kDa subunit	YLR288C	MEC3	Checkpoint protein required for arrest in G2 after DNA damage and for delaying in G1- and S-phase during DNA damage	35	42	3	5	0	0	0	0	0						0	0	5
YDR311W	TFB1	Component of RNA polymerase II transcription initiation factor TFIIH (factor b), 75 kDa subunit	YLR423C	APG17	Protein involved in authophagy	35	6	3	5	0	0	0	0	0						0	0	9
YDR311W	TFB1	Component of RNA polymerase II transcription initiation factor TFIIH (factor b), 75 kDa subunit	YMR294W	JNM1	Coiled-coil protein involved in nuclear migration and control of astral microtubules during mitotic growth	35	16	2	2	0	0	0	0	0						0	0	8
YDR311W	TFB1	Component of RNA polymerase II transcription initiation factor TFIIH (factor b), 75 kDa subunit	YOL082W	YOL082W	Protein of unknown function	35	6	3	5	1	0	0	0	0						0	0	30
YDR311W	TFB1	Component of RNA polymerase II transcription initiation factor TFIIH (factor b), 75 kDa subunit	YOR089C	VPS21	GTP-binding protein required for sorting of vacuolar proteins and involved in late stage of endocytosis, member of the rab family in the ras superfamily	35	37	2	2	0	0	0	0	0						0	0	2
YDR311W	TFB1	Component of RNA polymerase II transcription initiation factor TFIIH (factor b), 75 kDa subunit	YOR197W	YOR197W	Protein of unknown function	35	3	2	2	0	0	0	0	0						0	0	1
YDR311W	TFB1	Component of RNA polymerase II transcription initiation factor TFIIH (factor b), 75 kDa subunit	YPL024W	NCE4	Negative regulator of CTS1 expression	35	3	2	2	0	0	0	0	0						0	0	1
YDR311W	TFB1	Component of RNA polymerase II transcription initiation factor TFIIH (factor b), 75 kDa subunit	YPL170W	YPL170W	Protein with similarity to steroid membrane receptors	35	5	2	2	0	0	0	0	0						0	0	1
YDR311W	TFB1	Component of RNA polymerase II transcription initiation factor TFIIH (factor b), 75 kDa subunit	YPR183W	DPM1	Dolichol-phosphate mannosyltransferase; transfers mannose from GDP-Man to Dol-P	35	28	1	1	0	0	0	0	0						0	0	1
YDR313C	PIB1	Phosphatidylinositol(3)-phosphate binding protein; has similarity to Pep7p/Vac1p, Fab1p and human endosomal protein	YNL044W	YIP3	Protein of unknown function	7	6	2	2	0	0	0	0	0						0	0	1
YDR318W	MCM21	Component of centromere/kinetochore-associated protein network	YDL026W	YDL026W	Protein of unknown function; questionable ORF	10	2	2	2	0	0	0	0	0						0	0	1
YDR318W	MCM21	Component of centromere/kinetochore-associated protein network	YDL041W	YDL041W	Protein of unknown function	10	3	2	2	0	0	0	0	0						0	0	1
YDR318W	MCM21	Component of centromere/kinetochore-associated protein network	YDL046W	YDL046W	Protein of unknown function	10	3	2	2	0	0	0	0	0						0	0	1
YDR318W	MCM21	Component of centromere/kinetochore-associated protein network	YDL050C	YDL050C	Protein of Unknown Function; questionable ORF	10	2	2	2	0	0	0	0	0						0	0	1
YDR318W	MCM21	Component of centromere/kinetochore-associated protein network	YDL053C	YDL053C	Protein possibly involved in proteasome function	10	3	2	2	0	0	0	0	0						0	0	1
YDR318W	MCM21	Component of centromere/kinetochore-associated protein network	YDL061C	RPS29B	Ribosomal protein S29 (yeast S36; YS29; rat S29), similar to Rps29Ap	10	11	1	1	0	0	0	0	0						0	0	1
YDR318W	MCM21	Component of centromere/kinetochore-associated protein network	YDL067C	COX9	Cytochrome-c oxidase subunit VIIA, essential component of the cytochrome-c holoenzyme	10	25	0	0	0	0	0	0	0						0	0	1
YDR318W	MCM21	Component of centromere/kinetochore-associated protein network	YDL096C	YDL096C	Protein of unknown function	10	3	2	2	0	0	0	0	0						0	0	1
YDR318W	MCM21	Component of centromere/kinetochore-associated protein network	YDL098C	SNU23	Component of the U4/U6.U5 snRNP	10	8	2	2	0	0	0	0	0						0	0	1
YDR318W	MCM21	Component of centromere/kinetochore-associated protein network	YDL110C	YDL110C	Protein of unknown function	10	5	2	2	0	0	0	0	0						0	0	1
YDR318W	MCM21	Component of centromere/kinetochore-associated protein network	YDL118W	YDL118W	Protein of unknown function; questionable ORF	10	2	2	2	0	0	0	0	0						0	0	1
YDR318W	MCM21	Component of centromere/kinetochore-associated protein network	YDL162C	YDL162C	Protein of unknown function	10	2	2	2	0	0	0	0	0						0	0	1
YDR318W	MCM21	Component of centromere/kinetochore-associated protein network	YDL181W	INH1	Inhibitor of mitochondrial ATPase that forms a complex with ATP synthase to inhibit enzyme activity	10	10	0	0	0	0	0	0	0						0	0	1
YDR318W	MCM21	Component of centromere/kinetochore-associated protein network	YDR455C	YDR455C	Protein of unknown function	10	2	2	2	0	0	0	0	0						0	0	1
YDR318W	MCM21	Component of centromere/kinetochore-associated protein network	YDR478W	SNM1	RNA-binding protein of RNase MRP	10	30	2	2	0	0	0	0	0						0	0	1
YDR318W	MCM21	Component of centromere/kinetochore-associated protein network	YDR542W	YDR542W	Member of the seripauperin (PAU) family	10	5	2	2	0	0	0	0	0						0	0	1
YDR318W	MCM21	Component of centromere/kinetochore-associated protein network	YEL068C	YEL068C	Protein of unknown function	10	5	3	4	0	0	0	0	0						0	0	1
YDR318W	MCM21	Component of centromere/kinetochore-associated protein network	YER029C	SMB1	Spliceosomal snRNA-associated Sm core protein, also likely associated with telomerase TLC1 RNA	10	22	2	2	0	0	0	0	0						0	0	1
YDR318W	MCM21	Component of centromere/kinetochore-associated protein network	YER035W	EDC2	Protein involved in mRNA decapping	10	4	3	4	0	0	0	0	0						0	0	1
YDR318W	MCM21	Component of centromere/kinetochore-associated protein network	YER084W	YER084W	Protein of unknown function	10	4	3	4	0	0	0	0	0						0	0	1
YDR318W	MCM21	Component of centromere/kinetochore-associated protein network	YFL015C	YFL015C	Protein of unknown function	10	3	3	4	0	0	0	0	0						0	0	2
YDR318W	MCM21	Component of centromere/kinetochore-associated protein network	YFR054C	YFR054C	Protein of unknown function	10	3	3	4	0	0	0	0	0						0	0	1
YDR318W	MCM21	Component of centromere/kinetochore-associated protein network	YGL239C	YGL239C	Protein of unknown function	10	4	2	2	0	0	0	0	0						0	0	1
YDR318W	MCM21	Component of centromere/kinetochore-associated protein network	YGR018C	YGR018C	Protein of unknown function	10	2	2	2	0	0	0	0	0						0	0	1
YDR318W	MCM21	Component of centromere/kinetochore-associated protein network	YGR036C	CWH8	Protein involved in generation of the mannoprotein layer of the cell wall	10	6	3	4	0	0	0	0	0						0	0	1
YDR318W	MCM21	Component of centromere/kinetochore-associated protein network	YGR146C	YGR146C	Protein of unknown function	10	4	3	4	0	0	0	0	0						0	0	1
YDR318W	MCM21	Component of centromere/kinetochore-associated protein network	YHL042W	YHL042W	Protein with similarity to subtelomerically-encoded proteins such as Cos5p, Ybr302p, Cos3p, Cos1p, Cos4p, Cos8p, Cos6p, Cos9p	10	3	1	2	0	0	0	0	0						0	0	1
YDR318W	MCM21	Component of centromere/kinetochore-associated protein network	YHR142W	CHS7	Protein involved in the regulated transport of chitin synthase III (Chs3p) from the ER	10	6	3	4	0	0	0	0	0						0	0	1
YDR318W	MCM21	Component of centromere/kinetochore-associated protein network	YHR152W	SPO12	Sporulation protein required for chromosome division in meiosis I	10	25	3	4	0	0	0	0	0						0	0	1
YDR318W	MCM21	Component of centromere/kinetochore-associated protein network	YHR189W	YHR189W	Putative peptidyl-tRNA hydrolase	10	4	3	4	0	0	0	0	0						0	0	1
YDR318W	MCM21	Component of centromere/kinetochore-associated protein network	YIL141W	YIL141W	Protein of unknown function; questionable ORF	10	2	2	2	0	0	0	0	0						0	0	1
YDR318W	MCM21	Component of centromere/kinetochore-associated protein network	YLL033W	YLL033W	Protein of unknown function	10	4	3	4	0	0	0	0	0						0	0	1
YDR318W	MCM21	Component of centromere/kinetochore-associated protein network	YLL037W	YLL037W	Protein with weak similarity to human platelet-activating factor receptor	10	3	3	4	0	0	0	0	0						0	0	1
YDR321W	ASP1	Asparaginase, (L-asparagine aminohydrolase I), intracellular isozyme that converts asparagine to aspartate and ammonia	YDR321W	ASP1	Asparaginase, (L-asparagine aminohydrolase I), intracellular isozyme that converts asparagine to aspartate and ammonia	6	6			0	0	0	0	0						0	0	17
YDR321W	ASP1	Asparaginase, (L-asparagine aminohydrolase I), intracellular isozyme that converts asparagine to aspartate and ammonia	YGL095C	VPS45	Protein of the Sec1p family essential for vacuolar protein sorting	6	36	3	5	0	0	0	0	0						0	0	1
YDR323C	PEP7	Vacuolar segregation protein required for vacuole inheritance and vacuole protein sorting, has a single C2H2-type zinc finger	YKR014C	YPT52	GTP-binding protein of the rab family (ras superfamily) involved in endocytosis and transport of proteins to the vacuole	28	13	2	3	0	0	0	0	0						0	0	1
YDR328C	SKP1	Component (subunit d) of Cbf3 kinetochore complex and component with Cdc53p and Cdc34p of SCF (Skp1p-cullin-F-box) complexes which target many proteins for ubiquitin-dependent degradation	YNL311C	YNL311C	Protein of unknown function; contains an cyclin-associated F-box	66	7	5	18	0	0	0	0	0						0	0	1
YDR328C	SKP1	Component (subunit d) of Cbf3 kinetochore complex and component with Cdc53p and Cdc34p of SCF (Skp1p-cullin-F-box) complexes which target many proteins for ubiquitin-dependent degradation	YOR057W	SGT1	Subunit of SCF ubiquitin ligase complex, essential for kinetochore assembly	66	9	6	27	0	1	1	0	0						3	13	1
YDR329C	PEX3	Peroxisomal biogenesis protein	YDL065C	PEX19	Farnesylated protein required for peroxisome biogenesis (peroxin)	16	11	6	33	0	0	1	0	0	oleic acid					0	0	2
YDR329C	PEX3	Peroxisomal biogenesis protein	YLR002C	YLR002C	Protein of unknown function	16	5	3	4	0	0	0	0	0						0	0	1
YDR332W	YDR332W	Member of the DEAD-box family of predicted RNA helicases	YMR074C	YMR074C	Protein of unknown function	5	2	2	2	0	0	0	0	0						0	0	1
YDR335W	MSN5	Importin-beta family member required for nuclear export of Pho4p and involved in pheromone response pathway	YKL068W	NUP100	Nuclear pore protein (nucleoporin) of the GLFG family; may be involved in binding and translocation of proteins during nucleocytoplasmic transport	26	38	6	23	0	0	0	0	0						0	19	1
YDR346C	YDR346C	Protein of unknown function	YLR077W	YLR077W	Protein of unknown function	3	4	3	4	0	0	0	0	0						0	0	1
YDR348C	YDR348C	Protein of unknown function	YDL114W	YDL114W	Protein with similarity to proteins of the short-chain alcohol dehydrogenase family	4	5	2	2	0	0	0	0	0						0	0	1
YDR349C	YPS7	Yapsin 7, GPI-anchored aspartyl protease	YLR099C	ICT1	Protein required for normal sensitivity to copper	5	7	3	4	0	0	0	0	0						0	0	1
YDR349C	YPS7	Yapsin 7, GPI-anchored aspartyl protease	YOR007C	SGT2	Protein of unknown function, contains tetratricopeptide (TPR) repeats	5	9	3	4	0	0	0	0	0						0	0	2
YDR350C	TCM10	Protein of unknown function	YNL126W	SPC98	Spindle pole body component that interacts with gamma-tubulin	3	27	2	2	0	0	0	0	0						0	0	1
YDR351W	SBE2	Golgi protein involved in cell wall formation	YJR005W	APL1	Beta-adaptin, large subunit of the clathrin-associated protein (AP) complex	4	9	2	2	0	0	0	0	0						0	0	1
YDR357C	YDR357C	Protein of unknown function	YGL079W	YGL079W	Protein of unknown function	4	3	3	4	0	0	0	0	0						0	0	6
YDR357C	YDR357C	Protein of unknown function	YLR423C	APG17	Protein involved in authophagy	4	6	4	7	0	0	0	0	0						0	0	2
YDR365C	YDR365C	Protein of unknown function	YMR296C	LCB1	Component of serine C-palmitoyltransferase, first step in biosynthesis of long-chain base component of sphingolipids	3	40	3	4	0	0	0	0	0						0	0	1
YDR370C	YDR370C	Protein of unknown function	YFL049W	YFL049W	Protein with weak similarity to Npl6p	6	5	3	4	0	0	0	0	0						0	0	1
YDR371W	YDR371W	Protein with similarity to chitinases	YIR038C	GTT1	Glutathione transferase	3	8	3	4	0	0	0	0	0						0	0	2
YDR372C	YDR372C	Protein of unknown function	YJL053W	PEP8	Protein involved in vacuolar protein targeting	4	15	3	4	0	0	0	0	0						0	0	1
YDR372C	YDR372C	Protein of unknown function	YLR352W	YLR352W	Protein of unknown function	4	4	4	7	0	0	0	0	0						0	0	1
YDR373W	FRQ1	Protein with similarity to human BDR-1 protein and other calcium binding proteins	YOR136W	IDH2	Isocitrate dehydrogenase (NAD+) subunit 2, mitochondrial, required for oxidative function of the tricarboxylic acid cycle	7	35	2	4	0	0	0	0	0						0	0	1
YDR378C	LSM6	U6 snRNA-associated protein of the Sm-like group	YER146W	LSM5	U6 snRNA-associated protein of the Sm-like group	18	17	15	86	0	0	1	1	0						7	33	1
YDR380W	YDR380W	Putative indole-3-pyruvate decarboxylase	YDR038C	ENA5	P-type ATPase involved in Na+ efflux	10	6	2	2	0	0	0	0	0						0	0	1
YDR380W	YDR380W	Putative indole-3-pyruvate decarboxylase	YOR382W	YOR382W	Protein of unknown function	10	8	3	4	0	0	0	0	0						0	0	1
YDR385W	EFT2	Translation elongation factor EF-2, identical to Eft1p, contains diphthamide which is not essential for its activity	YFR051C	RET2	Coatomer (COPI) complex delta chain (delta-COP) of secretory pathway vesicles; required for retrograde Golgi to endoplasmic reticulum transport	27	16	0	0	0	0	0	0	0						0	0	1
YDR386W	MUS81	Protein involved in repair of DNA damage; found in a complex with Rad54p	YPL108W	YPL108W	Protein of unknown function	7	3	3	4	0	0	0	0	0						0	0	2
YDR388W	RVS167	Protein that affects actin distribution and bipolar budding, has an SH3 domain	YCR009C	RVS161	Protein required for viability after N, C, or S starvation, for internalization step of endocytosis, and for cell fusion during mating; roles in endocytosis and in cell fusion are independent of one another	34	40	26	180	1	0	1	0	0						5	6	22
YDR394W	RPT3	ATPase component of the 26S proteasome complex, member of the AAA family of ATPases	YGR232W	NAS6	Protein of unknown function, interacts with 26S proteasome	37	7	5	10	1	0	0	0	0						0	0	16
YDR397C	NCB2	Beta subunit of NC2 (Dr1/Drap1) repressor of class II transcription	YER159C	BUR6	Alpha subunit of NC2 (Dr1/Drap1) repressor of class II transcription	12	14	10	66	0	0	1	1	0						2	2	1
YDR398W	YDR398W	Protein of unknown function	YBL092W	RPL32	Ribosomal protein L32	5	13	1	1	0	0	0	0	0						0	0	2
YDR403W	DIT1	First enzyme in the pathway for biosynthesis of dityrosine in the outer layer of the spore wall; expressed late (10-16 hr) in sporulation	YKR053C	YSR3	Sphingoid base-phosphate phosphatase, putative regulator of sphingolipid metabolism and stress response	22	11	2	2	0	0	0	0	0						0	0	1
YDR415C	YDR415C	Protein with similarity to bacterial leucyl aminopeptidase	YDL100C	YDL100C	Protein with similarity to E. coli ArsA ATPase component of the arsenite-antimonite efflux pump	3	5	2	2	0	0	0	0	0						0	0	1
YDR415C	YDR415C	Protein with similarity to bacterial leucyl aminopeptidase	YJR089W	BIR1	Protein involved in chromosome segregation, contains a BIR domain that is common to inhibitors of apoptosis	3	7	2	2	0	0	0	0	0						0	0	1
YDR425W	YDR425W	Protein of unknown function	YGL161C	YGL161C	Protein of unknown function	4	3	2	2	0	0	0	0	0						0	0	6
YDR425W	YDR425W	Protein of unknown function	YGL198W	YGL198W	Protein with similarity to NADH-ubiquinone oxidoreductase chain 2 of C. elegans	4	5	3	4	0	0	0	0	0						0	0	4
YDR425W	YDR425W	Protein of unknown function	YGR172C	YIP1	Protein involved in vesicular transport; interacts with transport GTPases Ypt1p and Ypt31p at the Golgi membrane	4	6	3	4	0	0	0	0	0						0	0	1
YDR425W	YDR425W	Protein of unknown function	YJL036W	SNX4	Putative nexin sorting protein; possibly involved in proteasome function	4	8	3	4	0	0	0	0	0						0	0	22
YDR425W	YDR425W	Protein of unknown function	YJR110W	YJR110W	Phosphatidylinositol 3-phosphate phosphatase with similarity to protein tyrosine phosphatases, has similarity to human myotubularin MTM1	4	11	3	4	0	0	0	0	0						0	0	3
YDR425W	YDR425W	Protein of unknown function	YKR014C	YPT52	GTP-binding protein of the rab family (ras superfamily) involved in endocytosis and transport of proteins to the vacuole	4	13	3	4	0	0	0	0	0						0	0	1
YDR427W	RPN9	Non-ATPase subunit of the 26S proteasome complex, required for efficient assembly of the complex	YNR059W	MNT4	Protein with strong similarity to mannosyltransferases Mnn1p, Mnt2p and Mnt3p	19	5	2	2	0	0	0	0	0						0	0	1
YDR429C	TIF35	Translation inititation factor eIF3, p33 subunit, contains an RRM (RNA recognition motif) domain	YPL105C	YPL105C	Protein with similarity to Smy2p	17	5	3	4	0	0	0	0	0						0	0	1
YDR431W	YDR431W	Protein of unknown function	YDL100C	YDL100C	Protein with similarity to E. coli ArsA ATPase component of the arsenite-antimonite efflux pump	3	5	2	2	0	0	0	0	0						0	0	2
YDR433W	YDR433W	Protein of unknown function; questionable ORF	YNL116W	YNL116W	Protein of unknown function	3	7	2	2	0	0	0	0	0						0	0	1
YDR439W	LRS4	Protein involved in rDNA silencing	YCR086W	YCR086W	Protein possibly involved in sporulation	4	6	3	5	1	0	0	0	0						0	0	30
YDR441C	APT2	Adenine phosphoribosyltransferase (APRT), may be a heterodimer with Apt1p	YDR084C	YDR084C	Protein of unknown function	12	5	2	2	0	0	0	0	0						0	0	2
YDR442W	YDR442W	Protein of unknown function	YDR084C	YDR084C	Protein of unknown function	2	5	2	2	0	0	0	0	0						0	0	2
YDR445C	YDR445C	Protein of unknown function	YER071C	YER071C	Protein of unknown function	3	4	2	2	0	0	0	0	0						0	0	1
YDR446W	ECM11	Protein possibly involved in cell wall structure or biosynthesis	YDR510W	SMT3	Ubiquitin-related protein, homolog of human SUMO-1 protein, becomes conjugated to other proteins in a process requiring ATP, Uba2p, Aos1p, and Ubc9p	4	19	1	1	0	0	0	0	0						0	0	9
YDR465C	RMT2	Putative protein arginine methyltransferase; has similarity to human guanidinoacetate N-methyltransferase	YBR217W	APG12	Protein conjugated to Apg5p, involved in autophagy and cytoplasm-to-vacuole protein targeting pathway	4	16	2	2	0	0	0	0	0						0	0	1
YDR465C	RMT2	Putative protein arginine methyltransferase; has similarity to human guanidinoacetate N-methyltransferase	YJR021C	REC107	Meiotic recombination protein, component of a complex that processes double-stranded DNA breaks	4	27	2	2	0	0	0	0	0						0	0	1
YDR468C	TLG1	Syntaxin homolog (t-SNARE), involved in efficient endocytosis and in maintenance of resident proteins in the trans-Golgi network	YGR172C	YIP1	Protein involved in vesicular transport; interacts with transport GTPases Ypt1p and Ypt31p at the Golgi membrane	12	6	2	2	0	0	0	0	0						0	0	2
YDR473C	PRP3	Pre-mRNA splicing factor required for stability of U4/U6 snRNPs and for assembly of U4/U6.U5 triplex snRNP particle from U4/U6 and U5 snRNPs	YLR423C	APG17	Protein involved in authophagy	31	6	2	2	0	0	0	0	0						0	0	4
YDR473C	PRP3	Pre-mRNA splicing factor required for stability of U4/U6 snRNPs and for assembly of U4/U6.U5 triplex snRNP particle from U4/U6 and U5 snRNPs	YPL031C	PHO85	Cyclin-dependent protein kinase that interacts with cyclin Pho80p to regulate phosphate pathway, also interacts with other Pho80p-like cyclins	31	65	2	2	0	0	0	0	0						0	0	2
YDR473C	PRP3	Pre-mRNA splicing factor required for stability of U4/U6 snRNPs and for assembly of U4/U6.U5 triplex snRNP particle from U4/U6 and U5 snRNPs	YPR178W	PRP4	U4/U6 snRNA-associated splicing factor, member of WD (WD-40) repeat family	31	41	21	153	0	0	1	1	1						0	0	1
YDR477W	SNF1	Serine/threonine protein kinase essential for derepression of glucose-repressed genes; acts with Snf4p	YER027C	GAL83	Protein involved in glucose repression, interacts with Snf1p and Snf4p	168	21	18	120	1	1	1	1	0						3	8	6
YDR479C	YDR479C	Protein of unknown function	YLR324W	YLR324W	Protein of unknown function	3	6	2	2	0	0	0	0	0						0	0	11
YDR484W	SAC2	Subunit of the Vps52p-Vps53p-Vps54p complex, involved in protein sorting in the late Golgi	YDR259C	YAP6	Transcription factor of the basic leucine zipper (bZIP) family, involved in salt tolerance, member of a fungal-specific family of bZIP proteins	8	7	2	2	0	0	0	0	0						0	0	1
YDR484W	SAC2	Subunit of the Vps52p-Vps53p-Vps54p complex, involved in protein sorting in the late Golgi	YGR245C	SDA1	Essential protein required for normal organization of the actin cytoskeleton	8	4	2	2	0	0	0	0	0						0	0	1
YDR488C	PAC11	Protein required in the absence of Cin8p, member of the WD (WD-40) repeat family	YIL135C	YIL135C	Protein of unknown function	9	2	2	2	0	0	0	0	0						0	0	2
YDR488C	PAC11	Protein required in the absence of Cin8p, member of the WD (WD-40) repeat family	YPL174C	NIP100	Mitotic spindle positioning protein, dynactin complex protein associated with the spindle	9	14	4	16	0	0	0	0	0						0	0	9
YDR490C	PKH1	Serine/threonine protein kinase, functions similarly to mammalian 3-phosphoinositide-dependent protein kinase; phosphorylates and activates Ypk1p	YGR086C	YGR086C	Protein of unknown function, expression is induced by high salt and low pH	8	7	2	2	0	0	0	0	0						0	0	23
YDR490C	PKH1	Serine/threonine protein kinase, functions similarly to mammalian 3-phosphoinositide-dependent protein kinase; phosphorylates and activates Ypk1p	YPL004C	YPL004C	Protein with weak similarity to tropomyosin	8	6	2	2	0	0	0	0	0						0	0	2
YDR506C	YDR506C	Protein with similarity to Fet5p	YBR230C	YBR230C	Protein of unknown function	2	3	2	2	0	0	0	0	0						0	0	2
YDR508C	GNP1	Glutamine permease; high affinity	YOR123C	LEO1	Protein of unknown function, extremely hydrophilic	12	5	2	2	0	0	0	0	0						0	0	1
YDR508C	GNP1	Glutamine permease; high affinity	YPR025C	CCL1	Cyclin C component of RNA polymerase transcription initiation factor TFIIH; required for PolII transcription, for nucleotide excision repair, and for activity of Kin28p	12	25	2	2	0	0	0	0	0						0	0	1
YDR510W	SMT3	Ubiquitin-related protein, homolog of human SUMO-1 protein, becomes conjugated to other proteins in a process requiring ATP, Uba2p, Aos1p, and Ubc9p	YDR510W	SMT3	Ubiquitin-related protein, homolog of human SUMO-1 protein, becomes conjugated to other proteins in a process requiring ATP, Uba2p, Aos1p, and Ubc9p	19	19			0	0	0	0	0						0	0	1
YDR513W	TTR1	Glutaredoxin (thioltransferase, glutathione reductase)	YDL100C	YDL100C	Protein with similarity to E. coli ArsA ATPase component of the arsenite-antimonite efflux pump	12	5	0	0	0	0	0	0	0						0	0	1
YDR514C	YDR514C	Protein of unknown function	YNL173C	MDG1	Protein involved in signal transduction in the mating response	2	5	2	2	0	0	0	0	0						0	0	1
YDR516C	YDR516C	Protein with similarity to Glk1p	YCL040W	GLK1	Glucokinase, specific for aldohexoses	4	45	3	5	0	0	0	0	0		glucose				0	0	1
YDR524C	AGE1	ADP-ribosylation factor (ARF) GTPase activating protein (GAP) with effector functions	YOR066W	YOR066W	Protein of unknown function	2	4	2	2	0	0	0	0	0						0	0	1
YDR534C	YDR534C	Protein of unknown function	YPR191W	QCR2	Ubiquinol cytochrome-c reductase core protein 2, component of ubiquinol cytochrome-c reductase complex (cytochrome bc1 complex)	6	23	0	0	0	0	0	0	0						0	0	1
YDR536W	STL1	Protein member of the hexose transporter family of the major facilitator superfamily (MFS)	YIL135C	YIL135C	Protein of unknown function	14	2	2	2	0	0	0	0	0						0	0	1
YDR541C	YDR541C	Protein of unknown function, member of a family (GRE2, YGL039W, YGL157W, YDR541C) having similarity to plant dihydroflavonol-4-reductases	YLR025W	SNF7	Protein involved in glucose derepression and in protein sorting in pre-vacuolar endosome	6	12	3	4	0	0	0	0	0						0	0	3
YEL005C	VAB2	Vac8p-binding protein	YDR469W	YDR469W	Protein with similarity to C. elegans dpy-30 gene product, GB	5	3	2	2	0	0	0	0	0						0	0	1
YEL005C	VAB2	Vac8p-binding protein	YGL079W	YGL079W	Protein of unknown function	5	3	3	4	0	0	0	0	0						0	0	4
YEL005C	VAB2	Vac8p-binding protein	YGR107W	YGR107W	Protein of unknown function	5	4	3	4	0	0	0	0	0						0	0	1
YEL005C	VAB2	Vac8p-binding protein	YJL061W	NUP82	Nuclear pore protein (nucleoporin); required for export of poly(A)+ RNA	5	31	2	2	0	0	0	0	0						0	0	1
YEL005C	VAB2	Vac8p-binding protein	YNL086W	YNL086W	Protein of unknown function	5	5	2	2	0	0	0	0	0						0	1	12
YEL013W	VAC8	Vacuolar protein involved in vacuolar inheritance and protein targeting from the cytoplasm to vacuole	YKL061W	YKL061W	Protein of unknown function	17	6	1	2	0	0	0	0	0						0	0	1
YEL013W	VAC8	Vacuolar protein involved in vacuolar inheritance and protein targeting from the cytoplasm to vacuole	YLR254C	YLR254C	Protein of unknown function	17	4	1	2	0	0	0	0	0						0	0	1
YEL015W	YEL015W	Protein of unknown function	YEL015W	YEL015W	Protein of unknown function	8	8			0	0	0	0	0						0	0	3
YEL015W	YEL015W	Protein of unknown function	YLR264W	RPS28B	Ribosomal protein S28 (yeast S33; YS27; mammalian S28), nearly identical to Rps28Ap	8	24	3	6	0	0	0	0	0						1	6	4
YEL015W	YEL015W	Protein of unknown function	YOL149W	DCP1	mRNA decapping enzyme involved in mRNA turnover	8	31	3	5	0	0	0	0	0						2	7	6
YEL016C	YEL016C	Protein with similarity to Ycr026p	YJL157C	FAR1	Inhibitor of Cdc28p-Cln1p and Cdc28p-Cln2p kinase complexes involved in cell cycle arrest for mating	5	77	3	4	0	0	0	0	0						0	0	1
YEL016C	YEL016C	Protein with similarity to Ycr026p	YOL150C	YOL150C	Protein of unknown function; questionable ORF	5	4	3	4	0	0	0	0	0						0	0	1
YEL017W	YEL017W	Protein of unknown function	YEL017W	YEL017W	Protein of unknown function	4	4			0	0	0	0	0						0	0	5
YEL017W	YEL017W	Protein of unknown function	YIR038C	GTT1	Glutathione transferase	4	8	3	4	0	0	0	0	0						0	0	1
YEL018W	YEL018W	Protein of unknown function	YOR128C	ADE2	Phosphoribosylaminoimidazole carboxylase (AIR decarboxylase), sixth step in de novo purine biosynthesis pathway	5	54	2	2	0	0	0	0	0						0	0	5
YEL020C	YEL020C	Putative peroxisomal 2-hydroxyphytanoyl-CoA lyase, predicted to cleave formyl-CoA from 3-methyl-branched fatty acids during alpha-oxidation to produce 2-methyl -brached fatty aldehydes, contains motifs typical of thiamine pyrophosphate enzymes	YIL118W	RHO3	GTP-binding protein involved in control of actin cytoskeleton and exocytosis, member of the rho family in the ras superfamily	8	21	2	4	0	0	0	0	0						0	0	1
YEL036C	ANP1	Protein of the cis Golgi with a role in retention of glycosyltransferases in the Golgi, subunit of the Anp1p-Hoc1p-Mnn11p-Mnn9p mannosyltransferase complex	YHR080C	YHR080C	Protein of unknown function, has similarity to Yfl042p	24	4	3	4	0	0	0	0	0						0	0	1
YEL036C	ANP1	Protein of the cis Golgi with a role in retention of glycosyltransferases in the Golgi, subunit of the Anp1p-Hoc1p-Mnn11p-Mnn9p mannosyltransferase complex	YOL038W	PRE6	Proteasome subunit alpha4_sc	24	25	3	4	0	0	0	0	0						0	0	1
YEL037C	RAD23	Nucleotide excision repair protein with a ubiquitin-like domain, ortholog of the human XP-C complementing genes hHR23B and hHR23A	YLR441C	RPS1A	Ribosomal protein S1 (rp10; rat S3A), nearly identical to Rps1Bp	66	13	1	2	0	0	0	0	0						0	0	1
YEL041W	YEL041W	Protein with similarity to Utr1p and Pos5p	YJR049C	UTR1	Protein that may be associated with ferric reductase activity	5	10	2	2	0	0	0	0	0						0	0	27
YEL041W	YEL041W	Protein with similarity to Utr1p and Pos5p	YKL009W	MRT4	Protein involved in mRNA turnover	5	9	3	4	0	0	0	0	0						0	0	1
YEL041W	YEL041W	Protein with similarity to Utr1p and Pos5p	YOR315W	YOR315W	Protein of unknown function	5	6	4	7	0	0	0	0	0						0	0	1
YEL042W	GDA1	Guanosine diphosphatase of Golgi membrane	YEL017W	YEL017W	Protein of unknown function	16	4	4	8	0	0	0	0	0						0	0	2
YEL042W	GDA1	Guanosine diphosphatase of Golgi membrane	YER073W	ALD5	Mitochondrial aldehyde dehydrogenase	16	12	4	8	0	0	0	0	0						0	0	1
YEL042W	GDA1	Guanosine diphosphatase of Golgi membrane	YJL152W	YJL152W	Protein of unknown function	16	3	3	4	0	0	0	0	0						0	0	1
YEL042W	GDA1	Guanosine diphosphatase of Golgi membrane	YLR250W	SSP120	Putative secretory protein	16	2	1	2	0	0	0	0	0						0	0	1
YEL042W	GDA1	Guanosine diphosphatase of Golgi membrane	YPR193C	HPA2	Histone and other protein acetyltransferase, member of the GCN5 N-acetyltransferase (GNAT) superfamily	16	10	3	4	0	0	0	0	0						0	0	1
YEL043W	YEL043W	Protein of unknown function	YOR164C	YOR164C	Protein of unknown function	5	4	3	4	0	0	0	0	0						0	0	20
YEL047C	YEL047C	Cytoplasmic soluble fumarate reductase	YBR249C	ARO4	2-Dehydro-3-deoxyphosphoheptonate aldolase (3-deoxy-D-arabino-heptulosonate-7-phosphate synthase; DAHP synthase), tyrosine-inhibited	12	15	3	4	0	0	0	0	0						0	0	1
YEL048C	YEL048C	Protein of unknown function	YGR040W	KSS1	Serine/threonine protein kinase involved in the filamentous and invasive growth pathway, member of the MAP kinase family	4	96	2	2	0	0	0	0	0						0	0	4
YEL048C	YEL048C	Protein of unknown function	YHR030C	SLT2	Serine/threonine protein kinase of MAP kinase family involved in the cell wall integrity (low-osmolarity) pathway	4	105	3	4	0	0	0	0	0						0	0	1
YEL048C	YEL048C	Protein of unknown function	YIL136W	OM45	Protein of the outer mitochondrial membrane	4	5	2	2	0	0	0	0	0						0	0	1
YEL048C	YEL048C	Protein of unknown function	YNL227C	YNL227C	Member of the DnaJ of molecular chaperones, contains two C2H2-type zinc fingers	4	5	3	4	0	0	0	0	0						0	0	1
YEL054C	RPL12A	Ribosomal protein L12 (yeast L15; YL23; E. coli L11; rat L12b), identical to Rpl12Bp	YDR084C	YDR084C	Protein of unknown function	22	5	1	2	0	0	0	0	0						0	0	2
YEL062W	NPR2	Nitrogen permease regulator	YPL255W	BBP1	Protein of the spindle pole body that binds to Bfr1p	6	8	3	4	0	0	0	0	0						0	0	3
YEL063C	CAN1	Permease for basic amino acids, arginine, lysine, and histidine	YGR057C	LST7	Protein required for regulated transport of nitrogen-regulated permeases from the Golgi to the plasma membrane	62	7	2	8	0	0	0	0	0						0	0	1
YEL063C	CAN1	Permease for basic amino acids, arginine, lysine, and histidine	YPL139C	UME1	Negative regulator of meiosis	62	9	2	4	0	0	0	0	0						0	0	1
YEL064C	YEL064C	Putative membrane transporter of the amino acid/auxin permease (AAAP) family	YIR034C	LYS1	Saccharopine dehydrogenase (NAD+, L-lysine forming), catalyzes the eighth and final step in lysine biosynthesis pathway	8	45	2	3	0	0	0	0	0						0	0	1
YEL064C	YEL064C	Putative membrane transporter of the amino acid/auxin permease (AAAP) family	YNR058W	YNR058W		8				0	0	0	0	0						0	0	1
YEL064C	YEL064C	Putative membrane transporter of the amino acid/auxin permease (AAAP) family	YOR242C	SSP2	Sporulation-specific protein	8	5	3	4	0	0	0	0	0						0	0	1
YEL066W	HPA3	Histone and other protein acetyltransferase	YEL066W	HPA3	Histone and other protein acetyltransferase	8	8			0	0	0	0	0						0	0	25
YEL066W	HPA3	Histone and other protein acetyltransferase	YHR041C	SRB2	Component of the RNA polymerase II holoenzyme and Kornberg's mediator (SRB) subcomplex	8	37	3	4	0	0	0	0	0						0	0	1
YEL066W	HPA3	Histone and other protein acetyltransferase	YPL112C	YPL112C	Protein of unknown function	8	4	3	4	0	0	0	0	0						0	0	1
YEL068C	YEL068C	Protein of unknown function	YLR225C	YLR225C	Protein of unknown function	5	3	3	4	0	0	0	0	0						0	0	1
YEL069C	HXT13	Member of the hexose transporter family of the major facilitator superfamily (MFS)	YPR110C	RPC40	Shared subunit of RNA polymerases I and III	17	28	2	2	0	0	0	0	0						0	0	1
YEL070W	YEL070W	Putative mannitol dehydrogenase with similarity to E. coli D-mannonate oxidoreductase; Yel070p and Ynr073p are identical proteins	YNR058W	YNR058W		6				0	0	0	0	0						0	0	1
YEL077C	YEL077C		YDR254W	CHL4	Chromosome segregation protein required for stable maintenance and transmission of normal and artificial chromosomes		12			0	0	0	0	0						0	0	1
YEL077C	YEL077C		YFR053C	HXK1	Hexokinase I, converts hexoses to hexose phosphates in glycolysis; repressed by glucose		107			0	0	0	0	0						0	0	1
YER007W	PAC2	Putative tubulin-specific chaperone, involved in formation of alpha-beta-tubulin heterodimer	YJL120W	YJL120W	Protein of unknown function	11	4	3	4	0	0	0	0	0						0	0	1
YER007W	PAC2	Putative tubulin-specific chaperone, involved in formation of alpha-beta-tubulin heterodimer	YOL082W	YOL082W	Protein of unknown function	11	6	3	4	0	0	0	0	0						0	0	1
YER009W	NTF2	Nuclear transport factor, homologous to mammalian cytosolic nuclear import factor NTF2	YDL202W	MRPL11	Mitochondrial ribosomal protein of the large subunit (YmL11)	19	11	1	2	0	0	0	0	0						0	0	1
YER009W	NTF2	Nuclear transport factor, homologous to mammalian cytosolic nuclear import factor NTF2	YER004W	YER004W	Protein of unknown function	19	4	4	8	0	0	0	0	0						0	0	1
YER011W	TIR1	Stress-induced cell wall mannoprotein, member of the seripauperine (PAU) family	YDR084C	YDR084C	Protein of unknown function	25	5	2	3	0	0	0	0	0						0	0	2
YER017C	AFG3	Mitochondrial protein involved with Yta12p in proteolytic and chaperonin activities at the inner membrane, responsible for assembly of respiratory chain complexes, member of the AAA family of ATPases	YBR034C	HMT1	Protein arginine methyltransferase	32	22	0	0	0	0	0	0	0						0	0	1
YER019W	YER019W	Protein with phospholipase C type activity, hydrolyzes sphingolipids and sphingomyelin, has moderate similarity to mammalian neutral sphingomyelinases	YER104W	RTT105	Protein that inhibits transposable element Ty1 transposition		3			0	0	0	0	0						0	0	1
YER019W	YER019W	Protein with phospholipase C type activity, hydrolyzes sphingolipids and sphingomyelin, has moderate similarity to mammalian neutral sphingomyelinases	YPR065W	ROX1	Heme-dependent transcriptional repressor of hypoxic genes including CYC7 and ANB1		47			0	0	0	0	0						0	0	1
YER022W	SRB4	Component of the RNA polymerase II holoenzyme and Kornberg's mediator (SRB) subcomplex	YBL065W	YBL065W	Protein of unknown function; questionable ORF	42	3	3	4	0	0	0	0	0						0	0	1
YER022W	SRB4	Component of the RNA polymerase II holoenzyme and Kornberg's mediator (SRB) subcomplex	YBR003W	COQ1	Hexaprenyl pyrophosphate synthetase, catalyzes the first step in coenzyme Q (ubiquinone) biosynthesis pathway	42	10	0	0	0	0	0	0	0						0	0	1
YER022W	SRB4	Component of the RNA polymerase II holoenzyme and Kornberg's mediator (SRB) subcomplex	YBR047W	YBR047W	Protein of unknown function; transcription induced during aerobic growth, also induced by the drug FK506 in a GCN4-dependent manner	42	5	2	2	0	0	0	0	0						0	0	1
YER022W	SRB4	Component of the RNA polymerase II holoenzyme and Kornberg's mediator (SRB) subcomplex	YBR193C	MED8	Component of RNA polymerase II holoenzyme and mediator subcomplex	42	15	10	50	0	0	1	1	0						15	219	6
YER022W	SRB4	Component of the RNA polymerase II holoenzyme and Kornberg's mediator (SRB) subcomplex	YBR234C	ARC40	Component of the ARP2/3 actin-organizing complex, involved in actin assembly and function	42	7	3	4	0	0	0	0	0						0	0	1
YER022W	SRB4	Component of the RNA polymerase II holoenzyme and Kornberg's mediator (SRB) subcomplex	YCR082W	YCR082W	Protein with similarity to Rbk1p	42	4	2	2	0	0	0	0	0						0	0	6
YER022W	SRB4	Component of the RNA polymerase II holoenzyme and Kornberg's mediator (SRB) subcomplex	YDL202W	MRPL11	Mitochondrial ribosomal protein of the large subunit (YmL11)	42	11	1	2	0	0	0	0	0						0	0	1
YER022W	SRB4	Component of the RNA polymerase II holoenzyme and Kornberg's mediator (SRB) subcomplex	YDR069C	DOA4	Ubiquitin-specific protease (ubiquitin C-terminal hydrolase), involved in recycling ubiquitin from protein substrates targeted to the proteasome and the vacuole	42	29	3	4	0	0	0	0	0						0	0	1
YER022W	SRB4	Component of the RNA polymerase II holoenzyme and Kornberg's mediator (SRB) subcomplex	YDR225W	HTA1	Histone H2A, nearly identical to Hta2p	42	105	2	3	0	0	0	0	0						0	0	1
YER022W	SRB4	Component of the RNA polymerase II holoenzyme and Kornberg's mediator (SRB) subcomplex	YDR259C	YAP6	Transcription factor of the basic leucine zipper (bZIP) family, involved in salt tolerance, member of a fungal-specific family of bZIP proteins	42	7	3	4	0	0	0	0	0						0	0	2
YER022W	SRB4	Component of the RNA polymerase II holoenzyme and Kornberg's mediator (SRB) subcomplex	YDR532C	YDR532C	Protein of unknown function	42	3	2	2	0	0	0	0	0						0	2	2
YER022W	SRB4	Component of the RNA polymerase II holoenzyme and Kornberg's mediator (SRB) subcomplex	YEL012W	UBC8	Ubiquitin-conjugating enzyme involved in the catabolite degradation of fructose-1,6-bisphosphate	42	12	3	4	0	0	0	0	0						0	0	1
YER022W	SRB4	Component of the RNA polymerase II holoenzyme and Kornberg's mediator (SRB) subcomplex	YER019W	YER019W	Protein with phospholipase C type activity, hydrolyzes sphingolipids and sphingomyelin, has moderate similarity to mammalian neutral sphingomyelinases	42				0	0	0	0	0						0	0	1
YER022W	SRB4	Component of the RNA polymerase II holoenzyme and Kornberg's mediator (SRB) subcomplex	YFR037C	RSC8	Component of abundant chromatin remodeling complex (RSC)	42	21	2	2	0	0	0	0	0						0	0	2
YER022W	SRB4	Component of the RNA polymerase II holoenzyme and Kornberg's mediator (SRB) subcomplex	YFR038W	YFR038W	Member of the Snf2/Rad54 subfamily of NTP-dependent DNA helicases	42	5	3	4	0	0	0	0	0						0	0	1
YER022W	SRB4	Component of the RNA polymerase II holoenzyme and Kornberg's mediator (SRB) subcomplex	YGL027C	CWH41	Glucosidase I, type II integral N-glycoprotein of the endoplasmic reticulum involved in beta-1,6-glucan assembly	42	13	3	4	0	0	0	0	0						0	0	1
YER022W	SRB4	Component of the RNA polymerase II holoenzyme and Kornberg's mediator (SRB) subcomplex	YGL129C	YGL129C	Putative mitochondrial carrier protein, required for respiration and mitochondrial maintenance	42	6	2	2	0	0	0	0	0						0	0	1
YER022W	SRB4	Component of the RNA polymerase II holoenzyme and Kornberg's mediator (SRB) subcomplex	YGL261C	YGL261C	Member of the seripauperin (PAU) family	42	8	3	4	0	0	0	0	0						0	0	1
YER022W	SRB4	Component of the RNA polymerase II holoenzyme and Kornberg's mediator (SRB) subcomplex	YGR090W	YGR090W	Protein of unknown function	42	2	2	2	0	0	0	0	0						0	0	1
YER022W	SRB4	Component of the RNA polymerase II holoenzyme and Kornberg's mediator (SRB) subcomplex	YGR218W	CRM1	Exportin, beta-karyopherin, functions in the export of certain proteins from the nucleus	42	37	3	4	0	0	0	0	0						0	1	2
YER022W	SRB4	Component of the RNA polymerase II holoenzyme and Kornberg's mediator (SRB) subcomplex	YGR243W	YGR243W	Protein of unknown function	42	6	3	4	0	0	0	0	0						0	0	1
YER022W	SRB4	Component of the RNA polymerase II holoenzyme and Kornberg's mediator (SRB) subcomplex	YHL005C	YHL005C	Protein of unknown function	42	3	3	4	0	0	0	0	0						0	0	1
YER022W	SRB4	Component of the RNA polymerase II holoenzyme and Kornberg's mediator (SRB) subcomplex	YHL044W	YHL044W	Protein with similarity to subtelomerically-encoded proteins such as Cos5p, Ybr302p, Cos3p, Cos1p, Cos4p, Cos8p, Cos6p, Cos9p	42	4	3	4	0	0	0	0	0						0	0	2
YER022W	SRB4	Component of the RNA polymerase II holoenzyme and Kornberg's mediator (SRB) subcomplex	YHL045W	YHL045W	Protein of unknown function	42	4	3	4	0	0	0	0	0						0	0	1
YER022W	SRB4	Component of the RNA polymerase II holoenzyme and Kornberg's mediator (SRB) subcomplex	YHR058C	MED6	Component of RNA polymerase II holoenzyme and mediator subcomplex	42	15	14	82	0	0	1	1	0						16	221	3
YER022W	SRB4	Component of the RNA polymerase II holoenzyme and Kornberg's mediator (SRB) subcomplex	YHR116W	YHR116W	Protein of unknown function, may be involved in mitochondrial translation	42	4	3	4	0	0	0	0	0						0	0	1
YER022W	SRB4	Component of the RNA polymerase II holoenzyme and Kornberg's mediator (SRB) subcomplex	YHR152W	SPO12	Sporulation protein required for chromosome division in meiosis I	42	25	3	4	0	0	0	0	0						0	0	1
YER022W	SRB4	Component of the RNA polymerase II holoenzyme and Kornberg's mediator (SRB) subcomplex	YHR200W	RPN10	Non-ATPase component of the 26S proteasome complex	42	35	3	4	0	0	0	0	0						0	2	1
YER022W	SRB4	Component of the RNA polymerase II holoenzyme and Kornberg's mediator (SRB) subcomplex	YIL022W	TIM44	Mitochondrial inner membrane protein required in transport across the inner membrane	42	52	0	0	0	0	0	0	0						0	0	1
YER022W	SRB4	Component of the RNA polymerase II holoenzyme and Kornberg's mediator (SRB) subcomplex	YIL078W	THS1	Threonyl-tRNA synthetase, cytoplasmic, member of the class II family of aminoacyl-tRNA synthetases	42	8	2	2	0	0	0	0	0						0	0	1
YER022W	SRB4	Component of the RNA polymerase II holoenzyme and Kornberg's mediator (SRB) subcomplex	YIL141W	YIL141W	Protein of unknown function; questionable ORF	42	2	2	2	0	0	0	0	0						0	0	1
YER022W	SRB4	Component of the RNA polymerase II holoenzyme and Kornberg's mediator (SRB) subcomplex	YIR038C	GTT1	Glutathione transferase	42	8	3	4	0	0	0	0	0						0	0	1
YER022W	SRB4	Component of the RNA polymerase II holoenzyme and Kornberg's mediator (SRB) subcomplex	YJL142C	YJL142C	Protein of unknown function	42	4	3	4	0	0	0	0	0						0	0	1
YER022W	SRB4	Component of the RNA polymerase II holoenzyme and Kornberg's mediator (SRB) subcomplex	YJR094C	IME1	Transcription factor required for sporulation, positive regulator of IME2 and many sporulation genes	42	75	3	9	0	0	0	0	0						0	0	1
YER022W	SRB4	Component of the RNA polymerase II holoenzyme and Kornberg's mediator (SRB) subcomplex	YJR126C	YJR126C	Protein of unknown function, has similarity to transferrin receptor	42	3	2	2	0	0	0	0	0						0	0	2
YER022W	SRB4	Component of the RNA polymerase II holoenzyme and Kornberg's mediator (SRB) subcomplex	YJR148W	BAT2	Cytosolic branched-chain amino acid transaminase	42	16	2	2	0	0	0	0	0						0	0	1
YER022W	SRB4	Component of the RNA polymerase II holoenzyme and Kornberg's mediator (SRB) subcomplex	YKL051W	YKL051W	Protein of unknown function	42	5	3	4	0	0	0	0	0						0	0	1
YER022W	SRB4	Component of the RNA polymerase II holoenzyme and Kornberg's mediator (SRB) subcomplex	YKL063C	YKL063C	Protein of unknown function	42	5	3	4	0	0	0	0	0						0	0	1
YER022W	SRB4	Component of the RNA polymerase II holoenzyme and Kornberg's mediator (SRB) subcomplex	YKL141W	SDH3	Membrane anchor subunit for Sdh1p in the succinate dehydrogenase complex	42	19	1	1	0	0	0	0	0						0	0	1
YER022W	SRB4	Component of the RNA polymerase II holoenzyme and Kornberg's mediator (SRB) subcomplex	YKL143W	LTV1	Protein required for viability at low temperature	42	4	3	4	0	0	0	0	0						0	0	1
YER022W	SRB4	Component of the RNA polymerase II holoenzyme and Kornberg's mediator (SRB) subcomplex	YKR093W	PTR2	Peptide permease nitrogen-repressible transporter of di- and tri-peptides and member of the proton-dependent oligopeptide transporter family	42	26	3	4	0	0	0	0	0						0	0	2
YER022W	SRB4	Component of the RNA polymerase II holoenzyme and Kornberg's mediator (SRB) subcomplex	YLL020C	YLL020C	Protein of unknown function	42	3	3	4	0	0	0	0	0						0	0	1
YER022W	SRB4	Component of the RNA polymerase II holoenzyme and Kornberg's mediator (SRB) subcomplex	YLL065W	GIN11	Protein with similarity to other subtelomerically-encoded proteins including Yjr162p, Ykl225p, and Yfl063p	42	4	2	2	0	0	0	0	0						0	0	1
YER022W	SRB4	Component of the RNA polymerase II holoenzyme and Kornberg's mediator (SRB) subcomplex	YLR175W	CBF5	Putative ribosomal RNA pseudouridine synthase, associated with H/ACA class small nucleolar RNAs	42	28	3	4	0	0	0	0	0						0	0	1
YER022W	SRB4	Component of the RNA polymerase II holoenzyme and Kornberg's mediator (SRB) subcomplex	YLR288C	MEC3	Checkpoint protein required for arrest in G2 after DNA damage and for delaying in G1- and S-phase during DNA damage	42	42	3	4	0	0	0	0	0						0	0	1
YER022W	SRB4	Component of the RNA polymerase II holoenzyme and Kornberg's mediator (SRB) subcomplex	YLR331C	YLR331C	Protein of unknown function	42	3	3	4	0	0	0	0	0						0	0	1
YER022W	SRB4	Component of the RNA polymerase II holoenzyme and Kornberg's mediator (SRB) subcomplex	YML007W	YAP1	Transcriptional activator of the basic leucine zipper (bZIP) family, involved in oxidative stress response	42	85	3	4	0	0	0	0	0						0	1	3
YER022W	SRB4	Component of the RNA polymerase II holoenzyme and Kornberg's mediator (SRB) subcomplex	YML022W	APT1	Adenine phosphoribosyltransferase (APRT), may be a heterodimer with Apt2p	42	16	2	2	0	0	0	0	0						0	0	1
YER022W	SRB4	Component of the RNA polymerase II holoenzyme and Kornberg's mediator (SRB) subcomplex	YML055W	SPC2	Component of the signal peptidase complex	42	7	3	4	0	0	0	0	0						0	0	1
YER022W	SRB4	Component of the RNA polymerase II holoenzyme and Kornberg's mediator (SRB) subcomplex	YML082W	YML082W	Protein with similarity to O-succinylhomoserine (thiol)-lyase	42	4	3	4	0	0	0	0	0						0	0	1
YER022W	SRB4	Component of the RNA polymerase II holoenzyme and Kornberg's mediator (SRB) subcomplex	YMR039C	TSP1	Transcriptional coactivator; may be involved in the release of TFIIB from the transcription complex during RNA polymerase II transcription initiation	42	9	3	4	0	0	0	0	0						0	2	1
YER022W	SRB4	Component of the RNA polymerase II holoenzyme and Kornberg's mediator (SRB) subcomplex	YMR042W	ARGR1	Component of the ARGR transcription regulatory complex	42	30	3	4	0	0	0	0	0						0	0	1
YER022W	SRB4	Component of the RNA polymerase II holoenzyme and Kornberg's mediator (SRB) subcomplex	YMR043W	MCM1	Transcription factor of the MADS (Mcm1p, Agamous, Deficiens, SRF) box family, recruits coregulatory proteins for both gene activation and repression at a variety of loci	42	113	3	4	0	0	0	0	0						0	0	1
YER022W	SRB4	Component of the RNA polymerase II holoenzyme and Kornberg's mediator (SRB) subcomplex	YMR058W	FET3	Cell surface ferroxidase; required for high-affinity ferrous iron uptake	42	59	2	2	0	0	0	0	0						0	0	1
YER022W	SRB4	Component of the RNA polymerase II holoenzyme and Kornberg's mediator (SRB) subcomplex	YMR087W	YMR087W	Protein of unknown function	42	5	3	4	0	0	0	0	0						0	0	1
YER022W	SRB4	Component of the RNA polymerase II holoenzyme and Kornberg's mediator (SRB) subcomplex	YMR112C	MED11	Component of RNA polymerase II mediator (SRB) subcomplex	42	7	5	23	0	0	0	0	0						3	38	2
YER022W	SRB4	Component of the RNA polymerase II holoenzyme and Kornberg's mediator (SRB) subcomplex	YMR114C	YMR114C	Protein of unknown function	42	4	3	4	0	0	0	0	0						0	0	1
YER022W	SRB4	Component of the RNA polymerase II holoenzyme and Kornberg's mediator (SRB) subcomplex	YMR118C	YMR118C	Putative succinate dehydrogenase, has similarity to Sdh3p	42	4	2	2	0	0	0	0	0						0	0	1
YER022W	SRB4	Component of the RNA polymerase II holoenzyme and Kornberg's mediator (SRB) subcomplex	YMR139W	RIM11	Serine/threonine protein kinase required for induction of IME2 by Ime1p	42	25	2	2	0	0	0	0	0						0	0	1
YER022W	SRB4	Component of the RNA polymerase II holoenzyme and Kornberg's mediator (SRB) subcomplex	YMR181C	YMR181C	Protein of unknown function	42	4	3	4	0	0	0	0	0						0	0	1
YER022W	SRB4	Component of the RNA polymerase II holoenzyme and Kornberg's mediator (SRB) subcomplex	YMR244W	YMR244W	Protein with similarity to Nca3p	42	3	3	4	0	0	0	0	0						0	0	1
YER022W	SRB4	Component of the RNA polymerase II holoenzyme and Kornberg's mediator (SRB) subcomplex	YMR293C	YMR293C	Protein with similarity to amidases, may be involved in mitochondrial function	42	4	3	4	0	0	0	0	0						0	0	1
YER022W	SRB4	Component of the RNA polymerase II holoenzyme and Kornberg's mediator (SRB) subcomplex	YNL006W	LST8	Protein required for transport of permeases from the Golgi to the plasma membrane	42	9	2	2	0	0	0	0	0						0	0	1
YER022W	SRB4	Component of the RNA polymerase II holoenzyme and Kornberg's mediator (SRB) subcomplex	YNL073W	MSK1	Lysyl-tRNA synthetase, mitochondrial	42	8	1	1	0	0	0	0	0						0	0	1
YER022W	SRB4	Component of the RNA polymerase II holoenzyme and Kornberg's mediator (SRB) subcomplex	YNL084C	END3	Protein required for endocytosis and cytoskeletal organization	42	39	2	2	0	0	0	0	0						0	0	1
YER022W	SRB4	Component of the RNA polymerase II holoenzyme and Kornberg's mediator (SRB) subcomplex	YNL159C	YNL159C	Protein of unknown function	42	6	3	4	0	0	0	0	0						0	0	1
YER022W	SRB4	Component of the RNA polymerase II holoenzyme and Kornberg's mediator (SRB) subcomplex	YNL210W	MER1	Meiosis-specific protein required for splicing of REC107, HFM1, and AMA1 pre-mRNAs	42	34	3	4	0	0	0	0	0						0	0	1
YER022W	SRB4	Component of the RNA polymerase II holoenzyme and Kornberg's mediator (SRB) subcomplex	YNL211C	YNL211C	Protein of unknown function	42	4	3	4	0	0	0	0	0						0	0	2
YER022W	SRB4	Component of the RNA polymerase II holoenzyme and Kornberg's mediator (SRB) subcomplex	YNL235C	YNL235C	Protein of unknown function, questionable ORF	42	4	3	4	0	0	0	0	0						0	0	1
YER022W	SRB4	Component of the RNA polymerase II holoenzyme and Kornberg's mediator (SRB) subcomplex	YNL281W	HCH1	Protein of unknown function	42	4	3	4	0	0	0	0	0						0	0	1
YER022W	SRB4	Component of the RNA polymerase II holoenzyme and Kornberg's mediator (SRB) subcomplex	YNL282W	POP3	Component of both RNase MRP and RNase P, involved in processing of both rRNA and tRNA precursors	42	28	3	4	0	0	0	0	0						0	0	1
YER022W	SRB4	Component of the RNA polymerase II holoenzyme and Kornberg's mediator (SRB) subcomplex	YNL288W	YNL288W	Protein of unknown function	42	6	3	4	0	0	0	0	0						0	0	3
YER022W	SRB4	Component of the RNA polymerase II holoenzyme and Kornberg's mediator (SRB) subcomplex	YNL301C	RPL18B	Ribosomal protein L18 (rp28; rat L18), identical to Rpl18Ap	42	11	1	2	0	0	0	0	0						0	0	2
YER022W	SRB4	Component of the RNA polymerase II holoenzyme and Kornberg's mediator (SRB) subcomplex	YNR001C	CIT1	Citrate synthase, mitochondrial, converts acetyl-CoA and oxaloacetate into citrate plus CoA	42	45	1	1	0	0	0	0	0						0	0	1
YER022W	SRB4	Component of the RNA polymerase II holoenzyme and Kornberg's mediator (SRB) subcomplex	YNR012W	URK1	Uridine kinase, converts ATP and uridine to ADP and UMP	42	7	2	2	0	0	0	0	0						0	0	1
YER022W	SRB4	Component of the RNA polymerase II holoenzyme and Kornberg's mediator (SRB) subcomplex	YNR052C	POP2	Component of the CCR4 complex required for glucose derepression	42	22	4	17	0	0	0	0	0						0	0	1
YER022W	SRB4	Component of the RNA polymerase II holoenzyme and Kornberg's mediator (SRB) subcomplex	YNR071C	YNR071C	Protein with similarity to UDPglucose 4-epimerase	42	4	3	4	0	0	0	0	0						0	0	1
YER022W	SRB4	Component of the RNA polymerase II holoenzyme and Kornberg's mediator (SRB) subcomplex	YOL022C	YOL022C	Protein of unknown function	42	5	3	4	0	0	0	0	0						0	0	1
YER022W	SRB4	Component of the RNA polymerase II holoenzyme and Kornberg's mediator (SRB) subcomplex	YOL042W	YOL042W	Protein with similarity to Ccr4p	42	3	3	4	0	0	0	0	0						0	0	2
YER022W	SRB4	Component of the RNA polymerase II holoenzyme and Kornberg's mediator (SRB) subcomplex	YOL106W	YOL106W	Protein of unknown function	42	4	3	4	0	0	0	0	0						0	0	1
YER022W	SRB4	Component of the RNA polymerase II holoenzyme and Kornberg's mediator (SRB) subcomplex	YOL135C	MED7	Component of RNA polymerase II holoenzyme and mediator subcomplex	42	14	9	49	0	0	1	1	0						15	219	1
YER022W	SRB4	Component of the RNA polymerase II holoenzyme and Kornberg's mediator (SRB) subcomplex	YOR028C	CIN5	Transcription factor of the basic leucine zipper (bZIP) family and one of eight members of a fungal-specific family of bZIP proteins, involved in salt tolerance	42	8	3	4	0	0	0	0	0						0	0	2
YER022W	SRB4	Component of the RNA polymerase II holoenzyme and Kornberg's mediator (SRB) subcomplex	YOR039W	CKB2	Casein kinase II Protein kinase CK2, regulatory (beta-prime) subunit	42	27	3	4	0	0	0	0	0						0	0	1
YER022W	SRB4	Component of the RNA polymerase II holoenzyme and Kornberg's mediator (SRB) subcomplex	YOR072W	YOR072W	Protein of unknown function	42	4	3	4	0	0	0	0	0						0	0	1
YER022W	SRB4	Component of the RNA polymerase II holoenzyme and Kornberg's mediator (SRB) subcomplex	YOR136W	IDH2	Isocitrate dehydrogenase (NAD+) subunit 2, mitochondrial, required for oxidative function of the tricarboxylic acid cycle	42	35	1	2	0	0	0	0	0						0	0	1
YER022W	SRB4	Component of the RNA polymerase II holoenzyme and Kornberg's mediator (SRB) subcomplex	YOR143C	THI80	Thiamine pyrophosphokinase, converts thiamine to the coenzyme thiamine pyrophosphate	42	12	2	2	0	0	0	0	0						0	0	1
YER022W	SRB4	Component of the RNA polymerase II holoenzyme and Kornberg's mediator (SRB) subcomplex	YOR187W	TUF1	Translation elongation factor Tu, mitochondrial	42	11	2	3	0	0	0	0	0						0	0	1
YER022W	SRB4	Component of the RNA polymerase II holoenzyme and Kornberg's mediator (SRB) subcomplex	YOR197W	YOR197W	Protein of unknown function	42	3	3	4	0	0	0	0	0						0	0	1
YER022W	SRB4	Component of the RNA polymerase II holoenzyme and Kornberg's mediator (SRB) subcomplex	YOR303W	CPA1	Carbamoylphosphate synthase of the arginine biosynthetic pathway, amidotransferase small subunit	42	41	3	4	0	0	0	0	0						0	0	1
YER022W	SRB4	Component of the RNA polymerase II holoenzyme and Kornberg's mediator (SRB) subcomplex	YOR334W	MRS2	Protein involved in splicing of mitochondrial group II introns; also involved in a mitochondrial function unrelated to splicing	42	13	2	3	0	0	0	0	0						0	0	1
YER022W	SRB4	Component of the RNA polymerase II holoenzyme and Kornberg's mediator (SRB) subcomplex	YOR336W	KRE5	Protein required for beta-1,6-glucan biosynthesis	42	20	0	0	0	0	0	0	0						0	0	1
YER022W	SRB4	Component of the RNA polymerase II holoenzyme and Kornberg's mediator (SRB) subcomplex	YOR388C	FDH1	Protein with similarity to formate dehydrogenases	42	5	2	2	0	0	0	0	0						0	0	1
YER022W	SRB4	Component of the RNA polymerase II holoenzyme and Kornberg's mediator (SRB) subcomplex	YPL011C	TAF47	Component of the TAF(II) complex	42	11	2	2	0	0	0	0	0						5	71	1
YER022W	SRB4	Component of the RNA polymerase II holoenzyme and Kornberg's mediator (SRB) subcomplex	YPL053C	KTR6	Mannosyltransferase of the KRE2 family	42	13	3	4	0	0	0	0	0						0	0	1
YER022W	SRB4	Component of the RNA polymerase II holoenzyme and Kornberg's mediator (SRB) subcomplex	YPL098C	YPL098C	Protein of unknown function	42	4	3	4	0	0	0	0	0						0	0	1
YER025W	GCD11	Translation initiation factor eIF2 gamma subunit	YOL142W	RRP40	Protein involved in ribosomal RNA processing, component of the exosome complex responsible for 3' end processing and degradation of many RNA species	24	7	2	2	0	0	0	0	0						0	0	1
YER026C	CHO1	Phosphatidylserine synthase, CDP-diacylglycerol serine O-phosphatidyltransferase	YMR153W	NUP53	Component of the karyopherin docking complex of the nuclear pore complex; has similarity to Asm4p	56	9	0	0	0	0	0	0	0						0	0	1
YER032W	FIR1	Protein probably involved in 3'-mRNA processing; interacts with Pap1p and Ref2p,	YJR110W	YJR110W	Phosphatidylinositol 3-phosphate phosphatase with similarity to protein tyrosine phosphatases, has similarity to human myotubularin MTM1	9	11	3	4	0	0	0	0	0						0	0	1
YER036C	YER036C	Member of the non-transporter group of the ATP-binding cassette (ABC) superfamily	YGR206W	YGR206W	Protein of unknown function	12	3	3	4	0	0	0	0	0						0	0	1
YER038C	YER038C	Protein of unknown function	YML023C	YML023C	Protein of unknown function	4	2	0	0	0	0	0	0	0						0	0	5
YER039C	HVG1	Member of the nucleotide sugar transporter (NST) family of membrane transporters, has strong similarity to vanadate resistance protein Gog5p	YMR119W	YMR119W	Protein of unknown function	7	3	2	2	0	0	0	0	0						0	0	2
YER048C	CAJ1	Homolog of E. coli DnaJ, has a leucine zipper	YDR342C	HXT7	High-affinity hexose transporter, member of the hexose transporter family of the major facilitator superfamily (MFS), nearly identical to Hxt6p	5	29	2	2	0	0	0	0	0						0	0	1
YER048C	CAJ1	Homolog of E. coli DnaJ, has a leucine zipper	YPL205C	YPL205C	Protein of unknown function	5	3	3	4	0	0	0	0	0						0	0	1
YER048C	CAJ1	Homolog of E. coli DnaJ, has a leucine zipper	YPR020W	ATP20	F1F0-ATP synthase complex F0 membrane domain g subunit	5	12	3	4	0	0	0	0	0						0	0	1
YER049W	YER049W	Protein of unknown function	YDR503C	LPP1	Lipid phosphate phosphatase, Mg2+-independent	5	10	2	2	0	0	0	0	0						0	0	1
YER051W	YER051W	Protein of unknown function	YER081W	SER3	3-phosphoglycerate dehydrogenase; involved in synthesis of serine from 3-phosphoglycerate	4	10	4	8	0	0	0	0	0						0	0	1
YER051W	YER051W	Protein of unknown function	YLR121C	YPS3	GPI-anchored aspartyl protease	4	9	3	4	0	0	0	0	0						0	0	1
YER051W	YER051W	Protein of unknown function	YMR310C	YMR310C	Protein of unknown function	4	4	3	4	0	0	0	0	0						0	0	1
YER052C	HOM3	Aspartate kinase (L-aspartate 4-P-transferase); first step in the common pathway for methionine and threonine biosynthesis	YER037W	YER037W	Protein of unknown function	26	4	3	7	0	0	0	0	0						0	0	1
YER052C	HOM3	Aspartate kinase (L-aspartate 4-P-transferase); first step in the common pathway for methionine and threonine biosynthesis	YIR014W	YIR014W	Protein of unknown function	26	2	2	2	0	0	0	0	0						0	0	1
YER052C	HOM3	Aspartate kinase (L-aspartate 4-P-transferase); first step in the common pathway for methionine and threonine biosynthesis	YIR018W	YAP5	Transcription factor of the basic leucine zipper (bZIP) type, one of eight members of a novel fungal-specific family of bZIP proteins	26	7	4	7	0	0	0	0	0						0	0	1
YER052C	HOM3	Aspartate kinase (L-aspartate 4-P-transferase); first step in the common pathway for methionine and threonine biosynthesis	YKR079C	YKR079C	Protein of unknown function	26	3	2	2	0	0	0	0	0						0	0	1
YER052C	HOM3	Aspartate kinase (L-aspartate 4-P-transferase); first step in the common pathway for methionine and threonine biosynthesis	YMR263W	YMR263W	Component of the Rpd3p-Sin3p histone deacetylase complex	26	9	3	4	0	0	0	0	0						0	0	1
YER053C	YER053C	Member of the mitochondrial carrier (MCF) family of membrane transporters, has similarity to C. elegans mitochondrial phosphate carrier protein	YLR326W	YLR326W	Protein of unknown function	9	3	3	4	0	0	0	0	0						0	0	1
YER059W	PCL6	Cyclin that associates with Pho85p	YBR141C	YBR141C	Protein of unknown function	8	4	3	5	0	0	0	0	0						0	0	1
YER059W	PCL6	Cyclin that associates with Pho85p	YDL224C	WHI4	Protein involved in cell size determination	8	3	3	4	0	0	0	0	0						0	0	4
YER059W	PCL6	Cyclin that associates with Pho85p	YER156C	YER156C	Protein of unknown function	8	3	3	7	0	0	0	0	0						0	0	1
YER059W	PCL6	Cyclin that associates with Pho85p	YOR392W	YOR392W	Protein of unknown function	8	2	2	2	0	0	0	0	0						0	0	1
YER061C	CEM1	Beta-ketoacyl-ACP synthase, mitochondrial (3-oxoacyl-[Acyl-carrier-protein] synthase)	YPL073C	YPL073C	Protein of unknown function	10	4	3	4	0	0	0	0	0						0	0	1
YER063W	THO1	Protein that suppresses hpr1 mutation	YDL084W	SUB2	Protein with similarity to nuclear RNA helicases (DEAD/DEAH family), probably involved in pre-mRNA splicing	5	11	2	2	0	0	0	0	0						0	0	8
YER063W	THO1	Protein that suppresses hpr1 mutation	YMR048W	YMR048W	Protein of unknown function	5	3	2	2	0	0	0	0	0						0	0	1
YER064C	YER064C	Protein with similarity to members of a putative transporter family that includes Ybr089p, Yer064p, Yer119p, Yil088p, Ykl146p, and Ynl101p	YNL157W	YNL157W	Protein with similarity to Yhr132w-ap and with weak similarity to human ENSA alpha-endosulfine and human ARPP-19 cAMP-regulated phosphoprotein	6	5	3	4	0	0	0	0	0						0	0	1
YER064C	YER064C	Protein with similarity to members of a putative transporter family that includes Ybr089p, Yer064p, Yer119p, Yil088p, Ykl146p, and Ynl101p	YPL212C	PUS1	Pseudouridine synthase responsible for specific pseudouridine modifications in tRNA and in U2 snRNA	6	15	3	4	0	0	0	0	0						0	0	1
YER064C	YER064C	Protein with similarity to members of a putative transporter family that includes Ybr089p, Yer064p, Yer119p, Yil088p, Ykl146p, and Ynl101p	YPR125W	YPR125W	Suppressor of mrs2-1 mutation	6	5	3	4	0	0	0	0	0						0	0	1
YER066W	YER066W	Protein with similarity to Cdc4p, has one WD (WD-40) domain	YMR154C	RIM13	Sporulation protein involved in proteolytic processing of Rim1p	6	9	3	4	0	0	0	0	0						0	0	1
YER067W	YER067W	Protein of unknown function, transcription regulated by ploidy	YPL180W	YPL180W	Protein of unknown function	8	4	3	4	0	0	0	0	0						0	0	1
YER069W	ARG5,6	Acetylglutamate kinase and N-acetyl-gamma-glutamyl-phosphate reductase, which catalyze the second and third steps of ornithine and arginine biosynthesis	YLR214W	FRE1	Membrane-associated flavocytochrome with ferric and cupric reductase activities; acts on ferric iron chelates external to the cell to facilitate iron uptake	17	41	3	10	0	0	0	0	0	methylmethanesulfonate					0	0	1
YER071C	YER071C	Protein of unknown function	YBR154C	RPB5	Shared subunit of RNA polymerases I, II, and III (ABC27)	4	54	2	2	0	0	0	0	0						0	0	1
YER071C	YER071C	Protein of unknown function	YCL007C	CWH36	Protein involved in generation of the mannoprotein layer of the cell wall	4	7	3	4	0	0	0	0	0						0	0	1
YER071C	YER071C	Protein of unknown function	YDR366C	YDR366C	Protein of unknown function	4	2	2	2	0	0	0	0	0						0	0	3
YER071C	YER071C	Protein of unknown function	YLR200W	YKE2	Prefoldin subunit 6, component of the Gim protein complex that promotes formation of functional alpha- and gamma-tubulin, and actin	4	11	3	4	0	0	0	0	0						0	0	8
YER071C	YER071C	Protein of unknown function	YMR048W	YMR048W	Protein of unknown function	4	3	2	2	0	0	0	0	0						0	0	1
YER071C	YER071C	Protein of unknown function	YPL032C	SVL3	Protein involved in vacuolar uptake of endocytosed vital dyes	4	3	3	4	0	0	0	0	0						0	0	1
YER073W	ALD5	Mitochondrial aldehyde dehydrogenase	YPL257W	YPL257W	Protein of unknown function	12	3	3	4	0	0	0	0	0						0	0	1
YER077C	YER077C	Protein with similarity to class I tRNA synthetases	YFR015C	GSY1	UDP-glucose-starch glucosyltransferase (glycogen synthetase) isoform 1	4	12	1	2	0	0	0	0	0						0	0	1
YER077C	YER077C	Protein with similarity to class I tRNA synthetases	YIL110W	YIL110W	Protein of unknown function	4	2	0	0	0	0	0	0	0						0	0	2
YER078C	YER078C	Protein with similarity to E. coli X-Pro aminopeptidase II	YGR091W	PRP31	Protein required for pre-mRNA splicing, associated with U4/U6.U5 tri-snRNP	4	9	2	2	0	0	0	0	0						0	0	1
YER081W	SER3	3-phosphoglycerate dehydrogenase; involved in synthesis of serine from 3-phosphoglycerate	YAL011W	YAL011W	Protein of unknown function, has a predicted mitochondrial transit peptide	10	1	1	2	0	0	0	0	0						0	0	1
YER081W	SER3	3-phosphoglycerate dehydrogenase; involved in synthesis of serine from 3-phosphoglycerate	YAL060W	YAL060W	Protein with similarity to alcohol/sorbitol dehydrogenase, member of the zinc-containing alcohol dehydrogenase family	10	5	4	7	0	0	0	0	0						0	0	3
YER081W	SER3	3-phosphoglycerate dehydrogenase; involved in synthesis of serine from 3-phosphoglycerate	YAR003W	YAR003W	Protein of unknown function, contains a WD (WD-40) repeat	10	7	5	10	0	0	0	0	0						0	0	1
YER081W	SER3	3-phosphoglycerate dehydrogenase; involved in synthesis of serine from 3-phosphoglycerate	YBR018C	GAL7	UDP-glucose--hexose-1-phosphate uridylyltransferase	10	60	0	0	0	0	0	0	0						0	0	1
YER081W	SER3	3-phosphoglycerate dehydrogenase; involved in synthesis of serine from 3-phosphoglycerate	YBR020W	GAL1	Galactokinase, catalyzes the first step in galactose metabolism	10	240	0	0	0	0	0	0	0						0	0	1
YER081W	SER3	3-phosphoglycerate dehydrogenase; involved in synthesis of serine from 3-phosphoglycerate	YBR042C	YBR042C	Putative acyltransferase with similarity to Ydr018p	10	7	2	2	0	0	0	0	0						0	0	3
YER081W	SER3	3-phosphoglycerate dehydrogenase; involved in synthesis of serine from 3-phosphoglycerate	YBR065C	ECM2	Putative pre-mRNA splicing factor, also involved in cell wall structure or biosynthesis	10	5	2	2	0	0	0	0	0						0	0	1
YER081W	SER3	3-phosphoglycerate dehydrogenase; involved in synthesis of serine from 3-phosphoglycerate	YBR074W	YBR074W	Protein with similarity to Ape3p	10	2	2	2	0	0	0	0	0						0	0	1
YER081W	SER3	3-phosphoglycerate dehydrogenase; involved in synthesis of serine from 3-phosphoglycerate	YBR107C	IML3	Protein required for minichromosome maintenance	10	7	2	2	0	0	0	0	0						0	0	1
YER081W	SER3	3-phosphoglycerate dehydrogenase; involved in synthesis of serine from 3-phosphoglycerate	YBR128C	APG14	Protein required for autophagy	10	10	2	2	0	0	0	0	0						0	0	1
YER081W	SER3	3-phosphoglycerate dehydrogenase; involved in synthesis of serine from 3-phosphoglycerate	YBR143C	SUP45	Translational release factor eRF1, interacts with Sup35p (eRF3) to form translational release factor complex, involved in control of translational fidelity; can act as a recessive omnipotent suppressor	10	52	2	2	0	0	0	0	0						0	0	1
YER081W	SER3	3-phosphoglycerate dehydrogenase; involved in synthesis of serine from 3-phosphoglycerate	YBR155W	CNS1	Component of the Hsp90 chaperone complex, has tetratricopeptide (TPR) repeats	10	11	3	5	0	0	0	0	0						0	0	5
YER081W	SER3	3-phosphoglycerate dehydrogenase; involved in synthesis of serine from 3-phosphoglycerate	YBR168W	YBR168W	Essential protein of unknown function	10	5	2	2	0	0	0	0	0						0	0	2
YER081W	SER3	3-phosphoglycerate dehydrogenase; involved in synthesis of serine from 3-phosphoglycerate	YBR170C	NPL4	Nuclear pore protein	10	15	4	8	0	0	0	0	0						0	0	1
YER081W	SER3	3-phosphoglycerate dehydrogenase; involved in synthesis of serine from 3-phosphoglycerate	YBR221C	PDB1	Pyruvate dehydrogenase complex, E1-beta subunit	10	26	3	7	0	0	0	0	0						0	0	1
YER081W	SER3	3-phosphoglycerate dehydrogenase; involved in synthesis of serine from 3-phosphoglycerate	YBR240C	THI2	Zinc-finger regulatory protein for thiamine pyrophosphokinase (THI80) expression	10	12	3	4	0	0	0	0	0						0	0	1
YER081W	SER3	3-phosphoglycerate dehydrogenase; involved in synthesis of serine from 3-phosphoglycerate	YBR241C	YBR241C	Member of the hexose transporter family of the major facilitator superfamily (MFS)	10	12	4	7	0	0	0	0	0						0	0	1
YER081W	SER3	3-phosphoglycerate dehydrogenase; involved in synthesis of serine from 3-phosphoglycerate	YBR243C	ALG7	UDP-N-acetyl-glucosamine-1-P transferase (GPT); ER protein that transfers GlcNac-P from UDP-GlcNac to Dol-P	10	21	3	4	0	0	0	0	0						0	0	1
YER081W	SER3	3-phosphoglycerate dehydrogenase; involved in synthesis of serine from 3-phosphoglycerate	YBR249C	ARO4	2-Dehydro-3-deoxyphosphoheptonate aldolase (3-deoxy-D-arabino-heptulosonate-7-phosphate synthase; DAHP synthase), tyrosine-inhibited	10	15	3	4	0	0	0	0	0						0	0	2
YER081W	SER3	3-phosphoglycerate dehydrogenase; involved in synthesis of serine from 3-phosphoglycerate	YBR274W	CHK1	Checkpoint kinase, required for metaphase DNA-damage checkpoint	10	17	4	8	0	0	0	0	0						0	0	1
YER081W	SER3	3-phosphoglycerate dehydrogenase; involved in synthesis of serine from 3-phosphoglycerate	YCL038C	YCL038C	Protein of unknown function	10	5	2	2	0	0	0	0	0						0	0	1
YER081W	SER3	3-phosphoglycerate dehydrogenase; involved in synthesis of serine from 3-phosphoglycerate	YCR072C	YCR072C	Protein of unknown function, member of WD (WD-40) repeat family	10	8	3	5	0	0	0	0	0						0	0	1
YER081W	SER3	3-phosphoglycerate dehydrogenase; involved in synthesis of serine from 3-phosphoglycerate	YDL105W	QRI2	Protein of unknown function	10	3	2	2	0	0	0	0	0						0	0	2
YER081W	SER3	3-phosphoglycerate dehydrogenase; involved in synthesis of serine from 3-phosphoglycerate	YDL160C	DHH1	Putative RNA helicase of DEAD/DEAH box family	10	11	4	8	0	0	0	0	0						0	0	1
YER081W	SER3	3-phosphoglycerate dehydrogenase; involved in synthesis of serine from 3-phosphoglycerate	YDL168W	SFA1	Long-chain alcohol dehydrogenase (ADH) with similarity to mammalian ADH class III	10	18	3	5	0	0	0	0	0						0	0	4
YER081W	SER3	3-phosphoglycerate dehydrogenase; involved in synthesis of serine from 3-phosphoglycerate	YDR005C	MAF1	Protein required for sorting of Mod5p	10	5	3	4	0	0	0	0	0						0	0	3
YER081W	SER3	3-phosphoglycerate dehydrogenase; involved in synthesis of serine from 3-phosphoglycerate	YDR012W	RPL4B	Ribosomal protein L4 (yeast L2; YL2; rp2; Xenopus L1; Drosophila L1; rat L4), nearly identical to Rpl4Ap	10	28	3	5	0	0	0	0	0						0	0	1
YER081W	SER3	3-phosphoglycerate dehydrogenase; involved in synthesis of serine from 3-phosphoglycerate	YDR105C	YDR105C	Protein of unknown function	10	4	3	4	0	0	0	0	0						0	0	3
YER081W	SER3	3-phosphoglycerate dehydrogenase; involved in synthesis of serine from 3-phosphoglycerate	YDR142C	PEX7	Peroxisomal biogenesis protein (peroxin) that serves as import receptor for proteins containing peroxisomal targeting signal 2 (PTS2), member of WD (WD-40) repeat family	10	26	4	7	0	0	0	0	0						0	0	1
YER081W	SER3	3-phosphoglycerate dehydrogenase; involved in synthesis of serine from 3-phosphoglycerate	YDR155C	CPH1	Cyclophilin (peptidylprolyl cis-trans isomerase or PPIase) of the cytosol, plays a role in the stress response	10	27	2	4	0	0	0	0	0						0	0	1
YER081W	SER3	3-phosphoglycerate dehydrogenase; involved in synthesis of serine from 3-phosphoglycerate	YDR192C	NUP42	Nuclear pore protein (nucleoporin); has similarity to Nup159p	10	27	3	4	0	0	0	0	0						0	0	3
YER081W	SER3	3-phosphoglycerate dehydrogenase; involved in synthesis of serine from 3-phosphoglycerate	YDR194C	MSS116	Mitochondrial RNA helicase of the DEAD box family, required for splicing of group II introns of COX1 and COB	10	10	4	7	0	0	0	0	0						0	0	3
YER081W	SER3	3-phosphoglycerate dehydrogenase; involved in synthesis of serine from 3-phosphoglycerate	YDR266C	YDR266C	Protein of unknown function, contains a RING finger domain	10	4	3	4	0	0	0	0	0						0	0	2
YER081W	SER3	3-phosphoglycerate dehydrogenase; involved in synthesis of serine from 3-phosphoglycerate	YDR306C	YDR306C	Protein of unknown function, contains an F-box	10	4	3	4	0	0	0	0	0						0	0	1
YER081W	SER3	3-phosphoglycerate dehydrogenase; involved in synthesis of serine from 3-phosphoglycerate	YDR307W	YDR307W	Protein with similarity to Pmt1p	10	4	3	4	0	0	0	0	0						0	0	1
YER081W	SER3	3-phosphoglycerate dehydrogenase; involved in synthesis of serine from 3-phosphoglycerate	YDR331W	GPI8	Probable component, with Gaa1p, of a glycosylphosphatidylinositol (GPI) transamidase involved in the attachment of GPI anchors to proteins	10	9	2	2	0	0	0	0	0						0	0	1
YER081W	SER3	3-phosphoglycerate dehydrogenase; involved in synthesis of serine from 3-phosphoglycerate	YDR343C	HXT6	High-affinity hexose transporter, member of the hexose transporter family of the major facilitator superfamily (MFS), nearly identical to Hxt7p	10	24	4	12	0	0	0	0	0						0	0	1
YER081W	SER3	3-phosphoglycerate dehydrogenase; involved in synthesis of serine from 3-phosphoglycerate	YDR394W	RPT3	ATPase component of the 26S proteasome complex, member of the AAA family of ATPases	10	37	5	10	0	0	0	0	0						0	0	1
YER081W	SER3	3-phosphoglycerate dehydrogenase; involved in synthesis of serine from 3-phosphoglycerate	YDR479C	YDR479C	Protein of unknown function	10	3	2	2	0	0	0	0	0						0	0	2
YER081W	SER3	3-phosphoglycerate dehydrogenase; involved in synthesis of serine from 3-phosphoglycerate	YDR483W	KRE2	Alpha-1,2-mannosyltransferase of the KRE2 family, acts in the Golgi to add the third mannose onto O-linked carbohydrate chains	10	29	1	1	0	0	0	0	0						0	0	1
YER081W	SER3	3-phosphoglycerate dehydrogenase; involved in synthesis of serine from 3-phosphoglycerate	YDR512C	YDR512C	Protein of unknown function; questionable ORF	10	2	2	2	0	0	0	0	0						0	0	1
YER081W	SER3	3-phosphoglycerate dehydrogenase; involved in synthesis of serine from 3-phosphoglycerate	YDR524C	AGE1	ADP-ribosylation factor (ARF) GTPase activating protein (GAP) with effector functions	10	2	2	2	0	0	0	0	0						0	0	2
YER081W	SER3	3-phosphoglycerate dehydrogenase; involved in synthesis of serine from 3-phosphoglycerate	YDR528W	HLR1	Protein of unknown function	10	2	2	2	0	0	0	0	0						0	0	1
YER081W	SER3	3-phosphoglycerate dehydrogenase; involved in synthesis of serine from 3-phosphoglycerate	YDR531W	YDR531W	Putative pantothenate kinase involved in coenzyme A biosynthesis	10	7	2	2	0	0	0	0	0						0	0	1
YER081W	SER3	3-phosphoglycerate dehydrogenase; involved in synthesis of serine from 3-phosphoglycerate	YER078C	YER078C	Protein with similarity to E. coli X-Pro aminopeptidase II	10	4	4	8	0	0	0	0	0						0	0	1
YER081W	SER3	3-phosphoglycerate dehydrogenase; involved in synthesis of serine from 3-phosphoglycerate	YER081W	SER3	3-phosphoglycerate dehydrogenase; involved in synthesis of serine from 3-phosphoglycerate	10	10			0	0	0	0	0						0	0	9
YER081W	SER3	3-phosphoglycerate dehydrogenase; involved in synthesis of serine from 3-phosphoglycerate	YER145C	FTR1	Iron permease that mediates high-affinity iron uptake	10	23	3	7	0	0	0	0	0						0	0	1
YER081W	SER3	3-phosphoglycerate dehydrogenase; involved in synthesis of serine from 3-phosphoglycerate	YFL016C	MDJ1	Protein involved in mitochondrial biogenesis and protein folding, member of DnaJ family of protein chaperones	10	26	1	1	0	0	0	0	0						0	0	1
YER081W	SER3	3-phosphoglycerate dehydrogenase; involved in synthesis of serine from 3-phosphoglycerate	YFL037W	TUB2	Tubulin beta chain, required for mitosis and karyogamy	10	114	3	5	0	0	0	0	0						0	0	1
YER081W	SER3	3-phosphoglycerate dehydrogenase; involved in synthesis of serine from 3-phosphoglycerate	YFR017C	YFR017C	Protein of unknown function	10	5	3	4	0	0	0	0	0						0	0	1
YER081W	SER3	3-phosphoglycerate dehydrogenase; involved in synthesis of serine from 3-phosphoglycerate	YFR053C	HXK1	Hexokinase I, converts hexoses to hexose phosphates in glycolysis; repressed by glucose	10	107	4	7	0	0	0	0	0						0	0	1
YER081W	SER3	3-phosphoglycerate dehydrogenase; involved in synthesis of serine from 3-phosphoglycerate	YFR055W	YFR055W	Protein with similarity to E. coli cystathionine beta-lyase	10	8	4	7	0	0	0	0	0						0	0	2
YER081W	SER3	3-phosphoglycerate dehydrogenase; involved in synthesis of serine from 3-phosphoglycerate	YGL039W	YGL039W	Protein of unknown function, member of a family (GRE2, YGL039W, YGL157W, YDR541C) having similarity to plant dihydroflavonol-4-reductases	10	5	4	7	0	0	0	0	0						0	0	2
YER081W	SER3	3-phosphoglycerate dehydrogenase; involved in synthesis of serine from 3-phosphoglycerate	YGL096W	YGL096W	Protein with weak similarity to Cup9p, contains a homeodomain	10				0	0	0	0	0						0	0	1
YER081W	SER3	3-phosphoglycerate dehydrogenase; involved in synthesis of serine from 3-phosphoglycerate	YGL110C	YGL110C	Protein of unknown function	10	3	2	2	0	0	0	0	0						0	0	1
YER081W	SER3	3-phosphoglycerate dehydrogenase; involved in synthesis of serine from 3-phosphoglycerate	YGL135W	RPL1B	Large subunit ribosomal protein L1 (rat L10A; eubacterial L1; archeal L1), identical to Rpl1Ap	10	11	2	4	0	0	0	0	0						0	0	1
YER081W	SER3	3-phosphoglycerate dehydrogenase; involved in synthesis of serine from 3-phosphoglycerate	YGL181W	GTS1	Putative zinc-finger transcription factor of the Gcs1p/Glo3p/Sps18p family, involved in heat resistance, flocculation, and timing of bud emergence	10	12	2	2	0	0	0	0	0						0	0	2
YER081W	SER3	3-phosphoglycerate dehydrogenase; involved in synthesis of serine from 3-phosphoglycerate	YGR020C	VMA7	Vacuolar H(+)-ATPase (V-ATPase) 14 kDa subunit (subunit F) of the catalytic (V0) sector	10	27	3	4	0	0	0	0	0						0	0	1
YER081W	SER3	3-phosphoglycerate dehydrogenase; involved in synthesis of serine from 3-phosphoglycerate	YGR084C	MRP13	Mitochondrial ribosomal protein of the small subunit	10	12	2	3	0	0	0	0	0						0	0	1
YER081W	SER3	3-phosphoglycerate dehydrogenase; involved in synthesis of serine from 3-phosphoglycerate	YGR180C	RNR4	Component of ribonucleotide reductase (ribonucleoside-diphosphate reductase) small subunit, which consists of an Rnr2p-Rnr4p heterodimer	10	21	4	7	0	0	0	0	0						0	0	2
YER081W	SER3	3-phosphoglycerate dehydrogenase; involved in synthesis of serine from 3-phosphoglycerate	YGR210C	YGR210C	Protein of unknown function	10	4	3	4	0	0	0	0	0						0	0	1
YER081W	SER3	3-phosphoglycerate dehydrogenase; involved in synthesis of serine from 3-phosphoglycerate	YGR293C	YGR293C	Protein of unknown function	10	3	2	2	0	0	0	0	0						0	0	2
YER081W	SER3	3-phosphoglycerate dehydrogenase; involved in synthesis of serine from 3-phosphoglycerate	YIL044C	AGE2	Protein with similarity to Gcs1p, member of Gcs1p/Glo3p/Sps18p family	10	3	3	4	0	0	0	0	0						0	0	1
YER081W	SER3	3-phosphoglycerate dehydrogenase; involved in synthesis of serine from 3-phosphoglycerate	YIL074C	SER33	3-phosphoglycerate dehydrogenase; involved in synthesis of serine from 3-phosphoglycerate	10	7	7	33	1	0	0	0	0						0	0	2
YER081W	SER3	3-phosphoglycerate dehydrogenase; involved in synthesis of serine from 3-phosphoglycerate	YJR108W	ABM1	Protein required for normal microtubule structure	10	4	3	4	0	0	0	0	0						0	0	2
YER081W	SER3	3-phosphoglycerate dehydrogenase; involved in synthesis of serine from 3-phosphoglycerate	YKR073C	YKR073C	Protein of unknown function	10	4	3	4	0	0	0	0	0						0	0	1
YER081W	SER3	3-phosphoglycerate dehydrogenase; involved in synthesis of serine from 3-phosphoglycerate	YLR151C	PCD1	Protein of unknown function, member of nudix hydrolase family	10	4	3	4	0	0	0	0	0						0	0	1
YER081W	SER3	3-phosphoglycerate dehydrogenase; involved in synthesis of serine from 3-phosphoglycerate	YNL054W-B	YNL054W-B		10				0	0	0	0	0						0	0	3
YER081W	SER3	3-phosphoglycerate dehydrogenase; involved in synthesis of serine from 3-phosphoglycerate	YNR042W	YNR042W	Protein of unknown function	10	2	2	2	0	0	0	0	0						0	0	1
YER081W	SER3	3-phosphoglycerate dehydrogenase; involved in synthesis of serine from 3-phosphoglycerate	YOR150W	MRPL23	Mitochondrial ribosomal protein of the large subunit	10	11	2	2	0	0	0	0	0						0	0	1
YER081W	SER3	3-phosphoglycerate dehydrogenase; involved in synthesis of serine from 3-phosphoglycerate	YOR167C	RPS28A	Ribosomal protein S28 (yeast S33; YS27; mammalian S28), nearly identical to Rps28Bp	10	29	4	8	0	0	0	0	0						0	0	1
YER081W	SER3	3-phosphoglycerate dehydrogenase; involved in synthesis of serine from 3-phosphoglycerate	YOR189W	YOR189W	Protein of unknown function	10	3	3	4	0	0	0	0	0						0	0	1
YER081W	SER3	3-phosphoglycerate dehydrogenase; involved in synthesis of serine from 3-phosphoglycerate	YOR222W	ODC2	2-oxodicarboxylate transporter, member of the mitochondrial carrier family (MCF) of membrane transporters	10	10	5	13	0	0	0	0	0		YOR290C,YPL016W				0	0	1
YER081W	SER3	3-phosphoglycerate dehydrogenase; involved in synthesis of serine from 3-phosphoglycerate	YOR246C	YOR246C	Protein of unknown function	10	5	4	7	0	0	0	0	0						0	0	1
YER081W	SER3	3-phosphoglycerate dehydrogenase; involved in synthesis of serine from 3-phosphoglycerate	YOR258W	YOR258W	Protein of unknown function	10	4	3	4	0	0	0	0	0						0	0	1
YER081W	SER3	3-phosphoglycerate dehydrogenase; involved in synthesis of serine from 3-phosphoglycerate	YOR263C	YOR263C	Protein with weak similarity to adenosine A1 receptors	10	3	3	4	0	0	0	0	0						0	0	1
YER081W	SER3	3-phosphoglycerate dehydrogenase; involved in synthesis of serine from 3-phosphoglycerate	YOR300W	YOR300W	Protein of unknown function	10	3	2	2	0	0	0	0	0						0	0	1
YER081W	SER3	3-phosphoglycerate dehydrogenase; involved in synthesis of serine from 3-phosphoglycerate	YOR318C	YOR318C	Protein of unknown function	10	3	3	4	0	0	0	0	0						0	0	4
YER081W	SER3	3-phosphoglycerate dehydrogenase; involved in synthesis of serine from 3-phosphoglycerate	YOR362C	PRE10	Proteasome subunit alpha7_sc (YC1; protease yscE subunit 1)	10	31	5	10	0	0	0	0	0						0	0	1
YER081W	SER3	3-phosphoglycerate dehydrogenase; involved in synthesis of serine from 3-phosphoglycerate	YOR387C	YOR387C	Protein of unknown function	10	4	2	2	0	0	0	0	0						0	0	1
YER081W	SER3	3-phosphoglycerate dehydrogenase; involved in synthesis of serine from 3-phosphoglycerate	YOR388C	FDH1	Protein with similarity to formate dehydrogenases	10	5	3	5	0	0	0	0	0						0	0	1
YER081W	SER3	3-phosphoglycerate dehydrogenase; involved in synthesis of serine from 3-phosphoglycerate	YOR392W	YOR392W	Protein of unknown function	10	2	2	2	0	0	0	0	0						0	0	2
YER081W	SER3	3-phosphoglycerate dehydrogenase; involved in synthesis of serine from 3-phosphoglycerate	YPL205C	YPL205C	Protein of unknown function	10	3	3	4	0	0	0	0	0						0	0	2
YER081W	SER3	3-phosphoglycerate dehydrogenase; involved in synthesis of serine from 3-phosphoglycerate	YPL213W	LEA1	Component of the U2 snRNP complex similar to human U2A' protein, involved in the initial steps of pre-mRNA splicing	10	6	3	4	0	0	0	0	0						0	0	2
YER081W	SER3	3-phosphoglycerate dehydrogenase; involved in synthesis of serine from 3-phosphoglycerate	YPL229W	YPL229W	Protein of unknown function	10	4	4	7	0	0	0	0	0						0	0	2
YER081W	SER3	3-phosphoglycerate dehydrogenase; involved in synthesis of serine from 3-phosphoglycerate	YPL233W	YPL233W	Protein of unknown function	10	3	3	4	0	0	0	0	0						0	0	4
YER081W	SER3	3-phosphoglycerate dehydrogenase; involved in synthesis of serine from 3-phosphoglycerate	YPL234C	VMA11	Proteolipid component of vacuolar H(+)-ATPase (V-ATPase), required for Cup5p assembly into the V-ATPase	10	33	4	7	0	0	0	0	0						0	0	1
YER081W	SER3	3-phosphoglycerate dehydrogenase; involved in synthesis of serine from 3-phosphoglycerate	YPR016C	CDC95	Translation initiation factor 6	10	9	2	2	0	0	0	0	0						0	0	1
YER081W	SER3	3-phosphoglycerate dehydrogenase; involved in synthesis of serine from 3-phosphoglycerate	YPR038W	YPR038W		10				0	0	0	0	0						0	0	1
YER081W	SER3	3-phosphoglycerate dehydrogenase; involved in synthesis of serine from 3-phosphoglycerate	YPR046W	MCM16	Protein involved in chromosome segregation	10	6	4	7	0	0	0	0	0						0	0	2
YER081W	SER3	3-phosphoglycerate dehydrogenase; involved in synthesis of serine from 3-phosphoglycerate	YPR059C	YPR059C		10				0	0	0	0	0						0	0	2
YER081W	SER3	3-phosphoglycerate dehydrogenase; involved in synthesis of serine from 3-phosphoglycerate	YPR126C	YPR126C	Protein of unknown function, questionable ORF	10	3	3	4	0	0	0	0	0						0	0	3
YER081W	SER3	3-phosphoglycerate dehydrogenase; involved in synthesis of serine from 3-phosphoglycerate	YPR134W	MSS18	Protein involved in splicing a15beta intron of the mitochondrial COX1 transcript	10	6	3	4	0	0	0	0	0						0	0	1
YER081W	SER3	3-phosphoglycerate dehydrogenase; involved in synthesis of serine from 3-phosphoglycerate	YPR136C	YPR136C	Protein of unknown function	10	2	2	2	0	0	0	0	0						0	0	5
YER081W	SER3	3-phosphoglycerate dehydrogenase; involved in synthesis of serine from 3-phosphoglycerate	YPR149W	NCE102	Protein involved in non-classical protein export pathway for proteins that lack standard secretory signal sequences	10	5	3	4	0	0	0	0	0						0	0	1
YER082C	YER082C	Protein of unknown function, has two tandem C2H2-type zinc fingers, has one WD (WD-40) domain	YJL135W	YJL135W	Protein of unknown function	6	4	3	4	0	0	0	0	0						0	0	1
YER082C	YER082C	Protein of unknown function, has two tandem C2H2-type zinc fingers, has one WD (WD-40) domain	YPL212C	PUS1	Pseudouridine synthase responsible for specific pseudouridine modifications in tRNA and in U2 snRNA	6	15	3	4	0	0	0	0	0						0	0	1
YER083C	YER083C	Protein of unknown function, involved in cell wall function	YER126C	YER126C	Nuclear protein of unknown function	6	5	3	7	0	0	0	0	0						0	0	2
YER083C	YER083C	Protein of unknown function, involved in cell wall function	YPR175W	DPB2	DNA polymerase epsilon 80 kDa subunit	6	21	2	2	0	0	0	0	0						0	0	1
YER086W	ILV1	Serine and threonine dehydratase (anabolic), first step in isoleucine biosynthesis pathway	YER086W	ILV1	Serine and threonine dehydratase (anabolic), first step in isoleucine biosynthesis pathway	25	25			0	0	0	0	0						0	0	1
YER087W	YER087W	Protein with similarity to E. coli prolyl-tRNA synthetase	YDL036C	YDL036C	Protein with similarity to Rib2p	5	4	2	2	0	0	0	0	0						0	0	1
YER093C	TSC11	Protein required for maximal growth on caffeine	YBR270C	YBR270C	Protein of unknown function, probable ATP/GTP-binding protein	7	4	2	2	0	0	0	0	0						0	0	7
YER093C	TSC11	Protein required for maximal growth on caffeine	YJL058C	YJL058C	Protein of unknown function	7	5	2	2	0	0	0	0	0						0	0	2
YER093C	TSC11	Protein required for maximal growth on caffeine	YLR210W	CLB4	G2/M-phase-specific cyclin	7	37	2	2	0	0	0	0	0						0	0	1
YER094C	PUP3	Proteasome subunit beta3_sc	YCL009C	ILV6	Acetolactate synthase regulatory subunit	28	11	0	0	0	0	0	0	0						0	0	1
YER095W	RAD51	Protein that stimulates pairing and strand-exchange between homologous single-stranded and double-stranded DNA, functionally similar to E. coli RecA protein	YER095W	RAD51	Protein that stimulates pairing and strand-exchange between homologous single-stranded and double-stranded DNA, functionally similar to E. coli RecA protein	183	183			0	0	1	0	0						0	0	16
YER099C	PRS2	Phosphoribosylpyrophosphate synthetase (ribose-phosphate pyrophosphokinase), synthesizes phosphoribosylpyrophosphate (PRPP) from ribose-5' phosphate and ATP	YKL181W	PRS1	Phosphoribosylpyrophosphate synthetase, synthesizes phosphoribosylpyrophosphate (PRPP) from ribose-5' phosphate and ATP, involved in pseudohyphal growth	9	11	7	38	0	0	0	0	1						0	0	3
YER099C	PRS2	Phosphoribosylpyrophosphate synthetase (ribose-phosphate pyrophosphokinase), synthesizes phosphoribosylpyrophosphate (PRPP) from ribose-5' phosphate and ATP	YOL061W	PRS5	Phosphoribosylpyrophosphate synthetase (ribose-phosphate pyrophosphokinase)	9	11	8	41	1	0	0	0	0						0	1	8
YER102W	RPS8B	Ribosomal protein S8 (yeast S14; YS9; rp19; mammalian S8), identical to Rps8Ap	YDR459C	YDR459C	Protein of unknown function, has similarity to Erf2p	21	3	1	1	0	0	0	0	0						0	0	1
YER103W	SSA4	Protein chaperone of the HSP70 family, cytoplasmic heat-induced form that is not expressed under optimal conditions	YDR068W	DOS2	Protein of unknown function	67	5	2	2	0	0	0	0	0						0	0	1
YER103W	SSA4	Protein chaperone of the HSP70 family, cytoplasmic heat-induced form that is not expressed under optimal conditions	YGL065C	ALG2	Mannosyltransferase involved in N-glycosylation, converts Man[2]GlcNAc-PP-Dolichol to Man[3]GlcNAc-PP-Dolichol	67	14	0	0	0	0	0	0	0						0	0	1
YER106W	YER106W	Protein of unknown function, putative coiled-coil protein induced in sporulation	YCR086W	YCR086W	Protein possibly involved in sporulation	4	6	2	2	0	0	0	0	0						0	0	10
YER107C	GLE2	Nuclear pore protein required for poly(A)+ RNA export, has WD (WD-40) repeats	YGL143C	MRF1	Mitochondrial peptide chain release factor; directs termination of translation in response to termination codons UAA and UAG	20	7	0	0	0	0	0	0	0						0	0	1
YER107C	GLE2	Nuclear pore protein required for poly(A)+ RNA export, has WD (WD-40) repeats	YHL008C	YHL008C	Member of the formate-nitrite porter (FNP) family of membrane transporters	20	5	2	2	0	0	0	0	0						0	0	1
YER118C	SHO1	Osmosensor in the HOG1 MAP kinase, high-osmolarity signal transduction pathway, has an SH3 domain	YDL155W	CLB3	G2/M-phase-specific cyclin	24	49	3	7	0	0	0	0	0	cell cycle S					0	0	2
YER118C	SHO1	Osmosensor in the HOG1 MAP kinase, high-osmolarity signal transduction pathway, has an SH3 domain	YDL204W	YDL204W	Protein of unknown function	24	9	2	2	0	0	0	0	0						0	0	4
YER118C	SHO1	Osmosensor in the HOG1 MAP kinase, high-osmolarity signal transduction pathway, has an SH3 domain	YER118C	SHO1	Osmosensor in the HOG1 MAP kinase, high-osmolarity signal transduction pathway, has an SH3 domain	24	24			0	0	0	0	0						0	0	8
YER119C	YER119C	Membrane transporter of the amino acid/auxin permease (AAAP) family	YKL055C	OAR1	3-Oxoacyl-[acyl-carrier-protein] reductase	8	5	2	2	0	0	0	0	0						0	0	1
YER122C	GLO3	GTPase-activating protein (GAP) for ADP-ribosylation factors Arf1p and Arf2p, involved in retrograde transport between Golgi and ER	YER176W	ECM32	Helicase involved in modulating translation termination efficiency	8	10	3	7	0	0	0	0	0						0	0	1
YER124C	YER124C	Protein of unknown function	YHR003C	YHR003C	Protein with strong similarity to Ykl027p and weak similarity to E. coli thiF and moeB and to wheat ubiquitin-activating enzyme	4	3	2	2	0	0	0	0	0						0	0	1
YER125W	RSP5	Essential ubiquitin-protein ligase (E3 enzyme), a member of HECT domain family of ligases	YOR340C	RPA43	RNA polymerase I subunit; not shared with other polymerases	49	12	2	2	0	0	0	0	0						0	0	1
YER127W	LCP5	Protein required for ribosomal RNA processing	YDR299W	BFR2	Protein involved in a protein transport step that is blocked by brefeldin A	11	6	3	5	1	0	0	0	0						0	0	5
YER127W	LCP5	Protein required for ribosomal RNA processing	YLR423C	APG17	Protein involved in authophagy	11	6	3	5	0	0	0	0	0						0	0	28
YER128W	YER128W	Protein of unknown function	YPR173C	VPS4	Protein involved in vacuolar sorting that causes a novel pre-vacuolar organelle to become prominent, member of the AAA ATPase protein family	4	30	2	2	0	0	0	0	0						0	0	3
YER129W	PAK1	Protein kinase capable of suppressing DNA polymerase alpha mutations	YIL144W	TID3	Protein of the spindle pole body with similarity to myosin heavy chain, possible coiled-coil	7	11	2	2	0	0	0	0	0						0	0	2
YER129W	PAK1	Protein kinase capable of suppressing DNA polymerase alpha mutations	YLR420W	URA4	Dihydroorotase, third step in pyrimidine biosynthesis pathway	7	22	2	2	0	0	0	0	0						0	0	1
YER133W	GLC7	Protein serine/threonine phosphatase PP1 required for glucose repression, membrane bilayer mixing, and ER-to-Golgi and endocytic vesicular trafficking	YBR099C	YBR099C	Protein of unknown function	72	3	2	2	0	0	0	0	0						0	0	1
YER136W	GDI1	GDP dissociation inhibitor	YIR009W	MSL1	U2 snRNA-associated protein with similarity to U2B" protein, has one RNA recognition (RRM) domain	34	10	2	2	0	0	0	0	0						0	0	1
YER136W	GDI1	GDP dissociation inhibitor	YPR180W	AOS1	Subunit of a heterodimeric enzyme consisting of Uba2p and Aos1p, activates the ubiquitin-like Smt3p for conjugation to other proteins	34	12	2	2	0	0	0	0	0						0	0	1
YER140W	YER140W	Protein of unknown function	YDL054C	YDL054C	Protein of unknown function	3	3	2	2	0	0	0	0	0						0	0	1
YER140W	YER140W	Protein of unknown function	YDL160C	DHH1	Putative RNA helicase of DEAD/DEAH box family	3	11	2	2	0	0	0	0	0						0	0	1
YER140W	YER140W	Protein of unknown function	YKL056C	YKL056C	Protein possibly involved in cytoplasmic ribosome function, has similarity to translationally controlled tumor protein (TCTP) of animal cells and higher plants	3	16	2	2	0	0	0	0	0						0	0	1
YER143W	DDI1	Protein that binds to t- and v-SNARE complexes	YJR141W	YJR141W	Essential protein of unknown function	10	3	2	2	0	0	0	0	0						0	0	7
YER143W	DDI1	Protein that binds to t- and v-SNARE complexes	YNR071C	YNR071C	Protein with similarity to UDPglucose 4-epimerase	10	4	2	2	0	0	0	0	0						0	0	1
YER144C	UBP5	Ubiquitin-specific protease (ubiquitin C-terminal hydrolase), homologous to Doa4p and human Tre-2	YBR059C	AKL1	Serine/threonine protein kinase of unknown function	12	8	1	3	1	0	0	0	0						0	0	2
YER144C	UBP5	Ubiquitin-specific protease (ubiquitin C-terminal hydrolase), homologous to Doa4p and human Tre-2	YDL044C	MTF2	Mitochondrial protein involved in mRNA splicing and protein synthesis, required for splicing of OXI3/COX1 mRNA	12	11	0	0	0	0	0	0	0						0	0	2
YER144C	UBP5	Ubiquitin-specific protease (ubiquitin C-terminal hydrolase), homologous to Doa4p and human Tre-2	YMR032W	HOF1	Protein involved in cytokinesis, has an SH3 domain	12	12	1	2	0	0	0	0	0						0	0	6
YER144C	UBP5	Ubiquitin-specific protease (ubiquitin C-terminal hydrolase), homologous to Doa4p and human Tre-2	YOR034C	AKR2	Protein involved in constitutive endocytosis of Ste3p	12	6	2	5	0	0	0	0	0						0	0	1
YER145C	FTR1	Iron permease that mediates high-affinity iron uptake	YDR307W	YDR307W	Protein with similarity to Pmt1p	23	4	2	2	0	0	0	0	0						0	0	1
YER145C	FTR1	Iron permease that mediates high-affinity iron uptake	YIL056W	YIL056W	Protein of unknown function	23	2	2	2	0	0	0	0	0						0	0	1
YER145C	FTR1	Iron permease that mediates high-affinity iron uptake	YJL001W	PRE3	Proteasome subunit beta1_sc involved in peptidyl-glutamyl peptide hydrolytic activity of the proteasome	23	47	1	1	0	0	0	0	0						0	0	1
YER149C	PEA2	Protein involved in oriented growth toward mating partner	YDL233W	YDL233W	Protein of unknown function	19	3	2	2	0	0	0	0	0						0	0	1
YER149C	PEA2	Protein involved in oriented growth toward mating partner	YIL040W	YIL040W	Protein of unknown function	19	3	2	2	0	0	0	0	0						0	0	2
YER149C	PEA2	Protein involved in oriented growth toward mating partner	YKL034W	YKL034W	Protein of unknown function	19	8	2	2	0	0	0	0	0						0	0	1
YER149C	PEA2	Protein involved in oriented growth toward mating partner	YOR315W	YOR315W	Protein of unknown function	19	6	2	2	0	0	0	0	0						0	0	1
YER152C	YER152C	Protein of unknown function	YJL107C	YJL107C	Protein of unknown function	6	3	2	2	0	0	0	0	0						0	0	1
YER153C	PET122	Translational activator required for mitochondrial translation of COX3 mRNA	YJL170C	ASG7	Protein expressed only in cells of mating type a	25	4	0	0	0	0	0	0	0						0	0	1
YER154W	OXA1	Protein required for assembly of F1F0-ATP synthase and cytochrome oxidase	YNR003C	RPC34	RNA polymerase III, essential subunit, not shared	29	20	0	0	0	0	0	0	0						0	0	1
YER154W	OXA1	Protein required for assembly of F1F0-ATP synthase and cytochrome oxidase	YOR121C	YOR121C	Protein of unknown function	29	3	0	0	0	0	0	0	0						0	0	1
YER156C	YER156C	Protein of unknown function	YFL038C	YPT1	GTP-binding protein required for vesicle transport from ER to Golgi and within the Golgi stack, member of the rab family in the ras superfamily	3	125	2	2	0	0	0	0	0						0	0	1
YER157W	SEC34	Protein involved in retention of proteins in the Golgi apparatus	YGR120C	SEC35	Protein required for docking ER-derived vesicles to Golgi membranes	10	8	5	24	0	0	1	1	1						0	0	5
YER158C	YER158C	Protein with similarity to Afr1p	YKL120W	OAC1	Mitochondrial oxaloacetate transporter, member of the mitochondrial carrier (MCF) family	4	12	1	1	0	0	0	0	0						0	0	1
YER169W	RPH1	DNA damage-responsive repressor of PHR1, contains two C2H2-type zinc finger domains	YPL071C	YPL071C	Protein of unknown function	10	3	2	2	0	0	0	0	0						0	0	1
YER178W	PDA1	Pyruvate dehydrogenase complex E1-alpha subunit (pyruvate	YGR229C	SMI1	Protein involved in beta-1,3-glucan synthesis, possibly through regulation of cell wall glucan and chitin synthesis	35	19	0	0	0	0	0	0	0						0	0	1
YER178W	PDA1	Pyruvate dehydrogenase complex E1-alpha subunit (pyruvate	YKL124W	SSH4	Suppressor of shr3 and overproduction confers resistance to immunosuppressive drug leflunomide	35	6	0	0	0	0	0	0	0						0	0	1
YER179W	DMC1	Meiosis-specific recombination protein structurally related to S. cerevisiae Rad51p, Rad55p, Rad57p, and to E. coli RecA	YER179W	DMC1	Meiosis-specific recombination protein structurally related to S. cerevisiae Rad51p, Rad55p, Rad57p, and to E. coli RecA	62	62			1	0	1	0	0						0	0	5
YER179W	DMC1	Meiosis-specific recombination protein structurally related to S. cerevisiae Rad51p, Rad55p, Rad57p, and to E. coli RecA	YGR085C	RPL11B	Ribosomal protein L11 (yeast L16; YL22; rp39B; E. coli L5; rat L11), nearly identical to Rpl11Ap	62	31	2	4	0	0	0	0	0						0	0	1
YER179W	DMC1	Meiosis-specific recombination protein structurally related to S. cerevisiae Rad51p, Rad55p, Rad57p, and to E. coli RecA	YJL125C	GCD14	Protein required for translational repression of GCN4 mRNA	62	11	2	2	0	0	0	0	0						0	0	1
YER186C	YER186C	Protein of unknown function	YKR026C	GCN3	Translation initiation factor eIF2B (guanine nucleotide exchange factor), 34 kDa (alpha) subunit	4	44	2	2	0	0	0	0	0						0	0	1
YFL002C	SPB4	ATP-dependent RNA helicase of DEAH box family; required for processing of of 25S ribosomal RNA precursor	YJR082C	YJR082C	Protein of unknown function	12	4	2	2	0	0	0	0	0						0	0	1
YFL002W-B	YFL002W-B		YDR261W-A	YDR261W-A						0	0	0	0	0						0	0	1
YFL003C	MSH4	Meiosis-specific protein homologous to E. coli MutS	YDL154W	MSH5	Meiosis-specific protein involved in reciprocal recombination; not involved in mismatch repair	26	17	15	98	0	0	1	0	0						2	3	3
YFL011W	HXT10	Hexose transporter, member of hexose transporter family of the major facilitator superfamily (MFS)	YMR004W	MVP1	Protein required for sorting proteins to the vacuole, interacts genetically with Vps1p	14	10	3	4	0	0	0	0	0						0	0	1
YFL016C	MDJ1	Protein involved in mitochondrial biogenesis and protein folding, member of DnaJ family of protein chaperones	YHL045W	YHL045W	Protein of unknown function	26	4	1	1	0	0	0	0	0						0	0	1
YFL016C	MDJ1	Protein involved in mitochondrial biogenesis and protein folding, member of DnaJ family of protein chaperones	YKL189W	HYM1	Protein required for sporulation with similarity to Aspergillus nidulans hymA which is involved in conidiophore development	26	4	1	1	0	0	0	0	0						0	0	1
YFL018C	LPD1	Dihydrolipoamide dehydrogenase, (E3) component of pyruvate dehydrogenase complex, 2-oxoglutarate dehydrogenase complex, branched chain 2-oxoacid dehydrogenase complex, and glycine carboxylase complex	YJR051W	OSM1	Mitochondrial soluble fumarate reductase involved in osmotic regulation	53	18	1	3	0	0	0	0	0						0	0	1
YFL018C	LPD1	Dihydrolipoamide dehydrogenase, (E3) component of pyruvate dehydrogenase complex, 2-oxoglutarate dehydrogenase complex, branched chain 2-oxoacid dehydrogenase complex, and glycine carboxylase complex	YOR180C	DCI1	Peroxisomal dienoyl-CoA isomerase	53	11	2	4	0	0	0	0	0						0	0	1
YFL020C	PAU5	Member of the seripauperin (PAU) family	YGR072W	UPF3	Protein involved with Nam7p and Nmd2p in decay of mRNA containing nonsense codons	8	32	3	4	0	0	0	0	0						0	0	2
YFL020C	PAU5	Member of the seripauperin (PAU) family	YML038C	YMD8	Protein with similarity to vanadate resistance protein Gog5p, member of the triose phosphate translocater family of membrane transporters	8	5	2	2	0	0	0	0	0						0	0	1
YFL021W	GAT1	GATA zinc finger transcription factor that plays a supplemental role to Gln3p, activating genes needed to use non-preferred nitrogen sources	YGL011C	SCL1	Proteasome subunit alpha1_sc; (YC7alpha/Y8, protease yscE subunit 7)	22	33	1	1	0	0	0	0	0						0	0	1
YFL022C	FRS2	Phenylalanyl-tRNA synthetase, beta subunit, cytoplasmic	YDL193W	YDL193W	Protein associated with lipid particles	38	3	1	1	0	0	0	0	0						0	0	1
YFL022C	FRS2	Phenylalanyl-tRNA synthetase, beta subunit, cytoplasmic	YGR169C	YGR169C	Protein of unknown function	38	3	1	1	0	0	0	0	0						0	0	1
YFL023W	YFL023W	Protein of unknown function	YBR154C	RPB5	Shared subunit of RNA polymerases I, II, and III (ABC27)	4	54	2	2	0	0	0	0	0						0	0	35
YFL023W	YFL023W	Protein of unknown function	YCL017C	NFS1	Essential mitochondrial protein that coordinately regulates iron-sulfur cluster proteins, cellular iron uptake, and iron distribution	4	17	3	4	0	0	0	0	0						0	0	1
YFL023W	YFL023W	Protein of unknown function	YER133W	GLC7	Protein serine/threonine phosphatase PP1 required for glucose repression, membrane bilayer mixing, and ER-to-Golgi and endocytic vesicular trafficking	4	72	3	9	0	0	1	0	0						0	0	1
YFL023W	YFL023W	Protein of unknown function	YLR200W	YKE2	Prefoldin subunit 6, component of the Gim protein complex that promotes formation of functional alpha- and gamma-tubulin, and actin	4	11	3	4	0	0	0	0	0						0	0	44
YFL023W	YFL023W	Protein of unknown function	YLR243W	YLR243W	Protein of unknown function	4	4	2	2	0	0	0	0	0						0	0	1
YFL026W	STE2	Pheromone alpha-factor G protein-coupled receptor (GPCR), member of the GPCR or seven transmembrane segments (7-TMS) superfamily	YHR016C	YSC84	Protein of unknown function, has an SH3 domain	169	6	3	4	0	0	0	0	0						0	0	1
YFL026W	STE2	Pheromone alpha-factor G protein-coupled receptor (GPCR), member of the GPCR or seven transmembrane segments (7-TMS) superfamily	YOR242C	SSP2	Sporulation-specific protein	169	5	3	4	0	0	0	0	0						0	0	1
YFL027C	YFL027C	Protein of unknown function	YER078C	YER078C	Protein with similarity to E. coli X-Pro aminopeptidase II	4	4	3	4	0	0	0	0	0						0	0	1
YFL027C	YFL027C	Protein of unknown function	YHR115C	YHR115C	Protein of unknown function	4	5	3	4	0	0	0	0	0						0	0	1
YFL027C	YFL027C	Protein of unknown function	YKL195W	YKL195W	Protein of unknown function	4	3	2	2	0	0	0	0	0						0	0	2
YFL030W	YFL030W	Putative alanine glyoxylate aminotransferase (serine pyruvate aminotransferase)	YIL077C	YIL077C	Protein of unknown function	9	3	3	4	0	0	0	0	0						0	0	1
YFL030W	YFL030W	Putative alanine glyoxylate aminotransferase (serine pyruvate aminotransferase)	YKR007W	YKR007W	Protein of unknown function	9	6	1	2	0	0	0	0	0						0	0	1
YFL036W	RPO41	RNA polymerase, mitochondrial	YMR238W	DFG5	Protein required for filamentous growth, cell polarity, and cellular elongation	60	5	1	2	0	0	0	0	0						0	0	1
YFL040W	YFL040W	Putative hexose transporter, member of the hexose transport family of the major facilitator superfamily (MFS)	YDR435C	PPM1	Carboxy methyltransferase for protein phosphatase 2A catalytic subunit, has similarity to human LCMT	13	4	3	4	0	0	0	0	0						0	0	1
YFL040W	YFL040W	Putative hexose transporter, member of the hexose transport family of the major facilitator superfamily (MFS)	YLR349W	YLR349W	Protein of unknown function	13	3	3	4	0	0	0	0	0						0	0	1
YFL051C	YFL051C	Protein with similarity to Flo1p family of proteins	YKL026C	GPX1	Glutathione peroxidase	3	9	3	4	0	0	0	0	0						0	0	1
YFL052W	YFL052W	Protein with strong similarity to MAL regulatory proteins, Mal63p, Mal33p, and Mal23p	YJL125C	GCD14	Protein required for translational repression of GCN4 mRNA	4	11	2	2	0	0	0	0	0						0	0	1
YFL052W	YFL052W	Protein with strong similarity to MAL regulatory proteins, Mal63p, Mal33p, and Mal23p	YOR366W	YOR366W	Protein of unknown function	4	2	2	2	0	0	0	0	0						0	0	1
YFL059W	SNZ3	Putative pyridoxine (vitamin B6) biosynthetic enzyme, member of the stationary phase-induced gene family which includes Snz1p and Snz3p	YFL059W	SNZ3	Putative pyridoxine (vitamin B6) biosynthetic enzyme, member of the stationary phase-induced gene family which includes Snz1p and Snz3p	13	13			0	0	0	0	0						0	0	2
YFL065C	YFL065C	Protein with similarity to other subtelomerically-encoded proteins including Yhl049p, Yil177p, Yjl225p, Yer190p, Yhr218p, and Yel076p	YLR415C	YLR415C	Protein of unknown function; questionable ORF	2	3	2	2	0	0	0	0	0						0	0	2
YFR002W	NIC96	Nuclear pore protein (nucleoporin), acts in a complex with Nsp1p, Nup57p, and Nup49p	YMR153W	NUP53	Component of the karyopherin docking complex of the nuclear pore complex; has similarity to Asm4p	37	9	7	31	1	0	0	0	0						2	10	2
YFR003C	YFR003C	Protein of unknown function, may physically interact with Glc7p and Ppz1p	YOR147W	YOR147W	Protein of unknown function	3	3	2	2	0	0	0	0	0						0	0	1
YFR003C	YFR003C	Protein of unknown function, may physically interact with Glc7p and Ppz1p	YPR050C	YPR050C		3				0	0	0	0	0					0.901039	0	0	1
YFR007W	YFR007W	Protein of unknown function	YBR056W	YBR056W	Protein with similarity to glucan-1,3-beta-glucosidase (exo-1,3-beta-glucanase)	3	4	2	2	0	0	0	0	0						0	0	3
YFR008W	YFR008W	Protein of unknown function	YJL061W	NUP82	Nuclear pore protein (nucleoporin); required for export of poly(A)+ RNA	4	31	2	2	0	0	0	0	0						0	0	1
YFR008W	YFR008W	Protein of unknown function	YLR395C	COX8	Cytochrome-c oxidase subunit VIII	4	21	1	2	0	0	0	0	0						0	0	2
YFR008W	YFR008W	Protein of unknown function	YLR423C	APG17	Protein involved in authophagy	4	6	4	7	0	0	0	0	0						0	0	1
YFR008W	YFR008W	Protein of unknown function	YMR052W	FAR3	Protein involved in pheromone-mediated cell cycle arrest	4	8	3	5	1	0	0	0	0						0	0	13
YFR008W	YFR008W	Protein of unknown function	YOL135C	MED7	Component of RNA polymerase II holoenzyme and mediator subcomplex	4	14	3	5	0	0	0	0	0						0	0	4
YFR008W	YFR008W	Protein of unknown function	YPR046W	MCM16	Protein involved in chromosome segregation	4	6	4	7	0	0	0	0	0						0	0	4
YFR011C	YFR011C	Protein of unknown function	YJL021C	YJL021C	Protein of unknown function	6	3	0	0	0	0	0	0	0						0	0	2
YFR013W	IOC3	Protein of unknown function	YLR095C	IOC2	Protein of unknown function	3	4	2	2	0	0	0	0	0						0	0	1
YFR015C	GSY1	UDP-glucose-starch glucosyltransferase (glycogen synthetase) isoform 1	YDR259C	YAP6	Transcription factor of the basic leucine zipper (bZIP) family, involved in salt tolerance, member of a fungal-specific family of bZIP proteins	12	7	1	2	0	0	0	0	0						0	0	2
YFR015C	GSY1	UDP-glucose-starch glucosyltransferase (glycogen synthetase) isoform 1	YFR015C	GSY1	UDP-glucose-starch glucosyltransferase (glycogen synthetase) isoform 1	12	12			0	0	0	0	0						0	0	4
YFR015C	GSY1	UDP-glucose-starch glucosyltransferase (glycogen synthetase) isoform 1	YHR008C	SOD2	Manganese superoxide dismutase, mitochondrial	12	52	1	2	0	0	0	0	0						0	0	1
YFR015C	GSY1	UDP-glucose-starch glucosyltransferase (glycogen synthetase) isoform 1	YJL137C	GLG2	Self-glucosylating initiator of glycogen synthesis	12	6	0	0	0	0	0	0	0						0	0	9
YFR015C	GSY1	UDP-glucose-starch glucosyltransferase (glycogen synthetase) isoform 1	YLR258W	GSY2	UDP-glucose-starch glucosyltransferase (glycogen synthetase) isoform 2	12	29	11	83	0	0	0	0	0						0	0	3
YFR015C	GSY1	UDP-glucose-starch glucosyltransferase (glycogen synthetase) isoform 1	YOR047C	STD1	Dosage-dependent modulator of glucose repression; increased dosage restores invertase expression in snf4 mutants	12	15	1	2	0	0	0	0	0						0	0	1
YFR036W	CDC26	Component of the anaphase-promoting complex (APC), required for Clb2p degradation and for the metaphase-anaphase transition	YLL051C	FRE6	Protein with similarity to ferric reductase Fre2p, subject to regulation by iron	29	10	3	4	0	0	0	0	0						0	0	1
YFR037C	RSC8	Component of abundant chromatin remodeling complex (RSC)	YLR321C	SFH1	Component of the abundant chromatin remodeling complex (RSC)	21	14	12	69	0	0	0	1	0						1	1	1
YFR042W	YFR042W	Protein of unknown function	YNR025C	YNR025C	Protein of unknown function, questionable ORF	3	3	3	5	0	0	0	0	0						0	0	2
YFR047C	YFR047C	Putative quinolinic acid phosphoribosyltransferase, active in the pathway of tryptophan degradation and nicotinic acid synthesis	YFR047C	YFR047C	Putative quinolinic acid phosphoribosyltransferase, active in the pathway of tryptophan degradation and nicotinic acid synthesis	8	8			1	0	0	0	0						0	0	4
YFR049W	YMR31	Mitochondrial ribosomal protein	YDR148C	KGD2	2-oxoglutarate dehydrogenase complex E2 component	11	15	1	2	0	0	0	0	0						0	0	18
YFR049W	YMR31	Mitochondrial ribosomal protein	YMR147W	YMR147W	Protein of unknown function	11	3	1	2	0	0	0	0	0						0	0	1
YFR049W	YMR31	Mitochondrial ribosomal protein	YOL062C	APM4	Clathrin-associated protein (AP) complex, medium subunit	11	6	1	2	0	0	0	0	0						0	0	2
YFR049W	YMR31	Mitochondrial ribosomal protein	YOL082W	YOL082W	Protein of unknown function	11	6	1	2	0	0	0	0	0						0	0	1
YFR049W	YMR31	Mitochondrial ribosomal protein	YOL083W	YOL083W	Protein of unknown function	11	5	1	2	0	0	0	0	0						0	0	2
YFR049W	YMR31	Mitochondrial ribosomal protein	YOR047C	STD1	Dosage-dependent modulator of glucose repression; increased dosage restores invertase expression in snf4 mutants	11	15	1	2	0	0	0	0	0						0	0	3
YFR049W	YMR31	Mitochondrial ribosomal protein	YOR049C	YOR049C	Protein of unknown function	11	5	1	2	0	0	0	0	0						0	0	1
YFR049W	YMR31	Mitochondrial ribosomal protein	YPL049C	DIG1	MAP kinase-associated protein involved in negative regulation of invasive growth	11	12	1	2	0	0	0	0	0						0	0	1
YFR049W	YMR31	Mitochondrial ribosomal protein	YPL255W	BBP1	Protein of the spindle pole body that binds to Bfr1p	11	8	1	2	0	0	0	0	0						0	0	2
YFR052W	RPN12	Non-ATPase component of 26S proteasome complex; required for activation of Cdc28p protein kinase	YDL156W	YDL156W	Protein of unknown function; has WD (WD-40) repeats	31	4	2	2	0	0	0	0	0						0	0	1
YFR052W	RPN12	Non-ATPase component of 26S proteasome complex; required for activation of Cdc28p protein kinase	YDR273W	YDR273W	Component of the prospore membrane	31	5	3	5	1	0	0	0	0						0	0	1
YGL005C	YGL005C	Protein with similarity to Xenopus kinesin-related protein Eg5 PIR	YGR119C	NUP57	Nuclear pore protein (nucleoporin) of the GLFG family, acts in a complex with Nic96p, Nup49p, and Nsp1p	3	32	2	2	0	0	0	0	0						0	0	1
YGL010W	YGL010W	Protein of unknown function	YPL257W	YPL257W	Protein of unknown function	6	3	3	4	0	0	0	0	0						0	0	1
YGL013C	PDR1	Zinc-finger transcription factor, in conjunction with Pdr3p regulates the expression of a network of genes involved in multiple drug resistance	YGL013C	PDR1	Zinc-finger transcription factor, in conjunction with Pdr3p regulates the expression of a network of genes involved in multiple drug resistance	64	64			0	0	0	0	0						0	0	1
YGL014W	YGL014W	Protein with pumilio repeats that is involved with Mpt5p in relocalization of Sir3p and Sir4p from telomeres to the nucleolus	YNL231C	PDR16	Protein involved in lipid biosynthesis and multidrug resistance	12	10	3	4	0	0	0	0	0						0	0	1
YGL027C	CWH41	Glucosidase I, type II integral N-glycoprotein of the endoplasmic reticulum involved in beta-1,6-glucan assembly	YIL022W	TIM44	Mitochondrial inner membrane protein required in transport across the inner membrane	13	52	0	0	0	0	0	0	0						0	0	1
YGL029W	CGR1	Predicted coiled-coil protein, down-regulated after diauxic shift	YNL243W	SLA2	Talin-like protein involved in membrane cytoskeleton assembly, required for cell polarization, also required for the internalization phase of endocytosis	3	64	2	2	0	0	0	0	0						0	0	1
YGL032C	AGA2	a-Agglutinin binding subunit	YGR257C	YGR257C	Member of the mitochondrial carrier family (MCF) of membrane transporters	22	9	0	0	0	0	0	0	0						0	0	1
YGL037C	PNC1	Pyrazinamidase and nicotinamidase	YGL037C	PNC1	Pyrazinamidase and nicotinamidase	13	13			0	0	0	0	0						0	0	1
YGL040C	HEM2	Porphobilinogen synthase (delta-aminolevulinic acid dehydratase), second step in heme biosynthesis pathway	YGL040C	HEM2	Porphobilinogen synthase (delta-aminolevulinic acid dehydratase), second step in heme biosynthesis pathway	16	16			0	0	0	0	0						0	0	6
YGL044C	RNA15	Component of pre-mRNA cleavage and polyadenylation factor I (CFI), involved in poly(A) site choice, interacts with Rna14p, Pap1p, and Pcf11p, contains one RNA recognition (RRM) domain	YDL218W	YDL218W	Protein of unknown function induced during aerobic growth, has weak similarity to Ynr061p	33	4	2	2	0	0	0	0	0						0	0	4
YGL044C	RNA15	Component of pre-mRNA cleavage and polyadenylation factor I (CFI), involved in poly(A) site choice, interacts with Rna14p, Pap1p, and Pcf11p, contains one RNA recognition (RRM) domain	YDR005C	MAF1	Protein required for sorting of Mod5p	33	5	2	2	0	0	0	0	0						0	0	1
YGL044C	RNA15	Component of pre-mRNA cleavage and polyadenylation factor I (CFI), involved in poly(A) site choice, interacts with Rna14p, Pap1p, and Pcf11p, contains one RNA recognition (RRM) domain	YDR016C	DAD1	Protein of unknown function	33	4	3	5	0	0	0	0	0						0	0	1
YGL044C	RNA15	Component of pre-mRNA cleavage and polyadenylation factor I (CFI), involved in poly(A) site choice, interacts with Rna14p, Pap1p, and Pcf11p, contains one RNA recognition (RRM) domain	YDR084C	YDR084C	Protein of unknown function	33	5	3	5	0	0	0	0	0						0	0	2
YGL044C	RNA15	Component of pre-mRNA cleavage and polyadenylation factor I (CFI), involved in poly(A) site choice, interacts with Rna14p, Pap1p, and Pcf11p, contains one RNA recognition (RRM) domain	YDR098C	GRX3	Glutaredoxin, has similarity to Grx4p and Grx5p	33	7	3	5	0	0	0	0	0						0	0	2
YGL044C	RNA15	Component of pre-mRNA cleavage and polyadenylation factor I (CFI), involved in poly(A) site choice, interacts with Rna14p, Pap1p, and Pcf11p, contains one RNA recognition (RRM) domain	YDR183W	PLP1	Phosducin homologue likely to be involved in regulation of pheromone response	33	5	3	5	0	0	0	0	0						0	0	1
YGL044C	RNA15	Component of pre-mRNA cleavage and polyadenylation factor I (CFI), involved in poly(A) site choice, interacts with Rna14p, Pap1p, and Pcf11p, contains one RNA recognition (RRM) domain	YDR538W	PAD1	Phenylacrylic acid decarboxylase	33	7	2	2	0	0	0	0	0						0	0	1
YGL044C	RNA15	Component of pre-mRNA cleavage and polyadenylation factor I (CFI), involved in poly(A) site choice, interacts with Rna14p, Pap1p, and Pcf11p, contains one RNA recognition (RRM) domain	YER143W	DDI1	Protein that binds to t- and v-SNARE complexes	33	10	3	5	0	0	0	0	0						0	0	1
YGL044C	RNA15	Component of pre-mRNA cleavage and polyadenylation factor I (CFI), involved in poly(A) site choice, interacts with Rna14p, Pap1p, and Pcf11p, contains one RNA recognition (RRM) domain	YGR004W	YGR004W	Protein of unknown function	33	3	2	2	0	0	0	0	0						0	0	1
YGL044C	RNA15	Component of pre-mRNA cleavage and polyadenylation factor I (CFI), involved in poly(A) site choice, interacts with Rna14p, Pap1p, and Pcf11p, contains one RNA recognition (RRM) domain	YJR113C	YJR113C	Probable mitochondrial ribosomal protein S7 of the small subunit, homolog of E. coli ribosomal protein S7	33	7	2	2	0	0	0	0	0						0	0	1
YGL044C	RNA15	Component of pre-mRNA cleavage and polyadenylation factor I (CFI), involved in poly(A) site choice, interacts with Rna14p, Pap1p, and Pcf11p, contains one RNA recognition (RRM) domain	YLR335W	NUP2	Nuclear pore protein (nucleoporin) with XFXFG motifs; has functional overlap with other proteins of nuclear pore complex	33	43	3	5	0	0	0	0	0						0	1	1
YGL044C	RNA15	Component of pre-mRNA cleavage and polyadenylation factor I (CFI), involved in poly(A) site choice, interacts with Rna14p, Pap1p, and Pcf11p, contains one RNA recognition (RRM) domain	YMR153W	NUP53	Component of the karyopherin docking complex of the nuclear pore complex; has similarity to Asm4p	33	9	3	5	0	0	0	0	0						0	0	1
YGL044C	RNA15	Component of pre-mRNA cleavage and polyadenylation factor I (CFI), involved in poly(A) site choice, interacts with Rna14p, Pap1p, and Pcf11p, contains one RNA recognition (RRM) domain	YMR270C	RRN9	Component of the Upstream Activation Factor (UAF) complex, involved in activation of RNA polymerase I	33	17	3	5	0	0	0	0	0						0	0	3
YGL044C	RNA15	Component of pre-mRNA cleavage and polyadenylation factor I (CFI), involved in poly(A) site choice, interacts with Rna14p, Pap1p, and Pcf11p, contains one RNA recognition (RRM) domain	YNL013C	YNL013C	Protein of unknown function, questionable ORF	33	4	2	2	0	0	0	0	0						0	0	1
YGL044C	RNA15	Component of pre-mRNA cleavage and polyadenylation factor I (CFI), involved in poly(A) site choice, interacts with Rna14p, Pap1p, and Pcf11p, contains one RNA recognition (RRM) domain	YNL044W	YIP3	Protein of unknown function	33	6	2	2	0	0	0	0	0						0	0	1
YGL044C	RNA15	Component of pre-mRNA cleavage and polyadenylation factor I (CFI), involved in poly(A) site choice, interacts with Rna14p, Pap1p, and Pcf11p, contains one RNA recognition (RRM) domain	YNL157W	YNL157W	Protein with similarity to Yhr132w-ap and with weak similarity to human ENSA alpha-endosulfine and human ARPP-19 cAMP-regulated phosphoprotein	33	5	3	5	0	0	0	0	0						0	0	1
YGL052W	YGL052W	Protein of unknown function	YAL041W	CDC24	GTP-GDP exchange factor for Cdc42p, involved in bud emergence, bud site selection and formation of mating projection (shmoo)	4	96	2	2	0	0	0	0	0						0	0	1
YGL054C	ERV14	Protein of ER-derived vesicles, with similarity to Drosophila melanogaster cni protein	YLL043W	FPS1	Glycerol channel protein, member of the major intrinsic protein (MIP) family of transmembrane channel proteins	6	17	3	4	0	0	0	0	0						0	0	1
YGL057C	YGL057C	Protein of unknown function	YBL016W	FUS3	Serine/threonine protein kinase required for cell cycle arrest and for cell fusion during mating; member of the MAP kinase family of protein kinases	4	134	3	4	0	0	0	0	0						0	0	1
YGL058W	RAD6	Ubiquitin conjugating (E2) enzyme involved in an error-prone and error-free DNA-damage recovery pathways	YOL080C	REX4	Member of the 3' -to 5' exonuclease family, has similarity to Rnh70p and Pan2p	194	4	3	4	0	0	0	0	0						0	0	1
YGL058W	RAD6	Ubiquitin conjugating (E2) enzyme involved in an error-prone and error-free DNA-damage recovery pathways	YOR194C	TOA1	RNA polymerase II transcription initiation factor TFIIA, large chain	194	31	2	2	0	0	0	0	0						0	0	1
YGL060W	YGL060W	Protein of unknown function	YDR388W	RVS167	Protein that affects actin distribution and bipolar budding, has an SH3 domain	7	34	4	10	0	0	1	0	0						0	0	1
YGL061C	DUO1	Protein that interacts with Dam1p and causes cell death upon overproduction	YDR016C	DAD1	Protein of unknown function	7	4	3	5	1	0	0	0	0						0	0	18
YGL061C	DUO1	Protein that interacts with Dam1p and causes cell death upon overproduction	YDR529C	QCR7	Ubiquinol cytochrome-c reductase subunit 7 (14 kDa protein), component of ubiquinol cytochrome-c reductase complex	7	20	0	0	0	0	0	0	0						0	0	1
YGL061C	DUO1	Protein that interacts with Dam1p and causes cell death upon overproduction	YER016W	BIM1	Protein associated with microtubules, required for a cell cycle check point	7	22	3	5	1	0	0	0	0						0	0	8
YGL061C	DUO1	Protein that interacts with Dam1p and causes cell death upon overproduction	YGR113W	DAM1	Duo1p-interacting protein, required for maintenance of spindle integrity during mitosis	7	6	5	22	1	0	1	0	0						0	0	1
YGL061C	DUO1	Protein that interacts with Dam1p and causes cell death upon overproduction	YJL179W	PFD1	Component of the Gim protein complex that promotes formation of functional alpha- and gamma-tubulin and actin, has similarity to bovine prefoldin subunit 1	7	8	2	2	0	0	0	0	0						0	0	1
YGL061C	DUO1	Protein that interacts with Dam1p and causes cell death upon overproduction	YKR037C	SPC34	Protein of the spindle pole body	7	5	3	5	0	0	0	0	0						0	0	2
YGL063W	PUS2	Pseudouridine synthase	YFL018C	LPD1	Dihydrolipoamide dehydrogenase, (E3) component of pyruvate dehydrogenase complex, 2-oxoglutarate dehydrogenase complex, branched chain 2-oxoacid dehydrogenase complex, and glycine carboxylase complex	7	53	1	2	0	0	0	0	0						0	0	1
YGL070C	RPB9	RNA polymerase II, non-essential subunit, not shared	YAR064W	YAR064W	Protein of unknown function	48	2	2	2	0	0	0	0	0						0	0	1
YGL070C	RPB9	RNA polymerase II, non-essential subunit, not shared	YBR089W	YBR089W	Protein of unknown function, questionable ORF	48	2	2	2	0	0	0	0	0						0	0	1
YGL070C	RPB9	RNA polymerase II, non-essential subunit, not shared	YBR106W	PHO88	Membrane protein involved in inorganic phosphate transport	48	7	2	2	0	0	0	0	0						0	0	1
YGL070C	RPB9	RNA polymerase II, non-essential subunit, not shared	YBR107C	IML3	Protein required for minichromosome maintenance	48	7	2	2	0	0	0	0	0						0	0	1
YGL070C	RPB9	RNA polymerase II, non-essential subunit, not shared	YBR157C	ICS2	Protein required for normal resistance to copper	48	4	2	2	0	0	0	0	0						0	0	1
YGL070C	RPB9	RNA polymerase II, non-essential subunit, not shared	YBR167C	POP7	Protein subunit of both RNase P and RNAse MRP, which are needed for tRNA processing and 5.8S rRNA processing, respectively	48	21	2	2	0	0	0	0	0						0	0	1
YGL070C	RPB9	RNA polymerase II, non-essential subunit, not shared	YBR176W	ECM31	Putative ketopantoate hydroxymethyltransferase (3-methyl-2-oxobutanoate hydroxymethyltransferase) required for coenzyme A synthesis	48	8	3	4	0	0	0	0	0						0	0	1
YGL070C	RPB9	RNA polymerase II, non-essential subunit, not shared	YBR188C	NTC20	Splicing factor and component of the Prp19p-associated complex	48	7	3	4	0	0	0	0	0						0	0	1
YGL070C	RPB9	RNA polymerase II, non-essential subunit, not shared	YBR201W	DER1	Protein involved in degradation of misfolded soluble proteins in the endoplasmic reticulum	48	13	3	4	0	0	0	0	0						0	0	1
YGL070C	RPB9	RNA polymerase II, non-essential subunit, not shared	YBR231C	AOR1	Protein of unknown function	48	3	3	4	0	0	0	0	0						0	0	1
YGL070C	RPB9	RNA polymerase II, non-essential subunit, not shared	YDL053C	YDL053C	Protein possibly involved in proteasome function	48	3	2	2	0	0	0	0	0						0	0	1
YGL070C	RPB9	RNA polymerase II, non-essential subunit, not shared	YDL183C	YDL183C	Protein of unknown function, has potential mitochondrial import sequence	48	2	0	0	0	0	0	0	0						0	0	1
YGL070C	RPB9	RNA polymerase II, non-essential subunit, not shared	YDL219W	YDL219W	D-Tyr-tRNA[Tyr] deacylase	48	5	3	4	0	0	0	0	0						0	0	1
YGL070C	RPB9	RNA polymerase II, non-essential subunit, not shared	YDR022C	CIS1	Protein potentially involved in spindle formation; overproduction suppresses growth defect of a cik1 null mutant	48	5	3	4	0	0	0	0	0						0	0	1
YGL070C	RPB9	RNA polymerase II, non-essential subunit, not shared	YDR054C	CDC34	Ubiquitin-conjugating enzyme (E2); component of the SCF (Skp1p-Cdc53p-F-box) complexes which act with various F-box proteins to direct target proteins into the ubiquitin-dependent degradation pathway	48	95	3	4	0	0	0	0	0						0	0	1
YGL070C	RPB9	RNA polymerase II, non-essential subunit, not shared	YDR056C	YDR056C	Protein of unknown function	48	3	3	4	0	0	0	0	0						0	0	1
YGL070C	RPB9	RNA polymerase II, non-essential subunit, not shared	YDR067C	YDR067C	Protein of unknown function	48	3	3	4	0	0	0	0	0						0	0	1
YGL070C	RPB9	RNA polymerase II, non-essential subunit, not shared	YDR079W	PET100	Protein required for assembly of cytochrome c oxidase	48	9	3	4	0	0	0	0	0						0	0	1
YGL070C	RPB9	RNA polymerase II, non-essential subunit, not shared	YDR115W	YDR115W	Probable component of the mitochondrial ribosome, has similarity to prokaryotic L34 ribosomal protein	48	11	3	4	0	0	0	0	0						0	0	2
YGL070C	RPB9	RNA polymerase II, non-essential subunit, not shared	YDR136C	YDR136C	Protein of unknown function	48	3	3	4	0	0	0	0	0						0	0	1
YGL070C	RPB9	RNA polymerase II, non-essential subunit, not shared	YDR184C	ATC1	Protein involved in cation homeostasis; interacts with Bud6p/Aip3p	48	4	3	4	0	0	0	0	0						0	0	1
YGL070C	RPB9	RNA polymerase II, non-essential subunit, not shared	YDR199W	YDR199W		48				0	0	0	0	0						0	0	1
YGL070C	RPB9	RNA polymerase II, non-essential subunit, not shared	YDR260C	SWM1	Protein required for spore wall assembly	48	4	3	4	0	0	0	0	0					0.903639	0	0	1
YGL070C	RPB9	RNA polymerase II, non-essential subunit, not shared	YDR286C	YDR286C	Protein of unknown function	48	3	3	4	0	0	0	0	0						0	0	1
YGL070C	RPB9	RNA polymerase II, non-essential subunit, not shared	YDR340W	YDR340W	Protein with similarity to Hap1p transcription activator	48	3	3	4	0	0	0	0	0						0	0	1
YGL070C	RPB9	RNA polymerase II, non-essential subunit, not shared	YER029C	SMB1	Spliceosomal snRNA-associated Sm core protein, also likely associated with telomerase TLC1 RNA	48	22	2	2	0	0	0	0	0						0	0	1
YGL070C	RPB9	RNA polymerase II, non-essential subunit, not shared	YER039C	HVG1	Member of the nucleotide sugar transporter (NST) family of membrane transporters, has strong similarity to vanadate resistance protein Gog5p	48	7	3	4	0	0	0	0	0						0	0	3
YGL070C	RPB9	RNA polymerase II, non-essential subunit, not shared	YER053C	YER053C	Member of the mitochondrial carrier (MCF) family of membrane transporters, has similarity to C. elegans mitochondrial phosphate carrier protein	48	9	3	4	0	0	0	0	0						0	0	1
YGL070C	RPB9	RNA polymerase II, non-essential subunit, not shared	YER109C	FLO8	Putative transcriptional activator of FLO1, required for diploid filamentous growth	48	22	2	2	0	0	0	0	0						0	0	2
YGL070C	RPB9	RNA polymerase II, non-essential subunit, not shared	YER115C	SPR6	Sporulation-specific protein	48	7	2	2	0	0	0	0	0						0	0	1
YGL070C	RPB9	RNA polymerase II, non-essential subunit, not shared	YER180C	ISC10	Meiosis-specific protein required for spore formation	48	8	2	2	0	0	0	0	0						0	0	3
YGL070C	RPB9	RNA polymerase II, non-essential subunit, not shared	YER181C	YER181C	Protein of unknown function	48	3	2	2	0	0	0	0	0						0	0	1
YGL070C	RPB9	RNA polymerase II, non-essential subunit, not shared	YFL017C	GNA1	Phosphoglucosamine acetyltransferase	48	6	2	2	0	0	0	0	0						0	0	1
YGL070C	RPB9	RNA polymerase II, non-essential subunit, not shared	YFL034C-B	MOB2	Protein that acts with Mob1p in maintenance of ploidy	48	7	2	2	0	0	0	0	0						0	0	1
YGL070C	RPB9	RNA polymerase II, non-essential subunit, not shared	YFL038C	YPT1	GTP-binding protein required for vesicle transport from ER to Golgi and within the Golgi stack, member of the rab family in the ras superfamily	48	125	2	2	0	0	0	0	0						0	0	1
YGL070C	RPB9	RNA polymerase II, non-essential subunit, not shared	YJL170C	ASG7	Protein expressed only in cells of mating type a	48	4	3	4	0	0	0	0	0						0	0	1
YGL070C	RPB9	RNA polymerase II, non-essential subunit, not shared	YJL182C	YJL182C	Protein of unknown function; questionable ORF	48	3	3	4	0	0	0	0	0						0	0	1
YGL070C	RPB9	RNA polymerase II, non-essential subunit, not shared	YJL190C	RPS22A	Ribosomal protein S22 (yeast S24; rp50; YS22; rat S15A), nearly identical to Rps22Bp	48	22	1	2	0	0	0	0	0						0	0	1
YGL070C	RPB9	RNA polymerase II, non-essential subunit, not shared	YJR162C	YJR162C	Protein with similarity to subtelomerically-encoded proteins including Gin11p and Ykl225p	48	3	2	2	0	0	0	0	0						0	0	1
YGL070C	RPB9	RNA polymerase II, non-essential subunit, not shared	YKL036C	YKL036C	Protein of unknown function; questionable ORF	48	7	3	4	0	0	0	0	0						0	0	1
YGL070C	RPB9	RNA polymerase II, non-essential subunit, not shared	YKL086W	YKL086W	Protein with weak similarity to Rhodobacter sphaeroides bchY chlorophyllide reductase (chlorin reductase) subunit	48	5	3	4	0	0	0	0	0						0	0	1
YGL070C	RPB9	RNA polymerase II, non-essential subunit, not shared	YKL141W	SDH3	Membrane anchor subunit for Sdh1p in the succinate dehydrogenase complex	48	19	1	1	0	0	0	0	0					0.905897	0	0	1
YGL070C	RPB9	RNA polymerase II, non-essential subunit, not shared	YKL150W	MCR1	NADH-cytochrome b5 reductase	48	17	3	4	0	0	0	0	0						0	0	1
YGL070C	RPB9	RNA polymerase II, non-essential subunit, not shared	YKL190W	CNB1	Calcineurin regulatory (B) subunit	48	51	1	2	0	0	0	0	0						0	0	1
YGL074C	YGL074C	Protein of unknown function	YDR394W	RPT3	ATPase component of the 26S proteasome complex, member of the AAA family of ATPases	2	37	2	2	0	0	0	0	0						0	0	1
YGL075C	MPS2	Protein of the nuclear envelope/endoplasmic reticulum required for spindle pole body assembly and normal chromosome segregation	YDL070W	BDF2	Bromodomain protein that affects telomere function	14	7	2	2	0	0	0	0	0						0	0	2
YGL090W	LIF1	Protein that interacts with DNA ligase protein Dnl4p; involved in non-homologous DNA end joining	YCR094W	CDC50	Protein that leads to a cell-division-cycle (CDC) phenotype when mutated	9	8	3	4	0	0	0	0	0						0	0	1
YGL090W	LIF1	Protein that interacts with DNA ligase protein Dnl4p; involved in non-homologous DNA end joining	YLR265C	YLR265C	Protein of unknown function	9	3	3	4	0	0	0	0	0						0	0	2
YGL090W	LIF1	Protein that interacts with DNA ligase protein Dnl4p; involved in non-homologous DNA end joining	YLR424W	YLR424W	Protein with similarity to retrovirus-related protease	9	3	2	2	0	0	0	0	0						0	0	1
YGL092W	NUP145	Nuclear pore protein (nucleoporin) with GLFG repeat motif, required for nuclear envelope structure	YGL060W	YGL060W	Protein of unknown function	46	7	2	2	0	0	0	0	0						0	1	1
YGL097W	SRM1	GDP/GTP exchange factor for Gsp1p and Gsp2p	YOR364W	YOR364W	Protein of unknown function	58	2	2	2	0	0	0	0	0						0	0	2
YGL098W	YGL098W	Protein of unknown function	YEL017W	YEL017W	Protein of unknown function	3	4	2	2	0	0	0	0	0						0	0	1
YGL102C	YGL102C	Protein of unknown function	YHR194W	YHR194W	Protein of unknown function	2	4	2	2	0	0	0	0	0						0	0	1
YGL104C	YGL104C	Putative hexose transporter, member of the hexose transporter family of the major facilitator superfamily (MFS)	YMR153W	NUP53	Component of the karyopherin docking complex of the nuclear pore complex; has similarity to Asm4p	13	9	3	5	0	0	0	0	0						0	0	1
YGL112C	TAF60	Component of TAF(II) complex (TBP-associated protein complex) and SAGA complex (Spt-Ada-Gcn5-acetyltransferase); required for activated transcription by RNA polymerase II	YDL087C	LUC7	U1 snRNA-associated protein, also involved in exit from mitosis	42	11	2	2	0	0	0	0	0						0	0	1
YGL112C	TAF60	Component of TAF(II) complex (TBP-associated protein complex) and SAGA complex (Spt-Ada-Gcn5-acetyltransferase); required for activated transcription by RNA polymerase II	YIL175W	YIL175W		42				0	0	0	0	0						0	0	1
YGL112C	TAF60	Component of TAF(II) complex (TBP-associated protein complex) and SAGA complex (Spt-Ada-Gcn5-acetyltransferase); required for activated transcription by RNA polymerase II	YMR154C	RIM13	Sporulation protein involved in proteolytic processing of Rim1p	42	9	2	2	0	0	0	0	0						0	0	1
YGL112C	TAF60	Component of TAF(II) complex (TBP-associated protein complex) and SAGA complex (Spt-Ada-Gcn5-acetyltransferase); required for activated transcription by RNA polymerase II	YMR236W	TAF17	Component of TAF(II) complex (TBP-associated protein complex) and the SAGA HAT complex	42	40	36	235	1	0	1	1	1				2		20	237	44
YGL112C	TAF60	Component of TAF(II) complex (TBP-associated protein complex) and SAGA complex (Spt-Ada-Gcn5-acetyltransferase); required for activated transcription by RNA polymerase II	YNL016W	PUB1	Major polyadenylated RNA-binding protein of nucleus and cytoplasm, contains 3 RNA recognition (RRM) domains and 3 gln-asn-rich domains	42	15	2	2	0	0	0	0	0						0	0	1
YGL113W	YGL113W	Protein of unknown function	YPR194C	YPR194C	Member of the oligopeptide transporter (OPT) family of membrane transporters	3	10	2	2	0	0	0	0	0					0.913218	0	0	1
YGL115W	SNF4	Protein involved in derepression of glucose-repressed genes, acts with Snf1p	YCL046W	YCL046W	Protein of unknown function	55	5	3	5	1	1	0	0	0						0	0	2
YGL115W	SNF4	Protein involved in derepression of glucose-repressed genes, acts with Snf1p	YER027C	GAL83	Protein involved in glucose repression, interacts with Snf1p and Snf4p	55	21	11	68	1	1	1	1	0						2	8	9
YGL115W	SNF4	Protein involved in derepression of glucose-repressed genes, acts with Snf1p	YGL208W	SIP2	Dominant suppressor of some temperature-sensitive mutations in RPO21 and PRP4, interacts with Snf1p	55	20	10	73	1	1	1	1	0						5	18	3
YGL122C	NAB2	Nuclear poly(A)-binding protein, required for proper polyadenylation of pre-mRNA and for mRNA export	YDR505C	PSP1	High-copy suppressor of temperature sensitive mutations in Cdc17p DNA polymerase alpha	16	4	2	2	0	0	0	0	0					0.931838	0	0	3
YGL122C	NAB2	Nuclear poly(A)-binding protein, required for proper polyadenylation of pre-mRNA and for mRNA export	YGL122C	NAB2	Nuclear poly(A)-binding protein, required for proper polyadenylation of pre-mRNA and for mRNA export	16	16			0	0	0	0	0						0	0	2
YGL122C	NAB2	Nuclear poly(A)-binding protein, required for proper polyadenylation of pre-mRNA and for mRNA export	YHR089C	GAR1	Protein involved in 35S rRNA processing and pseudouridinylation; associated with the H/ACA class small nucleolar RNAs	16	36	4	14	0	0	0	0	0						0	0	2
YGL122C	NAB2	Nuclear poly(A)-binding protein, required for proper polyadenylation of pre-mRNA and for mRNA export	YNL016W	PUB1	Major polyadenylated RNA-binding protein of nucleus and cytoplasm, contains 3 RNA recognition (RRM) domains and 3 gln-asn-rich domains	16	15	3	10	0	0	0	0	0						0	0	3
YGL124C	MON1	Protein of unknown function	YKL025C	PAN3	Component of Pab1p-stimulated poly(A) ribonuclease	4	14	2	2	0	0	0	0	0						0	0	1
YGL127C	SOH1	Protein that allows hpr1 null mutant to grow at 37 deg	YAL041W	CDC24	GTP-GDP exchange factor for Cdc42p, involved in bud emergence, bud site selection and formation of mating projection (shmoo)	7	96	2	2	0	0	0	0	0						0	0	1
YGL127C	SOH1	Protein that allows hpr1 null mutant to grow at 37 deg	YBL009W	YBL009W	Protein of unknown function	7	3	2	2	0	0	0	0	0						0	0	1
YGL127C	SOH1	Protein that allows hpr1 null mutant to grow at 37 deg	YBL051C	YBL051C	Protein with weak similarity to RNA-binding proteins, contains 1 RNA recognition (RRM) domain	7	5	3	5	0	0	0	0	0						0	0	1
YGL127C	SOH1	Protein that allows hpr1 null mutant to grow at 37 deg	YBR176W	ECM31	Putative ketopantoate hydroxymethyltransferase (3-methyl-2-oxobutanoate hydroxymethyltransferase) required for coenzyme A synthesis	7	8	3	5	0	0	0	0	0						0	0	1
YGL127C	SOH1	Protein that allows hpr1 null mutant to grow at 37 deg	YBR186W	PCH2	Protein required for cell cycle arrest at the pachytene stage of meiosis in a zip1 mutant, has similarity to Rpt5p and NSF vesicular fusion protein and other members of the AAA family of ATPases	7	12	2	2	0	0	0	0	0						0	0	1
YGL127C	SOH1	Protein that allows hpr1 null mutant to grow at 37 deg	YBR193C	MED8	Component of RNA polymerase II holoenzyme and mediator subcomplex	7	15	3	5	0	0	0	0	0						0	1	3
YGL127C	SOH1	Protein that allows hpr1 null mutant to grow at 37 deg	YCR030C	YCR030C	Protein of unknown function	7	6	3	5	0	0	0	0	0						0	0	2
YGL127C	SOH1	Protein that allows hpr1 null mutant to grow at 37 deg	YCR035C	RRP43	Component of the exosome 3'-5' exoribonuclease complex that is required for 3' processing of ribosomal 5.8S rRNA, of snoRNAs, and of U4 snRNA	7	13	2	2	0	0	0	0	0						0	0	1
YGL127C	SOH1	Protein that allows hpr1 null mutant to grow at 37 deg	YDL045C	FAD1	Flavin adenine dinucleotide (FAD) synthetase; second step in synthesis of FAD from riboflavin	7	3	2	2	0	0	0	0	0						0	0	1
YGL127C	SOH1	Protein that allows hpr1 null mutant to grow at 37 deg	YDL147W	RPN5	Non-ATPase subunit of the 26S proteasome complex	7	17	3	5	0	0	0	0	0						0	0	1
YGL127C	SOH1	Protein that allows hpr1 null mutant to grow at 37 deg	YDL165W	CDC36	Nuclear protein that negatively affects basal transcription from many promoters; part of the CCR4 transcription complex	7	35	3	5	0	0	0	0	0						0	0	1
YGL127C	SOH1	Protein that allows hpr1 null mutant to grow at 37 deg	YDR084C	YDR084C	Protein of unknown function	7	5	3	5	0	0	0	0	0						0	0	14
YGL127C	SOH1	Protein that allows hpr1 null mutant to grow at 37 deg	YDR092W	UBC13	Ubiquitin-conjugating (E2) enzyme involved in Rad6-dependent post-replicative repair pathway	7	14	2	2	0	0	0	0	0						1	1	1
YGL127C	SOH1	Protein that allows hpr1 null mutant to grow at 37 deg	YDR095C	YDR095C	Protein of unknown function	7	3	2	2	0	0	0	0	0						0	0	1
YGL127C	SOH1	Protein that allows hpr1 null mutant to grow at 37 deg	YDR110W	FOB1	Protein required for blocking the replication fork and recombinational hotspot activity at the HOT1 site in rDNA	7	12	3	5	0	0	0	0	0						0	0	1
YGL127C	SOH1	Protein that allows hpr1 null mutant to grow at 37 deg	YDR225W	HTA1	Histone H2A, nearly identical to Hta2p	7	105	2	4	0	0	0	0	0						0	0	1
YGL127C	SOH1	Protein that allows hpr1 null mutant to grow at 37 deg	YDR259C	YAP6	Transcription factor of the basic leucine zipper (bZIP) family, involved in salt tolerance, member of a fungal-specific family of bZIP proteins	7	7	2	2	0	0	0	0	0						0	0	1
YGL127C	SOH1	Protein that allows hpr1 null mutant to grow at 37 deg	YDR308C	SRB7	Component of RNA polymerase II holoenzyme and Kornberg's mediator (SRB) subcomplex	7	23	3	5	0	0	0	0	0						0	1	51
YGL127C	SOH1	Protein that allows hpr1 null mutant to grow at 37 deg	YDR479C	YDR479C	Protein of unknown function	7	3	2	2	0	0	0	0	0						0	0	1
YGL127C	SOH1	Protein that allows hpr1 null mutant to grow at 37 deg	YDR510W	SMT3	Ubiquitin-related protein, homolog of human SUMO-1 protein, becomes conjugated to other proteins in a process requiring ATP, Uba2p, Aos1p, and Ubc9p	7	19	2	4	0	0	0	0	0						0	0	2
YGL127C	SOH1	Protein that allows hpr1 null mutant to grow at 37 deg	YDR534C	YDR534C	Protein of unknown function	7	6	2	2	0	0	0	0	0						0	0	1
YGL127C	SOH1	Protein that allows hpr1 null mutant to grow at 37 deg	YEL038W	UTR4	Protein of unknown function	7	6	2	2	0	0	0	0	0						0	0	1
YGL127C	SOH1	Protein that allows hpr1 null mutant to grow at 37 deg	YEL048C	YEL048C	Protein of unknown function	7	4	2	2	0	0	0	0	0						0	0	1
YGL127C	SOH1	Protein that allows hpr1 null mutant to grow at 37 deg	YER022W	SRB4	Component of the RNA polymerase II holoenzyme and Kornberg's mediator (SRB) subcomplex	7	42	2	2	0	0	0	0	0						0	1	1
YGL127C	SOH1	Protein that allows hpr1 null mutant to grow at 37 deg	YER119C	YER119C	Membrane transporter of the amino acid/auxin permease (AAAP) family	7	8	2	2	0	0	0	0	0						0	0	1
YGL127C	SOH1	Protein that allows hpr1 null mutant to grow at 37 deg	YER149C	PEA2	Protein involved in oriented growth toward mating partner	7	19	2	2	0	0	0	0	0						0	0	1
YGL127C	SOH1	Protein that allows hpr1 null mutant to grow at 37 deg	YER184C	YER184C	Protein with similarity to transcription factors, has Zn[2]-Cys[6] fungal-type binuclear cluster domain in the N-terminal region	7	4	2	2	0	0	0	0	0						0	0	1
YGL127C	SOH1	Protein that allows hpr1 null mutant to grow at 37 deg	YFR026C	YFR026C	Protein of unknown function	7	4	2	2	0	0	0	0	0						0	0	1
YGL127C	SOH1	Protein that allows hpr1 null mutant to grow at 37 deg	YGL019W	CKB1	Casein kinase II (Protein kinase CK2), regulatory (beta) subunit	7	27	3	5	0	0	0	0	0						0	0	1
YGL127C	SOH1	Protein that allows hpr1 null mutant to grow at 37 deg	YGL153W	PEX14	Peroxisomal peripheral membrane protein	7	12	3	5	0	0	0	0	0						0	0	1
YGL127C	SOH1	Protein that allows hpr1 null mutant to grow at 37 deg	YGL157W	YGL157W	Protein of unknown function, member of a family (GRE2, YGL039W, YGL157W, YDR541C) having similarity to plant dihydroflavonol-4-reductases	7	4	2	2	0	0	0	0	0						0	0	1
YGL127C	SOH1	Protein that allows hpr1 null mutant to grow at 37 deg	YGL250W	YGL250W	Protein of unknown function	7	3	2	2	0	0	0	0	0						0	0	1
YGL127C	SOH1	Protein that allows hpr1 null mutant to grow at 37 deg	YGR139W	YGR139W	Protein of unknown function	7	3	2	2	0	0	0	0	0						0	0	1
YGL127C	SOH1	Protein that allows hpr1 null mutant to grow at 37 deg	YHR058C	MED6	Component of RNA polymerase II holoenzyme and mediator subcomplex	7	15	2	2	0	0	0	0	0						0	1	1
YGL127C	SOH1	Protein that allows hpr1 null mutant to grow at 37 deg	YHR130C	YHR130C	Protein of unknown function	7	3	2	2	0	0	0	0	0						0	0	1
YGL127C	SOH1	Protein that allows hpr1 null mutant to grow at 37 deg	YIL025C	YIL025C	Protein of unknown function	7	3	2	2	0	0	0	0	0						0	0	1
YGL127C	SOH1	Protein that allows hpr1 null mutant to grow at 37 deg	YIL031W	ULP2	Smt3p-specific protease, degrades conjugated ubiquitin-like protein Smt3p	7	8	2	2	0	0	0	0	0						0	0	1
YGL127C	SOH1	Protein that allows hpr1 null mutant to grow at 37 deg	YIR017C	MET28	Transcriptional activator regulating sulfur amino acid metabolism that functions with Met4p and Cbf1p, member of the basic leucine zipper (bZIP) family	7	14	2	2	0	0	0	0	0						0	0	1
YGL127C	SOH1	Protein that allows hpr1 null mutant to grow at 37 deg	YJL032W	YJL032W	Protein of unknown function; questionable ORF	7	3	2	2	0	0	0	0	0						0	0	1
YGL127C	SOH1	Protein that allows hpr1 null mutant to grow at 37 deg	YJR069C	HAM1	Protein controlling 6-N-hydroxylaminopurine sensitivity and mutagenesis	7	7	2	2	0	0	0	0	0						0	0	1
YGL127C	SOH1	Protein that allows hpr1 null mutant to grow at 37 deg	YKL137W	YKL137W	Protein required for respiratory growth, for normal distribution of actin patches, and for normal resistance to NaCl and H2O2	7	5	2	2	0	0	0	0	0						0	0	1
YGL127C	SOH1	Protein that allows hpr1 null mutant to grow at 37 deg	YKR101W	SIR1	Protein involved in establishment of silencing at HMR and HML, not required for establishment of telomere silencing	7	65	2	2	0	0	0	0	0						0	0	1
YGL127C	SOH1	Protein that allows hpr1 null mutant to grow at 37 deg	YLL065W	GIN11	Protein with similarity to other subtelomerically-encoded proteins including Yjr162p, Ykl225p, and Yfl063p	7	4	2	2	0	0	0	0	0						0	0	1
YGL127C	SOH1	Protein that allows hpr1 null mutant to grow at 37 deg	YLR019W	PSR2	Plasma membrane phosphatase required for sodium stress response	7	5	2	2	0	0	0	0	0						0	0	1
YGL127C	SOH1	Protein that allows hpr1 null mutant to grow at 37 deg	YLR108C	YLR108C	Protein of unknown function	7	6	2	2	0	0	0	0	0						0	0	1
YGL127C	SOH1	Protein that allows hpr1 null mutant to grow at 37 deg	YLR222C	YLR222C	Protein of unknown function, overproduction causes chromosome instability and increased mitotic recombination, contains WD (WD-40) repeats	7	5	2	2	0	0	0	0	0						0	0	1
YGL127C	SOH1	Protein that allows hpr1 null mutant to grow at 37 deg	YLR311C	YLR311C	Protein of unknown function	7	4	2	2	0	0	0	0	0						0	0	1
YGL127C	SOH1	Protein that allows hpr1 null mutant to grow at 37 deg	YLR321C	SFH1	Component of the abundant chromatin remodeling complex (RSC)	7	14	3	5	0	0	0	0	0						0	0	1
YGL127C	SOH1	Protein that allows hpr1 null mutant to grow at 37 deg	YLR423C	APG17	Protein involved in authophagy	7	6	3	5	0	0	0	0	0						0	0	3
YGL127C	SOH1	Protein that allows hpr1 null mutant to grow at 37 deg	YML133C	YML133C	Protein with similarity to other subtelomerically-encoded proteins including Yer189p, and Yjl225p	7	4	2	2	0	0	0	0	0						0	0	1
YGL127C	SOH1	Protein that allows hpr1 null mutant to grow at 37 deg	YMR054W	STV1	Subunit of V0 sector of V-ATPase proton pump of non-vacuolar organelles	7	20	2	2	0	0	0	0	0						0	0	1
YGL127C	SOH1	Protein that allows hpr1 null mutant to grow at 37 deg	YMR072W	ABF2	Abundant mitochondrial DNA-binding protein required for maintenance, transmission and recombination of mitochondrial genome, contains two HMG-box DNA-binding domains	7	36	1	1	0	0	0	0	0						0	0	1
YGL127C	SOH1	Protein that allows hpr1 null mutant to grow at 37 deg	YMR202W	ERG2	Sterol C8-C7 isomerase (C-8 sterol isomerase); enzyme of the ergosterol biosynthesis pathway	7	46	2	2	0	0	0	0	0						0	0	1
YGL127C	SOH1	Protein that allows hpr1 null mutant to grow at 37 deg	YNR010W	CSE2	Component of RNA polymerase II mediator (SRB) subcomplex	7	17	3	5	0	0	0	0	0						0	1	2
YGL127C	SOH1	Protein that allows hpr1 null mutant to grow at 37 deg	YNR028W	CPR8	Cyclophilin (peptidylprolyl cis-trans isomerase or PPIase), involved in the secretory pathway	7	5	2	2	0	0	0	0	0						0	0	1
YGL127C	SOH1	Protein that allows hpr1 null mutant to grow at 37 deg	YOL016C	CMK2	Calcium/calmodulin-dependent serine/threonine protein kinase (CaM kinase) type II	7	14	2	2	0	0	0	0	0						0	0	1
YGL127C	SOH1	Protein that allows hpr1 null mutant to grow at 37 deg	YOL018C	TLG2	Syntaxin homolog (t-SNARE), involved in efficient endocytosis and in maintenance of resident proteins in the trans-Golgi network	7	19	2	2	0	0	0	0	0						0	0	1
YGL127C	SOH1	Protein that allows hpr1 null mutant to grow at 37 deg	YOL135C	MED7	Component of RNA polymerase II holoenzyme and mediator subcomplex	7	14	3	5	0	0	0	0	0						0	1	5
YGL127C	SOH1	Protein that allows hpr1 null mutant to grow at 37 deg	YOR047C	STD1	Dosage-dependent modulator of glucose repression; increased dosage restores invertase expression in snf4 mutants	7	15	3	5	0	0	0	0	0						0	0	3
YGL127C	SOH1	Protein that allows hpr1 null mutant to grow at 37 deg	YOR128C	ADE2	Phosphoribosylaminoimidazole carboxylase (AIR decarboxylase), sixth step in de novo purine biosynthesis pathway	7	54	3	5	0	0	0	0	0						0	1	4
YGL127C	SOH1	Protein that allows hpr1 null mutant to grow at 37 deg	YOR162C	YRR1	Transcription factor involved in drug-induced transcriptional activation of multidrug transporter gene SNQ2, has a Zn[2]-Cys[6] fungal-type binuclear cluster domain	7	9	2	2	0	0	0	0	0						0	0	1
YGL127C	SOH1	Protein that allows hpr1 null mutant to grow at 37 deg	YOR174W	MED4	Component of RNA polymerase II holoenzyme and mediator subcomplex	7	12	3	5	0	0	0	0	0						1	1	11
YGL127C	SOH1	Protein that allows hpr1 null mutant to grow at 37 deg	YOR263C	YOR263C	Protein with weak similarity to adenosine A1 receptors	7	3	2	2	0	0	0	0	0						0	0	1
YGL127C	SOH1	Protein that allows hpr1 null mutant to grow at 37 deg	YOR289W	YOR289W	Protein of unknown function	7	5	2	2	0	0	0	0	0						0	0	1
YGL127C	SOH1	Protein that allows hpr1 null mutant to grow at 37 deg	YOR377W	ATF1	Alcohol acetyltransferase; reacts with acetyl-CoA and various alcohols to produce acetate esters	7	16	2	2	0	0	0	0	0						0	0	1
YGL127C	SOH1	Protein that allows hpr1 null mutant to grow at 37 deg	YPL064C	YPL064C	Protein of unknown function	7	3	2	2	0	0	0	0	0						0	0	1
YGL127C	SOH1	Protein that allows hpr1 null mutant to grow at 37 deg	YPR168W	NUT2	Subunit of RNA polymerase II holoenzyme mediator (SRB) subcomplex	7	10	2	2	0	0	0	0	0						0	1	62
YGL132W	YGL132W	Protein of unknown function; questionable ORF	YAL022C	YAL022C	Intracellular membrane protein involved in nucleoside transport	3	6	2	2	0	0	0	0	0						0	0	1
YGL139W	YGL139W	Protein of unknown function	YOR010C	TIR2	Cold-shock induced protein, member of the seripauperin (PAU) family	5	14	1	1	0	0	0	0	0						0	0	2
YGL145W	TIP20	Cytoplasmic protein required for ER to Golgi transport; interacts physically with Sec20p	YNL258C	YNL258C	Essential protein of unknown function	10	5	2	2	0	0	0	0	0						0	0	4
YGL154C	LYS5	Alpha-aminoadipate reductase small chain, sixth step in lysine biosynthesis pathway	YGL254W	FZF1	Transcription factor involved in sulfite metabolism, has five C2H2-type zinc fingers	38	18	3	5	1	0	0	0	0						0	0	3
YGL154C	LYS5	Alpha-aminoadipate reductase small chain, sixth step in lysine biosynthesis pathway	YOR028C	CIN5	Transcription factor of the basic leucine zipper (bZIP) family and one of eight members of a fungal-specific family of bZIP proteins, involved in salt tolerance	38	8	2	2	0	0	0	0	0						0	0	1
YGL154C	LYS5	Alpha-aminoadipate reductase small chain, sixth step in lysine biosynthesis pathway	YOR128C	ADE2	Phosphoribosylaminoimidazole carboxylase (AIR decarboxylase), sixth step in de novo purine biosynthesis pathway	38	54	3	5	0	0	0	0	0						0	0	5
YGL156W	AMS1	Alpha-mannosidase, hydrolyzes terminal non-reducing alpha-D-mannose residues from alpha-D-mannosides	YOL082W	YOL082W	Protein of unknown function	15	6	1	1	0	0	0	0	0						0	0	3
YGL156W	AMS1	Alpha-mannosidase, hydrolyzes terminal non-reducing alpha-D-mannose residues from alpha-D-mannosides	YOL083W	YOL083W	Protein of unknown function	15	5	1	1	0	0	0	0	0						0	0	2
YGL157W	YGL157W	Protein of unknown function, member of a family (GRE2, YGL039W, YGL157W, YDR541C) having similarity to plant dihydroflavonol-4-reductases	YNR064C	YNR064C	Protein with similarity to haloalkane dehalogenase, induced by methylmethanesulfonate (MMS) treatment	4	4	2	2	0	0	0	0	0						0	0	2
YGL161C	YGL161C	Protein of unknown function	YDR084C	YDR084C	Protein of unknown function	3	5	3	5	1	0	0	0	0						0	0	21
YGL161C	YGL161C	Protein of unknown function	YDR100W	YDR100W	Protein of unknown function	3	3	2	2	0	0	0	0	0						0	0	1
YGL161C	YGL161C	Protein of unknown function	YGL198W	YGL198W	Protein with similarity to NADH-ubiquinone oxidoreductase chain 2 of C. elegans	3	5	3	5	1	0	0	0	0						0	0	47
YGL161C	YGL161C	Protein of unknown function	YGR172C	YIP1	Protein involved in vesicular transport; interacts with transport GTPases Ypt1p and Ypt31p at the Golgi membrane	3	6	2	2	0	0	0	0	0						0	0	2
YGL161C	YGL161C	Protein of unknown function	YOR036W	PEP12	Syntaxin homolog (t-SNARE) involved in Golgi to vacuole transport	3	59	3	5	0	0	0	0	0						0	1	1
YGL177W	YGL177W		YJL054W	TIM54	Essential mitochondrial inner membrane protein involved in import of mitochondrial inner membrane proteins, part of the translocation channel		15			0	0	0	0	0						0	0	1
YGL180W	APG1	Serine/threonine protein kinase involved in induction of autophagy after nutrient limitation	YML112W	CTK3	C-terminal domain (RNA polymerase II CTD) kinase gamma subunit, associates with Ctk1p and Ctk2p	23	10	2	2	0	0	0	0	0						0	0	1
YGL181W	GTS1	Putative zinc-finger transcription factor of the Gcs1p/Glo3p/Sps18p family, involved in heat resistance, flocculation, and timing of bud emergence	YCR072C	YCR072C	Protein of unknown function, member of WD (WD-40) repeat family	12	8	2	2	0	0	0	0	0						0	0	1
YGL181W	GTS1	Putative zinc-finger transcription factor of the Gcs1p/Glo3p/Sps18p family, involved in heat resistance, flocculation, and timing of bud emergence	YDL233W	YDL233W	Protein of unknown function	12	3	2	2	0	0	0	0	0						0	0	1
YGL181W	GTS1	Putative zinc-finger transcription factor of the Gcs1p/Glo3p/Sps18p family, involved in heat resistance, flocculation, and timing of bud emergence	YDR259C	YAP6	Transcription factor of the basic leucine zipper (bZIP) family, involved in salt tolerance, member of a fungal-specific family of bZIP proteins	12	7	2	2	0	0	0	0	0						0	0	3
YGL181W	GTS1	Putative zinc-finger transcription factor of the Gcs1p/Glo3p/Sps18p family, involved in heat resistance, flocculation, and timing of bud emergence	YER063W	THO1	Protein that suppresses hpr1 mutation	12	5	2	2	0	0	0	0	0						0	0	1
YGL181W	GTS1	Putative zinc-finger transcription factor of the Gcs1p/Glo3p/Sps18p family, involved in heat resistance, flocculation, and timing of bud emergence	YER073W	ALD5	Mitochondrial aldehyde dehydrogenase	12	12	2	2	0	0	0	0	0						0	0	2
YGL181W	GTS1	Putative zinc-finger transcription factor of the Gcs1p/Glo3p/Sps18p family, involved in heat resistance, flocculation, and timing of bud emergence	YER161C	SPT2	HMG-like chromatin protein that interacts with Snf1p through a conserved domain, negative regulator of HO gene transcription	12	37	2	2	0	0	0	0	0						0	0	1
YGL181W	GTS1	Putative zinc-finger transcription factor of the Gcs1p/Glo3p/Sps18p family, involved in heat resistance, flocculation, and timing of bud emergence	YHR177W	YHR177W	Protein of unknown function	12	4	2	2	0	0	0	0	0						0	0	3
YGL181W	GTS1	Putative zinc-finger transcription factor of the Gcs1p/Glo3p/Sps18p family, involved in heat resistance, flocculation, and timing of bud emergence	YIL010W	DOT5	Nuclear thiol peroxidase, involved in telomeric silencing	12	5	2	2	0	0	0	0	0						0	0	1
YGL181W	GTS1	Putative zinc-finger transcription factor of the Gcs1p/Glo3p/Sps18p family, involved in heat resistance, flocculation, and timing of bud emergence	YIL052C	RPL34B	Ribosomal protein L34 (rat L34), nearly identical to Rpl34Ap	12	6	2	2	0	0	0	0	0						0	0	2
YGL181W	GTS1	Putative zinc-finger transcription factor of the Gcs1p/Glo3p/Sps18p family, involved in heat resistance, flocculation, and timing of bud emergence	YIL057C	YIL057C	Protein of unknown function	12	4	2	2	0	0	0	0	0						0	0	2
YGL181W	GTS1	Putative zinc-finger transcription factor of the Gcs1p/Glo3p/Sps18p family, involved in heat resistance, flocculation, and timing of bud emergence	YIL122W	YIL122W	Possible transcription factor; promotes growth in the presence of alpha mating pheromone	12	4	2	2	0	0	0	0	0						0	0	4
YGL181W	GTS1	Putative zinc-finger transcription factor of the Gcs1p/Glo3p/Sps18p family, involved in heat resistance, flocculation, and timing of bud emergence	YNR068C	YNR068C	Protein with similarity to Bul1p ubiquitin ligase binding protein, may be a pseudogene or separated from YNR069C by sequencing errors	12	5	2	2	0	0	0	0	0						0	0	1
YGL181W	GTS1	Putative zinc-finger transcription factor of the Gcs1p/Glo3p/Sps18p family, involved in heat resistance, flocculation, and timing of bud emergence	YOR140W	SFL1	Transcriptional repressor interacting with SRB mediator subcomplex of RNA polymerase II; has domains homologous to myc oncoprotein and yeast Hsf1p	12	9	2	2	0	0	0	0	0						0	0	1
YGL181W	GTS1	Putative zinc-finger transcription factor of the Gcs1p/Glo3p/Sps18p family, involved in heat resistance, flocculation, and timing of bud emergence	YOR331C	YOR331C	Protein of unknown function	12	4	2	2	0	0	0	0	0						0	0	2
YGL181W	GTS1	Putative zinc-finger transcription factor of the Gcs1p/Glo3p/Sps18p family, involved in heat resistance, flocculation, and timing of bud emergence	YOR333C	YOR333C	Protein of unknown function	12	2	2	2	0	0	0	0	0						0	0	1
YGL181W	GTS1	Putative zinc-finger transcription factor of the Gcs1p/Glo3p/Sps18p family, involved in heat resistance, flocculation, and timing of bud emergence	YPL013C	YPL013C	Protein with similarity to Neurospora crassa mitochondrial ribosomal protein S24	12	8	2	2	0	0	0	0	0						0	0	3
YGL181W	GTS1	Putative zinc-finger transcription factor of the Gcs1p/Glo3p/Sps18p family, involved in heat resistance, flocculation, and timing of bud emergence	YPL053C	KTR6	Mannosyltransferase of the KRE2 family	12	13	2	2	0	0	0	0	0						0	0	1
YGL181W	GTS1	Putative zinc-finger transcription factor of the Gcs1p/Glo3p/Sps18p family, involved in heat resistance, flocculation, and timing of bud emergence	YPL156C	PRM4	Protein of unknown function	12	5	2	2	0	0	0	0	0						0	0	1
YGL181W	GTS1	Putative zinc-finger transcription factor of the Gcs1p/Glo3p/Sps18p family, involved in heat resistance, flocculation, and timing of bud emergence	YPL188W	POS5	Protein involved in sensitivity to peroxide, has similarity to Utr1p and Yel041p	12	4	2	2	0	0	0	0	0						0	0	1
YGL187C	COX4	Cytochrome-c oxidase subunit IV	YGL213C	SKI8	Protein involved in meiotic recombination and in protection from double-stranded RNA (dsRNA) viruses; member of the WD (WD-40) repeat family	50	24	1	4	0	0	0	0	0						0	0	5
YGL187C	COX4	Cytochrome-c oxidase subunit IV	YML042W	CAT2	Carnitine O-acetyltransferase, peroxisomal and mitochondrial	50	18	0	0	0	0	0	0	0						0	0	2
YGL198W	YGL198W	Protein with similarity to NADH-ubiquinone oxidoreductase chain 2 of C. elegans	YDR084C	YDR084C	Protein of unknown function	5	5	4	7	1	0	0	0	0						0	0	35
YGL198W	YGL198W	Protein with similarity to NADH-ubiquinone oxidoreductase chain 2 of C. elegans	YGL161C	YGL161C	Protein of unknown function	5	3	3	5	1	0	0	0	0						0	0	57
YGL198W	YGL198W	Protein with similarity to NADH-ubiquinone oxidoreductase chain 2 of C. elegans	YGR172C	YIP1	Protein involved in vesicular transport; interacts with transport GTPases Ypt1p and Ypt31p at the Golgi membrane	5	6	3	4	0	0	0	0	0						0	0	2
YGL213C	SKI8	Protein involved in meiotic recombination and in protection from double-stranded RNA (dsRNA) viruses; member of the WD (WD-40) repeat family	YBR059C	AKL1	Serine/threonine protein kinase of unknown function	24	8	3	5	0	0	0	0	0						0	0	4
YGL213C	SKI8	Protein involved in meiotic recombination and in protection from double-stranded RNA (dsRNA) viruses; member of the WD (WD-40) repeat family	YBR073W	RDH54	Protein required for mitotic diploid-specific recombination and repair and for meiosis	24	16	2	2	0	0	0	0	0						0	0	1
YGL213C	SKI8	Protein involved in meiotic recombination and in protection from double-stranded RNA (dsRNA) viruses; member of the WD (WD-40) repeat family	YCL026C-A	FRM2	Protein involved in the integration of lipid signaling pathways with cellular homeostatis	24	7	2	2	0	0	0	0	0						0	0	1
YGL220W	YGL220W	Protein with weak similarity to Vibrio alginolyticus bolA protein	YDR098C	GRX3	Glutaredoxin, has similarity to Grx4p and Grx5p	3	7	3	4	0	0	0	0	0						0	0	3
YGL225W	GOG5	Golgi GDP-mannose transporter, member of the nucleotide-sugar transporter (NST) family of membrane transporters	YIR038C	GTT1	Glutathione transferase	13	8	2	2	0	0	0	0	0						0	0	1
YGL236C	MTO1	Protein with a role in mitochondrial translational accuracy, has strong similarity to E. coli gidA protein	YIL057C	YIL057C	Protein of unknown function	6	4	3	4	0	0	0	0	0						0	0	2
YGL236C	MTO1	Protein with a role in mitochondrial translational accuracy, has strong similarity to E. coli gidA protein	YPL179W	SAL6	Protein serine/threonine phosphatase involved in regulation of protein synthesis; member of the PPP family of protein phosphatases and related to PP1 phosphatases	6	14	3	4	0	0	0	0	0						0	0	1
YGL237C	HAP2	Component (with Hap3p, Hap4p, and Hap5p) of heterotrimeric CCAAT-binding factor, has a highly conserved core region of 60 amino acids that possess all the essential functions	YBL021C	HAP3	Component (with Hap2p, Hap4p, and Hap5p) of heterotrimeric CCAAT-binding factor	80	57	53	409	1	0	1	1	0						3	5	10
YGL237C	HAP2	Component (with Hap3p, Hap4p, and Hap5p) of heterotrimeric CCAAT-binding factor, has a highly conserved core region of 60 amino acids that possess all the essential functions	YDR277C	MTH1	Repressor of hexose transport genes	80	24	3	4	0	0	0	0	0						0	0	2
YGL237C	HAP2	Component (with Hap3p, Hap4p, and Hap5p) of heterotrimeric CCAAT-binding factor, has a highly conserved core region of 60 amino acids that possess all the essential functions	YGR146C	YGR146C	Protein of unknown function	80	4	3	4	0	0	0	0	0						0	0	3
YGL237C	HAP2	Component (with Hap3p, Hap4p, and Hap5p) of heterotrimeric CCAAT-binding factor, has a highly conserved core region of 60 amino acids that possess all the essential functions	YLR423C	APG17	Protein involved in authophagy	80	6	4	7	0	0	0	0	0						0	0	35
YGL237C	HAP2	Component (with Hap3p, Hap4p, and Hap5p) of heterotrimeric CCAAT-binding factor, has a highly conserved core region of 60 amino acids that possess all the essential functions	YMR153W	NUP53	Component of the karyopherin docking complex of the nuclear pore complex; has similarity to Asm4p	80	9	4	7	0	0	0	0	0						0	0	1
YGL237C	HAP2	Component (with Hap3p, Hap4p, and Hap5p) of heterotrimeric CCAAT-binding factor, has a highly conserved core region of 60 amino acids that possess all the essential functions	YOR047C	STD1	Dosage-dependent modulator of glucose repression; increased dosage restores invertase expression in snf4 mutants	80	15	4	7	0	0	0	0	0						0	0	21
YGL237C	HAP2	Component (with Hap3p, Hap4p, and Hap5p) of heterotrimeric CCAAT-binding factor, has a highly conserved core region of 60 amino acids that possess all the essential functions	YOR358W	HAP5	Component (with Hap2p, Hap3p, and Hap4p) of heterotrimeric CCAAT-binding factor	80	12	12	67	1	0	1	1	0						3	5	4
YGL245W	YGL245W	Glutamyl-tRNA synthetase, member of the class I aminoacyl tRNA synthetase family	YHL020C	OPI1	Negative regulator of phospholipid biosynthesis pathway	8	42	2	2	0	0	0	0	0						0	0	1
YGL249W	ZIP2	Protein involved in meiotic recombination, chromosome synapsis, and synaptonemal complex formation	YEL069C	HXT13	Member of the hexose transporter family of the major facilitator superfamily (MFS)	11	17	2	2	0	0	0	0	0						0	0	1
YGL263W	COS12	Member of the COS family of subtelomerically-encoded proteins	YJR020W	YJR020W	Protein of unknown function	5	2	2	2	0	0	0	0	0						0	0	1
YGR003W	YGR003W	Protein of the cullin family, with similarity to Cdc53p and Rtt101p	YLR297W	YLR297W	Protein of unknown function	8	3	3	4	0	0	0	0	0						0	0	1
YGR004W	YGR004W	Protein of unknown function	YLR324W	YLR324W	Protein of unknown function	3	6	3	4	0	0	0	0	0						0	0	1
YGR004W	YGR004W	Protein of unknown function	YPR028W	YIP2	Protein with similarity to human polyposis locus protein 1	3	4	3	4	0	0	0	0	0						0	0	6
YGR010W	YGR010W	Possible nicotinamide mononucleotide (NMN) adenylyltransferase	YLR328W	YLR328W	Nicotinamide mononucleotide (NMN) adenylyltransferase	7	6	6	19	1	0	0	0	0						1	1	20
YGR010W	YGR010W	Possible nicotinamide mononucleotide (NMN) adenylyltransferase	YNL218W	YNL218W	Protein with similarity to E. coli DNA polymerase III gamma and tau subunits	7	7	4	7	0	0	0	0	0						0	0	1
YGR013W	SNU71	U1 snRNA-associated protein	YIL009W	FAA3	Acyl-CoA synthase (long-chain fatty acid CoA ligase); activates endogenous but not imported fatty acids	10	9	2	2	0	0	0	0	0						0	0	1
YGR013W	SNU71	U1 snRNA-associated protein	YKL012W	PRP40	U1 snRNA-associated protein required for pre-mRNA splicing	10	17	7	37	0	0	0	1	0						0	0	4
YGR016W	YGR016W	Protein of unknown function	YLR135W	YLR135W	Protein of unknown function	3	5	3	4	0	0	0	0	0						0	0	2
YGR020C	VMA7	Vacuolar H(+)-ATPase (V-ATPase) 14 kDa subunit (subunit F) of the catalytic (V0) sector	YHR060W	VMA22	Protein involved in vacuolar H(+)-ATPase (V-ATPase) assembly or function, essential for V-ATPase activity	27	13	5	18	0	0	0	0	0						0	0	3
YGR023W	MTL1	Protein that acts with Mid2p in signal transduction of cell wall stress during pheromone-induced morphorgenesis, has similarity to Mid2p and Kai1p	YLR460C	YLR460C	Protein with strong similarity to Ycr102p	5	6	3	4	0	0	0	0	0						0	0	1
YGR026W	YGR026W	Protein with similarity to NADH-ubiquinone oxidoreductase chain 5	YLR324W	YLR324W	Protein of unknown function	3	6	3	4	0	0	0	0	0						0	0	2
YGR033C	YGR033C	Protein of unknown function	YLR135W	YLR135W	Protein of unknown function	3	5	3	4	0	0	0	0	0						0	0	1
YGR035C	YGR035C	Protein of unknown function	YOR031W	CRS5	Metallothionein-like protein that provides copper resistance in the absence of Cup1p	4	9	1	2	0	0	0	0	0						0	0	1
YGR035C	YGR035C	Protein of unknown function	YOR118W	YOR118W	Protein of unknown function	4	4	1	2	0	0	0	0	0						0	0	1
YGR040W	KSS1	Serine/threonine protein kinase involved in the filamentous and invasive growth pathway, member of the MAP kinase family	YPL049C	DIG1	MAP kinase-associated protein involved in negative regulation of invasive growth	96	12	10	56	0	0	1	0	0						2	8	1
YGR041W	BUD9	Protein required for bipolar budding; mutant diploid strains bud only at distal pole	YGR041W	BUD9	Protein required for bipolar budding; mutant diploid strains bud only at distal pole	10	10			0	0	0	0	0						0	0	1
YGR041W	BUD9	Protein required for bipolar budding; mutant diploid strains bud only at distal pole	YPL251W	YPL251W	Protein of unknown function	10	3	3	4	0	0	0	0	0						0	0	1
YGR045C	YGR045C	Protein required for normal growth on nonfermentable carbon sources and for normal pseudohyphal growth	YOR271C	YOR271C	Protein with similarity to rat tricarboxylate carrier, member of the mitochondrial tricarboxylate carrier family of membrane transporters	4	5	2	2	0	0	0	0	0						0	0	1
YGR048W	UFD1	Ubiquitin fusion degradation protein	YBR170C	NPL4	Nuclear pore protein	10	15	5	18	1	0	0	0	0						0	0	7
YGR048W	UFD1	Ubiquitin fusion degradation protein	YHR039C-A	VMA10	Vacuolar H(+)-ATPase (V-ATPase) 13 kDa subunit	10	23	2	2	0	0	0	0	0						0	0	1
YGR052W	YGR052W	Serine/threonine protein kinase of unknown function	YJL086C	YJL086C	Protein of unknown function	5	4	2	2	0	0	0	0	0						0	0	1
YGR052W	YGR052W	Serine/threonine protein kinase of unknown function	YPL060W	YPL060W	Protein with similarity to Mrs2p	5	5	3	4	0	0	0	0	0						0	0	1
YGR054W	YGR054W	Protein with a possible role in signal transduction, has significant similarity to C. elegans E04D5.1 protein	YDR366C	YDR366C	Protein of unknown function	4	2	2	2	0	0	0	0	0						0	0	1
YGR056W	RSC1	Component of abundant RSC complex involved in chromatin remodeling	YDL044C	MTF2	Mitochondrial protein involved in mRNA splicing and protein synthesis, required for splicing of OXI3/COX1 mRNA	14	11	0	0	0	0	0	0	0						0	0	1
YGR057C	LST7	Protein required for regulated transport of nitrogen-regulated permeases from the Golgi to the plasma membrane	YKL015W	PUT3	Transcription factor that activates the proline utilization pathway genes, contains a Zn[2]-Cys[6] fungal-type binuclear cluster domain in the N-terminal region	7	29	5	13	1	0	0	0	0						0	0	1
YGR058W	YGR058W	Protein of unknown function	YGR058W	YGR058W	Protein of unknown function	5	5			1	0	0	0	0						0	0	5
YGR058W	YGR058W	Protein of unknown function	YGR136W	YGR136W	Protein with weak similarity to chicken growth factor receptor-binding protein, has an SH3 domain	5	6	4	7	1	0	0	0	0						0	0	8
YGR058W	YGR058W	Protein of unknown function	YNL047C	YNL047C	Protein with similarity to Ask10p	5	8	3	5	1	0	0	0	0						0	0	1
YGR058W	YGR058W	Protein of unknown function	YOR097C	YOR097C	Protein of unknown function	5	4	3	4	0	0	0	0	0						0	0	1
YGR065C	VHT1	H+/biotin symporter and member of the allantoate permease family of the major facilitator superfamily (MFS)	YJL199C	YJL199C	Protein of unknown function	9	6	2	2	0	0	0	0	0						0	0	1
YGR066C	YGR066C	Protein with similarity to Vid24p	YDR259C	YAP6	Transcription factor of the basic leucine zipper (bZIP) family, involved in salt tolerance, member of a fungal-specific family of bZIP proteins	4	7	3	4	0	0	0	0	0						0	0	4
YGR066C	YGR066C	Protein with similarity to Vid24p	YLR386W	YLR386W	Protein of unknown function	4	5	3	4	0	0	0	0	0						0	0	2
YGR068C	YGR068C	Protein with similarity to Rod1p	YER125W	RSP5	Essential ubiquitin-protein ligase (E3 enzyme), a member of HECT domain family of ligases	4	49	2	2	0	0	0	0	0						0	0	1
YGR069W	YGR069W	Protein of unknown function	YBL027W	RPL19B	Ribosomal protein L19 (yeast L23; YL14; rp15L; rp33; rat L19), nearly identical to Rpl19Ap	3	19	1	2	0	0	0	0	0						0	0	1
YGR071C	YGR071C	Protein of unknown function	YJL058C	YJL058C	Protein of unknown function	3	5	3	4	0	0	0	0	0						0	0	5
YGR071C	YGR071C	Protein of unknown function	YPL128C	TBF1	Teleomere binding protein; binds to TTAGGG repeats	3	14	3	4	0	0	0	0	0						0	0	2
YGR072W	UPF3	Protein involved with Nam7p and Nmd2p in decay of mRNA containing nonsense codons	YIL008W	URM1	Ubiquitin-related protein conjugated to other proteins by Uba4p	32	4	2	2	0	0	0	0	0						0	0	2
YGR073C	YGR073C	Protein of unknown function	YML119W	YML119W	Protein of unknown function	2	6	2	2	0	0	0	0	0						0	0	1
YGR079W	YGR079W	Protein of unknown function	YNL081C	YNL081C	Putative mitochondrial ribosomal protein of the small subunit, has similarity to ribosomal protein S13 of prokaryotes and plant mitochondria	3	10	2	2	0	0	0	0	0						0	0	1
YGR079W	YGR079W	Protein of unknown function	YNR012W	URK1	Uridine kinase, converts ATP and uridine to ADP and UMP	3	7	2	2	0	0	0	0	0						0	0	1
YGR082W	TOM20	Mitochondrial primary import receptor of the outer membrane; has tetratricopeptide (TPR) repeats	YDR373W	FRQ1	Protein with similarity to human BDR-1 protein and other calcium binding proteins	62	7	0	0	0	0	0	0	0						0	0	2
YGR084C	MRP13	Mitochondrial ribosomal protein of the small subunit	YGR251W	YGR251W	Protein of unknown function	12	4	1	1	0	0	0	0	0						0	0	1
YGR086C	YGR086C	Protein of unknown function, expression is induced by high salt and low pH	YKL142W	MRP8	Putative mitochondrial ribosomal protein of the small subunit	7	12	2	2	0	0	0	0	0						0	0	7
YGR092W	DBF2	Serine/threonine protein kinase related to Dbf20p, required for events in anaphase/telophase	YIL106W	MOB1	Protein required for completion of mitosis and maintenance of ploidy	46	9	7	33	0	0	1	0	0						0	0	15
YGR092W	DBF2	Serine/threonine protein kinase related to Dbf20p, required for events in anaphase/telophase	YKL061W	YKL061W	Protein of unknown function	46	6	2	2	0	0	0	0	0						0	0	2
YGR092W	DBF2	Serine/threonine protein kinase related to Dbf20p, required for events in anaphase/telophase	YLR424W	YLR424W	Protein with similarity to retrovirus-related protease	46	3	2	2	0	0	0	0	0						0	0	1
YGR097W	ASK10	Potential transcription factor involved in Skn7p-mediated two-component regulatory system	YGR097W	ASK10	Potential transcription factor involved in Skn7p-mediated two-component regulatory system	5	5			0	0	0	0	0						0	0	1
YGR097W	ASK10	Potential transcription factor involved in Skn7p-mediated two-component regulatory system	YMR159C	APG16	Coiled-coil protein required for autophagy; has similarity to human Sin3 complex component SAP18	5	11	4	7	0	0	0	0	0						0	0	1
YGR101W	YGR101W	Protein of unknown function, possibly involved in respiration	YJL213W	YJL213W	Protein with weak similarity to Nocardia aryldialkylphosphatase	4	4	2	2	0	0	0	0	0						0	0	2
YGR105W	VMA21	Protein required for vacuolar H(+)-ATPase (V-ATPase) assembly	YFR018C	YFR018C	Protein with similarity to human glutaminyl-peptide cyclotransferase	9	3	3	4	0	0	0	0	0						0	0	1
YGR108W	CLB1	G2/M-phase-specific cyclin	YPL124W	NIP29	Protein of the spindle pole body	60	16	4	8	0	0	0	0	0						0	0	1
YGR113W	DAM1	Duo1p-interacting protein, required for maintenance of spindle integrity during mitosis	YDR016C	DAD1	Protein of unknown function	6	4	3	5	0	0	0	0	0						0	0	9
YGR113W	DAM1	Duo1p-interacting protein, required for maintenance of spindle integrity during mitosis	YGL061C	DUO1	Protein that interacts with Dam1p and causes cell death upon overproduction	6	7	5	22	1	0	1	0	0						0	0	14
YGR113W	DAM1	Duo1p-interacting protein, required for maintenance of spindle integrity during mitosis	YGL079W	YGL079W	Protein of unknown function	6	3	2	2	0	0	0	0	0						0	0	3
YGR113W	DAM1	Duo1p-interacting protein, required for maintenance of spindle integrity during mitosis	YIL144W	TID3	Protein of the spindle pole body with similarity to myosin heavy chain, possible coiled-coil	6	11	3	5	0	0	0	0	0						0	0	3
YGR113W	DAM1	Duo1p-interacting protein, required for maintenance of spindle integrity during mitosis	YJL064W	YJL064W	Protein of unknown function	6	4	3	5	0	0	0	0	0						0	0	1
YGR113W	DAM1	Duo1p-interacting protein, required for maintenance of spindle integrity during mitosis	YKR037C	SPC34	Protein of the spindle pole body	6	5	3	5	0	0	0	0	0						0	0	4
YGR113W	DAM1	Duo1p-interacting protein, required for maintenance of spindle integrity during mitosis	YLR329W	REC102	Meiotic recombination protein, required for early meiotic events and for formation of the synaptonemal complex but not required for mitosis	6	20	2	2	0	0	0	0	0						0	0	1
YGR113W	DAM1	Duo1p-interacting protein, required for maintenance of spindle integrity during mitosis	YLR423C	APG17	Protein involved in authophagy	6	6	3	5	0	0	0	0	0						0	0	10
YGR113W	DAM1	Duo1p-interacting protein, required for maintenance of spindle integrity during mitosis	YLR424W	YLR424W	Protein with similarity to retrovirus-related protease	6	3	3	5	0	0	0	0	0						0	0	3
YGR113W	DAM1	Duo1p-interacting protein, required for maintenance of spindle integrity during mitosis	YPR045C	YPR045C	Protein of unknown function, has similarity to C. elegans F01F1.1 protein	6	3	2	2	0	0	0	0	0						0	0	1
YGR113W	DAM1	Duo1p-interacting protein, required for maintenance of spindle integrity during mitosis	YPR046W	MCM16	Protein involved in chromosome segregation	6	6	3	5	0	0	0	0	0						0	0	1
YGR113W	DAM1	Duo1p-interacting protein, required for maintenance of spindle integrity during mitosis	YPR049C	YPR049C	Protein of unknown function, has a probable coiled-coil domain	6	5	3	5	0	0	0	0	0						0	0	1
YGR118W	RPS23A	Ribosomal protein S23 (yeast S28; rp37; YS14; E. coli S12; rat S23), identical to Rps23Bp	YKL180W	RPL17A	Ribosomal protein L17 (yeast L20; YL17; E. coli L22; rat and human L17), nearly identical to Rpl17Bp	24	19	13	61	0	0	0	0	0						0	0	1
YGR119C	NUP57	Nuclear pore protein (nucleoporin) of the GLFG family, acts in a complex with Nic96p, Nup49p, and Nsp1p	YDL065C	PEX19	Farnesylated protein required for peroxisome biogenesis (peroxin)	32	11	3	5	0	0	0	0	0						0	0	4
YGR119C	NUP57	Nuclear pore protein (nucleoporin) of the GLFG family, acts in a complex with Nic96p, Nup49p, and Nsp1p	YDR416W	SYF1	Pre-mRNA splicing factor with similarity to Drosophila crn protein, has tetratricopeptide (TPR) repeats	32	7	3	5	0	0	0	0	0						0	0	2
YGR119C	NUP57	Nuclear pore protein (nucleoporin) of the GLFG family, acts in a complex with Nic96p, Nup49p, and Nsp1p	YEL043W	YEL043W	Protein of unknown function	32	5	2	2	0	0	0	0	0						0	0	1
YGR119C	NUP57	Nuclear pore protein (nucleoporin) of the GLFG family, acts in a complex with Nic96p, Nup49p, and Nsp1p	YGL170C	YGL170C	Protein with similarity to phosphoribulokinase precursor	32	6	3	5	0	0	0	0	0						0	0	1
YGR119C	NUP57	Nuclear pore protein (nucleoporin) of the GLFG family, acts in a complex with Nic96p, Nup49p, and Nsp1p	YGL172W	NUP49	Nuclear pore protein (nucleoporin) of the GLFG family; acts in a complex with Nic96p, Nsp1p, and Nup57p	32	53	24	160	1	0	1	1	0						5	12	5
YGR119C	NUP57	Nuclear pore protein (nucleoporin) of the GLFG family, acts in a complex with Nic96p, Nup49p, and Nsp1p	YGR120C	SEC35	Protein required for docking ER-derived vesicles to Golgi membranes	32	8	4	13	0	0	0	0	0						1	4	1
YGR119C	NUP57	Nuclear pore protein (nucleoporin) of the GLFG family, acts in a complex with Nic96p, Nup49p, and Nsp1p	YJL041W	NSP1	Nuclear pore protein (nucleoporin) with XFXFG motifs	32	74	22	145	1	0	1	1	1						3	27	8
YGR119C	NUP57	Nuclear pore protein (nucleoporin) of the GLFG family, acts in a complex with Nic96p, Nup49p, and Nsp1p	YKL061W	YKL061W	Protein of unknown function	32	6	3	5	0	0	0	0	0						0	0	5
YGR119C	NUP57	Nuclear pore protein (nucleoporin) of the GLFG family, acts in a complex with Nic96p, Nup49p, and Nsp1p	YKL103C	LAP4	Aminopeptidase I (yscI, API) of the vacuole	32	52	2	4	0	0	0	0	0						0	1	1
YGR119C	NUP57	Nuclear pore protein (nucleoporin) of the GLFG family, acts in a complex with Nic96p, Nup49p, and Nsp1p	YLR423C	APG17	Protein involved in authophagy	32	6	3	5	0	0	0	0	0						0	0	5
YGR119C	NUP57	Nuclear pore protein (nucleoporin) of the GLFG family, acts in a complex with Nic96p, Nup49p, and Nsp1p	YMR139W	RIM11	Serine/threonine protein kinase required for induction of IME2 by Ime1p	32	25	3	5	0	0	0	0	0						0	0	1
YGR119C	NUP57	Nuclear pore protein (nucleoporin) of the GLFG family, acts in a complex with Nic96p, Nup49p, and Nsp1p	YMR294W	JNM1	Coiled-coil protein involved in nuclear migration and control of astral microtubules during mitotic growth	32	16	2	2	0	0	0	0	0						0	0	2
YGR119C	NUP57	Nuclear pore protein (nucleoporin) of the GLFG family, acts in a complex with Nic96p, Nup49p, and Nsp1p	YPR046W	MCM16	Protein involved in chromosome segregation	32	6	3	5	0	0	0	0	0						0	0	2
YGR119C	NUP57	Nuclear pore protein (nucleoporin) of the GLFG family, acts in a complex with Nic96p, Nup49p, and Nsp1p	YPR083W	YPR083W	Protein with weak similarity to Halobacterium holobium cell surface glycoprotein precursor	32	2	2	2	0	0	0	0	0						0	0	1
YGR121C	MEP1	Ammonia permease of high capacity and moderate affinity, member of the ammonium transporter family of membrane transporters	YEL017W	YEL017W	Protein of unknown function	21	4	3	4	0	0	0	0	0						0	0	2
YGR121C	MEP1	Ammonia permease of high capacity and moderate affinity, member of the ammonium transporter family of membrane transporters	YIR038C	GTT1	Glutathione transferase	21	8	3	4	0	0	0	0	0						0	0	3
YGR122W	YGR122W	Protein of unknown function	YLR025W	SNF7	Protein involved in glucose derepression and in protein sorting in pre-vacuolar endosome	5	12	4	7	1	0	0	0	0						0	0	20
YGR123C	PPT1	Protein serine/threonine phosphatase of unknown function, member of the PPP family of protein phosphatases and related to PP5 phosphatases, has tetratricopeptide (TPR) repeats	YER113C	YER113C	Protein with similarity to Emp70p	10	5	3	5	0	0	0	0	0						0	0	1
YGR123C	PPT1	Protein serine/threonine phosphatase of unknown function, member of the PPP family of protein phosphatases and related to PP5 phosphatases, has tetratricopeptide (TPR) repeats	YGL138C	YGL138C	Protein possibly involved in sporulation	10	6	2	2	0	0	0	0	0						0	0	1
YGR123C	PPT1	Protein serine/threonine phosphatase of unknown function, member of the PPP family of protein phosphatases and related to PP5 phosphatases, has tetratricopeptide (TPR) repeats	YMR021C	MAC1	Transcription factor involved in induction of genes required for the reduction and utilization of iron and copper	10	34	3	4	0	0	0	0	0						0	0	1
YGR123C	PPT1	Protein serine/threonine phosphatase of unknown function, member of the PPP family of protein phosphatases and related to PP5 phosphatases, has tetratricopeptide (TPR) repeats	YOR176W	HEM15	Ferrochelatase (protoheme ferrolyase), last step in heme biosynthesis pathway; catalyzes insertion of ferrous iron into protoporphyrin IX	10	45	0	0	0	0	0	0	0						0	0	1
YGR124W	ASN2	Asparagine synthetase (L-aspartate	YKL137W	YKL137W	Protein required for respiratory growth, for normal distribution of actin patches, and for normal resistance to NaCl and H2O2	16	5	3	4	0	0	0	0	0						0	0	1
YGR129W	SYF2	Protein with possible involvement in pre-mRNA splicing	YDR416W	SYF1	Pre-mRNA splicing factor with similarity to Drosophila crn protein, has tetratricopeptide (TPR) repeats	4	7	4	7	1	0	0	0	0						0	0	3
YGR141W	YGR141W	Protein of unknown function	YFL026W	STE2	Pheromone alpha-factor G protein-coupled receptor (GPCR), member of the GPCR or seven transmembrane segments (7-TMS) superfamily	4	169	3	4	0	0	0	0	0						0	0	1
YGR141W	YGR141W	Protein of unknown function	YMR265C	YMR265C	Protein of unknown function	4	3	3	4	0	0	0	0	0						0	0	1
YGR142W	BTN2	Protein with elevated expression in yhc3 mutants	YNL141W	AAH1	Adenine deaminase (adenine aminohydrolase), enzyme of the purine salvage pathway; has similarity to adenosine deaminases	4	13	2	2	0	0	0	0	0						0	0	1
YGR142W	BTN2	Protein with elevated expression in yhc3 mutants	YOR232W	MGE1	Homolog of E. coli GrpE, participates with Ssc1p and Mdj1p in folding of proteins during mitochondrial import	4	35	0	0	0	0	0	0	0						0	0	1
YGR144W	THI4	Thiamine-repressed protein essential for growth in the absence of thiamine	YGR144W	THI4	Thiamine-repressed protein essential for growth in the absence of thiamine	21	21			1	0	0	0	0						0	0	46
YGR144W	THI4	Thiamine-repressed protein essential for growth in the absence of thiamine	YMR021C	MAC1	Transcription factor involved in induction of genes required for the reduction and utilization of iron and copper	21	34	3	4	0	0	0	0	0						0	0	1
YGR145W	YGR145W	Protein with similarity to MESA gene of Plasmodium falciparum	YDR299W	BFR2	Protein involved in a protein transport step that is blocked by brefeldin A	3	6	2	2	0	0	0	0	0						0	0	1
YGR149W	YGR149W	Protein with similarity to hypothetical protein A-288	YIR038C	GTT1	Glutathione transferase	5	8	3	4	0	0	0	0	0						0	0	1
YGR151C	YGR151C	Protein of unknown function	YDR413C	YDR413C	Protein of unknown function	3	3	3	4	0	0	0	0	0						0	0	1
YGR158C	MTR3	Protein involved in mRNA transport, component of the exosome complex responsible for 3'-5' degradation of mRNA and for 3'-end processing of multiple small RNA species	YDL111C	RRP42	Component of exosome 3'-5' exoribonuclease complex that is required for 3' processing of ribosomal 5.8S rRNA, of snoRNAS, and of U4 snRNA	15	10	7	32	1	0	0	1	0						0	0	2
YGR158C	MTR3	Protein involved in mRNA transport, component of the exosome complex responsible for 3'-5' degradation of mRNA and for 3'-end processing of multiple small RNA species	YLR345W	YLR345W	Protein with similarity to rat fructose-2,6-bisphosphatase	15	6	4	7	1	0	0	0	0						0	0	3
YGR159C	NSR1	Nucleolar protein involved in processing 20S to 18S rRNA, has 2 RNA recognition (RRM) domains and is member of GAR (glycine/arginine-rich repeats) family of proteins	YNL053W	MSG5	Dual-specificity protein tyrosine phosphatase (PTPase) involved in adaptation response to pheromone	35	27	2	2	0	0	0	0	0						0	0	2
YGR160W	YGR160W	Protein of unknown function	YPL051W	ARL3	ADP-ribosylation factor-like protein, member of the arf-sar family in the ras superfamily	5	6	3	4	0	0	0	0	0						0	0	2
YGR165W	YGR165W	Protein of unknown function, may be involved in mitochondrial translation	YBR034C	HMT1	Protein arginine methyltransferase	5	22	2	2	0	0	0	0	0						0	0	7
YGR165W	YGR165W	Protein of unknown function, may be involved in mitochondrial translation	YLR035C	MLH2	Mismatch repair protein and homolog of E. coli MutL	5	12	3	4	0	0	0	0	0						0	0	1
YGR165W	YGR165W	Protein of unknown function, may be involved in mitochondrial translation	YPL265W	DIP5	Dicarboxylic amino acid permease	5	12	3	4	0	0	0	0	0						0	0	2
YGR166W	KRE11	High molecular weight subunit of the Transport Protein Particle complex that is involved in vesicular transport from the ER to the Golgi	YOR197W	YOR197W	Protein of unknown function	14	3	3	4	0	0	0	0	0						0	0	1
YGR167W	CLC1	Clathrin light chain, involved in the internalization step of endocytosis	YOR028C	CIN5	Transcription factor of the basic leucine zipper (bZIP) family and one of eight members of a fungal-specific family of bZIP proteins, involved in salt tolerance	15	8	3	4	0	0	0	0	0						0	0	1
YGR168C	YGR168C	Protein with similarity to human vasoactive intestinal peptide receptor PIR	YIR018W	YAP5	Transcription factor of the basic leucine zipper (bZIP) type, one of eight members of a novel fungal-specific family of bZIP proteins	3	7	3	4	0	0	0	0	0						0	0	1
YGR169C	YGR169C	Protein of unknown function	YDR516C	YDR516C	Protein with similarity to Glk1p	3	4	2	2	0	0	0	0	0						0	0	1
YGR172C	YIP1	Protein involved in vesicular transport; interacts with transport GTPases Ypt1p and Ypt31p at the Golgi membrane	YDR515W	SLF1	Ribosome-associated protein possibly involved in regulation of copper-dependent mineralization of copper complexes on the cell surface, member of a subfamily of La motif proteins	6	7	2	2	0	0	0	0	0						0	0	1
YGR172C	YIP1	Protein involved in vesicular transport; interacts with transport GTPases Ypt1p and Ypt31p at the Golgi membrane	YLR324W	YLR324W	Protein of unknown function	6	6	3	4	0	0	0	0	0						0	0	1
YGR172C	YIP1	Protein involved in vesicular transport; interacts with transport GTPases Ypt1p and Ypt31p at the Golgi membrane	YNL044W	YIP3	Protein of unknown function	6	6	3	10	0	0	0	0	0						0	0	2
YGR173W	YGR173W	Protein with similarity to human GTP-binding protein PIR	YDL054C	YDL054C	Protein of unknown function	5	3	2	2	0	0	0	0	0						0	0	2
YGR173W	YGR173W	Protein with similarity to human GTP-binding protein PIR	YDR152W	YDR152W	Protein of unknown function	5	4	4	7	1	0	0	0	0						0	0	5
YGR173W	YGR173W	Protein with similarity to human GTP-binding protein PIR	YIL162W	SUC2	Beta-fructofuranosidase 2, invertase	5	147	0	0	0	0	0	0	0						0	0	1
YGR173W	YGR173W	Protein with similarity to human GTP-binding protein PIR	YMR319C	FET4	Low-affinity Fe(II) transport protein	5	21	2	3	0	0	0	0	0						0	0	1
YGR177C	ATF2	Sterol O-acetyltransferase; acetylates certain toxic steroids such as pregnenolone to render them excretable	YGR172C	YIP1	Protein involved in vesicular transport; interacts with transport GTPases Ypt1p and Ypt31p at the Golgi membrane	7	6	3	4	0	0	0	0	0						0	0	1
YGR178C	PBP1	Protein that interacts with Poly(A)-binding protein Pab1p	YGL092W	NUP145	Nuclear pore protein (nucleoporin) with GLFG repeat motif, required for nuclear envelope structure	7	46	2	2	0	0	0	0	0						0	0	1
YGR178C	PBP1	Protein that interacts with Poly(A)-binding protein Pab1p	YHR121W	YHR121W	Protein of unknown function	7	3	3	4	0	0	0	0	0						0	0	23
YGR178C	PBP1	Protein that interacts with Poly(A)-binding protein Pab1p	YJL035C	TAD2	Subunit tRNA[Ala]-specific adenosine deaminase	7	3	2	2	0	0	0	0	0						0	0	1
YGR179C	YGR179C	Component of centromere/kinetochore-associated protein network	YBR211C	AME1	Actin-related protein, regulator of microtubule stability	10	10	3	4	0	0	0	0	0						0	0	1
YGR181W	TIM13	Mitochondrial intermembrane space protein involved in transport of proteins into the inner membrane	YBR034C	HMT1	Protein arginine methyltransferase	13	22	2	2	0	0	0	0	0						0	0	1
YGR185C	TYS1	Tyrosyl-tRNA synthetase, cytoplasmic, charges its cognate tRNAs with tyrosine during protein synthesis	YPL013C	YPL013C	Protein with similarity to Neurospora crassa mitochondrial ribosomal protein S24	13	8	3	4	0	0	0	0	0						0	0	3
YGR189C	CRH1	Cell wall protein	YDL100C	YDL100C	Protein with similarity to E. coli ArsA ATPase component of the arsenite-antimonite efflux pump	12	5	2	2	0	0	0	0	0						0	0	5
YGR191W	HIP1	Histidine permease	YIR038C	GTT1	Glutathione transferase	29	8	1	2	0	0	0	0	0						0	0	1
YGR191W	HIP1	Histidine permease	YLR283W	YLR283W	Protein of unknown function	29	3	1	2	0	0	0	0	0						0	0	1
YGR193C	PDX1	Pyruvate dehydrogenase complex protein X; binding protein for Lpd1p	YNL121C	TOM70	Mitochondrial specialized import receptor of the outer membrane, has tetratricopeptide (TPR) repeats	21	58	0	0	0	0	0	0	0						0	0	1
YGR196C	YGR196C	Protein of unknown function	YBR260C	RGD1	GTPase-activating protein (GAP) for Rho3p and Rho4p	5	10	4	8	0	0	0	0	0						0	0	7
YGR196C	YGR196C	Protein of unknown function	YGR253C	PUP2	Proteasome subunit alpha5_sc (protease yscE subunit PUP2)	5	31	2	2	0	0	0	0	0						0	0	1
YGR199W	PMT6	Protein with similarity to O-mannosyltransferases Pmt1p, Pmt2p, Pmt3p, Pmt4p and Pmt5p	YBR059C	AKL1	Serine/threonine protein kinase of unknown function	12	8	2	2	0	0	0	0	0						0	0	1
YGR205W	YGR205W	Protein with similarity to E. coli putrescine transport protein potI PIR	YLR210W	CLB4	G2/M-phase-specific cyclin	4	37	3	4	0	0	0	0	0						0	0	1
YGR207C	ETF-BETA	Electron-transferring flavoprotein, beta chain	YDR309C	GIC2	Putative effector of Cdc42p, important for bud emergence	4	17	3	4	0	0	0	0	0						0	0	1
YGR208W	SER2	Phosphoserine phosphatase; involved in synthesis of serine from 3-phosphoglycerate	YPL011C	TAF47	Component of the TAF(II) complex	11	11	2	2	0	0	0	0	0						0	0	1
YGR209C	TRX2	Thioredoxin II	YDL081C	RPP1A	Acidic ribosomal protein P1A (A1; YP1alpha; E. coli L12eIIA; human and rat P1)	45	32	1	1	0	0	0	0	0						0	0	3
YGR209C	TRX2	Thioredoxin II	YPL020C	ULP1	Smt3p-specific protease, degrades conjugated ubiquitin-like protein Smt3p	45	6	2	2	0	0	0	0	0						0	0	1
YGR211W	ZPR1	Zinc finger protein of unknown function	YNL281W	HCH1	Protein of unknown function	5	4	2	3	0	0	0	0	0						0	0	2
YGR211W	ZPR1	Zinc finger protein of unknown function	YOL133W	HRT1	Activator of the Cdc53p-containing SCF-Cdc4p ubiquitin ligase required for ubiquitination of Sic1p and for the G1 to S cell cycle transition; RING-box protein	5	16	2	4	0	0	0	0	0						0	0	1
YGR211W	ZPR1	Zinc finger protein of unknown function	YOR028C	CIN5	Transcription factor of the basic leucine zipper (bZIP) family and one of eight members of a fungal-specific family of bZIP proteins, involved in salt tolerance	5	8	2	3	0	0	0	0	0						0	0	1
YGR214W	RPS0A	Ribosomal protein S0 (E. coli S2; rat Sa), nearly identical to Rps0Bp	YIL009W	FAA3	Acyl-CoA synthase (long-chain fatty acid CoA ligase); activates endogenous but not imported fatty acids	19	9	1	3	0	0	0	0	0						0	0	1
YGR218W	CRM1	Exportin, beta-karyopherin, functions in the export of certain proteins from the nucleus	YBL031W	SHE1	Protein that causes lethality when overexpressed	37	7	3	4	0	0	0	0	0						0	0	1
YGR218W	CRM1	Exportin, beta-karyopherin, functions in the export of certain proteins from the nucleus	YCR077C	PAT1	Protein required for faithful chromosome transmission and normal translation initiation	37	12	2	2	0	0	0	0	0						0	0	2
YGR218W	CRM1	Exportin, beta-karyopherin, functions in the export of certain proteins from the nucleus	YDL065C	PEX19	Farnesylated protein required for peroxisome biogenesis (peroxin)	37	11	2	2	0	0	0	0	0						0	0	6
YGR218W	CRM1	Exportin, beta-karyopherin, functions in the export of certain proteins from the nucleus	YDR016C	DAD1	Protein of unknown function	37	4	2	2	0	0	0	0	0						0	0	1
YGR218W	CRM1	Exportin, beta-karyopherin, functions in the export of certain proteins from the nucleus	YDR102C	YDR102C	Protein of unknown function	37	3	3	4	0	0	0	0	0						0	0	1
YGR218W	CRM1	Exportin, beta-karyopherin, functions in the export of certain proteins from the nucleus	YDR192C	NUP42	Nuclear pore protein (nucleoporin); has similarity to Nup159p	37	27	10	53	0	0	1	0	0						0	13	1
YGR218W	CRM1	Exportin, beta-karyopherin, functions in the export of certain proteins from the nucleus	YDR229W	YDR229W	Protein of unknown function, possible coiled-coil protein	37	4	3	4	0	0	0	0	0						0	0	2
YGR218W	CRM1	Exportin, beta-karyopherin, functions in the export of certain proteins from the nucleus	YEL015W	YEL015W	Protein of unknown function	37	8	4	8	0	0	0	0	0	methylmethanesulfonate					0	0	1
YGR218W	CRM1	Exportin, beta-karyopherin, functions in the export of certain proteins from the nucleus	YER004W	YER004W	Protein of unknown function	37	4	3	4	0	0	0	0	0						0	0	2
YGR218W	CRM1	Exportin, beta-karyopherin, functions in the export of certain proteins from the nucleus	YER062C	HOR2	DL-glycerol phosphate phosphatase	37	19	3	4	0	0	0	0	0						0	0	1
YGR218W	CRM1	Exportin, beta-karyopherin, functions in the export of certain proteins from the nucleus	YFL068W	YFL068W	Protein with similarity to other subtelomerically-encoded proteins; including Yhr219p, Yll066p, and Yhl050p	37	2	2	2	0	0	0	0	0						0	0	1
YGR218W	CRM1	Exportin, beta-karyopherin, functions in the export of certain proteins from the nucleus	YGL149W	YGL149W	Protein of unknown function	37	2	2	2	0	0	0	0	0						0	0	1
YGR218W	CRM1	Exportin, beta-karyopherin, functions in the export of certain proteins from the nucleus	YGL170C	YGL170C	Protein with similarity to phosphoribulokinase precursor	37	6	2	2	0	0	0	0	0						0	0	2
YGR218W	CRM1	Exportin, beta-karyopherin, functions in the export of certain proteins from the nucleus	YGR119C	NUP57	Nuclear pore protein (nucleoporin) of the GLFG family, acts in a complex with Nic96p, Nup49p, and Nsp1p	37	32	5	23	0	0	1	0	0						2	22	1
YGR218W	CRM1	Exportin, beta-karyopherin, functions in the export of certain proteins from the nucleus	YGR178C	PBP1	Protein that interacts with Poly(A)-binding protein Pab1p	37	7	3	4	0	0	0	0	0						0	0	5
YGR218W	CRM1	Exportin, beta-karyopherin, functions in the export of certain proteins from the nucleus	YJL210W	PEX2	Peroxisomal biogenesis protein (peroxin) required for peroxisomal import of some proteins	37	14	3	4	0	0	0	0	0						0	0	2
YGR218W	CRM1	Exportin, beta-karyopherin, functions in the export of certain proteins from the nucleus	YJR083C	YJR083C	Protein of unknown function	37	5	3	4	0	0	0	0	0						0	0	1
YGR218W	CRM1	Exportin, beta-karyopherin, functions in the export of certain proteins from the nucleus	YJR134C	SGM1	Putative coiled-coil protein, has similarity to Nuf1p, a component of the nucleoskeleton	37	3	2	2	0	0	0	0	0						0	0	2
YGR218W	CRM1	Exportin, beta-karyopherin, functions in the export of certain proteins from the nucleus	YKL068W	NUP100	Nuclear pore protein (nucleoporin) of the GLFG family; may be involved in binding and translocation of proteins during nucleocytoplasmic transport	37	38	7	29	0	0	0	0	0						0	19	1
YGR218W	CRM1	Exportin, beta-karyopherin, functions in the export of certain proteins from the nucleus	YKL143W	LTV1	Protein required for viability at low temperature	37	4	3	4	0	0	0	0	0						0	0	21
YGR218W	CRM1	Exportin, beta-karyopherin, functions in the export of certain proteins from the nucleus	YLR151C	PCD1	Protein of unknown function, member of nudix hydrolase family	37	4	3	4	0	0	0	0	0						0	0	1
YGR218W	CRM1	Exportin, beta-karyopherin, functions in the export of certain proteins from the nucleus	YLR436C	ECM30	Protein possibly involved in cell wall structure or biosynthesis	37	6	1	2	0	0	0	0	0						0	0	1
YGR218W	CRM1	Exportin, beta-karyopherin, functions in the export of certain proteins from the nucleus	YML007W	YAP1	Transcriptional activator of the basic leucine zipper (bZIP) family, involved in oxidative stress response	37	85	7	30	0	0	1	1	0	methylmethanesulfonate					0	4	19
YGR218W	CRM1	Exportin, beta-karyopherin, functions in the export of certain proteins from the nucleus	YML120C	NDI1	NADH-ubiquinone oxidoreductase	37	13	1	2	0	0	0	0	0						0	0	1
YGR218W	CRM1	Exportin, beta-karyopherin, functions in the export of certain proteins from the nucleus	YMR124W	YMR124W	Protein of unknown function, has potential coiled-coil region	37	3	3	4	0	0	0	0	0						0	0	9
YGR218W	CRM1	Exportin, beta-karyopherin, functions in the export of certain proteins from the nucleus	YNL164C	YNL164C	Protein of unknown function	37	5	3	4	0	0	0	0	0						0	0	1
YGR218W	CRM1	Exportin, beta-karyopherin, functions in the export of certain proteins from the nucleus	YOL149W	DCP1	mRNA decapping enzyme involved in mRNA turnover	37	31	2	2	0	0	0	0	0						0	0	12
YGR218W	CRM1	Exportin, beta-karyopherin, functions in the export of certain proteins from the nucleus	YOR147W	YOR147W	Protein of unknown function	37	3	2	2	0	0	0	0	0						0	0	1
YGR218W	CRM1	Exportin, beta-karyopherin, functions in the export of certain proteins from the nucleus	YOR177C	YOR177C	Component of the meiotic plaque required for formation of the prospore membrane, coiled-coil protein induced early in sporulation	37	5	3	4	0	0	0	0	0						0	0	1
YGR218W	CRM1	Exportin, beta-karyopherin, functions in the export of certain proteins from the nucleus	YOR184W	SER1	3-phosphoserine transaminase, involved in synthesis of serine from 3-phosphoglycerate	37	24	3	4	0	0	0	0	0						0	0	1
YGR218W	CRM1	Exportin, beta-karyopherin, functions in the export of certain proteins from the nucleus	YOR329C	SCD5	Multicopy suppressor of clathrin deficiency	37	11	3	4	0	0	0	0	0						0	0	2
YGR218W	CRM1	Exportin, beta-karyopherin, functions in the export of certain proteins from the nucleus	YPL056C	YPL056C	Protein of unknown function	37	4	3	4	0	0	0	0	0						0	0	1
YGR218W	CRM1	Exportin, beta-karyopherin, functions in the export of certain proteins from the nucleus	YPL120W	VPS30	Protein involved in sorting and delivery of soluble hydrolases to the vacuole, required for autophagy	37	11	3	4	0	0	0	0	0						0	0	2
YGR223C	YGR223C	Protein of unknown function	YOR089C	VPS21	GTP-binding protein required for sorting of vacuolar proteins and involved in late stage of endocytosis, member of the rab family in the ras superfamily	5	37	4	7	0	0	0	0	0						0	0	7
YGR229C	SMI1	Protein involved in beta-1,3-glucan synthesis, possibly through regulation of cell wall glucan and chitin synthesis	YPR110C	RPC40	Shared subunit of RNA polymerases I and III	19	28	3	5	0	0	0	0	0						0	0	1
YGR232W	NAS6	Protein of unknown function, interacts with 26S proteasome	YDR394W	RPT3	ATPase component of the 26S proteasome complex, member of the AAA family of ATPases	7	37	5	10	1	0	0	0	0						0	0	18
YGR236C	YGR236C	Protein of unknown function, induced during aerobic growth	YOR358W	HAP5	Component (with Hap2p, Hap3p, and Hap4p) of heterotrimeric CCAAT-binding factor	5	12	3	4	0	0	0	0	0						0	0	1
YGR237C	YGR237C	Protein of unknown function, contains a UspA ATP-binding domain	YLR128W	YLR128W	Protein of unknown function	5	5	3	4	0	0	0	0	0						0	0	1
YGR239C	PEX21	Peroxisomal biogenesis protein (peroxin), involved with Pex18p in Pex7p-mediated peroxisomal protein targeting	YBR103W	SIF2	Protein involved in telomere silencing, interacts with Sir4p and targets Sir4p from telomeres to other sites, has WD (WD-40) repeats	5	8	3	5	0	0	0	0	0						0	0	1
YGR239C	PEX21	Peroxisomal biogenesis protein (peroxin), involved with Pex18p in Pex7p-mediated peroxisomal protein targeting	YDR142C	PEX7	Peroxisomal biogenesis protein (peroxin) that serves as import receptor for proteins containing peroxisomal targeting signal 2 (PTS2), member of WD (WD-40) repeat family	5	26	4	14	1	0	1	0	0						0	0	16
YGR239C	PEX21	Peroxisomal biogenesis protein (peroxin), involved with Pex18p in Pex7p-mediated peroxisomal protein targeting	YDR259C	YAP6	Transcription factor of the basic leucine zipper (bZIP) family, involved in salt tolerance, member of a fungal-specific family of bZIP proteins	5	7	2	2	0	0	0	0	0						0	0	1
YGR239C	PEX21	Peroxisomal biogenesis protein (peroxin), involved with Pex18p in Pex7p-mediated peroxisomal protein targeting	YGR249W	MGA1	Protein with similarity to heat shock transcription factors	5	6	2	2	0	0	0	0	0						0	0	1
YGR239C	PEX21	Peroxisomal biogenesis protein (peroxin), involved with Pex18p in Pex7p-mediated peroxisomal protein targeting	YLR234W	TOP3	DNA topoisomerase III, relaxes negatively (but not positively) supercoiled DNA	5	42	2	2	0	0	0	0	0						0	0	1
YGR239C	PEX21	Peroxisomal biogenesis protein (peroxin), involved with Pex18p in Pex7p-mediated peroxisomal protein targeting	YMR192W	YMR192W	Protein with similarity to mouse Tbc1 protein	5	4	2	2	0	0	0	0	0						0	0	1
YGR239C	PEX21	Peroxisomal biogenesis protein (peroxin), involved with Pex18p in Pex7p-mediated peroxisomal protein targeting	YMR267W	PPA2	Inorganic pyrophosphatase, mitochondrial	5	18	2	4	0	0	0	0	0						0	0	15
YGR239C	PEX21	Peroxisomal biogenesis protein (peroxin), involved with Pex18p in Pex7p-mediated peroxisomal protein targeting	YOR389W	YOR389W	Protein of unknown function	5	2	2	2	0	0	0	0	0						0	0	1
YGR242W	YGR242W	Protein of unknown function	YDL065C	PEX19	Farnesylated protein required for peroxisome biogenesis (peroxin)	3	11	2	2	0	0	0	0	0						0	0	1
YGR247W	YGR247W	Cyclic nucleotide phosphodiesterase	YER045C	YER045C	Protein of unknown function, has a predicted basic leucine zipper (bZIP) DNA-binding domain	7	5	3	4	0	0	0	0	0						0	0	1
YGR247W	YGR247W	Cyclic nucleotide phosphodiesterase	YOR327C	SNC2	Synaptobrevin (v-SNARE) homolog present on post-Golgi vesicles	7	27	3	4	0	0	0	0	0						0	0	5
YGR250C	YGR250C	Protein with three RNA Recognition (RRM) domains, has similarity to human 64K polyadenylation factor	YAL036C	YAL036C	Protein with similarity to Xenopus laevis DRG GTP-binding protein	6	6	4	8	0	0	0	0	0					0.903174	0	0	1
YGR250C	YGR250C	Protein with three RNA Recognition (RRM) domains, has similarity to human 64K polyadenylation factor	YMR032W	HOF1	Protein involved in cytokinesis, has an SH3 domain	6	12	2	2	0	0	0	0	0						0	0	1
YGR252W	GCN5	Catalytic component of two nucleosomal histone acetyltransferase complexes	YOR225W	YOR225W	Protein of unknown function	126	5	2	2	0	0	0	0	0						0	0	1
YGR254W	ENO1	Enolase 1 (2-phosphoglycerate dehydratase), converts 2-phospho-D-glycerate to phosphoenolpyruvate in glycolysis	YNR036C	YNR036C	Putative mitochondrial ribosomal protein of the small subunit, has similarity to ribosomal protein S12	96	7	2	2	0	0	0	0	0						0	0	1
YGR263C	YGR263C	Protein of unknown function	YNL066W	SUN4	Protein involved in cell separation and in the aging process	6	10	0	0	0	0	0	0	0						0	0	1
YGR263C	YGR263C	Protein of unknown function	YOR180C	DCI1	Peroxisomal dienoyl-CoA isomerase	6	11	3	4	0	0	0	0	0						0	0	2
YGR267C	FOL2	GTP cyclohydrolase I, catalyzes synthesis of D-erythro-7,8-dihydroneopterintriphosphate from GTP	YGR267C	FOL2	GTP cyclohydrolase I, catalyzes synthesis of D-erythro-7,8-dihydroneopterintriphosphate from GTP	10	10			1	0	0	0	0						0	0	2
YGR268C	YGR268C	Protein of unknown function	YAL041W	CDC24	GTP-GDP exchange factor for Cdc42p, involved in bud emergence, bud site selection and formation of mating projection (shmoo)	5	96	3	4	0	0	0	0	0						0	0	1
YGR268C	YGR268C	Protein of unknown function	YBR058C	UBP14	Ubiquitin-specific protease, ubiquitin C-terminal hydrolase	5	7	2	2	0	0	0	0	0						0	0	2
YGR268C	YGR268C	Protein of unknown function	YDR388W	RVS167	Protein that affects actin distribution and bipolar budding, has an SH3 domain	5	34	4	7	0	0	0	0	0						0	0	2
YGR268C	YGR268C	Protein of unknown function	YER125W	RSP5	Essential ubiquitin-protein ligase (E3 enzyme), a member of HECT domain family of ligases	5	49	2	2	0	0	0	0	0						0	0	41
YGR268C	YGR268C	Protein of unknown function	YGR268C	YGR268C	Protein of unknown function	5	5			0	0	0	0	0						0	0	1
YGR271W	YGR271W	Protein with strong similarity to U5 snRNP-associated Brr2p	YER049W	YER049W	Protein of unknown function	5	5	2	2	0	0	0	0	0						0	0	1
YGR276C	RNH70	Ribonuclease H (70 kDa), endonuclease that degrades RNA in RNA-DNA hybrids	YNR015W	SMM1	High-copy suppressor of mitochondrial mutation in tRNA(asp) gene	8	5	2	2	0	0	0	0	0						0	0	2
YGR280C	YGR280C	Protein of unknown function	YMR102C	YMR102C	Protein of unknown function, contains WD (WD-40) repeats	4	5	0	0	0	0	0	0	0						0	0	1
YGR283C	YGR283C	Protein of unknown function	YNL281W	HCH1	Protein of unknown function	4	4	3	4	0	0	0	0	0						0	0	1
YGR285C	ZUO1	Zuotin (Z-DNA-binding protein), has region of similarity to E. coli DnaJ chaperonin	YJL172W	CPS1	Gly-X carboxypeptidase yscS, involved in nitrogen metabolism	11	14	1	2	0	0	0	0	0						0	0	1
YGR289C	MAL11	General alpha-glucoside permease, maltose permease, member of the hexose transporter family of the major facilitator superfamily (MFS)	YDR413C	YDR413C	Protein of unknown function	34	3	2	2	0	0	0	0	0						0	0	1
YGR292W	MAL12	Alpha-glucosidase (maltase) of the MAL1 locus	YLR054C	YLR054C	Protein of unknown function	36	3	2	2	0	0	0	0	0						0	0	1
YHL001W	RPL14B	Ribosomal protein L14 (mammalian L14), nearly identical to Rpl14Ap	YDR225W	HTA1	Histone H2A, nearly identical to Hta2p	8	105	2	4	0	0	0	0	0						0	0	2
YHL002W	YHL002W	Protein of unknown function, has one SH3 domain	YDR259C	YAP6	Transcription factor of the basic leucine zipper (bZIP) family, involved in salt tolerance, member of a fungal-specific family of bZIP proteins	5	7	3	4	0	0	0	0	0						0	0	2
YHL002W	YHL002W	Protein of unknown function, has one SH3 domain	YGR268C	YGR268C	Protein of unknown function	5	5	4	7	0	0	0	0	0						0	0	1
YHL002W	YHL002W	Protein of unknown function, has one SH3 domain	YNR006W	VPS27	Protein involved in vacuolar sorting; mutants develop a prominent novel pre-vacuolar organelle	5	33	3	5	1	0	0	0	0						0	0	13
YHL003C	LAG1	Protein required with Lac1p for ER-to-Golgi transport of GPI-anchored proteins, has indirect effect on cell longevity	YKL008C	LAC1	Protein required with Lag1p for ER-to-Golgi transport of GPI-anchored proteins	13	11	6	28	0	0	0	0	0						0	0	3
YHL004W	MRP4	Mitochondrial ribosomal protein of the small subunit (E. coli S2)	YBL014C	RRN6	Component of RNA polymerase I core transcription factor (CF) along with Rrn7p and Rrn11p	9	16	2	2	0	0	0	0	0						0	0	1
YHL004W	MRP4	Mitochondrial ribosomal protein of the small subunit (E. coli S2)	YBR103W	SIF2	Protein involved in telomere silencing, interacts with Sir4p and targets Sir4p from telomeres to other sites, has WD (WD-40) repeats	9	8	2	2	0	0	0	0	0						0	0	1
YHL004W	MRP4	Mitochondrial ribosomal protein of the small subunit (E. coli S2)	YDL100C	YDL100C	Protein with similarity to E. coli ArsA ATPase component of the arsenite-antimonite efflux pump	9	5	2	2	0	0	0	0	0						0	0	3
YHL004W	MRP4	Mitochondrial ribosomal protein of the small subunit (E. coli S2)	YDR110W	FOB1	Protein required for blocking the replication fork and recombinational hotspot activity at the HOT1 site in rDNA	9	12	2	2	0	0	0	0	0						0	0	1
YHL004W	MRP4	Mitochondrial ribosomal protein of the small subunit (E. coli S2)	YER086W	ILV1	Serine and threonine dehydratase (anabolic), first step in isoleucine biosynthesis pathway	9	25	1	1	0	0	0	0	0						0	0	2
YHL004W	MRP4	Mitochondrial ribosomal protein of the small subunit (E. coli S2)	YGR249W	MGA1	Protein with similarity to heat shock transcription factors	9	6	2	2	0	0	0	0	0						0	0	1
YHL004W	MRP4	Mitochondrial ribosomal protein of the small subunit (E. coli S2)	YLR423C	APG17	Protein involved in authophagy	9	6	2	2	0	0	0	0	0						0	0	52
YHL004W	MRP4	Mitochondrial ribosomal protein of the small subunit (E. coli S2)	YMR153W	NUP53	Component of the karyopherin docking complex of the nuclear pore complex; has similarity to Asm4p	9	9	2	2	0	0	0	0	0						0	0	1
YHL004W	MRP4	Mitochondrial ribosomal protein of the small subunit (E. coli S2)	YOR212W	STE4	Beta subunit of the trimeric G protein that mediates signal transduction by pheromones, member of the WD (WD-40) repeat family	9	133	2	2	0	0	0	0	0						0	0	2
YHL004W	MRP4	Mitochondrial ribosomal protein of the small subunit (E. coli S2)	YPL255W	BBP1	Protein of the spindle pole body that binds to Bfr1p	9	8	2	2	0	0	0	0	0						0	0	6
YHL006C	SHU1	Protein of unknown function	YBL021C	HAP3	Component (with Hap2p, Hap4p, and Hap5p) of heterotrimeric CCAAT-binding factor	4	57	4	7	0	0	0	0	0						0	0	1
YHL006C	SHU1	Protein of unknown function	YDR078C	YDR078C	Protein of unknown function	4	5	4	7	1	0	0	0	0						0	0	25
YHL006C	SHU1	Protein of unknown function	YLR134W	PDC5	Pyruvate decarboxylase isozyme 2	4	37	3	4	0	0	0	0	0						0	0	2
YHL006C	SHU1	Protein of unknown function	YLR376C	YLR376C	Protein of unknown function	4	6	4	7	0	0	0	0	0						0	0	1
YHL006C	SHU1	Protein of unknown function	YPL255W	BBP1	Protein of the spindle pole body that binds to Bfr1p	4	8	3	4	0	0	0	0	0						0	0	1
YHL015W	RPS20	Ribosomal protein S20 (E. coli S10; Xenopus S22; rat and human S20)	YLL031C	GPI13	Protein involved in glycosylphosphatidylinositol biosynthesis, probably responsible for adding phosphoethanolamine to the third mannose	12	12	2	3	0	0	0	0	0						0	0	1
YHL018W	YHL018W	Protein with weak similarity to human pterin-4-alpha-carbinolamine dehydratase	YHL018W	YHL018W	Protein with weak similarity to human pterin-4-alpha-carbinolamine dehydratase	3	3			1	0	0	0	0						0	0	1
YHL019C	APM2	Clathrin-associated protein (AP) complex, medium subunit	YBR019C	GAL10	UDP-glucose 4-epimerase, catalyzes a step in galactose metabolism	11	121	2	2	0	0	0	0	0						0	0	1
YHL019C	APM2	Clathrin-associated protein (AP) complex, medium subunit	YFR045W	YFR045W	Member of the mitochondrial carrier family (MCF) family of membrane transporters	11	9	4	7	0	0	0	0	0						0	0	1
YHL019C	APM2	Clathrin-associated protein (AP) complex, medium subunit	YKL135C	APL2	Beta-adaptin, large subunit of the clathrin-associated protein (AP) complex	11	10	8	35	1	0	1	0	0						0	0	26
YHL019C	APM2	Clathrin-associated protein (AP) complex, medium subunit	YPR029C	APL4	Gamma-adaptin, large subunit of the clathrin-associated protein (AP) complex	11	7	7	32	0	0	0	0	0						1	2	1
YHL021C	YHL021C	Protein of unknown function	YGR101W	YGR101W	Protein of unknown function, possibly involved in respiration	6	4	3	4	0	0	0	0	0						0	0	3
YHL021C	YHL021C	Protein of unknown function	YOR107W	RGS2	Negative regulator of glucose-induced cAMP signaling pathway	6	5	3	4	0	0	0	0	0						0	0	1
YHL026C	YHL026C	Protein of unknown function, has potential signal sequence and 2 potential transmembrane domains	YOL064C	MET22	3'- (2'-), 5'- Bisphosphate nucleotidase required for sulfate assimilation, involved in salt tolerance and methionine biogenesis	1	21	1	2	0	0	0	0	0						0	0	1
YHL027W	RIM101	Transcription factor involved in induction of IME1, IME2, DIT1, and DIT2 transcription, has three C2H2-type zinc fingers	YIL131C	FKH1	Homolog of Drosophila forkhead protein, involved in transcriptional silencing, cell morphology and cell cycle	14	14	2	2	0	0	0	0	0						0	0	1
YHL036W	MUP3	Low affinity methionine amino acid permease	YPR163C	TIF3	Translation initiation factor eIF4B, contains one RRM (RNA recognition motif) RNA-binding domain	6	17	3	4	0	0	0	0	0						0	0	1
YHR005C	GPA1	Guanine nucleotide-binding protein alpha subunit of the pheromone response pathway	YDL100C	YDL100C	Protein with similarity to E. coli ArsA ATPase component of the arsenite-antimonite efflux pump	120	5	1	3	0	0	0	0	0						0	0	2
YHR005C	GPA1	Guanine nucleotide-binding protein alpha subunit of the pheromone response pathway	YOR212W	STE4	Beta subunit of the trimeric G protein that mediates signal transduction by pheromones, member of the WD (WD-40) repeat family	120	133	53	409	0	0	1	1	0	haploidy	diploidy				2	4	10
YHR009C	YHR009C	Protein of unknown function	YOR359W	YOR359W	Protein of unknown function	4	5	3	4	0	0	0	0	0						0	0	4
YHR011W	DIA4	Protein with similarity to seryl-tRNA synthetase, member of class II family of aminoacyl-tRNA synthetases, may be involved in mitochondrial function	YPR004C	YPR004C	Electron transfer flavoprotein alpha subunit	5	3	3	4	0	0	0	0	0						0	0	1
YHR014W	SPO13	Meiosis-specific protein required for meiosis I chromosome division	YHR185C	ADY1	Protein required for sporulation	64	5	4	7	1	0	0	0	0						0	0	2
YHR019C	DED81	Asparaginyl-tRNA synthetase, cytoplasmic	YGL106W	MLC1	Myosin light chain	12	8	3	5	0	0	0	0	0						0	0	1
YHR019C	DED81	Asparaginyl-tRNA synthetase, cytoplasmic	YHR204W	YHR204W	Protein with similarity to alpha-mannosidase and other glycosyl hydrolases	12	5	4	7	0	0	0	0	0						0	0	1
YHR025W	THR1	Homoserine kinase (ATP	YHR025W	THR1	Homoserine kinase (ATP	11	11			0	0	0	0	0						0	0	5
YHR030C	SLT2	Serine/threonine protein kinase of MAP kinase family involved in the cell wall integrity (low-osmolarity) pathway	YLR147C	SMD3	Spliceosomal snRNA-associated Sm core protein required for pre-mRNA splicing, also associated with telomerase TLC1 RNA	105	27	4	8	0	0	0	0	0						1	3	1
YHR030C	SLT2	Serine/threonine protein kinase of MAP kinase family involved in the cell wall integrity (low-osmolarity) pathway	YLR262C	YPT6	GTP-binding protein involved in the secretory pathway, member of the rab family in the ras superfamily	105	26	6	21	0	0	0	0	0				8		0	0	1
YHR030C	SLT2	Serine/threonine protein kinase of MAP kinase family involved in the cell wall integrity (low-osmolarity) pathway	YLR268W	SEC22	Synaptobrevin (v-SNARE) homolog involved in fusion of ER-to-Golgi transport vesicles; recognized by putative target t-SNARE (Sed5p)	105	66	4	11	0	0	0	0	0						0	0	1
YHR030C	SLT2	Serine/threonine protein kinase of MAP kinase family involved in the cell wall integrity (low-osmolarity) pathway	YLR346C	YLR346C	Protein of unknown function	105	4	2	2	0	0	0	0	0						0	0	1
YHR030C	SLT2	Serine/threonine protein kinase of MAP kinase family involved in the cell wall integrity (low-osmolarity) pathway	YLR350W	YLR350W	Protein of unknown function	105	3	3	4	0	0	0	0	0						0	0	1
YHR035W	YHR035W	Protein with weak similarity to Sec23p, expressed under nitrogen-starvation conditions	YLL013C	YLL013C	Protein with similarity to Drosophila pumilio protein	6	7	3	4	0	0	0	0	0						0	0	1
YHR036W	YHR036W	Protein of unknown function	YGL092W	NUP145	Nuclear pore protein (nucleoporin) with GLFG repeat motif, required for nuclear envelope structure	3	46	2	2	0	0	0	0	0						0	0	1
YHR040W	YHR040W	Protein with weak similarity to Hit1p, expressed under nitrogen-starvation conditions	YNL206C	RTT106	Protein with similarity to SSRP proteins	4	5	3	4	0	0	0	0	0						0	0	1
YHR041C	SRB2	Component of the RNA polymerase II holoenzyme and Kornberg's mediator (SRB) subcomplex	YAL054C	ACS1	Acetyl-CoA synthetase	37	26	2	2	0	0	0	0	0						0	0	1
YHR041C	SRB2	Component of the RNA polymerase II holoenzyme and Kornberg's mediator (SRB) subcomplex	YBL018C	POP8	Subunit of both RNase P and RNase MRP, which are needed for tRNA processing and 5.8S rRNA processing, respectively	37	20	2	2	0	0	0	0	0						0	0	1
YHR041C	SRB2	Component of the RNA polymerase II holoenzyme and Kornberg's mediator (SRB) subcomplex	YBR171W	SEC66	Component of ER protein-translocation subcomplex with Sec62p, Sec63p, Sec66p, and Sec72p	37	30	2	2	0	0	0	0	0						0	0	1
YHR041C	SRB2	Component of the RNA polymerase II holoenzyme and Kornberg's mediator (SRB) subcomplex	YBR179C	FZO1	Transmembrane GTPase required for mitochondrial fusion and maintenance of mitochondrial DNA, has similarity to Drosophila melanogaster fzo	37	14	3	4	0	0	0	0	0						0	0	1
YHR041C	SRB2	Component of the RNA polymerase II holoenzyme and Kornberg's mediator (SRB) subcomplex	YBR193C	MED8	Component of RNA polymerase II holoenzyme and mediator subcomplex	37	15	10	50	0	0	1	1	0						15	216	1
YHR041C	SRB2	Component of the RNA polymerase II holoenzyme and Kornberg's mediator (SRB) subcomplex	YBR254C	TRS20	Protein of the TRAPP (Transport Protein Particle) complex involved in vesicular transport from endoplasmic reticulum to Golgi	37	9	3	4	0	0	0	0	0						0	0	1
YHR041C	SRB2	Component of the RNA polymerase II holoenzyme and Kornberg's mediator (SRB) subcomplex	YCR012W	PGK1	Phosphoglycerate kinase	37	123	2	2	0	0	0	0	0						0	0	1
YHR041C	SRB2	Component of the RNA polymerase II holoenzyme and Kornberg's mediator (SRB) subcomplex	YDR154C	YDR154C	Protein of unknown function	37	3	3	4	0	0	0	0	0						0	0	1
YHR041C	SRB2	Component of the RNA polymerase II holoenzyme and Kornberg's mediator (SRB) subcomplex	YER066W	YER066W	Protein with similarity to Cdc4p, has one WD (WD-40) domain	37	6	3	4	0	0	0	0	0						0	0	1
YHR041C	SRB2	Component of the RNA polymerase II holoenzyme and Kornberg's mediator (SRB) subcomplex	YJL015C	YJL015C	Protein of unknown function, overlaps with YJL016W	37	2	2	2	0	0	0	0	0						0	0	1
YHR041C	SRB2	Component of the RNA polymerase II holoenzyme and Kornberg's mediator (SRB) subcomplex	YJL086C	YJL086C	Protein of unknown function	37	4	2	2	0	0	0	0	0						0	0	1
YHR041C	SRB2	Component of the RNA polymerase II holoenzyme and Kornberg's mediator (SRB) subcomplex	YLR164W	YLR164W	Protein with strong similarity to Sdh4p	37	6	3	4	0	0	0	0	0						0	0	1
YHR041C	SRB2	Component of the RNA polymerase II holoenzyme and Kornberg's mediator (SRB) subcomplex	YLR309C	IMH1	Probable coiled-coil protein, single copy and multicopy suppressor of ypt6, contains a Golgi-localization (GRIP) domain	37	12	3	4	0	0	0	0	0						0	0	1
YHR041C	SRB2	Component of the RNA polymerase II holoenzyme and Kornberg's mediator (SRB) subcomplex	YLR344W	RPL26A	Ribosomal protein L26 (yeast L33; YL33; rat L26), nearly identical to Rpl26Bp	37	18	3	4	0	0	0	0	0						0	0	2
YHR041C	SRB2	Component of the RNA polymerase II holoenzyme and Kornberg's mediator (SRB) subcomplex	YNL334C	SNO2	Putative pyridoxine (vitamin B6) biosynthetic enzyme with similarity to glutamine aminotransferases, has strong similarity to Sno1p and Sno3p	37	9	3	4	0	0	0	0	0						0	0	1
YHR041C	SRB2	Component of the RNA polymerase II holoenzyme and Kornberg's mediator (SRB) subcomplex	YOR073W	YOR073W	Protein of unknown function	37	4	3	4	0	0	0	0	0						0	0	1
YHR041C	SRB2	Component of the RNA polymerase II holoenzyme and Kornberg's mediator (SRB) subcomplex	YPR203W	YPR203W	Protein with similarity to other subtelomerically-encoded proteins	37	2	2	2	0	0	0	0	0						0	0	1
YHR043C	DOG2	2-Deoxyglucose-6-phosphate phosphatase, converts 2-deoxy-D-glucose 6-phosphate to 2-deoxy-D-glucose and orthophosphate	YLR423C	APG17	Protein involved in authophagy	13	6	3	4	0	0	0	0	0						0	0	1
YHR045W	YHR045W	Protein of unknown function, has 5 potential transmembrane domains	YOR128C	ADE2	Phosphoribosylaminoimidazole carboxylase (AIR decarboxylase), sixth step in de novo purine biosynthesis pathway	3	54	2	2	0	0	0	0	0						0	0	2
YHR050W	SMF2	Probable manganese transporter	YKR089C	YKR089C	Protein of unknown function	16	6	1	2	0	0	0	0	0						0	0	1
YHR056C	YHR056C	Protein of unknown function, encoded from the CUP1A and CUP1B repeat region	YFL067W	YFL067W	Protein with similarity to periodic clock protein	2	3	2	2	0	0	0	0	0						0	0	1
YHR056C	YHR056C	Protein of unknown function, encoded from the CUP1A and CUP1B repeat region	YLL018C	DPS1	Aspartyl-tRNA synthetase, cytoplasmic	2	54	2	2	0	0	0	0	0						0	0	1
YHR057C	CYP2	Cyclophilin (peptidylprolyl cis-trans isomerase or PPIase), ER or secreted isoform, plays a role in the stress response	YDL100C	YDL100C	Protein with similarity to E. coli ArsA ATPase component of the arsenite-antimonite efflux pump	12	5	1	3	0	0	0	0	0						0	0	31
YHR060W	VMA22	Protein involved in vacuolar H(+)-ATPase (V-ATPase) assembly or function, essential for V-ATPase activity	YGR020C	VMA7	Vacuolar H(+)-ATPase (V-ATPase) 14 kDa subunit (subunit F) of the catalytic (V0) sector	13	27	5	18	0	0	0	0	0						0	0	2
YHR060W	VMA22	Protein involved in vacuolar H(+)-ATPase (V-ATPase) assembly or function, essential for V-ATPase activity	YLR447C	VMA6	Vacuolar H(+)-ATPase (V-ATPase) 36 kDa subunit (subunit D) of membrane (V0) sector, required for V-ATPase assembly	13	31	8	36	1	0	0	0	0						0	0	22
YHR062C	RPP1	Subunit of RNase P and RNase MRP ribonucleoprotein particles, which are needed for tRNA processing and 5.8S rRNA processing, respectively	YOR176W	HEM15	Ferrochelatase (protoheme ferrolyase), last step in heme biosynthesis pathway; catalyzes insertion of ferrous iron into protoporphyrin IX	27	45	0	0	0	0	0	0	0						0	0	1
YHR063C	YHR063C	Putative ketopantoate reductase (2-dehydropantoate 2-reductase) involved in coenzyme A synthesis, has similarity to Cbs2p	YPR180W	AOS1	Subunit of a heterodimeric enzyme consisting of Uba2p and Aos1p, activates the ubiquitin-like Smt3p for conjugation to other proteins	5	12	2	2	0	0	0	0	0						0	0	1
YHR065C	RRP3	Helicase required for maturation of pre-rRNA	YDR367W	YDR367W		9				0	0	0	0	0						0	0	1
YHR068W	DYS1	Deoxyhypusine synthase, first step in hypusine biosynthesis; carries out the conversion of lysine + spermidine into deoxyhypusine	YKL135C	APL2	Beta-adaptin, large subunit of the clathrin-associated protein (AP) complex	9	10	3	4	0	0	0	0	0						0	0	1
YHR074W	YHR074W	Protein with weak similarity to Rhodobacter protein adgA and Bacillus subtilis NH3-dependent NAD(+) synthetase (spore outgrowth factor)	YHR074W	YHR074W	Protein with weak similarity to Rhodobacter protein adgA and Bacillus subtilis NH3-dependent NAD(+) synthetase (spore outgrowth factor)	4	4			0	0	0	0	0						0	0	4
YHR094C	HXT1	Low-affinity hexose transporter, member of hexose transporter family of the major facilitator superfamily (MFS), induced by glucose only at high concentration	YHR122W	YHR122W	Protein of unknown function	60	4	3	4	0	0	0	0	0						0	0	1
YHR096C	HXT5	Protein member of the hexose transporter family of the major facilitator superfamily (MFS)	YLL020C	YLL020C	Protein of unknown function	22	3	3	4	0	0	0	0	0						0	0	1
YHR098C	SFB3	Protein involved in transport of plasma membrane ATPase Pma1p from the ER to the Golgi, possible component of COPII vesicles	YJL199C	YJL199C	Protein of unknown function	9	6	2	2	0	0	0	0	0						0	0	1
YHR098C	SFB3	Protein involved in transport of plasma membrane ATPase Pma1p from the ER to the Golgi, possible component of COPII vesicles	YJR048W	CYC1	Cytochrome-c isoform 1, predominant isoform during aerobic growth	9	329	2	4	0	0	0	0	0					0.916153	0	0	3
YHR098C	SFB3	Protein involved in transport of plasma membrane ATPase Pma1p from the ER to the Golgi, possible component of COPII vesicles	YPR181C	SEC23	Component of COPII coat of vesicles involved in endoplasmic reticulum to Golgi transport, has GTPase-activation (GAP) activity for Sar1p	9	75	7	36	0	0	1	0	1						0	3	2
YHR102W	KIC1	Serine/threonine protein kinase that interacts with Cdc31p	YDL217C	TIM22	Essential mitochondrial inner membrane protein involved in import of mitochondrial inner membrane proteins	5	26	2	2	0	0	0	0	0						0	0	1
YHR102W	KIC1	Serine/threonine protein kinase that interacts with Cdc31p	YDR229W	YDR229W	Protein of unknown function, possible coiled-coil protein	5	4	2	2	0	0	0	0	0						0	0	1
YHR102W	KIC1	Serine/threonine protein kinase that interacts with Cdc31p	YFR004W	RPN11	Protein of the 19S regulatory particle of the proteasome, has similarity to S. pombe PAD1 gene product	5	25	3	7	0	0	0	0	0						0	0	1
YHR102W	KIC1	Serine/threonine protein kinase that interacts with Cdc31p	YKL189W	HYM1	Protein required for sporulation with similarity to Aspergillus nidulans hymA which is involved in conidiophore development	5	4	3	5	0	0	0	0	0						0	0	12
YHR102W	KIC1	Serine/threonine protein kinase that interacts with Cdc31p	YLR315W	YLR315W	Protein of unknown function	5	4	3	5	0	0	0	0	0						0	0	2
YHR102W	KIC1	Serine/threonine protein kinase that interacts with Cdc31p	YLR365W	YLR365W	Protein of unknown function, possible pseudogene	5	3	2	2	0	0	0	0	0						0	0	1
YHR102W	KIC1	Serine/threonine protein kinase that interacts with Cdc31p	YPL018W	CTF19	Protein important for chromosome segregation	5	12	2	2	0	0	0	0	0						0	0	2
YHR107C	CDC12	Septin, component of 10 nm filaments of mother-bud neck; involved in cytokinesis	YDL225W	YDL225W	Septin, component of 10 nm filaments of mother-bud neck; involved in cytokinesis	58	9	8	41	0	0	0	0	0						1	1	1
YHR107C	CDC12	Septin, component of 10 nm filaments of mother-bud neck; involved in cytokinesis	YJR076C	CDC11	Septin, component of 10 nm filaments of mother-bud neck, involved in cytokinesis	58	48	35	253	0	0	0	1	1						1	1	9
YHR109W	CTM1	Cytochrome c methyltransferase	YGR071C	YGR071C	Protein of unknown function	7	3	3	4	0	0	0	0	0						0	0	1
YHR111W	YHR111W	Ubiquitin-activating enzyme that activates ubiquitin related protein, Urm1p	YIL008W	URM1	Ubiquitin-related protein conjugated to other proteins by Uba4p	7	4	4	15	1	0	1	0	0						0	0	23
YHR111W	YHR111W	Ubiquitin-activating enzyme that activates ubiquitin related protein, Urm1p	YIL132C	YIL132C	Protein of unknown function	7	3	3	5	0	0	0	0	0						0	0	1
YHR113W	YHR113W	Protein with similarity to vacuolar aminopeptidase Lap4p/Ape1p	YHR113W	YHR113W	Protein with similarity to vacuolar aminopeptidase Lap4p/Ape1p	5	5			0	0	0	0	0						0	0	19
YHR113W	YHR113W	Protein with similarity to vacuolar aminopeptidase Lap4p/Ape1p	YOL082W	YOL082W	Protein of unknown function	5	6	3	4	0	0	0	0	0						0	0	11
YHR114W	BZZ1	Protein with similarity to SH3 domain of VAV proto-oncogene, has two SH3 domains	YAL064W	YAL064W	Protein of unknown function	5	2	2	2	0	0	0	0	0						0	0	1
YHR114W	BZZ1	Protein with similarity to SH3 domain of VAV proto-oncogene, has two SH3 domains	YBL109W	YBL109W	Protein of unknown function	5	3	2	2	0	0	0	0	0						0	0	1
YHR114W	BZZ1	Protein with similarity to SH3 domain of VAV proto-oncogene, has two SH3 domains	YBR192W	RIM2	Protein of the mitochondrial carrier (MCF) family that is required for respiration	5	13	1	2	0	0	0	0	0						0	0	1
YHR114W	BZZ1	Protein with similarity to SH3 domain of VAV proto-oncogene, has two SH3 domains	YCR035C	RRP43	Component of the exosome 3'-5' exoribonuclease complex that is required for 3' processing of ribosomal 5.8S rRNA, of snoRNAs, and of U4 snRNA	5	13	2	2	0	0	0	0	0						0	0	5
YHR114W	BZZ1	Protein with similarity to SH3 domain of VAV proto-oncogene, has two SH3 domains	YCR044C	YCR044C	Suppressor of cdc1-1 temperature-sensitive growth defect, involved in Mn2+ homeostasis	5	6	2	2	0	0	0	0	0						0	0	1
YHR114W	BZZ1	Protein with similarity to SH3 domain of VAV proto-oncogene, has two SH3 domains	YDL015C	YDL015C	Protein with similarity to rat synaptic glycoprotein SC2	5	5	2	2	0	0	0	0	0						0	0	1
YHR114W	BZZ1	Protein with similarity to SH3 domain of VAV proto-oncogene, has two SH3 domains	YDL037C	YDL037C	Protein with similarity to glucan 1,4-alpha-glucosidase	5	5	2	2	0	0	0	0	0						0	0	1
YHR114W	BZZ1	Protein with similarity to SH3 domain of VAV proto-oncogene, has two SH3 domains	YDL100C	YDL100C	Protein with similarity to E. coli ArsA ATPase component of the arsenite-antimonite efflux pump	5	5	2	2	0	0	0	0	0						0	0	2
YHR114W	BZZ1	Protein with similarity to SH3 domain of VAV proto-oncogene, has two SH3 domains	YDL134C	PPH21	Protein serine/threonine phosphatase PP2A-1, paralog of Pph22p, member of the PPP family of protein phosphatases	5	28	2	2	0	0	0	0	0						0	0	6
YHR114W	BZZ1	Protein with similarity to SH3 domain of VAV proto-oncogene, has two SH3 domains	YDL172C	YDL172C	Protein of unknown function	5	2	2	2	0	0	0	0	0						0	0	1
YHR114W	BZZ1	Protein with similarity to SH3 domain of VAV proto-oncogene, has two SH3 domains	YDL213C	YDL213C	Protein of the hydrophilin family, has an N-terminal RNA recognition (RRM) domain	5	8	3	4	0	0	0	0	0						0	0	1
YHR114W	BZZ1	Protein with similarity to SH3 domain of VAV proto-oncogene, has two SH3 domains	YDL217C	TIM22	Essential mitochondrial inner membrane protein involved in import of mitochondrial inner membrane proteins	5	26	2	2	0	0	0	0	0						0	0	3
YHR114W	BZZ1	Protein with similarity to SH3 domain of VAV proto-oncogene, has two SH3 domains	YDR042C	YDR042C	Protein of unknown function	5	3	3	4	0	0	0	0	0						0	0	2
YHR114W	BZZ1	Protein with similarity to SH3 domain of VAV proto-oncogene, has two SH3 domains	YDR056C	YDR056C	Protein of unknown function	5	3	3	4	0	0	0	0	0						0	0	1
YHR114W	BZZ1	Protein with similarity to SH3 domain of VAV proto-oncogene, has two SH3 domains	YDR069C	DOA4	Ubiquitin-specific protease (ubiquitin C-terminal hydrolase), involved in recycling ubiquitin from protein substrates targeted to the proteasome and the vacuole	5	29	3	4	0	0	0	0	0						0	0	2
YHR114W	BZZ1	Protein with similarity to SH3 domain of VAV proto-oncogene, has two SH3 domains	YDR148C	KGD2	2-oxoglutarate dehydrogenase complex E2 component	5	15	1	2	0	0	0	0	0						0	0	1
YHR114W	BZZ1	Protein with similarity to SH3 domain of VAV proto-oncogene, has two SH3 domains	YDR319C	YDR319C	Protein of unknown function	5	3	3	4	0	0	0	0	0						0	0	1
YHR114W	BZZ1	Protein with similarity to SH3 domain of VAV proto-oncogene, has two SH3 domains	YDR416W	SYF1	Pre-mRNA splicing factor with similarity to Drosophila crn protein, has tetratricopeptide (TPR) repeats	5	7	3	4	0	0	0	0	0						0	0	1
YHR114W	BZZ1	Protein with similarity to SH3 domain of VAV proto-oncogene, has two SH3 domains	YDR422C	SIP1	Multicopy suppressor of snf1, has similarity to Gal83p/Spm1p and Spm2p	5	17	3	4	0	0	0	0	0						0	0	5
YHR114W	BZZ1	Protein with similarity to SH3 domain of VAV proto-oncogene, has two SH3 domains	YDR515W	SLF1	Ribosome-associated protein possibly involved in regulation of copper-dependent mineralization of copper complexes on the cell surface, member of a subfamily of La motif proteins	5	7	2	2	0	0	0	0	0						0	0	2
YHR114W	BZZ1	Protein with similarity to SH3 domain of VAV proto-oncogene, has two SH3 domains	YDR529C	QCR7	Ubiquinol cytochrome-c reductase subunit 7 (14 kDa protein), component of ubiquinol cytochrome-c reductase complex	5	20	0	0	0	0	0	0	0						0	0	3
YHR114W	BZZ1	Protein with similarity to SH3 domain of VAV proto-oncogene, has two SH3 domains	YEL017W	YEL017W	Protein of unknown function	5	4	3	4	0	0	0	0	0						0	0	2
YHR114W	BZZ1	Protein with similarity to SH3 domain of VAV proto-oncogene, has two SH3 domains	YER079W	YER079W	Protein of unknown function	5	5	3	4	0	0	0	0	0						0	0	1
YHR114W	BZZ1	Protein with similarity to SH3 domain of VAV proto-oncogene, has two SH3 domains	YER096W	SHC1	Protein involved in cell wall chitin synthesis or deposition	5	11	3	4	0	0	0	0	0						0	0	4
YHR114W	BZZ1	Protein with similarity to SH3 domain of VAV proto-oncogene, has two SH3 domains	YER117W	RPL23B	Ribosomal protein L23 (yeast L17a; YL32; E. coli L14; rat L23), nearly identical to Rpl23Ap	5	17	2	2	0	0	0	0	0						0	0	1
YHR114W	BZZ1	Protein with similarity to SH3 domain of VAV proto-oncogene, has two SH3 domains	YER125W	RSP5	Essential ubiquitin-protein ligase (E3 enzyme), a member of HECT domain family of ligases	5	49	2	2	0	0	0	0	0						0	0	2
YHR114W	BZZ1	Protein with similarity to SH3 domain of VAV proto-oncogene, has two SH3 domains	YER159C	BUR6	Alpha subunit of NC2 (Dr1/Drap1) repressor of class II transcription	5	14	2	2	0	0	0	0	0						0	0	1
YHR114W	BZZ1	Protein with similarity to SH3 domain of VAV proto-oncogene, has two SH3 domains	YFL012W	YFL012W	Protein of unknown function	5	5	2	2	0	0	0	0	0						0	0	1
YHR114W	BZZ1	Protein with similarity to SH3 domain of VAV proto-oncogene, has two SH3 domains	YFL018C	LPD1	Dihydrolipoamide dehydrogenase, (E3) component of pyruvate dehydrogenase complex, 2-oxoglutarate dehydrogenase complex, branched chain 2-oxoacid dehydrogenase complex, and glycine carboxylase complex	5	53	1	2	0	0	0	0	0						0	0	4
YHR114W	BZZ1	Protein with similarity to SH3 domain of VAV proto-oncogene, has two SH3 domains	YFR027W	YFR027W	Protein required to establish cohesion between sister chromatids during DNA replication	5	9	2	2	0	0	0	0	0						0	0	1
YHR114W	BZZ1	Protein with similarity to SH3 domain of VAV proto-oncogene, has two SH3 domains	YGL018C	JAC1	Homolog of E. coli Hsc20 co-chaperonin	5	5	2	2	0	0	0	0	0						0	0	1
YHR114W	BZZ1	Protein with similarity to SH3 domain of VAV proto-oncogene, has two SH3 domains	YGL030W	RPL30	Large-subunit ribosomal protein L30 (yeast L32; YL38; rp73; mouse and rat L30)	5	30	1	1	0	0	0	0	0						0	0	1
YHR114W	BZZ1	Protein with similarity to SH3 domain of VAV proto-oncogene, has two SH3 domains	YGL037C	PNC1	Pyrazinamidase and nicotinamidase	5	13	3	4	0	0	0	0	0						0	0	1
YHR114W	BZZ1	Protein with similarity to SH3 domain of VAV proto-oncogene, has two SH3 domains	YGL129C	YGL129C	Putative mitochondrial carrier protein, required for respiration and mitochondrial maintenance	5	6	2	2	0	0	0	0	0						0	0	1
YHR114W	BZZ1	Protein with similarity to SH3 domain of VAV proto-oncogene, has two SH3 domains	YGL189C	RPS26A	Ribosomal protein S26 (rat S26), nearly identical to Rps26Bp	5	15	2	2	0	0	0	0	0						0	0	3
YHR114W	BZZ1	Protein with similarity to SH3 domain of VAV proto-oncogene, has two SH3 domains	YGL222C	EDC1	Protein involved in mRNA decapping	5	4	3	4	0	0	0	0	0						0	0	1
YHR114W	BZZ1	Protein with similarity to SH3 domain of VAV proto-oncogene, has two SH3 domains	YGL225W	GOG5	Golgi GDP-mannose transporter, member of the nucleotide-sugar transporter (NST) family of membrane transporters	5	13	2	2	0	0	0	0	0						0	0	3
YHR114W	BZZ1	Protein with similarity to SH3 domain of VAV proto-oncogene, has two SH3 domains	YGL236C	MTO1	Protein with a role in mitochondrial translational accuracy, has strong similarity to E. coli gidA protein	5	6	3	4	0	0	0	0	0						0	0	2
YHR114W	BZZ1	Protein with similarity to SH3 domain of VAV proto-oncogene, has two SH3 domains	YGR031W	YGR031W	Protein of unknown function	5	4	3	4	0	0	0	0	0						0	0	1
YHR114W	BZZ1	Protein with similarity to SH3 domain of VAV proto-oncogene, has two SH3 domains	YGR110W	YGR110W	Protein of unknown function, induced during aerobic growth	5	3	2	2	0	0	0	0	0						0	0	3
YHR114W	BZZ1	Protein with similarity to SH3 domain of VAV proto-oncogene, has two SH3 domains	YGR215W	YGR215W	Protein of unknown function	5	3	3	4	0	0	0	0	0						0	0	1
YHR114W	BZZ1	Protein with similarity to SH3 domain of VAV proto-oncogene, has two SH3 domains	YHL044W	YHL044W	Protein with similarity to subtelomerically-encoded proteins such as Cos5p, Ybr302p, Cos3p, Cos1p, Cos4p, Cos8p, Cos6p, Cos9p	5	4	3	4	0	0	0	0	0						0	0	1
YHR114W	BZZ1	Protein with similarity to SH3 domain of VAV proto-oncogene, has two SH3 domains	YHR133C	YHR133C	Protein of unknown function, has four potential transmembrane domains	5	3	3	4	0	0	0	0	0						0	0	1
YHR114W	BZZ1	Protein with similarity to SH3 domain of VAV proto-oncogene, has two SH3 domains	YIL008W	URM1	Ubiquitin-related protein conjugated to other proteins by Uba4p	5	4	2	2	0	0	0	0	0						0	0	1
YHR114W	BZZ1	Protein with similarity to SH3 domain of VAV proto-oncogene, has two SH3 domains	YIL045W	PIG2	Protein that interacts with Gsy2p, possible regulatory subunit for the PP1-family protein phosphatase Glc7p	5	7	3	4	0	0	0	0	0						0	0	2
YHR114W	BZZ1	Protein with similarity to SH3 domain of VAV proto-oncogene, has two SH3 domains	YIL080W	YIL080W		5				0	0	0	0	0						0	0	1
YHR114W	BZZ1	Protein with similarity to SH3 domain of VAV proto-oncogene, has two SH3 domains	YIL132C	YIL132C	Protein of unknown function	5	3	2	2	0	0	0	0	0						0	0	7
YHR114W	BZZ1	Protein with similarity to SH3 domain of VAV proto-oncogene, has two SH3 domains	YIR021W	MRS1	Protein involved in mitochondrial RNA splicing of COB mRNA	5	8	3	4	0	0	0	0	0						0	0	1
YHR114W	BZZ1	Protein with similarity to SH3 domain of VAV proto-oncogene, has two SH3 domains	YJL012C	PHM3	Putative polyphosphate synthetase	5				0	0	0	0	0						0	0	2
YHR114W	BZZ1	Protein with similarity to SH3 domain of VAV proto-oncogene, has two SH3 domains	YJL047C	RTT101	Protein of the cullin family, with similarity to Cdc53p	5	7	3	4	0	0	0	0	0						0	0	1
YHR114W	BZZ1	Protein with similarity to SH3 domain of VAV proto-oncogene, has two SH3 domains	YJL065C	YJL065C	Protein with similarity to DNA polymerase epsilon subunit c	5	6	3	4	0	0	0	0	0						0	0	2
YHR114W	BZZ1	Protein with similarity to SH3 domain of VAV proto-oncogene, has two SH3 domains	YJL086C	YJL086C	Protein of unknown function	5	4	2	2	0	0	0	0	0						0	0	5
YHR114W	BZZ1	Protein with similarity to SH3 domain of VAV proto-oncogene, has two SH3 domains	YJL117W	PHO86	Protein associated with phosphate transport complex, regulates Pho81p	5	10	3	4	0	0	0	0	0						0	0	1
YHR114W	BZZ1	Protein with similarity to SH3 domain of VAV proto-oncogene, has two SH3 domains	YJL152W	YJL152W	Protein of unknown function	5	3	3	4	0	0	0	0	0						0	0	2
YHR114W	BZZ1	Protein with similarity to SH3 domain of VAV proto-oncogene, has two SH3 domains	YJL159W	HSP150	Secreted O-glycosylated protein required for tolerance to heat shock, member of Pir1/Hsp150p/Pir3 family of proteins with variable number of tandem internal repeats	5	36	1	2	0	0	0	0	0						0	0	1
YHR114W	BZZ1	Protein with similarity to SH3 domain of VAV proto-oncogene, has two SH3 domains	YJL174W	KRE9	Glycoprotein involved in cell surface beta-1,6-glucan assembly; mutants are resistant to K1 killer toxin	5	17	0	0	0	0	0	0	0						0	0	1
YHR114W	BZZ1	Protein with similarity to SH3 domain of VAV proto-oncogene, has two SH3 domains	YJL180C	ATP12	F1-ATP synthase assembly protein	5	14	1	2	0	0	0	0	0						0	0	4
YHR114W	BZZ1	Protein with similarity to SH3 domain of VAV proto-oncogene, has two SH3 domains	YJL203W	PRP21	Pre-mRNA splicing factor (snRNA-associated protein), required for the addition of U2 snRNA to prespliceosomes	5	22	2	2	0	0	0	0	0						0	0	5
YHR114W	BZZ1	Protein with similarity to SH3 domain of VAV proto-oncogene, has two SH3 domains	YJR108W	ABM1	Protein required for normal microtubule structure	5	4	3	4	0	0	0	0	0						0	0	2
YHR114W	BZZ1	Protein with similarity to SH3 domain of VAV proto-oncogene, has two SH3 domains	YKL007W	CAP1	Actin-capping protein, alpha subunit	5	17	3	4	0	0	0	0	0						0	0	1
YHR114W	BZZ1	Protein with similarity to SH3 domain of VAV proto-oncogene, has two SH3 domains	YKL157W	APE2	Aminopeptidase II (yscII), plays a nutritional role in releasing leucine from peptides externally cleaved at leucine	5	17	3	4	0	0	0	0	0						0	0	2
YHR114W	BZZ1	Protein with similarity to SH3 domain of VAV proto-oncogene, has two SH3 domains	YKL175W	YKL175W	Vacuolar membrane protein involved in the regulation of zinc storage	5	8	3	4	0	0	0	0	0						0	0	2
YHR114W	BZZ1	Protein with similarity to SH3 domain of VAV proto-oncogene, has two SH3 domains	YKL177W	YKL177W	Protein of unknown function; questionable ORF	5	4	3	4	0	0	0	0	0						0	0	2
YHR114W	BZZ1	Protein with similarity to SH3 domain of VAV proto-oncogene, has two SH3 domains	YKR032W	YKR032W	Protein of unknown function	5	4	3	4	0	0	0	0	0						0	0	1
YHR114W	BZZ1	Protein with similarity to SH3 domain of VAV proto-oncogene, has two SH3 domains	YLL054C	YLL054C	Protein with similarity to transcription factors, has Zn[2]-Cys[6] fungal-type binuclear cluster domain in the N-terminal region	5	3	3	4	0	0	0	0	0						0	0	1
YHR114W	BZZ1	Protein with similarity to SH3 domain of VAV proto-oncogene, has two SH3 domains	YLR105C	SEN2	tRNA splicing endonuclease, beta subunit, has active site for 5' splice site cleavage	5	16	3	4	0	0	0	0	0						0	0	1
YHR114W	BZZ1	Protein with similarity to SH3 domain of VAV proto-oncogene, has two SH3 domains	YLR112W	YLR112W	Protein of unknown function	5	4	1	2	0	0	0	0	0						0	0	3
YHR114W	BZZ1	Protein with similarity to SH3 domain of VAV proto-oncogene, has two SH3 domains	YLR136C	TIS11	Protein of the inducible CCCH zinc finger family	5	8	3	4	0	0	0	0	0						0	0	1
YHR114W	BZZ1	Protein with similarity to SH3 domain of VAV proto-oncogene, has two SH3 domains	YLR309C	IMH1	Probable coiled-coil protein, single copy and multicopy suppressor of ypt6, contains a Golgi-localization (GRIP) domain	5	12	3	4	0	0	0	0	0						0	0	1
YHR114W	BZZ1	Protein with similarity to SH3 domain of VAV proto-oncogene, has two SH3 domains	YLR461W	PAU4	Member of the seripauperin (PAU) family	5	8	3	4	0	0	0	0	0						0	0	2
YHR114W	BZZ1	Protein with similarity to SH3 domain of VAV proto-oncogene, has two SH3 domains	YML008C	ERG6	S-adenosylmethionine delta-24-sterol-C-methyltransferase, carries out methylation of zymosterol as part of the ergosterol biosynthesis pathway	5	78	3	4	0	0	0	0	0						0	0	1
YHR114W	BZZ1	Protein with similarity to SH3 domain of VAV proto-oncogene, has two SH3 domains	YML092C	PRE8	Proteasome subunit alpha2_sc (protease yscE subunit Y7)	5	28	2	2	0	0	0	0	0						0	0	1
YHR114W	BZZ1	Protein with similarity to SH3 domain of VAV proto-oncogene, has two SH3 domains	YML121W	GTR1	GTP-binding protein involved in the function of the Pho84p phosphate transporter	5	8	3	4	0	0	0	0	0						0	0	1
YHR114W	BZZ1	Protein with similarity to SH3 domain of VAV proto-oncogene, has two SH3 domains	YML131W	YML131W	Putative NAD-dependent oxidoreductase	5	5	3	4	0	0	0	0	0						0	0	1
YHR114W	BZZ1	Protein with similarity to SH3 domain of VAV proto-oncogene, has two SH3 domains	YNL092W	YNL092W	Putative methyltransferase protein of unknown role	5	6	2	2	0	0	0	0	0						0	0	5
YHR114W	BZZ1	Protein with similarity to SH3 domain of VAV proto-oncogene, has two SH3 domains	YNL280C	ERG24	C-14 sterol reductase; carries out reduction of delta 14,15 double bond of the ergosterol precursor 4,4-dimethylcholesta-8,24,24 trienol	5	33	3	4	0	0	0	0	0						0	0	1
YHR114W	BZZ1	Protein with similarity to SH3 domain of VAV proto-oncogene, has two SH3 domains	YNR007C	AUT1	Protein involved in autophagocytosis during starvation	5	7	2	2	0	0	0	0	0						0	0	1
YHR114W	BZZ1	Protein with similarity to SH3 domain of VAV proto-oncogene, has two SH3 domains	YNR035C	ARC35	Component of the ARP2/3 actin-organizing complex; involved in actin assembly and function, and endocytosis	5	12	2	2	0	0	0	0	0						0	0	1
YHR114W	BZZ1	Protein with similarity to SH3 domain of VAV proto-oncogene, has two SH3 domains	YOL002C	YOL002C	Protein of unknown function	5	7	3	4	0	0	0	0	0						0	0	2
YHR114W	BZZ1	Protein with similarity to SH3 domain of VAV proto-oncogene, has two SH3 domains	YOL018C	TLG2	Syntaxin homolog (t-SNARE), involved in efficient endocytosis and in maintenance of resident proteins in the trans-Golgi network	5	19	3	4	0	0	0	0	0						0	0	3
YHR114W	BZZ1	Protein with similarity to SH3 domain of VAV proto-oncogene, has two SH3 domains	YOL082W	YOL082W	Protein of unknown function	5	6	3	4	0	0	0	0	0						0	0	1
YHR114W	BZZ1	Protein with similarity to SH3 domain of VAV proto-oncogene, has two SH3 domains	YOR059C	YOR059C	Protein of unknown function	5	5	3	4	0	0	0	0	0						0	0	4
YHR114W	BZZ1	Protein with similarity to SH3 domain of VAV proto-oncogene, has two SH3 domains	YOR175C	YOR175C	Protein with weak similarity to Drosophila nessy, a putative transmemberne protein expressed in embryogenesis	5	6	3	4	0	0	0	0	0						0	0	1
YHR114W	BZZ1	Protein with similarity to SH3 domain of VAV proto-oncogene, has two SH3 domains	YOR224C	RPB8	Shared subunit of RNA polymerases I, II, and III (ABC14.5)	5	51	2	2	0	0	0	0	0						0	0	1
YHR114W	BZZ1	Protein with similarity to SH3 domain of VAV proto-oncogene, has two SH3 domains	YOR281C	PLP2	Phosducin homologue, essential protein likely to be involved in regulation of pheromone response	5	4	2	2	0	0	0	0	0						0	0	2
YHR114W	BZZ1	Protein with similarity to SH3 domain of VAV proto-oncogene, has two SH3 domains	YPL057C	SUR1	Protein required for the synthesis of mannosylated sphingolipids	5	20	1	2	0	0	0	0	0						0	0	1
YHR114W	BZZ1	Protein with similarity to SH3 domain of VAV proto-oncogene, has two SH3 domains	YPL111W	CAR1	Arginase, catalyzes the first step in arginine degradation and acts as an allosteric regulator of ornithine carbamyltransferase	5	92	3	4	0	0	0	0	0						0	0	1
YHR114W	BZZ1	Protein with similarity to SH3 domain of VAV proto-oncogene, has two SH3 domains	YPL124W	NIP29	Protein of the spindle pole body	5	16	3	4	0	0	0	0	0						0	0	1
YHR114W	BZZ1	Protein with similarity to SH3 domain of VAV proto-oncogene, has two SH3 domains	YPL152W	RRD2	Protein involved in rapamycin sensitivity	5	10	3	4	0	0	0	0	0						0	0	2
YHR114W	BZZ1	Protein with similarity to SH3 domain of VAV proto-oncogene, has two SH3 domains	YPL174C	NIP100	Mitotic spindle positioning protein, dynactin complex protein associated with the spindle	5	14	3	4	0	0	0	0	0						0	0	1
YHR114W	BZZ1	Protein with similarity to SH3 domain of VAV proto-oncogene, has two SH3 domains	YPR094W	YPR094W	Protein of unknown function	5	2	2	2	0	0	0	0	0						0	0	1
YHR115C	YHR115C	Protein of unknown function	YBR042C	YBR042C	Putative acyltransferase with similarity to Ydr018p	5	7	2	2	0	0	0	0	0						0	0	1
YHR117W	TOM72	Protein with similarity to Tom70p/Mas70p, has tetratricopeptide (TPR) repeats	YOR110W	TFC7	RNA Polymerase III transcription initiation factor TFIIIC (tau), 55 kDa subunit	12	13	2	2	0	0	0	0	0						0	0	2
YHR121W	YHR121W	Protein of unknown function	YGR178C	PBP1	Protein that interacts with Poly(A)-binding protein Pab1p	3	7	3	4	0	0	0	0	0						0	0	20
YHR122W	YHR122W	Protein of unknown function	YDL210W	UGA4	Amino acid permease with high specificity for 4-aminobutyric acid (GABA)	4	25	4	7	0	0	0	0	0						0	0	1
YHR122W	YHR122W	Protein of unknown function	YDR267C	YDR267C	Protein with similarity to Sec13p and other proteins with WD (WD-40) repeats	4	6	3	5	1	0	0	0	0						0	0	1
YHR123W	EPT1	sn-1,2-Diacylglycerol ethanolaminephosphotransferase	YBR038W	CHS2	Chitin synthase II, responsible for primary septum disk	18	64	1	1	0	0	0	0	0						0	0	1
YHR123W	EPT1	sn-1,2-Diacylglycerol ethanolaminephosphotransferase	YEL017W	YEL017W	Protein of unknown function	18	4	2	3	0	0	0	0	0						0	0	1
YHR123W	EPT1	sn-1,2-Diacylglycerol ethanolaminephosphotransferase	YIR038C	GTT1	Glutathione transferase	18	8	2	3	0	0	0	0	0						0	0	1
YHR128W	FUR1	Uracil phosphoribosyltransferase, part of the pyrimidine salvage pathway	YDL100C	YDL100C	Protein with similarity to E. coli ArsA ATPase component of the arsenite-antimonite efflux pump	15	5	3	5	0	0	0	0	0						0	0	2
YHR128W	FUR1	Uracil phosphoribosyltransferase, part of the pyrimidine salvage pathway	YNR012W	URK1	Uridine kinase, converts ATP and uridine to ADP and UMP	15	7	5	16	0	0	0	0	0						0	0	3
YHR129C	ARP1	Actin-related protein (centractin) of the dynactin complex	YMR294W	JNM1	Coiled-coil protein involved in nuclear migration and control of astral microtubules during mitotic growth	24	16	12	73	0	0	1	1	0						1	2	21
YHR130C	YHR130C	Protein of unknown function	YNL005C	MRP7	Mitochondrial ribosomal protein of the large subunit (YmL2)	3	13	0	0	0	0	0	0	0						0	0	1
YHR132C	ECM14	Protein possibly involved in cell wall structure or biosynthesis	YNL291C	MID1	Putative Ca2+ channel component	4	10	1	2	0	0	0	0	0						0	0	1
YHR135C	YCK1	Casein kinase I isoform	YDR264C	AKR1	Ankyrin repeat-containing protein; has an inhibitory effect on signaling in the pheromone pathway	30	11	5	14	0	0	0	0	0						0	0	7
YHR137W	ARO9	Aromatic amino acid aminotransferase II	YMR152W	YIM1	Mitochondrial inner membrane protease, has sequence similarity to E. coli leader peptidase	9	5	3	4	0	0	0	0	0						0	0	1
YHR142W	CHS7	Protein involved in the regulated transport of chitin synthase III (Chs3p) from the ER	YKL127W	PGM1	Phosphoglucomutase, minor isoform, interconverts Glc-1-P and Glc-6-P	6	21	3	4	0	0	0	0	0						0	0	1
YHR143W-A	RPC10	Shared subunit of RNA polymerases I, II, and III (ABC10alpha), has zinc-binding domain	YIL025C	YIL025C	Protein of unknown function	49	3	3	4	0	0	0	0	0						0	0	2
YHR145C	YHR145C	Protein of unknown function	YNL012W	SPO1	Transcriptional regulator involved in sporulation; has strong similarity to phospholipase B enzymes	3	12	3	5	0	0	0	0	0					0.936686	0	0	1
YHR147C	MRPL6	Mitochondrial ribosomal protein of the large subunit (YmL16), belongs to L6 family of prokaryotic ribosomal proteins	YER066W	YER066W	Protein with similarity to Cdc4p, has one WD (WD-40) domain	12	6	1	2	0	0	0	0	0						0	0	1
YHR148W	IMP3	Component of U3 snoRNP, required for pre-18S rRNA processing	YER122C	GLO3	GTPase-activating protein (GAP) for ADP-ribosylation factors Arf1p and Arf2p, involved in retrograde transport between Golgi and ER	15	8	2	2	0	0	0	0	0						0	0	1
YHR151C	YHR151C	Protein of unknown function	YNL193W	YNL193W	Protein of unknown function	5	3	3	4	0	0	0	0	0						0	0	1
YHR156C	YHR156C	Protein of unknown function	YJR010W	MET3	ATP-sulfurylase	4	51	2	2	0	0	0	0	0						0	0	3
YHR163W	SOL3	Possible 6-phosphogluconolactonase, involved indirectly in tRNA synthesis and function	YDR287W	YDR287W	Protein with similarity to inositol monophosphatase	7	6	4	7	0	0	0	0	0						0	0	2
YHR166C	CDC23	Component of anaphase-promoting complex (APC); required for Clb2p degradation and for the metaphase-anaphase transition	YBR270C	YBR270C	Protein of unknown function, probable ATP/GTP-binding protein	75	4	2	2	0	0	0	0	0						0	0	1
YHR166C	CDC23	Component of anaphase-promoting complex (APC); required for Clb2p degradation and for the metaphase-anaphase transition	YDR448W	ADA2	Component of two nucleosomal histone acetyltransferase complexes	75	75	2	2	0	0	0	0	0						0	0	1
YHR166C	CDC23	Component of anaphase-promoting complex (APC); required for Clb2p degradation and for the metaphase-anaphase transition	YLR451W	LEU3	Transcription factor regulating genes of branched chain amino acid biosynthesis pathways, acts as both a repressor and an inducer	75	35	3	4	0	0	0	0	0						0	0	4
YHR166C	CDC23	Component of anaphase-promoting complex (APC); required for Clb2p degradation and for the metaphase-anaphase transition	YPL124W	NIP29	Protein of the spindle pole body	75	16	4	11	0	0	0	0	0						0	0	12
YHR168W	YHR168W	Putative GTP-binding protein, has a GTP1/OBG domain	YER147C	YER147C	Protein required for sister chromatid cohesion	3	5	2	2	0	0	0	0	0						0	0	1
YHR169W	DBP8	Protein with similarity to DEAD box family of RNA helicases	YKL075C	YKL075C	Protein of unknown function	6	5	2	2	0	0	0	0	0						0	0	3
YHR171W	APG7	Apg12p-activating enzyme, involved in autophagy, cytoplasm-to-vacuole protein targeting, and peroxisome degradation pathways	YBR217W	APG12	Protein conjugated to Apg5p, involved in autophagy and cytoplasm-to-vacuole protein targeting pathway	17	16	11	70	1	0	1	0	0						0	0	3
YHR171W	APG7	Apg12p-activating enzyme, involved in autophagy, cytoplasm-to-vacuole protein targeting, and peroxisome degradation pathways	YNR007C	AUT1	Protein involved in autophagocytosis during starvation	17	7	3	5	1	0	0	0	0						1	1	2
YHR174W	ENO2	Enolase 2 (2-phosphoglycerate dehydratase); converts 2-phospho-D-glycerate to phosphoenolpyruvate in glycolysis	YIL091C	YIL091C	Protein of unknown function	87	2	2	2	0	0	0	0	0						0	0	1
YHR174W	ENO2	Enolase 2 (2-phosphoglycerate dehydratase); converts 2-phospho-D-glycerate to phosphoenolpyruvate in glycolysis	YPR053C	YPR053C		87				0	0	0	0	0						0	0	1
YHR178W	STB5	Protein with similarity to transcription factors	YCL038C	YCL038C	Protein of unknown function	5	5	2	2	0	0	0	0	0						0	0	1
YHR178W	STB5	Protein with similarity to transcription factors	YDL164C	CDC9	DNA ligase, functions in DNA replication and repair in both the nucleus and mitochondrion	5	95	0	0	0	0	0	0	0						0	0	1
YHR178W	STB5	Protein with similarity to transcription factors	YDR070C	YDR070C	Protein of unknown function	5	9	3	4	0	0	0	0	0						0	0	1
YHR178W	STB5	Protein with similarity to transcription factors	YHR121W	YHR121W	Protein of unknown function	5	3	3	4	0	0	0	0	0						0	0	1
YHR178W	STB5	Protein with similarity to transcription factors	YJR007W	SUI2	Translation initiation factor eIF2alpha subunit	5	39	2	2	0	0	0	0	0						0	0	1
YHR178W	STB5	Protein with similarity to transcription factors	YMR020W	FMS1	Protein with similarity to Candida albicans corticosteroid-binding protein CBP1	5	6	3	4	0	0	0	0	0						0	0	1
YHR178W	STB5	Protein with similarity to transcription factors	YNL252C	MRPL17	Mitochondrial ribosomal protein of the large subunit	5	8	1	2	0	0	0	0	0						0	0	1
YHR178W	STB5	Protein with similarity to transcription factors	YOR171C	LCB4	Long chain base kinase, involved in sphingolipid metabolism	5	7	3	4	0	0	0	0	0						0	0	2
YHR178W	STB5	Protein with similarity to transcription factors	YOR351C	MEK1	Serine/threonine protein kinase required for meiotic recombination	5	29	3	4	0	0	0	0	0						0	0	1
YHR178W	STB5	Protein with similarity to transcription factors	YOR377W	ATF1	Alcohol acetyltransferase; reacts with acetyl-CoA and various alcohols to produce acetate esters	5	16	3	4	0	0	0	0	0						0	0	1
YHR178W	STB5	Protein with similarity to transcription factors	YPL076W	GPI2	Protein involved in synthesis of N-acetylglucosaminyl phosphatidylinositol	5	11	2	2	0	0	0	0	0						0	0	1
YHR179W	OYE2	NADPH dehydrogenase (old yellow enzyme), isoform 2	YJL090C	DPB11	Protein involved in DNA replication and an S-phase checkpoint function	12	16	0	0	0	0	0	0	0						0	0	1
YHR180W	YHR180W	Protein of unknown function	YDL100C	YDL100C	Protein with similarity to E. coli ArsA ATPase component of the arsenite-antimonite efflux pump	3	5	2	2	0	0	0	0	0						0	0	3
YHR184W	SSP1	Meiosis-specific protein, required for proper completion of meiotic division and spore formation	YLR185W	RPL37A	Ribosomal protein L37 (yeast L46; rat L37), nearly identical to Rpl37Bp	7	13	2	3	0	0	0	0	0					0.914764	0	0	1
YHR190W	ERG9	Squalene synthetase (farnesyl-diphosphate farnesyltransferase), acts at a branch point in the isoprenoid biosynthesis pathway	YIR038C	GTT1	Glutathione transferase	27	8	2	3	0	0	0	0	0						0	0	1
YHR190W	ERG9	Squalene synthetase (farnesyl-diphosphate farnesyltransferase), acts at a branch point in the isoprenoid biosynthesis pathway	YMR153W	NUP53	Component of the karyopherin docking complex of the nuclear pore complex; has similarity to Asm4p	27	9	2	3	0	0	0	0	0						0	0	1
YHR197W	YHR197W	Protein of unknown function	YLR423C	APG17	Protein involved in authophagy	6	6	5	11	0	1	0	0	0						0	0	16
YHR198C	YHR198C	Protein with similarity to Yhr199p	YKR029C	YKR029C	Protein with similarity to E(z) Enhancer of zeste in the C-terminal domain, contains a PHD finger	4	4	2	2	0	0	0	0	0						0	0	1
YHR201C	PPX1	Exopolyphosphatase, degrades polyphosphate with conversion of ADP to ATP	YPR056W	TFB4	RNA polymerase II transcription initiation factor TFIIH (factor b), 37 kDa subunit	7	16	0	0	0	0	0	0	0						0	0	1
YHR204W	YHR204W	Protein with similarity to alpha-mannosidase and other glycosyl hydrolases	YJL053W	PEP8	Protein involved in vacuolar protein targeting	5	15	3	4	0	0	0	0	0						0	0	1
YHR207C	YHR207C	Protein of unknown function, has two C2H2-type zinc fingers	YPL258C	THI21	Bipartite protein consisting of N-terminal hydroxymethylpyrimidine phosphate (HMP-P) kinase domain, needed for thiamine biosynthesis, fused to C-terminal Pet18p-like domain of indeterminant function	5	7	3	4	0	0	0	0	0						0	0	1
YHR216W	IMD2	Inosine-5'-monophosphate dehydrogenase; converts inosine 5'-phosphate and NAD(+) to xanthosine 5'-phosphate and NADH	YGL172W	NUP49	Nuclear pore protein (nucleoporin) of the GLFG family; acts in a complex with Nic96p, Nsp1p, and Nup57p	11	53	2	2	0	0	0	0	0						0	0	1
YIL004C	BET1	Synaptobrevin (v-SNARE) homolog; present on ER vesicles recycling from Golgi	YDR100W	YDR100W	Protein of unknown function	54	3	2	2	0	0	0	0	0						0	0	1
YIL007C	YIL007C	Protein with similarity to human proteosomal modulator subunit p27	YHR185C	ADY1	Protein required for sporulation	7	5	3	5	1	0	0	0	0						0	0	1
YIL007C	YIL007C	Protein with similarity to human proteosomal modulator subunit p27	YOR117W	RPT5	ATPase component of 26S proteasome complex, member of the AAA family of ATPases	7	27	5	16	0	0	0	0	0						0	0	3
YIL008W	URM1	Ubiquitin-related protein conjugated to other proteins by Uba4p	YHR111W	YHR111W	Ubiquitin-activating enzyme that activates ubiquitin related protein, Urm1p	4	7	4	15	1	0	1	0	0						0	0	38
YIL008W	URM1	Ubiquitin-related protein conjugated to other proteins by Uba4p	YLR197W	SIK1	Nucleolar protein component of box C/D snoRNPs, which are necessary for 2'-O-methylation of ribosomal RNAs	4	28	2	2	0	0	0	0	0						0	0	1
YIL016W	SNL1	Protein that interacts genetically with nuclear pore complex proteins	YMR222C	YMR222C	Protein with similarity to S. pombe DFR1, dihydrofolate reductase	4	3	3	4	0	0	0	0	0						0	0	1
YIL023C	YIL023C	Protein with similarity to Atx2	YIR038C	GTT1	Glutathione transferase	3	8	3	4	0	0	0	0	0						0	0	1
YIL023C	YIL023C	Protein with similarity to Atx2	YMR104C	YPK2	Serine/threonine protein kinase with similarity to Ypk1p	3	9	2	2	0	0	0	0	0						0	0	1
YIL023C	YIL023C	Protein with similarity to Atx2	YNR028W	CPR8	Cyclophilin (peptidylprolyl cis-trans isomerase or PPIase), involved in the secretory pathway	3	5	2	2	0	0	0	0	0						0	0	1
YIL025C	YIL025C	Protein of unknown function	YOR352W	YOR352W	Protein of unknown function	3	3	3	4	0	0	0	0	0						0	0	2
YIL026C	IRR1	Component of cohesin complex; required for sister chromatid cohesion during DNA replication	YMR313C	YMR313C	Protein of unknown function	9	5	2	2	0	0	0	0	0						0	0	1
YIL034C	CAP2	Actin-capping protein, beta subunit	YAL014C	YAL014C	Protein of unknown function; has potential C-terminal geranylgeranylation	27	5	2	3	0	0	0	0	0						0	0	1
YIL034C	CAP2	Actin-capping protein, beta subunit	YBR096W	YBR096W	Protein of unknown function, has a role in pseudohyphal growth and in resistance to elevated concentrations of NaCl and H2O2	27	4	2	2	0	0	0	0	0						0	0	1
YIL034C	CAP2	Actin-capping protein, beta subunit	YBR119W	MUD1	U1 snRNP A protein (snRNA-associated protein) with 2 RNA recognition (RRM) domains	27	16	2	2	0	0	0	0	0						0	0	1
YIL034C	CAP2	Actin-capping protein, beta subunit	YBR173C	UMP1	Proteasome maturation factor; chaperone involved in proteasome assembly	27	9	3	4	0	0	0	0	0						0	0	1
YIL034C	CAP2	Actin-capping protein, beta subunit	YBR188C	NTC20	Splicing factor and component of the Prp19p-associated complex	27	7	3	4	0	0	0	0	0						0	0	1
YIL034C	CAP2	Actin-capping protein, beta subunit	YBR201W	DER1	Protein involved in degradation of misfolded soluble proteins in the endoplasmic reticulum	27	13	3	4	0	0	0	0	0						0	0	1
YIL034C	CAP2	Actin-capping protein, beta subunit	YBR264C	YPT10	Protein member of the rab family in the ras superfamily of small GTP-binding proteins	27	15	3	4	0	0	0	0	0						0	0	1
YIL034C	CAP2	Actin-capping protein, beta subunit	YBR277C	YBR277C	Protein of unknown function, questionable ORF	27	3	2	2	0	0	0	0	0						0	0	1
YIL034C	CAP2	Actin-capping protein, beta subunit	YBR291C	CTP1	Mitochondrial inner membrane citrate transport protein, member of the mitochondrial carrier family (MCF) of membrane transporters	27	11	2	2	0	0	0	0	0						0	0	1
YIL034C	CAP2	Actin-capping protein, beta subunit	YCL009C	ILV6	Acetolactate synthase regulatory subunit	27	11	1	2	0	0	0	0	0						0	0	1
YIL034C	CAP2	Actin-capping protein, beta subunit	YCL022C	YCL022C	Protein of unknown function	27	3	2	2	0	0	0	0	0						0	0	1
YIL034C	CAP2	Actin-capping protein, beta subunit	YCL035C	GRX1	Putative glutaredoxin, has similarity to thioltransferase Ttr1p	27	11	2	2	0	0	0	0	0						0	0	1
YIL034C	CAP2	Actin-capping protein, beta subunit	YCL056C	YCL056C	Protein of unknown function	27	5	3	4	0	0	0	0	0						0	0	1
YIL034C	CAP2	Actin-capping protein, beta subunit	YDL165W	CDC36	Nuclear protein that negatively affects basal transcription from many promoters; part of the CCR4 transcription complex	27	35	3	6	0	0	0	0	0						0	0	2
YIL039W	YIL039W	Protein of unknown function	YDR453C	YDR453C	Cytoplasmic thiol peroxidase	3	9	2	2	0	0	0	0	0						0	0	6
YIL040W	YIL040W	Protein of unknown function	YLL024C	SSA2	Cytoplasmic chaperone; member of the HSP70 family	3	79	3	4	0	0	0	0	0						0	0	1
YIL045W	PIG2	Protein that interacts with Gsy2p, possible regulatory subunit for the PP1-family protein phosphatase Glc7p	YOR178C	GAC1	Regulatory subunit for protein serine/threonine phosphatase Glc7p	7	29	6	26	0	0	0	0	0						1	2	2
YIL046W	MET30	F-box protein that targets proteins for ubiquitination by interacting with the SCF complex (Skp1p-Cdc53p-Cdc34p), regulates sulfur assimilation genes in response to S-adenosylmethionine levels, contains five WD (WD-40) repeats	YNL182C	YNL182C	Protein of unknown function	20	3	2	2	0	0	0	0	0						0	0	1
YIL049W	DFG10	Protein required for filamentous growth, cell polarity, and cellular elongation	YBR285W	YBR285W	Protein of unknown function	5	5	2	2	0	0	0	0	0						0	0	1
YIL050W	PCL7	Cyclin, associates with Pho85p	YDL224C	WHI4	Protein involved in cell size determination	6	3	3	4	0	0	0	0	0						0	0	1
YIL050W	PCL7	Cyclin, associates with Pho85p	YLR190W	YLR190W	Protein of unknown function	6	5	4	7	0	0	0	0	0						0	0	9
YIL050W	PCL7	Cyclin, associates with Pho85p	YLR449W	FPR4	Nucleolar peptidylprolyl cis-trans isomerase (PPIase)	6	7	3	4	0	0	0	0	0						0	0	1
YIL050W	PCL7	Cyclin, associates with Pho85p	YNL218W	YNL218W	Protein with similarity to E. coli DNA polymerase III gamma and tau subunits	6	7	4	7	0	0	0	0	0						0	0	1
YIL050W	PCL7	Cyclin, associates with Pho85p	YPL031C	PHO85	Cyclin-dependent protein kinase that interacts with cyclin Pho80p to regulate phosphate pathway, also interacts with other Pho80p-like cyclins	6	65	5	14	0	1	1	0	0						0	0	7
YIL053W	RHR2	DL-glycerol phosphate phosphatase	YOR208W	PTP2	Protein tyrosine phosphatase (PTPase), involved in Hog1p MAP kinase high-osmolarity sensing pathway and Fus3p MAP kinase pheromone response pathway	17	34	1	2	0	0	0	0	0						0	0	1
YIL053W	RHR2	DL-glycerol phosphate phosphatase	YPL201C	YPL201C	Protein of unknown function, induced during aerobic growth	17	5	1	2	0	0	0	0	0						0	0	7
YIL054W	YIL054W	Protein of unknown function	YLR386W	YLR386W	Protein of unknown function	2	5	2	2	0	0	0	0	0						0	0	1
YIL061C	SNP1	U1 snRNA-associated protein with RNA recognition (RRM) domain, homologous to human 70 kDa U1 snRNP protein	YBR034C	HMT1	Protein arginine methyltransferase	18	22	2	2	0	0	0	0	0						0	0	7
YIL064W	YIL064W	Predicted methyltransferase protein	YFR003C	YFR003C	Protein of unknown function, may physically interact with Glc7p and Ppz1p	5	3	2	2	0	0	0	0	0						0	0	1
YIL068C	SEC6	Component of exocyst complex required for exocytosis	YPL179W	SAL6	Protein serine/threonine phosphatase involved in regulation of protein synthesis; member of the PPP family of protein phosphatases and related to PP1 phosphatases	46	14	2	2	0	0	0	0	0						0	0	1
YIL074C	SER33	3-phosphoglycerate dehydrogenase; involved in synthesis of serine from 3-phosphoglycerate	YIL074C	SER33	3-phosphoglycerate dehydrogenase; involved in synthesis of serine from 3-phosphoglycerate	7	7			1	0	0	0	0						0	0	3
YIL074C	SER33	3-phosphoglycerate dehydrogenase; involved in synthesis of serine from 3-phosphoglycerate	YLR053C	YLR053C	Protein with similarity to xylose isomerase	7	4	2	2	0	0	0	0	0						0	0	1
YIL074C	SER33	3-phosphoglycerate dehydrogenase; involved in synthesis of serine from 3-phosphoglycerate	YLR056W	ERG3	C-5 sterol desaturase, an iron, non-heme, oxygen-requiring enzyme of the ergosterol biosynthesis pathway	7	48	2	2	0	0	0	0	0						0	0	1
YIL092W	YIL092W	Protein of unknown function	YGL122C	NAB2	Nuclear poly(A)-binding protein, required for proper polyadenylation of pre-mRNA and for mRNA export	2	16	2	2	0	0	0	0	0						0	0	3
YIL092W	YIL092W	Protein of unknown function	YHR074W	YHR074W	Protein with weak similarity to Rhodobacter protein adgA and Bacillus subtilis NH3-dependent NAD(+) synthetase (spore outgrowth factor)	2	4	2	2	0	0	0	0	0						0	0	1
YIL092W	YIL092W	Protein of unknown function	YNR028W	CPR8	Cyclophilin (peptidylprolyl cis-trans isomerase or PPIase), involved in the secretory pathway	2	5	2	2	0	0	0	0	0						0	0	1
YIL092W	YIL092W	Protein of unknown function	YNR040W	YNR040W	Protein of unknown function	2	2	2	2	0	0	0	0	0						0	0	2
YIL097W	YIL097W	Protein of unknown function	YPL227C	ALG5	Dolichol-P-glucose synthetase	3	20	3	4	0	0	0	0	0						0	0	1
YIL098C	FMC1	Protein involved in production or assembly of mitochondrial cytochromes	YPR180W	AOS1	Subunit of a heterodimeric enzyme consisting of Uba2p and Aos1p, activates the ubiquitin-like Smt3p for conjugation to other proteins	2	12	2	2	0	0	0	0	0						0	0	1
YIL103W	YIL103W	Protein with similarity to diptheria toxin resistance protein	YKL191W	DPH2	Diptheria toxin resistance protein, required for diphthamide biosynthesis	4	7	2	2	0	0	0	0	0						0	0	10
YIL104C	YIL104C	Protein of unknown function	YMR296C	LCB1	Component of serine C-palmitoyltransferase, first step in biosynthesis of long-chain base component of sphingolipids	2	40	2	2	0	0	0	0	0						0	0	1
YIL104C	YIL104C	Protein of unknown function	YNL124W	YNL124W	Protein of unknown function	2	4	2	2	0	0	0	0	0						0	0	14
YIL104C	YIL104C	Protein of unknown function	YNL326C	YNL326C	Protein with similarity to Akr1p and Ydr126p	2	6	2	2	0	0	0	0	0						0	0	1
YIL106W	MOB1	Protein required for completion of mitosis and maintenance of ploidy	YBR255W	YBR255W	Protein of unknown function	9	5	2	2	0	0	0	0	0						0	0	8
YIL106W	MOB1	Protein required for completion of mitosis and maintenance of ploidy	YIL169C	YIL169C	Protein of unknown function	9	3	2	2	0	0	0	0	0						0	0	1
YIL106W	MOB1	Protein required for completion of mitosis and maintenance of ploidy	YNL161W	CBK1	Serine/threonine protein kinase required for sporulation	9	10	3	5	0	0	0	0	0						0	0	4
YIL108W	YIL108W	Protein with motif characteristic of zinc metallopeptidase zinc-binding proteins	YGR136W	YGR136W	Protein with weak similarity to chicken growth factor receptor-binding protein, has an SH3 domain	3	6	2	2	0	0	0	0	0						0	0	1
YIL108W	YIL108W	Protein with motif characteristic of zinc metallopeptidase zinc-binding proteins	YOR032C	HMS1	Regulator of pseudohyphal differentiation, probable transcription factor of the myc family	3	7	2	2	0	0	0	0	0						0	0	1
YIL109C	SEC24	Component of the COPII coat of vesicles; involved in endoplasmic reticulum to Golgi transport	YGR057C	LST7	Protein required for regulated transport of nitrogen-regulated permeases from the Golgi to the plasma membrane	38	7	2	2	0	0	0	0	0						0	0	5
YIL109C	SEC24	Component of the COPII coat of vesicles; involved in endoplasmic reticulum to Golgi transport	YPR181C	SEC23	Component of COPII coat of vesicles involved in endoplasmic reticulum to Golgi transport, has GTPase-activation (GAP) activity for Sar1p	38	75	33	239	0	0	1	1	1						4	9	1
YIL111W	COX5B	Cytochrome-c oxidase chain Vb, expressed under anaerobic conditions	YDR254W	CHL4	Chromosome segregation protein required for stable maintenance and transmission of normal and artificial chromosomes	32	12	0	0	0	0	0	0	0						0	0	1
YIL117C	PRM5	Protein of unknown function regulated by pheromone	YOL116W	MSN1	Transcriptional activator for genes regulated through Snf1p, involved in response to nutrient limitation	3	19	2	2	0	0	0	0	0						0	0	1
YIL118W	RHO3	GTP-binding protein involved in control of actin cytoskeleton and exocytosis, member of the rho family in the ras superfamily	YHR087W	YHR087W	Protein of unknown function	21	4	1	1	0	0	0	0	0						0	0	1
YIL121W	YIL121W	Member of the multidrug-resistance 12-spanner (DHA12) family of the major facilitator superfamily (MFS-MDR)	YGR145W	YGR145W	Protein with similarity to MESA gene of Plasmodium falciparum	10	3	2	2	0	0	0	0	0						0	0	1
YIL131C	FKH1	Homolog of Drosophila forkhead protein, involved in transcriptional silencing, cell morphology and cell cycle	YNL042W	BOP3	Protein of unknown function	14	4	2	2	0	0	0	0	0						0	0	1
YIL132C	YIL132C	Protein of unknown function	YLR376C	YLR376C	Protein of unknown function	3	6	3	5	1	0	0	0	0						0	0	4
YIL134W	FLX1	Protein involved in transport of FAD from cytosol into the mitochondrial matrix, member of mitochondrial carrier (MCF) family	YDR532C	YDR532C	Protein of unknown function	9	3	2	2	0	0	0	0	0						0	0	1
YIL152W	YIL152W	Protein of unknown function	YDR078C	YDR078C	Protein of unknown function	2	5	2	2	0	0	0	0	0						0	0	2
YIL153W	RRD1	Phosphotyrosyl phosphatase activator involved in sensitivity to rapamycin and resistance to vanadate	YOL044W	PEX15	Peroxisomal integral membrane protein required for peroxisome assembly	8	7	2	2	0	0	0	0	0						0	0	1
YIL154C	YIL154C	Protein involved in control of mitochondrial sugar utilization	YCR077C	PAT1	Protein required for faithful chromosome transmission and normal translation initiation	8	12	2	2	0	0	0	0	0						0	0	2
YIL158W	YIL158W	Protein with similarity to Ykr100p	YIR002C	MPH1	Protein with a possible role in DNA synthesis or repair; has similarity to ATP-dependent RNA helicases	4	7	2	2	0	0	0	0	0						0	0	1
YIL162W	SUC2	Beta-fructofuranosidase 2, invertase	YDL100C	YDL100C	Protein with similarity to E. coli ArsA ATPase component of the arsenite-antimonite efflux pump	147	5	0	0	0	0	0	0	0						0	0	1
YIL169C	YIL169C	Protein of unknown function	YNR074C	YNR074C	Protein with similarity to various reductases	3	6	2	2	0	0	0	0	0					0.923685	0	0	1
YIR005W	IST3	Protein with a role in sodium tolerance, has one RNA recognition (RRM) domain	YGL174W	YGL174W	Protein of unknown function	4	4	3	5	1	1	0	0	0						0	0	2
YIR016W	YIR016W	Protein of unknown function	YFL034C-B	MOB2	Protein that acts with Mob1p in maintenance of ploidy	3	7	2	2	0	0	0	0	0						0	0	5
YIR016W	YIR016W	Protein of unknown function	YNL161W	CBK1	Serine/threonine protein kinase required for sporulation	3	10	2	2	0	0	0	0	0						0	0	8
YIR017C	MET28	Transcriptional activator regulating sulfur amino acid metabolism that functions with Met4p and Cbf1p, member of the basic leucine zipper (bZIP) family	YDR306C	YDR306C	Protein of unknown function, contains an F-box	14	4	3	4	0	0	0	0	0						0	0	1
YIR017C	MET28	Transcriptional activator regulating sulfur amino acid metabolism that functions with Met4p and Cbf1p, member of the basic leucine zipper (bZIP) family	YLR423C	APG17	Protein involved in authophagy	14	6	3	4	0	0	0	0	0						0	0	1
YIR017C	MET28	Transcriptional activator regulating sulfur amino acid metabolism that functions with Met4p and Cbf1p, member of the basic leucine zipper (bZIP) family	YNL016W	PUB1	Major polyadenylated RNA-binding protein of nucleus and cytoplasm, contains 3 RNA recognition (RRM) domains and 3 gln-asn-rich domains	14	15	3	8	0	0	0	0	0						0	0	2
YIR022W	SEC11	Signal sequence processing protein required for signal peptide cleavage and normal rate of secretion	YPR163C	TIF3	Translation initiation factor eIF4B, contains one RRM (RNA recognition motif) RNA-binding domain	18	17	1	1	0	0	0	0	0						0	0	1
YIR034C	LYS1	Saccharopine dehydrogenase (NAD+, L-lysine forming), catalyzes the eighth and final step in lysine biosynthesis pathway	YGL153W	PEX14	Peroxisomal peripheral membrane protein	45	12	1	1	0	0	0	0	0						0	0	9
YIR038C	GTT1	Glutathione transferase	YIR038C	GTT1	Glutathione transferase	8	8			0	0	0	0	0						0	0	2
YIR040C	YIR040C	Protein with similarity to Yil174p, Yil175p, and Ycr103p, member of the Ybl108p/Ycr103p/Ykl223p family	YDR108W	GSG1	High molecular weight subunit of the Transport Protein Particle (TRAPP) complex that is involved in the vesicular transport from the endoplasmic reticulum to the Golgi	3	7	2	2	0	0	0	0	0						0	0	1
YJL010C	YJL010C	Protein of unknown function	YHR109W	CTM1	Cytochrome c methyltransferase	3	7	2	2	0	0	0	0	0						0	0	1
YJL015C	YJL015C	Protein of unknown function, overlaps with YJL016W	YOR136W	IDH2	Isocitrate dehydrogenase (NAD+) subunit 2, mitochondrial, required for oxidative function of the tricarboxylic acid cycle	2	35	0	0	0	0	0	0	0						0	0	1
YJL018W	YJL018W	Protein of unknown function, overlaps with YJL018W	YBR070C	YBR070C	Protein involved in osmotolerance	2				0	0	0	0	0						0	0	1
YJL026W	RNR2	Component of ribonucleotide reductase (ribonucleoside-diphosphate reductase) small subunit, which consists of an Rnr2p-Rnr4p heterodimer	YPL227C	ALG5	Dolichol-P-glucose synthetase	52	20	2	2	0	0	0	0	0						0	0	1
YJL036W	SNX4	Putative nexin sorting protein; possibly involved in proteasome function	YLR423C	APG17	Protein involved in authophagy	8	6	4	7	0	0	0	0	0						0	0	15
YJL039C	NUP192	Nuclear pore protein (nucleoporin) located at the inner site of nuclear pores	YBR059C	AKL1	Serine/threonine protein kinase of unknown function	12	8	2	2	0	0	0	0	0					0.938806	0	0	1
YJL039C	NUP192	Nuclear pore protein (nucleoporin) located at the inner site of nuclear pores	YMR032W	HOF1	Protein involved in cytokinesis, has an SH3 domain	12	12	2	2	0	0	0	0	0						0	0	1
[truncated: 2,593 more rows]
