# Supplementary material for: New insights into protein-protein interaction data lead to increased estimates of the S. cerevisiae interactome size
Source: BMC Bioinformatics. 2010 Dec 21;11:605. doi: 10.1186/1471-2105-11-605 (PMC3023808; doi:10.1186/1471-2105-11-605)
Supplement: Additional file 2 — Datasets and scripts. Additional file 2 is an archive that includes all scripts, distributed under an open source license, as well as all datasets used in this study. [file 1471-2105-11-605-S2.ZIP › sambourg_BMCBioinfo2010/Sources/Y2H_Uetz.txt]

YOR128C	YOR128C
YOR128C	YCR066W
YOR128C	YCR067C
YOR128C	YBR134W
YGR061C	YLR386W
YDR408C	YOR174W
YDR408C	YGL127C
YDR408C	YCR063W
YOR023C	YCR082W
YMR092C	YLR102C
YOL130W	YLR291C
YOL130W	YGL025C
YOL130W	YGL024W
YOL130W	YNL086W
YBR217W	YMR159C
YPR185W	YGL180W
YPR185W	YGR253C
YPR185W	YGR120C
YPR185W	YNL086W
YPL149W	YBR217W
YPL149W	YMR159C
YHR171W	YBR217W
YHR171W	YNR007C
YHR171W	YBL078C
YPL259C	YKL135C
YHL019C	YKL135C
YDR376W	YCR093W
YDR376W	YIR024C
YDR106W	YHR129C
YPR020W	YKL130C
YPL161C	YGL126W
YPL161C	YIL163C
YPL161C	YLR049C
YDR099W	YNL042W
YDR099W	YBL043W
YOR026W	YJL013C
YLR319C	YGL015C
YOR276W	YOL139C
YLR438W	YHL025W
YLR438W	YGR010W
YLR438W	YLR328W
YGL116W	YJL030W
YOL139C	YOR276W
YLR229C	YDL135C
YGL155W	YKL019W
YDL017W	YJL088W
YDL017W	YDL160C
YDL017W	YKL039W
YDL017W	YGR099W
YDL017W	YCR022C
YDL017W	YCR050C
YDL017W	YEL023C
YDL017W	YFR057W
YDL017W	YNR048W
YDL017W	YOR006C
YLR245C	YLR245C
YBR274W	YMR255W
YBR274W	YLR258W
YCR005C	YCR005C
YOR061W	YOR039W
YGR108W	YBR135W
YPR119W	YBR135W
YPR119W	YNL135C
YPR119W	YDR386W
YPR119W	YDR412W
YPR119W	YHR035W
YPR119W	YNR022C
YDL155W	YBR135W
YAL040C	YJL013C
YLR433C	YNL047C
YOR303W	YOR039W
YLR216C	YIR037W
YLR429W	YDR328C
YNR010W	YOR174W
YHR057C	YJR091C
YGR155W	YCR086W
YIR032C	YIR032C
YNL314W	YNL314W
YGR113W	YGL061C
YNL118C	YOL149W
YNL118C	YEL015W
YDL160C	YOL149W
YDL160C	YEL015W
YPR082C	YBR055C
YPL049C	YDR480W
YER179W	YER179W
YIL150C	YGL201C
YGL061C	YER016W
YGL061C	YDR016C
YDR206W	YOL149W
YDR206W	YER027C
YDR206W	YJL030W
YDR206W	YBR057C
YDR206W	YOR047C
YOR180C	YLR284C
YLR390W	YDR145W
YBR176W	YBR176W
YJR125C	YOR111W
YNL023C	YMR224C
YNL023C	YKL130C
YMR052W	YFR008W
YDR236C	YDR398W
YGR267C	YGR267C
YNL135C	YER052C
YBL042C	YER021W
YAL032C	YLR345W
YAL032C	YPL151C
YHR128W	YPR185W
YGL254W	YOR039W
YGL254W	YHR215W
YGL254W	YGR047C
YLR291C	YPL070W
YKR026C	YKR026C
YGR252W	YDR448W
YOR375C	YJL124C
YMR255W	YGL122C
YML094W	YLR200W
YML006C	YGL166W
YER133W	YNL233W
YJL137C	YJL137C
YCL040W	YML099C
YCL040W	YBR040W
YOL059W	YFL017C
YDR098C	YGL071W
YPL059W	YIL105C
YPL059W	YNL047C
YDR108W	YGR234W
YLR293C	YJR074W
YOR185C	YJR074W
YML121W	YML121W
YJL110C	YNL021W
YGL237C	YBL021C
YGL237C	YOR358W
YBL021C	YOR358W
YDL013W	YDR510W
YDL013W	YER116C
YOR202W	YOR202W
YER062C	YPL201C
YJL092W	YOR355W
YJL092W	MEL1
YJL092W	YDR510W
YJL092W	YDR078C
YOL123W	YGL122C
YPL204W	YHR185C
YOL133W	YJL141C
YOL133W	YIL001W
YOL133W	YJL200C
YOR025W	YLR403W
YDR225W	YKR048C
YGL192W	YBR057C
YOL108C	YKL135C
YOL108C	YKL017C
YOL108C	YDR123C
YOL108C	YMR317W
YOL108C	YNL279W
YGL150C	YOR355W
YGL150C	YDL002C
YDR315C	YLR264W
YDR315C	YJR117W
YDR315C	YLR323C
YDR315C	YOR078W
YLL027W	YGL189C
YLL027W	YER131W
YER180C	YGL026C
YOR226C	YPL088W
YCL055W	YBR057C
YDR017C	YDR099W
YHR158C	YJR122W
YHR158C	YOR047C
YHR158C	YMR181C
YDR148C	YDR510W
YDR122W	YOL082W
YCL059C	YGL201C
YKL103C	YKL103C
YKL103C	YOL082W
YER127W	YDR299W
YNL104C	YKL183W
YDR503C	YKL130C
YDR439W	YCR086W
YGR057C	YKL015W
YGL154C	YGL254W
YPR051W	YEL053C
YCR020CA	YEL053C
YPR046W	YJR135C
YJR135C	YPR046W
YLR288C	YMR159C
YMR112C	YBR253W
YOL135C	YOR174W
YNL210W	YKL142W
YPL038W	YEL009C
YPL140C	YHR030C
YFL034CB	YOL036W
YJR074W	YOR185C
YOL088C	YHR091C
YOL088C	YLR312C
YKL142W	YKL142W
YKL142W	YMR165C
YGR014W	YDL165W
YGR014W	YJL030W
YGR014W	YJL013C
YGR014W	YPL211W
YGR014W	YIL144W
YDL154W	YBR133C
YDL154W	YMR224C
YDL154W	YGL025C
YDL154W	YIL144W
YDL154W	YGL170C
YDR335W	YDR146C
YGR158C	YDL111C
YAL034WA	YKL103C
YAL034WA	YGL172W
YAL034WA	YGR120C
YGL122C	YKR026C
YML031W	YDL088C
YML031W	YMR153W
YDL002C	YER092W
YFR002W	YMR153W
YFR002W	YGR120C
YGL221C	YGL221C
YMR309C	YNL244C
YMR309C	YNL047C
YMR309C	YOR284W
YPL174C	YHR129C
YPL174C	YIL144W
YPL174C	YJL184W
YBR170C	YGR048W
YMR091C	YFR037C
YDR001C	YLR270W
YOL069W	YER099C
YER105C	YJL030W
YER105C	YMR153W
YER105C	YEL015W
YGR119C	YJL041W
YGR119C	YGL172W
YGR119C	YMR236W
YOR269W	YLR254C
YGL134W	YPL031C
YDL127W	YDR146C
YER059W	YJL084C
YER059W	YLR190W
YBR221C	YLR345W
YIL013C	YDR174W
YDR142C	YHR160C
YDR142C	YGR239C
YDR142C	YIL160C
YDR313C	YPL133C
YBL105C	YML109W
YDR490C	YHR207C
YDR490C	YIR044C
YDR490C	YLR466W
YMR129W	YJL057C
YMR129W	YMR153W
YMR267W	YKR026C
YEL060C	YML032CA
YOR362C	YFL017C
YJL001W	YLR386W
YMR314W	YKL130C
YER023W	YER023W
YBR237W	YDR073W
YBR055C	YPR082C
YOL061W	YER099C
YDL006W	YDR162C
YOR348C	YMR228W
YOR348C	YCR045C
YOR348C	YJL084C
YOR348C	YLR294C
YOR368W	YLR288C
YDR076W	YER095W
YGL058W	YCR066W
YDL090C	YKL019W
YGL158W	YLR113W
YOR127W	YHL042W
YOR127W	YJL185C
YLR071C	YDL065C
YHL027W	YJL056C
YMR139W	YJR094C
YPR018W	YBR195C
YLL046C	YFR047C
YOR210W	YGL166W
YPR110C	YNL113W
YPR110C	YLR238W
YDL150W	YKR025W
YFR052W	YJR133W
YFR052W	YDR273W
YDL097C	YEL009C
YGL189C	YLR435W
YER131W	YLR435W
YLR264W	YOL149W
YLR264W	YBR094W
YER102W	YBR135W
YER102W	YFL017C
YDR394W	YGR232W
YJL025W	YBL014C
YMR270C	YBL025W
YCR027C	YOL083W
YGR213C	YHR134W
YCR009C	YDR388W
YCR009C	YBR108W
YGL175C	YGL175C
YGL175C	YCR086W
YGL229C	YJL030W
YGL229C	YJL013C
YGL229C	YBR196C
YGL229C	YJL178C
YGL229C	YJL211C
YGL229C	YMR181C
YGL229C	YOR062C
YGL229C	YPR040W
YMR079W	YDL001W
YNL287W	YBR281C
YDR077W	YDR044W
YDL212W	YDR508C
YNL236W	YDR054C
YNL236W	YGL238W
YNL236W	YOR355W
YNL236W	YJL030W
YNL236W	YJL013C
YNL236W	YJR034W
YNL236W	YKL012W
YNL236W	YFR033C
YNL236W	YGR046W
YNL236W	YGR117C
YGL208W	YGL115W
YDR328C	YFL009W
YDR328C	YLR352W
YDR088C	YDL144C
YOR159C	YPR182W
YGR229C	YKR099W
YPR054W	YFL029C
YPR182W	YLR275W
YDR477W	YER027C
YGL115W	YER027C
YMR095C	YMR096W
YMR095C	YFL059W
YFL060C	YMR096W
YFL060C	YFL059W
YDL098C	YGR075C
YMR096W	YMR095C
YDR201W	YIL144W
YKR037C	YJR091C
YKR037C	YDR201W
YHR014W	YHR185C
YDR218C	YJR076C
YGR104C	YBR193C
YDR308C	YOR174W
YDR308C	YOL135C
YLR082C	YLR082C
YNL189W	YOL058W
YNL189W	YPL111W
YNL189W	YBR252W
YNL189W	YPR062W
YNL189W	YER065C
YNL189W	YLR303W
YNL189W	YGL221C
YNL189W	YDL236W
YNL189W	YKL130C
YNL189W	YJR159W
YNL189W	YPL214C
YNL189W	YML028W
YNL189W	YJR133W
YNL189W	YHL009C
YNL189W	YFL061W
YNL189W	YGR024C
YNL189W	YMR226C
YDR292C	YMR163C
YHR184W	YHR184W
YLR362W	YCL032W
YHR084W	YDR480W
YJR086W	YOR212W
YLR150W	YJR072C
YLR305C	YOR355W
YLR305C	YOR047C
YDR416W	YJR050W
YDR416W	YBR188C
YDR416W	YGR129W
YLR117C	YBR188C
YML015C	YDR174W
YML015C	YDR167W
YGL112C	YMR255W
YGL112C	YMR236W
YPR048W	YNL199C
YPR048W	YDL215C
YPR048W	YOR355W
YPR048W	YPR070W
YKL028W	YKR062W
YKL028W	YDR311W
YDR311W	YKL103C
YDR311W	YGR120C
YDR311W	YOL082W
YGR144W	YGR144W
YPL214C	YPL214C
YDR429C	YFL017C
YOL006C	YMR233W
YKL166C	YIL033C
YLL028W	YGL166W
YDR074W	YER019CA
YDR074W	YAR066W
YDR472W	YKR068C
YDR472W	YBR254C
YOR115C	YOL082W
YMR039C	YMR316CB
YER144C	YBR059C
YPL003W	YPR066W
YDR207C	YOR355W
YDR207C	YOL082W
YNR012W	YDR020C
YHR060W	YLR447C
YHR060W	YDR469W
YOR132W	YOR069W
YNR006W	YHL002W
YJL154C	YGL166W
YLR417W	YPL002C
YPR173C	YLR025W
YOL105C	YGL153W
YAL036C	YDR152W
YIR018W	YGL071W
YAR003W	YBR175W
YAR003W	YDR140W
YAR014C	YER133W
YAR031W	YBR217W
YAR031W	YCR030C
YBL101WA	YBL043W
YBL101WA	YNL229C
YBL101WA	YFL002WA
YBL101WA	YJL162C
YBR006W	YDR382W
YBR006W	YKL023W
YBR052C	YDR032C
YBR077C	YMR004W
YBR103W	YIL112W
YBR141C	YGL091C
YBR141C	YDR372C
YBR190W	YLR117C
YBR228W	YLR135W
YBR244W	YLR117C
YBR270C	YKR026C
YBR270C	YMR236W
YBR270C	YIL105C
YNL154C	YCR011C
YNL154C	YMR180C
YNL154C	YOR355W
YNL154C	YMR267W
YNL154C	YCL054W
YNL154C	YER079W
YNL154C	YKL204W
YCL020W	YFL002WA
YCL024W	YKR048C
YCL046W	YGL115W
YCR004C	YDR032C
YCR086W	YOL020W
YDL012C	YDR151C
YDL012C	YOR355W
YDL012C	YFR047C
YDL012C	YHR032W
YDL012C	YHR140W
YDL012C	YIL172C
YDL012C	YJL065C
YDL063C	YPL131W
YDL063C	YDR381W
YDL071C	YFL017C
YDL071C	YDR183W
YDL071C	YEL068C
YDL071C	YGR269W
YDL071C	YNL155W
YDL076C	YLR098C
YDL089W	YDL089W
YDL089W	YLR324W
YDL089W	YMR316CB
YDL110C	YKL015W
YDL110C	YOR078W
YDL113C	YJL036W
YDL133W	YDL001W
YDL146W	YKL070W
YDL203C	YOR372C
YDL203C	YGR058W
YDL216C	YMR025W
YDL239C	YLR098C
YDL239C	YOL091W
YDL239C	YHR184W
YDL246C	YJR159W
YDL246C	YDL246C
YDR013W	YDR489W
YDR026C	YDR110W
YDR032C	YCL032W
YDR032C	YDR032C
YDR051C	YDR051C
YDR061W	YCR086W
YDR070C	YFL017C
YDR071C	YBR125C
YDR084C	YGL161C
YDR084C	YGL198W
YDR115W	YKL142W
YDR128W	YLR208W
YDR132C	YHR170W
YDR132C	YJL218W
YDR179C	YMR025W
YDR200C	YMR052W
YDR200C	YNL127W
YDR214W	YJL030W
YDR215C	YKR024C
YDR215C	YPL175W
YDR255C	YKL144C
YDR267C	YHR122W
YDR279W	YLR154C
YDR326C	YER007CA
YDR326C	YIL105C
YDR348C	YMR295C
YDR357C	YPR182W
YDR400W	YCR059C
YDR482C	YOR276W
YDR482C	YGL028C
YEL023C	YDL011C
YFR042W	YPR159W
YFR043C	YDR489W
YFR047C	YFR047C
YGL051W	YAR033W
YGL161C	YGL198W
YGL198W	YGL161C
YGL214W	YLR435W
YGL230C	YKL110C
YGL230C	YDL210W
YGL230C	YOR161C
YGL242C	YKR099W
YGR010W	YGR010W
YGR010W	YLR328W
YGR017W	YLR403W
YGR017W	YLR072W
YGR024C	YGR024C
YGR058W	YLR113W
YGR058W	YGR058W
YGR058W	YGR136W
YGR058W	YNL047C
YGR068C	YGL019W
YGR068C	YBL102W
YGR122W	YLR025W
YGR154C	YCR057C
YGR173W	YDR152W
YGR250C	YIR001C
YGR278W	YGR049W
YGR294W	YHL018W
YHL002W	YNR006W
YHL002W	YNR005C
YHL006C	YNL021W
YHL006C	YDR078C
YHL018W	YHL018W
YHL046C	YOR355W
YHR039C	YDR480W
YHR111W	YHR111W
YHR145C	YEL009C
YHR204W	YGL030W
YHR204W	YER126C
YIL007C	YHR185C
YIL008W	YHR111W
YIL011W	YMR201C
YIL065C	YJR091C
YIL065C	YLR321C
YIL074C	YER081W
YIL074C	YIL074C
YIL082W	YGR024C
YIL105C	YER179W
YIL105C	YKL130C
YIL105C	YNL047C
YIL132C	YLR321C
YIL132C	YLR322W
YIL132C	YLR376C
YIL151C	YBL051C
YIL151C	YDR140W
YIL151C	YLR121C
YIR005W	YGL174W
YJL048C	YKL130C
YJL112W	YLL001W
YJL160C	YCR059C
YJR024C	YJR024C
YJR072C	YLR243W
YJR072C	YOR262W
YJR136C	YKL033W
YLR200W	YMR052W
YKL002W	YMR117C
YKL090W	YPL128C
YKL090W	YGR024C
YKR007W	YBR077C
YKR011C	YGL166W
YKR022C	YBL010C
YKR022C	YLR424W
YKR060W	YDR179C
YKR083C	YKL052C
YKR096W	YBL051C
YKR104W	YOL143C
YLL049W	YNR069C
YLL057C	YLL057C
YLL062C	YOL143C
YLR015W	YDR469W
YLR046C	YHL006C
YLR065C	YDL149W
YLR215C	YLR386W
YLR315W	YDR383C
YLR328W	YGR010W
YLR328W	YLR328W
YLR345W	YGR158C
YLR345W	YLR321C
YLR392C	YJR091C
YLR423C	YGR120C
YLR424W	YKR022C
YLR432W	YKR026C
YLR432W	YDL215C
YLR432W	YDR167W
YLR432W	YDR469W
YLR465C	YML035C
YML053C	YJR009C
YML068W	YDR073W
YML088W	YDR328C
YML114C	YDR167W
YML119W	YLL032C
YMR025W	YNR052C
YMR068W	YIL105C
YMR075CA	YCR023C
YMR077C	YKL052C
YMR093W	YDR398W
YMR102C	YNL218W
YMR210W	YKL142W
YMR269W	YKR026C
YMR312W	YHR187W
YMR322C	YMR096W
YMR322C	YNL333W
YMR322C	YFL059W
YKL067W	YKL067W
YNL201C	YOR355W
YNL201C	YOR047C
YNL201C	YPR115W
YNL218W	YJL030W
YNL218W	YNL218W
YNL311C	YKL001C
YNL311C	YIL074C
YNR004W	YPL157W
YNR025C	YGR120C
YNR029C	YJL064W
YNR029C	YJL065C
YNR068C	YNR069C
YOL034W	YMR117C
YOL070C	YNL078W
YOL106W	YPR182W
YOL111C	YOR007C
YOR138C	YEL062W
YOR138C	YGR268C
YOR215C	YHR115C
YNL056W	YNL032W
YNL056W	YNL099C
YNL078W	YKR048C
YNL086W	YKL061W
YNL091W	YOR355W
YNL091W	YKL075C
YNL091W	YNL164C
YNL091W	YNL288W
YNL091W	YPL229W
YOR220W	YGL166W
YOR264W	YCR086W
YOR264W	YGR058W
YOR353C	YHR102W
YOR353C	YGR120C
YOR353C	YOL082W
YPL019C	YHR060W
YPL110C	YGR024C
YPL151C	YOR036W
YPL192C	YPL192C
YPL222W	YGR048W
YPL260W	YIL144W
YPR105C	YGL153W
YPR105C	YGR120C
YPR105C	YGL145W
YPR105C	YHR060W
YPR105C	YLR315W
YPR105C	YMR181C
YPR105C	YOR164C
YNL094W	YNL025C
YNL094W	YAL049C
YNL122C	YKL061W
YNL127W	YKR055W
YNL127W	YAL016W
YNL171C	YCR106W
YNL201C	YFL056C
YPR105C	YOR331C
YPR152C	YBR194W
YNL093W	YNL032W
YDR002W	YKR048C
YHR016C	YMR255W
YHR016C	YBL007C
YHR016C	YGR268C
YHR016C	YLR243W
YPR107C	YJR093C
YPR107C	YBR205W
YMR243C	YKL142W
