# Supplementary material for: New insights into protein-protein interaction data lead to increased estimates of the S. cerevisiae interactome size
Source: BMC Bioinformatics. 2010 Dec 21;11:605. doi: 10.1186/1471-2105-11-605 (PMC3023808; doi:10.1186/1471-2105-11-605)
Supplement: Additional file 2 — Datasets and scripts. Additional file 2 is an archive that includes all scripts, distributed under an open source license, as well as all datasets used in this study. [file 1471-2105-11-605-S2.ZIP › sambourg_BMCBioinfo2010/Sources/LowBP-LC-pre2000]

Q0085 YPL078C
Q0120 YPL160W
YAL005C YNL064C
YAL014C YER133W
YAL021C YCR093W
YAL021C YGR092W
YAL021C YML098W
YAL021C YNR052C
YAL029C YBR130C
YAL030W YBL050W
YAL030W YGR009C
YAL030W YPL232W
YAL035W YDL220C
YAL035W YMR260C
YAL038W YNL307C
YAL040C YBR160W
YAL041W YBR200W
YAL041W YDR309C
YAL041W YGR152C
YAL041W YJL157C
YAL041W YLR229C
YAL041W YOR212W
YAL047C YAL047C
YAL047C YGR218W
YAL047C YHR172W
YAL047C YLR045C
YAL047C YLR212C
YAL047C YNL126W
YAL047C YNL188W
YAL047C YOR373W
YAR007C YML032C
YAR008W YMR059W
YAR019C YFR028C
YBL002W YGR252W
YBL003C YGR252W
YBL003C YOR244W
YBL005W YDR176W
YBL007C YDR172W
YBL007C YER133W
YBL007C YIR006C
YBL007C YML016C
YBL007C YNL084C
YBL014C YBL014C
YBL014C YER148W
YBL014C YJL025W
YBL014C YKL125W
YBL014C YML043C
YBL016W YBL016W
YBL016W YDL159W
YBL016W YDR103W
YBL016W YDR480W
YBL016W YER075C
YBL016W YGL178W
YBL016W YHR084W
YBL016W YJL157C
YBL016W YLR362W
YBL016W YNL053W
YBL016W YPL049C
YBL021C YGL237C
YBL021C YHR187W
YBL021C YKL109W
YBL021C YOR358W
YBL023C YBL023C
YBL023C YDL017W
YBL023C YDR052C
YBL023C YIL150C
YBL023C YJL194W
YBL025W YMR270C
YBL026W YDR378C
YBL026W YER112W
YBL026W YER146W
YBL026W YJL124C
YBL026W YJR022W
YBL026W YLR438CA
YBL026W YNL147W
YBL026W YOR159C
YBL031W YGR218W
YBL039C YBL105C
YBL039C YDR388W
YBL050W YBR080C
YBL050W YGR009C
YBL050W YHL031C
YBL050W YPL232W
YBL052C YBR274W
YBL061C YBR023C
YBL061C YNL233W
YBL068W YOL061W
YBL078C YNL223W
YBL084C YBL084C
YBL084C YBR160W
YBL084C YHR166C
YBL084C YKL022C
YBL084C YMR001C
YBL085W YBR200W
YBL085W YLR229C
YBL099W YJL180C
YBL103C YBR112C
YBL103C YOL067C
YBL103C YOL108C
YBL105C YEL002C
YBL105C YER165W
YBL105C YGL022W
YBL105C YJL095W
YBL105C YMR149W
YBL105C YOL100W
YBL105C YOR231W
YBL105C YPR165W
YBL106C YGR009C
YBR009C YBR010W
YBR009C YCR084C
YBR009C YDL042C
YBR009C YDR224C
YBR009C YDR225W
YBR009C YDR227W
YBR009C YGR252W
YBR009C YJL081C
YBR009C YLR442C
YBR009C YOR244W
YBR010W YCR084C
YBR010W YDL042C
YBR010W YDR224C
YBR010W YDR225W
YBR010W YDR227W
YBR010W YGR252W
YBR010W YJL081C
YBR010W YLR442C
YBR010W YOR244W
YBR010W YPL209C
YBR017C YDR192C
YBR017C YGL092W
YBR017C YGL122C
YBR017C YGL172W
YBR017C YGR119C
YBR017C YOR098C
YBR020W YML051W
YBR020W YMR117C
YBR020W YPL248C
YBR023C YBR023C
YBR034C YBR034C
YBR034C YDR432W
YBR034C YIL079C
YBR034C YNL004W
YBR034C YOL123W
YBR037C YBR037C
YBR044C YKL141W
YBR044C YKL148C
YBR044C YLL041C
YBR045C YDR103W
YBR045C YER133W
YBR050C YER133W
YBR060C YDL017W
YBR060C YJL194W
YBR060C YLL004W
YBR060C YML065W
YBR072W YBR072W
YBR073W YER179W
YBR079C YML085C
YBR079C YMR309C
YBR079C YOR361C
YBR080C YGR209C
YBR080C YLR043C
YBR080C YNL015W
YBR081C YEL009C
YBR083W YHR084W
YBR087W YBR088C
YBR088C YCR034W
YBR088C YCR092C
YBR088C YDR097C
YBR088C YJR043C
YBR088C YJR068W
YBR088C YMR167W
YBR088C YNL290W
YBR088C YNR052C
YBR088C YOL090W
YBR088C YOL094C
YBR088C YOR217W
YBR089CA YCR084C
YBR089CA YPL248C
YBR093C YDL106C
YBR102C YDR166C
YBR102C YHR165C
YBR102C YLR166C
YBR103W YDR227W
YBR109C YDR356W
YBR109C YLR433C
YBR109C YMR109W
YBR109C YNR035C
YBR109C YOR326W
YBR112C YCL067C
YBR112C YCR084C
YBR112C YDR043C
YBR112C YGL025C
YBR112C YGL035C
YBR112C YLR176C
YBR114W YJR052W
YBR114W YMR201C
YBR118W YNL271C
YBR123C YGR246C
YBR123C YOR110W
YBR126C YBR126C
YBR126C YDR074W
YBR126C YFL033C
YBR126C YML100W
YBR126C YMR261C
YBR127C YDL185W
YBR130C YKL130C
YBR133C YHL007C
YBR133C YJL187C
YBR133C YKL101W
YBR135W YBR135W
YBR135W YBR160W
YBR135W YER021W
YBR135W YKL145W
YBR135W YPL256C
YBR136W YDR499W
YBR143C YDR172W
YBR152W YGR075C
YBR154C YDL140C
YBR154C YOR116C
YBR154C YOR341W
YBR156C YPL209C
YBR160W YDL017W
YBR160W YDL106C
YBR160W YDL155W
YBR160W YDR309C
YBR160W YER075C
YBR160W YER111C
YBR160W YFL029C
YBR160W YGL003C
YBR160W YGL178W
YBR160W YGR108W
YBR160W YHL007C
YBR160W YHR030C
YBR160W YHR166C
YBR160W YJL157C
YBR160W YJL194W
YBR160W YKL022C
YBR160W YLR079W
YBR160W YLR102C
YBR160W YLR210W
YBR160W YMR199W
YBR160W YNL309W
YBR160W YOR208W
YBR160W YPL256C
YBR188C YDR416W
YBR188C YLL036C
YBR188C YLR117C
YBR189W YMR138W
YBR200W YDR103W
YBR200W YER114C
YBR200W YGR152C
YBR200W YHL007C
YBR200W YJL157C
YBR200W YLR229C
YBR202W YBR202W
YBR202W YDL017W
YBR202W YEL032W
YBR202W YIL150C
YBR202W YJL194W
YBR202W YLR103C
YBR202W YLR274W
YBR217W YHR171W
YBR217W YLL042C
YBR217W YMR159C
YBR217W YPL149W
YBR233W YER165W
YBR234C YKL129C
YBR234C YMR109W
YBR234C YOR181W
YBR235W YGR218W
YBR236C YDL140C
YBR253W YDL140C
YBR260C YIL118W
YBR260C YKR055W
YBR260C YNL090W
YBR274W YBR274W
YBR274W YDR113C
YBR274W YNL234W
YBR275C YNL216W
YBR278W YDR121W
YBR278W YNL262W
YBR278W YPR175W
YBR289W YDR073W
YCL009C YMR108W
YCL011C YDR432W
YCL029C YJR066W
YCL029C YLR045C
YCL029C YML085C
YCL032W YDR103W
YCL032W YLR362W
YCL032W YMR117C
YCL032W YNL161W
YCL032W YOR212W
YCL034W YOR181W
YCL036W YDR388W
YCL051W YNL161W
YCL052C YEL060C
YCL059C YDR457W
YCL066W YCL067C
YCL066W YMR043W
YCL067C YCR084C
YCL067C YCR097W
YCL067C YMR043W
YCR002C YNL233W
YCR005C YKL085W
YCR009C YDR388W
YCR009C YDR395W
YCR009C YMR192W
YCR009C YMR232W
YCR009C YNL094W
YCR009C YOR181W
YCR009C YPL249C
YCR009C YPL249CA
YCR035C YPL211W
YCR039C YCR039C
YCR039C YCR084C
YCR039C YCR097W
YCR039C YMR043W
YCR052W YFR037C
YCR066W YCR066W
YCR066W YGL058W
YCR066W YLR032W
YCR067C YPL085W
YCR073C YMR117C
YCR077C YGR218W
YCR077C YNL088W
YCR084C YCR084C
YCR084C YDR308C
YCR084C YGL025C
YCR084C YLR176C
YCR088W YDR388W
YCR088W YNL138W
YCR092C YOL090W
YCR093W YDL165W
YCR093W YER068W
YCR093W YNR052C
YCR093W YPR072W
YDL003W YGR098C
YDL017W YDL017W
YDL017W YDR052C
YDL017W YEL032W
YDL017W YGL201C
YDL017W YLR274W
YDL017W YPR019W
YDL028C YDL028C
YDL028C YGL086W
YDL028C YIL106W
YDL030W YDL043C
YDL030W YJL203W
YDL035C YER020W
YDL035C YPL268W
YDL042C YDR227W
YDL042C YJL076W
YDL042C YML109W
YDL042C YMR273C
YDL042C YNL030W
YDL042C YNL031C
YDL043C YJL203W
YDL043C YKL074C
YDL043C YNL286W
YDL056W YHR206W
YDL056W YLR182W
YDL058W YDL058W
YDL064W YDR510W
YDL064W YMR168C
YDL065C YDR329C
YDL077C YML001W
YDL077C YMR231W
YDL084W YDR432W
YDL088C YLR347C
YDL101C YML058W
YDL102W YJR006W
YDL102W YJR043C
YDL106C YDR146C
YDL106C YER148W
YDL106C YFR034C
YDL106C YKR062W
YDL106C YKR099W
YDL106C YPR086W
YDL108W YDL125C
YDL108W YDL140C
YDL108W YDR460W
YDL108W YFL029C
YDL108W YOR151C
YDL108W YPR025C
YDL116W YDR335W
YDL117W YMR138W
YDL122W YIL148W
YDL122W YKR094C
YDL122W YLR167W
YDL126C YDL190C
YDL126C YKL213C
YDL127W YDR146C
YDL127W YDR388W
YDL127W YFR034C
YDL127W YPL031C
YDL132W YDR054C
YDL132W YDR328C
YDL132W YFL009W
YDL132W YIL046W
YDL137W YER122C
YDL137W YPR095C
YDL138W YDR277C
YDL140C YDR404C
YDL140C YEL009C
YDL140C YER022W
YDL140C YER125W
YDL140C YER148W
YDL140C YGL070C
YDL140C YGL130W
YDL140C YGR104C
YDL140C YHR041C
YDL140C YHR088W
YDL140C YHR135C
YDL140C YJL140W
YDL140C YJR017C
YDL140C YKR062W
YDL140C YLR418C
YDL140C YMR201C
YDL140C YOL005C
YDL140C YOL051W
YDL140C YOR151C
YDL140C YOR210W
YDL140C YOR224C
YDL140C YPL042C
YDL140C YPL228W
YDL140C YPR086W
YDL140C YPR187W
YDL145C YEL002C
YDL150W YGR047C
YDL150W YKR025W
YDL154W YFL003C
YDL154W YLR394W
YDL155W YGL003C
YDL159W YDR103W
YDL159W YGR040W
YDL159W YLL021W
YDL159W YLR313C
YDL159W YLR362W
YDL160C YNR052C
YDL161W YIR006C
YDL165W YDL165W
YDL165W YGR092W
YDL165W YML098W
YDL165W YNR052C
YDL175C YDR432W
YDL179W YDR388W
YDL179W YPL031C
YDL185W YMR054W
YDL185W YOR270C
YDL189W YGR218W
YDL192W YDL226C
YDL192W YER122C
YDL194W YDR277C
YDL194W YOR047C
YDL195W YIL004C
YDL195W YPL085W
YDL207W YDR192C
YDL207W YEL024W
YDL207W YIL115C
YDL207W YKL068W
YDL207W YMR255W
YDL207W YOR046C
YDL207W YPL020C
YDL208W YHR089C
YDL208W YLR175W
YDL209C YLL036C
YDL220C YDR082W
YDL220C YLR233C
YDL220C YNL102W
YDL225W YDR510W
YDL225W YHR107C
YDL225W YLL021W
YDL226C YFL039C
YDL230W YML074C
YDL235C YHR206W
YDL235C YIL147C
YDL235C YLR006C
YDR002W YGL097W
YDR002W YGR218W
YDR002W YLR293C
YDR004W YDR076W
YDR004W YER095W
YDR004W YLR394W
YDR009W YML051W
YDR009W YPL248C
YDR028C YDR172W
YDR028C YDR477W
YDR028C YER133W
YDR045C YJL011C
YDR045C YOR207C
YDR052C YDR052C
YDR052C YMR001C
YDR052C YPL153C
YDR054C YDR054C
YDR054C YDR328C
YDR054C YFL009W
YDR054C YGR140W
YDR054C YJL157C
YDR054C YJL187C
YDR054C YJL194W
YDR054C YLR079W
YDR054C YMR199W
YDR054C YPL256C
YDR073W YHL025W
YDR073W YJL176C
YDR073W YOR290C
YDR074W YDR074W
YDR074W YFL033C
YDR074W YML100W
YDR074W YMR261C
YDR076W YER095W
YDR080W YPL195W
YDR085C YHR107C
YDR085C YPL242C
YDR087C YMR138W
YDR088C YGR006W
YDR092W YGL087C
YDR092W YLR032W
YDR097C YOL090W
YDR103W YDR103W
YDR103W YER132C
YDR103W YGR040W
YDR103W YGR179C
YDR103W YLR362W
YDR103W YNL161W
YDR103W YOR212W
YDR104C YMR117C
YDR121W YNL262W
YDR121W YPR175W
YDR123C YOL108C
YDR129C YFL039C
YDR135C YGL181W
YDR139C YLR306W
YDR139C YPR066W
YDR142C YDR244W
YDR142C YGL153W
YDR142C YGR239C
YDR142C YHR160C
YDR142C YIL160C
YDR142C YLR191W
YDR145W YDR392W
YDR145W YDR448W
YDR145W YER148W
YDR145W YGL112C
YDR145W YGR274C
YDR145W YLR055C
YDR145W YOL148C
YDR145W YPL254W
YDR146C YER179W
YDR146C YFR028C
YDR146C YPL031C
YDR164C YNR049C
YDR164C YOR327C
YDR164C YPL232W
YDR166C YER008C
YDR166C YIL068C
YDR166C YJL085W
YDR166C YLR166C
YDR167W YDR167W
YDR169C YOL004W
YDR171W YDR171W
YDR171W YNL216W
YDR172W YDR385W
YDR172W YHR174W
YDR172W YLL026W
YDR173C YMR042W
YDR173C YMR043W
YDR176W YDR448W
YDR176W YER148W
YDR176W YER151C
YDR176W YGL013C
YDR176W YGL221C
YDR176W YGR252W
YDR176W YLR055C
YDR176W YOR023C
YDR183W YOR212W
YDR184C YLR433C
YDR189W YLR026C
YDR192C YER110C
YDR192C YGR218W
YDR192C YLR131C
YDR192C YLR347C
YDR192C YMR255W
YDR192C YOR160W
YDR192C YOR250C
YDR192C YPL020C
YDR195W YER032W
YDR207C YJR094C
YDR207C YML099C
YDR207C YMR042W
YDR207C YMR139W
YDR207C YNL307C
YDR207C YOL004W
YDR207C YOR304W
YDR211W YGR083C
YDR212W YIL142W
YDR213W YHR165C
YDR217C YDR217C
YDR217C YPL153C
YDR218C YDR218C
YDR224C YDR225W
YDR224C YGL058W
YDR224C YGR252W
YDR224C YJL081C
YDR225W YGR252W
YDR225W YJL081C
YDR225W YOR244W
YDR227W YDR227W
YDR227W YKR101W
YDR227W YLR442C
YDR227W YML109W
YDR227W YMR273C
YDR227W YMR284W
YDR227W YNL186W
YDR227W YNL216W
YDR227W YOR191W
YDR228C YDR228C
YDR228C YGL044C
YDR228C YMR061W
YDR229W YDR388W
YDR229W YGR218W
YDR238C YFR051C
YDR240C YMR125W
YDR244W YGL153W
YDR244W YGR077C
YDR244W YLR191W
YDR244W YML042W
YDR244W YNL214W
YDR253C YNL103W
YDR264C YJR086W
YDR264C YKL178C
YDR264C YOR212W
YDR264C YPL242C
YDR267C YHR152W
YDR270W YNL259C
YDR283C YDR283C
YDR283C YFR009W
YDR283C YGL195W
YDR285W YLR394W
YDR293C YNL161W
YDR296W YPL248C
YDR298C YKL016C
YDR298C YPL078C
YDR299W YGR218W
YDR308C YHR058C
YDR309C YER149C
YDR309C YLR229C
YDR309C YLR319C
YDR311W YEL037C
YDR311W YGR258C
YDR311W YLR005W
YDR311W YMR201C
YDR318W YDR318W
YDR318W YDR328C
YDR318W YGR179C
YDR318W YJR060W
YDR318W YKL089W
YDR318W YPL018W
YDR323C YGL095C
YDR323C YLR148W
YDR323C YMR231W
YDR323C YOR089C
YDR328C YFL009W
YDR328C YGR140W
YDR328C YJR090C
YDR328C YMR094W
YDR328C YMR168C
YDR335W YFR002W
YDR335W YFR034C
YDR335W YGL035C
YDR335W YGL092W
YDR335W YJL061W
YDR335W YJL157C
YDR335W YKR082W
YDR335W YLR293C
YDR335W YLR335W
YDR335W YML103C
YDR335W YMR047C
YDR335W YOR098C
YDR356W YDR356W
YDR356W YHR172W
YDR356W YKL042W
YDR356W YLR212C
YDR356W YNL126W
YDR356W YOR257W
YDR356W YPL124W
YDR362C YDR388W
YDR369C YMR224C
YDR377W YKL016C
YDR377W YML081CA
YDR377W YPL078C
YDR378C YER112W
YDR378C YER146W
YDR378C YJL124C
YDR378C YJR022W
YDR378C YLR438CA
YDR378C YNL147W
YDR381W YMR138W
YDR381W YPL169C
YDR386W YDR388W
YDR386W YGL163C
YDR388W YDR388W
YDR388W YDR515W
YDR388W YDR545W
YDR388W YER127W
YDR388W YFL039C
YDR388W YGL016W
YDR388W YGL060W
YDR388W YGR098C
YDR388W YIL147C
YDR388W YJL085W
YDR388W YLR436C
YDR388W YMR109W
YDR388W YMR192W
YDR388W YMR287C
YDR388W YMR308C
YDR388W YNL094W
YDR388W YNL287W
YDR388W YOR181W
YDR388W YPL031C
YDR388W YPL181W
YDR388W YPL249C
YDR388W YPL249CA
YDR388W YPR055W
YDR388W YPR088C
YDR390C YDR510W
YDR390C YGR048W
YDR390C YKR002W
YDR390C YPR180W
YDR392W YDR448W
YDR392W YEL009C
YDR392W YGL112C
YDR392W YGR274C
YDR392W YLR055C
YDR392W YOL148C
YDR404C YER148W
YDR404C YJL140W
YDR416W YGR129W
YDR416W YJR050W
YDR416W YMR213W
YDR422C YDR477W
YDR422C YGL115W
YDR423C YER133W
YDR427W YHR200W
YDR429C YMR012W
YDR429C YMR146C
YDR429C YOR361C
YDR429C YPR163C
YDR432W YEL050C
YDR432W YGL122C
YDR432W YGR159C
YDR432W YHR089C
YDR432W YIL079C
YDR432W YMR216C
YDR432W YNL112W
YDR432W YOR001W
YDR432W YOR160W
YDR446W YJL194W
YDR448W YEL009C
YDR448W YGL112C
YDR448W YGR252W
YDR448W YGR274C
YDR448W YHR079C
YDR448W YLR055C
YDR448W YOL148C
YDR448W YOR023C
YDR460W YER171W
YDR473C YDR473C
YDR473C YPR178W
YDR477W YER027C
YDR477W YGL035C
YDR477W YGL115W
YDR477W YGL208W
YDR477W YJL089W
YDR477W YMR140W
YDR477W YNL025C
YDR477W YNL236W
YDR477W YNL257C
YDR477W YOR047C
YDR477W YPL042C
YDR480W YGR040W
YDR480W YHR084W
YDR480W YMR199W
YDR480W YPL256C
YDR490C YKL126W
YDR499W YGR218W
YDR507C YLR314C
YDR510W YJR076C
YDR510W YLR314C
YDR510W YPL020C
YDR510W YPR180W
YEL002C YGL137W
YEL002C YNL287W
YEL009C YEL009C
YEL009C YER148W
YEL009C YFL024C
YEL009C YGL025C
YEL009C YGL058W
YEL009C YHR090C
YEL009C YOR298CA
YEL009C YPL031C
YEL013W YHR195W
YEL013W YPR185W
YEL024W YER107C
YEL032W YEL032W
YEL032W YLR274W
YEL037C YER162C
YEL037C YIL143C
YEL037C YMR201C
YEL043W YGR218W
YER005W YPR036W
YER007W YML085C
YER008C YGR218W
YER013W YLR117C
YER016W YLR045C
YER016W YML085C
YER016W YML124C
YER016W YPL269W
YER018C YMR117C
YER020W YJL106W
YER020W YOR107W
YER021W YFR052W
YER025W YJR007W
YER025W YKL205W
YER025W YPL237W
YER025W YPR041W
YER027C YGL115W
YER027C YJL089W
YER029C YER112W
YER029C YLR147C
YER031C YER133W
YER031C YGR172C
YER031C YNL263C
YER031C YNL293W
YER032W YHR152W
YER032W YKR002W
YER032W YMR117C
YER036C YNL161W
YER040W YJR066W
YER040W YKL203C
YER040W YNL229C
YER047C YER161C
YER052C YNL135C
YER054C YER133W
YER054C YML016C
YER059W YPL031C
YER059W YPL046C
YER068W YIL038C
YER070W YER070W
YER070W YML058W
YER075C YHR030C
YER089C YHR079C
YER094C YFR050C
YER094C YJL001W
YER094C YOR157C
YER094C YPR103W
YER095W YER095W
YER095W YGL163C
YER095W YLR127C
YER095W YLR394W
YER095W YML032C
YER099C YKL181W
YER099C YOL061W
YER107C YMR047C
YER107C YNL189W
YER110C YGR119C
YER110C YLR293C
YER110C YML007W
YER110C YOR098C
YER111C YER111C
YER111C YHR030C
YER111C YLR182W
YER112W YER146W
YER112W YJL124C
YER112W YJR022W
YER112W YLR438CA
YER112W YNL147W
YER118C YJL128C
YER124C YLR362W
YER125W YGL144C
YER125W YMR275C
YER129W YER129W
YER133W YFL023W
YER133W YFR003C
YER133W YKL193C
YER133W YKL203C
YER133W YLR263W
YER133W YMR140W
YER133W YMR311C
YER133W YOL091W
YER133W YOR178C
YER133W YOR329C
YER133W YPL074W
YER136W YFL005W
YER143W YOR327C
YER146W YER146W
YER146W YJL124C
YER146W YJR022W
YER146W YLR438CA
YER146W YNL147W
YER148W YFR034C
YER148W YGL048C
YER148W YGR246C
YER148W YGR274C
YER148W YJL140W
YER148W YKL058W
YER148W YMR270C
YER148W YNL039W
YER148W YOR047C
YER148W YOR194C
YER148W YOR298CA
YER148W YPL082C
YER148W YPL248C
YER148W YPR086W
YER149C YLL021W
YER149C YLR319C
YER151C YKR094C
YER151C YLR167W
YER153C YGR222W
YER157W YGR120C
YER161C YHR166C
YER162C YJR052W
YER165W YGL044C
YER165W YGL049C
YER165W YGR162W
YER165W YGR178C
YER165W YIL123W
YER165W YKR002W
YER165W YOL149W
YER167W YOL108C
YER171W YIL143C
YER171W YLR005W
YER171W YMR201C
YER171W YOL090W
YER173W YJR068W
YER173W YNL290W
YER177W YHR165C
YER179W YER179W
YER179W YIL144W
YER179W YLR044C
YER179W YLR067C
YER179W YLR127C
YER179W YLR134W
YER179W YNR016C
YER179W YOR191W
YFL003C YFL003C
YFL005W YGL233W
YFL005W YGR100W
YFL005W YNL263C
YFL005W YNL272C
YFL005W YNL293W
YFL005W YOL112W
YFL005W YOR070C
YFL005W YPR017C
YFL009W YJL194W
YFL009W YLR079W
YFL009W YOL133W
YFL009W YOR057W
YFL016C YJR045C
YFL017WA YOR159C
YFL021W YJR066W
YFL026W YHR005C
YFL026W YOR212W
YFL026W YPL187W
YFL031W YFL031W
YFL031W YGR252W
YFL033C YFL033C
YFL034CB YNL161W
YFL036W YMR228W
YFL037W YML085C
YFL037W YNL223W
YFL037W YOR265W
YFL038C YGR172C
YFL038C YJL030W
YFL038C YLR268W
YFL038C YNL263C
YFL038C YOR070C
YFL038C YOR370C
YFL038C YPR017C
YFL038C YPR176C
YFL039C YFL039C
YFL039C YGR080W
YFL039C YHR023W
YFL039C YIL138C
YFL039C YLL050C
YFL039C YLR319C
YFL039C YLR337C
YFL039C YMR092C
YFL039C YMR109W
YFL039C YNL138W
YFL039C YNL243W
YFL039C YNL271C
YFL039C YOR122C
YFL039C YOR181W
YFL039C YPL242C
YFR002W YGL172W
YFR002W YGR119C
YFR002W YJL041W
YFR002W YMR153W
YFR002W YMR308C
YFR003C YML016C
YFR004W YIR011C
YFR009W YGL195W
YFR024CA YOR181W
YFR028C YGL003C
YFR028C YJL076W
YFR028C YLR079W
YFR031C YIL144W
YFR034C YFR034C
YFR034C YGL134W
YFR034C YGR233C
YFR034C YKR062W
YFR034C YMR308C
YFR034C YOL001W
YFR034C YOL108C
YFR034C YPL031C
YFR034C YPR086W
YFR037C YFR037C
YFR037C YOR290C
YFR046C YMR117C
YFR050C YJL001W
YFR050C YOR157C
YFR052W YOR056C
YGL003C YKL101W
YGL003C YPR119W
YGL003C YPR120C
YGL016W YKL058W
YGL016W YOR194C
YGL019W YKL112W
YGL019W YML074C
YGL044C YGL044C
YGL044C YMR061W
YGL044C YOL123W
YGL048C YGR184C
YGL048C YHR027C
YGL048C YKL010C
YGL048C YOR259C
YGL048C YPL248C
YGL049C YJL138C
YGL049C YKR059W
YGL058W YGR184C
YGL061C YGR113W
YGL070C YOR116C
YGL070C YOR151C
YGL073W YOR178C
YGL075C YPL255W
YGL086W YGL116W
YGL086W YJL030W
YGL090W YOR005C
YGL092W YGR218W
YGL092W YMR308C
YGL092W YOR160W
YGL094C YKL025C
YGL097W YGR218W
YGL097W YOL021C
YGL105W YGR264C
YGL106W YOR326W
YGL112C YGR274C
YGL112C YLR055C
YGL112C YOL148C
YGL115W YGL208W
YGL115W YPL046C
YGL116W YGR188C
YGL116W YJL013C
YGL116W YJL030W
YGL116W YKL101W
YGL127C YLR032W
YGL130W YPL228W
YGL134W YLR258W
YGL134W YPL031C
YGL153W YGL153W
YGL153W YLR191W
YGL172W YGR119C
YGL172W YGR218W
YGL172W YJL041W
YGL172W YMR138W
YGL172W YOR160W
YGL178W YGR040W
YGL178W YLR452C
YGL180W YPR049C
YGL180W YPR185W
YGL181W YLR188W
YGL197W YMR117C
YGL201C YIL150C
YGL207W YKL028W
YGL212W YLR093C
YGL212W YMR197C
YGL212W YOR106W
YGL215W YPL031C
YGL233W YLR166C
YGL237C YKL109W
YGL237C YOR358W
YGL238W YLR293C
YGL238W YNL189W
YGL246C YOR048C
YGL252C YOR047C
YGL253W YGL253W
YGR009C YLR268W
YGR009C YOR327C
YGR009C YPL232W
YGR009C YPR032W
YGR021W YHR165C
YGR040W YHR084W
YGR040W YLR362W
YGR040W YPL049C
YGR047C YGR246C
YGR047C YHR143WA
YGR047C YNL039W
YGR047C YNR003C
YGR047C YOR110W
YGR048W YKR002W
YGR072W YHR077C
YGR072W YMR080C
YGR082W YMR203W
YGR082W YNL121C
YGR082W YNL131W
YGR092W YIL106W
YGR092W YNR052C
YGR100W YLR262C
YGR119C YGR218W
YGR119C YJL041W
YGR119C YOR160W
YGR129W YLR117C
YGR129W YMR213W
YGR136W YOR181W
YGR140W YJR060W
YGR140W YMR094W
YGR140W YMR168C
YGR140W YNL307C
YGR140W YPL008W
YGR140W YPL018W
YGR140W YPL209C
YGR140W YPL268W
YGR152C YKL092C
YGR162W YJL138C
YGR162W YKR059W
YGR162W YOL139C
YGR172C YNL263C
YGR179C YPL018W
YGR180C YJL026W
YGR184C YIL075C
YGR184C YKL145W
YGR186W YMR277W
YGR188C YOR026W
YGR218W YHR082C
YGR218W YHR108W
YGR218W YIL063C
YGR218W YIL115C
YGR218W YJL074C
YGR218W YJR061W
YGR218W YJR134C
YGR218W YKL045W
YGR218W YLL060C
YGR218W YLR131C
YGR218W YLR293C
YGR218W YML007W
YGR218W YML117W
YGR218W YMR124W
YGR218W YMR180C
YGR218W YNL118C
YGR218W YNL196C
YGR218W YOR098C
YGR218W YOR326W
YGR218W YOR371C
YGR218W YPL120W
YGR218W YPR164W
YGR222W YNR045W
YGR233C YIL050W
YGR233C YOL001W
YGR233C YPL031C
YGR238C YHR158C
YGR241C YIR006C
YGR246C YJL011C
YGR246C YNL039W
YGR246C YNR003C
YGR249W YPL203W
YGR252W YHR079C
YGR252W YLR055C
YGR252W YNL030W
YGR252W YNL031C
YGR252W YOR023C
YGR254W YGR254W
YGR258C YIL143C
YGR258C YOL090W
YGR274C YLR055C
YGR274C YOL148C
YHL007C YHR030C
YHL007C YKL129C
YHL007C YLR229C
YHL007C YLR362W
YHL007C YNL161W
YHL007C YOR212W
YHL011C YKL181W
YHL031C YHL031C
YHL031C YIL004C
YHL031C YKL006CA
YHL031C YKL196C
YHL031C YLR026C
YHL031C YLR078C
YHL031C YLR268W
YHL031C YOR036W
YHR005C YLR452C
YHR005C YOR212W
YHR015W YPL169C
YHR016C YOR181W
YHR027C YHR200W
YHR027C YKL145W
YHR030C YJL095W
YHR030C YLR182W
YHR030C YNL053W
YHR030C YOR208W
YHR030C YOR231W
YHR030C YPL089C
YHR030C YPL140C
YHR039CA YOR332W
YHR061C YLR229C
YHR071W YPL031C
YHR073W YHR152W
YHR077C YMR080C
YHR079C YOL148C
YHR084W YMR043W
YHR084W YPL049C
YHR089C YLR175W
YHR090C YHR099W
YHR098C YPR181C
YHR102W YOR257W
YHR111W YIL008W
YHR118C YML065W
YHR119W YLR288C
YHR128W YHR152W
YHR141C YMR138W
YHR143WA YIL021W
YHR143WA YKL025C
YHR143WA YPR010C
YHR148W YJR002W
YHR152W YJL168C
YHR152W YJR148W
YHR152W YLR016C
YHR152W YLR132C
YHR152W YLR288C
YHR152W YPR118W
YHR152W YPR152C
YHR161C YIR006C
YHR165C YIR004W
YHR165C YKL012W
YHR165C YKL152C
YHR166C YHR166C
YHR166C YKL022C
YHR170W YMR080C
YHR171W YLL042C
YHR172W YLR212C
YHR172W YNL126W
YHR178W YOL004W
YHR206W YHR206W
YHR206W YIL147C
YHR206W YPR165W
YIL004C YIL109C
YIL004C YKL196C
YIL004C YLR026C
YIL004C YLR078C
YIL004C YLR208W
YIL004C YPL218W
YIL004C YPR181C
YIL021W YNL113W
YIL021W YOL005C
YIL021W YOR151C
YIL022W YIL022W
YIL022W YJR045C
YIL022W YNR017W
YIL022W YOR232W
YIL033C YJL164C
YIL033C YKL166C
YIL033C YPL203W
YIL035C YKL112W
YIL035C YML074C
YIL035C YNL189W
YIL038C YML098W
YIL038C YNL161W
YIL038C YPR072W
YIL045W YLR258W
YIL046W YNL103W
YIL047C YOR212W
YIL050W YPL031C
YIL061C YMR080C
YIL063C YLR293C
YIL066C YML058W
YIL068C YPR055W
YIL070C YML054C
YIL072W YIL072W
YIL072W YLR263W
YIL072W YOR351C
YIL095W YIR006C
YIL106W YNR052C
YIL109C YLR026C
YIL109C YLR078C
YIL109C YPL085W
YIL109C YPR181C
YIL115C YJL061W
YIL115C YOR046C
YIL118W YJL085W
YIL118W YNL271C
YIL118W YOR326W
YIL126W YLR321C
YIL143C YOL090W
YIL143C YPL122C
YIL143C YPR056W
YIL144W YMR117C
YIL147C YLR006C
YIL159W YKL079W
YIL159W YKR055W
YIL159W YLR319C
YIL159W YMR032W
YIL159W YOR122C
YIL160C YIL160C
YIR006C YNL084C
YIR006C YOL101C
YIR008C YNL262W
YIR009W YPL213W
YIR011C YNL189W
YIR012W YLR075W
YIR017C YJR060W
YIR017C YNL103W
YIR023W YJR066W
YIR023W YNL314W
YIR038C YIR038C
YJL001W YOR157C
YJL001W YPR103W
YJL005W YLR310C
YJL005W YNL098C
YJL005W YNL138W
YJL006C YKL139W
YJL011C YNL151C
YJL013C YOR026W
YJL025W YMR270C
YJL026W YJL026W
YJL030W YOR370C
YJL030W YPR176C
YJL034W YOL031C
YJL034W YOR254C
YJL041W YLR293C
YJL044C YLR262C
YJL053W YOR132W
YJL061W YMR047C
YJL090C YKL108W
YJL092W YJR043C
YJL095W YJL095W
YJL095W YOR231W
YJL095W YPL140C
YJL100W YOR181W
YJL110C YJL110C
YJL110C YJR066W
YJL110C YKR034W
YJL112W YLL001W
YJL124C YJL124C
YJL124C YJR022W
YJL124C YLR438CA
YJL124C YNL147W
YJL125C YNL062C
YJL128C YLR362W
YJL128C YNR031C
YJL137C YJL137C
YJL137C YLR258W
YJL143W YNR017W
YJL157C YLR229C
YJL157C YOR212W
YJL157C YPL256C
YJL173C YML032C
YJL176C YOR290C
YJL194W YKL112W
YJL194W YML065W
YJR002W YNL075W
YJR006W YJR043C
YJR007W YPR041W
YJR022W YLR438CA
YJR022W YNL147W
YJR032W YNL330C
YJR032W YPL240C
YJR043C YJR043C
YJR043C YNL102W
YJR045C YOR232W
YJR050W YJR050W
YJR050W YLR117C
YJR050W YML046W
YJR050W YMR213W
YJR050W YPL213W
YJR052W YLR442C
YJR052W YMR201C
YJR060W YJR060W
YJR060W YKL089W
YJR060W YMR094W
YJR060W YMR168C
YJR060W YNL103W
YJR063W YPR010C
YJR064W YNL148C
YJR066W YKR034W
YJR066W YNL229C
YJR066W YNL314W
YJR086W YOR212W
YJR090C YOL133W
YJR093C YKR002W
YJR093C YNL317W
YJR094C YJR094C
YJR094C YMR139W
YJR099W YKR094C
YJR099W YLL039C
YJR099W YLR167W
YJR104C YJR104C
YJR104C YMR038C
YJR121W YNL315C
YJR139C YJR139C
YKL006CA YKL196C
YKL006CA YLR026C
YKL006CA YLR078C
YKL006CA YLR268W
YKL006CA YOR036W
YKL012W YLR116W
YKL012W YLR117C
YKL013C YKL129C
YKL013C YMR109W
YKL015W YKL015W
YKL016C YML081CA
YKL022C YKL022C
YKL022C YMR001C
YKL028W YKR062W
YKL028W YOL051W
YKL042W YKL042W
YKL042W YNL225C
YKL042W YOL091W
YKL042W YPL124W
YKL045W YNL262W
YKL049C YPL018W
YKL058W YOR194C
YKL072W YOL004W
YKL074C YLR116W
YKL074C YLR117C
YKL074C YMR125W
YKL079W YOR326W
YKL085W YNR001C
YKL109W YOR358W
YKL112W YOR039W
YKL112W YOR061W
YKL117W YPL240C
YKL129C YLR337C
YKL129C YNL298W
YKL129C YOR181W
YKL152C YKL152C
YKL161C YPL089C
YKL172W YOR294W
YKL186C YPL169C
YKL190W YLR433C
YKL196C YKL196C
YKL196C YLR026C
YKL196C YLR078C
YKL196C YLR268W
YKL196C YMR197C
YKL196C YOR036W
YKL203C YMR028W
YKL203C YNL135C
YKL203C YNL229C
YKL203C YPL268W
YKL205W YLR293C
YKL205W YLR335W
YKL205W YOR185C
YKR002W YPL031C
YKR010C YOL006C
YKR034W YKR034W
YKR048C YLR457C
YKR048C YPR119W
YKR055W YPL161C
YKR062W YOL051W
YKR066C YOR065W
YKR080W YKR080W
YKR082W YMR308C
YKR094C YOR124C
YKR101W YML065W
YLL004W YML065W
YLL021W YLR319C
YLL021W YLR362W
YLL021W YNL271C
YLL021W YOR231W
YLL021W YPL140C
YLL026W YLL026W
YLL036C YLL036C
YLL036C YMR213W
YLL036C YPR101W
YLL050C YLL050C
YLL050C YMR092C
YLL060C YLL060C
YLR005W YLR005W
YLR006C YNR031C
YLR014C YLR014C
YLR026C YLR078C
YLR026C YLR268W
YLR026C YMR197C
YLR027C YLR027C
YLR032W YLR032W
YLR035C YMR167W
YLR044C YLR044C
YLR045C YLR045C
YLR045C YML085C
YLR045C YML124C
YLR045C YPL269W
YLR055C YOL148C
YLR078C YLR268W
YLR078C YPL218W
YLR078C YPR181C
YLR079W YPL031C
YLR079W YPL256C
YLR093C YOR106W
YLR102C YMR001C
YLR105C YPL083C
YLR109W YLR109W
YLR109W YMR138W
YLR113W YLR248W
YLR113W YMR172W
YLR117C YMR213W
YLR119W YMR235C
YLR127C YOL133W
YLR131C YNL161W
YLR131C YOR185C
YLR131C YPR086W
YLR148W YLR148W
YLR148W YMR231W
YLR148W YOR106W
YLR167W YOR124C
YLR178C YMR297W
YLR182W YPL153C
YLR182W YPL204W
YLR208W YPR181C
YLR212C YLR212C
YLR212C YNL126W
YLR216C YNL330C
YLR216C YPL240C
YLR226W YPR161C
YLR229C YNL271C
YLR229C YNL298W
YLR229C YOL113W
YLR229C YOR127W
YLR229C YPL115C
YLR229C YPL161C
YLR229C YPL242C
YLR248W YLR248W
YLR256W YLR256W
YLR258W YLR273C
YLR258W YPL031C
YLR259C YOR020C
YLR262C YNL293W
YLR262C YOL112W
YLR263W YLR263W
YLR263W YML016C
YLR263W YOR351C
YLR277C YNL317W
YLR284C YOR180C
YLR288C YOR368W
YLR291C YPR041W
YLR293C YLR335W
YLR293C YLR347C
YLR293C YMR235C
YLR293C YMR308C
YLR293C YNL189W
YLR293C YOL021C
YLR293C YOR160W
YLR309C YLR309C
YLR310C YLR310C
YLR310C YNL098C
YLR310C YOR101W
YLR313C YLR319C
YLR313C YLR362W
YLR313C YOR231W
YLR313C YPL140C
YLR314C YMR055C
YLR319C YLR319C
YLR319C YLR362W
YLR319C YMR117C
YLR319C YNL271C
YLR335W YLR347C
YLR335W YMR308C
YLR335W YNL189W
YLR337C YMR109W
YLR337C YOR181W
YLR347C YML007W
YLR347C YMR047C
YLR347C YNL189W
YLR347C YOR098C
YLR362W YLR362W
YLR378C YOR254C
YLR396C YOR106W
YLR399C YMR227C
YLR419W YMR117C
YLR422W YOL108C
YLR433C YLR433C
YLR438CA YLR438CA
YLR438CA YNL147W
YLR438CA YOR159C
YLR442C YLR442C
YLR442C YML109W
YLR442C YMR273C
YLR442C YNL030W
YLR442C YNL031C
YLR442C YNL216W
YML001W YOL112W
YML001W YOR070C
YML016C YMR311C
YML016C YOL091W
YML016C YOR329C
YML016C YPL074W
YML032C YML032C
YML032C YNL312W
YML049C YMR117C
YML051W YPL248C
YML054C YNR017W
YML065W YNL261W
YML065W YPR162C
YML074C YOR039W
YML074C YOR061W
YML081CA YPR020W
YML085C YNL148C
YML085C YNL223W
YML095C YOL090W
YML095C YPL022W
YML097C YOR089C
YML098W YPR072W
YML099C YML099C
YML099C YMR042W
YML099C YMR043W
YML100W YML100W
YML103C YMR308C
YML109W YNL216W
YML115C YPL050C
YML124C YNL148C
YMR001C YNL102W
YMR017W YOR327C
YMR019W YOL004W
YMR021C YMR021C
YMR032W YNL271C
YMR035W YMR150C
YMR038C YMR038C
YMR039C YPR086W
YMR042W YMR043W
YMR043W YMR043W
YMR043W YNL068C
YMR047C YMR308C
YMR053C YOL004W
YMR055C YOR373W
YMR061W YMR061W
YMR061W YNL317W
YMR061W YOL123W
YMR080C YMR080C
YMR080C YNL112W
YMR080C YOL123W
YMR094W YMR168C
YMR095C YMR096W
YMR096W YMR096W
YMR096W YNL333W
YMR109W YOR181W
YMR117C YMR224C
YMR117C YNL291C
YMR117C YOR177C
YMR117C YOR206W
YMR117C YPR010C
YMR117C YPR145W
YMR138W YNL301C
YMR138W YNR035C
YMR138W YNR050C
YMR138W YOL056W
YMR138W YPL241C
YMR146C YMR146C
YMR146C YOR361C
YMR146C YPR041W
YMR153W YMR308C
YMR159C YMR159C
YMR159C YPL149W
YMR167W YNL082W
YMR167W YOL090W
YMR167W YPL164C
YMR168C YPL018W
YMR168C YPL268W
YMR197C YMR197C
YMR197C YOR106W
YMR198W YPR141C
YMR199W YPL031C
YMR199W YPL049C
YMR201C YNL312W
YMR201C YOL090W
YMR213W YMR213W
YMR224C YMR224C
YMR224C YNL250W
YMR231W YMR231W
YMR239C YMR239C
YMR240C YOR319W
YMR255W YMR255W
YMR255W YOR046C
YMR277W YPR086W
YMR308C YOR098C
YMR309C YNL244C
YMR309C YPL237W
YMR309C YPR041W
YNL007C YNL007C
YNL020C YNL243W
YNL023C YNL135C
YNL025C YPL031C
YNL025C YPL042C
YNL030W YOR244W
YNL031C YOR244W
YNL049C YPR181C
YNL082W YOL090W
YNL088W YNL088W
YNL090W YPL161C
YNL098C YNL098C
YNL102W YNL262W
YNL103W YPL038W
YNL113W YPR010C
YNL113W YPR110C
YNL138W YNL138W
YNL151C YNR003C
YNL161W YNL272C
YNL161W YOL036W
YNL188W YOR257W
YNL188W YPL255W
YNL189W YOR098C
YNL199C YPL075W
YNL216W YPL075W
YNL222W YOR151C
YNL222W YPR086W
YNL225C YNL225C
YNL225C YOL091W
YNL225C YOR373W
YNL229C YNL229C
YNL230C YPL046C
YNL243W YNL243W
YNL251C YPL190C
YNL262W YNL262W
YNL262W YPR175W
YNL271C YOR122C
YNL271C YPR165W
YNL273W YOL006C
YNL289W YPL031C
YNL293W YOR089C
YNL309W YOL004W
YNR003C YPR190C
YNR026C YPL218W
YNR031C YNR031C
YNR064C YOL108C
YOL001W YPL031C
YOL051W YPL248C
YOL061W YOL061W
YOL067C YOL108C
YOL090W YOR033C
YOL090W YPL022W
YOL091W YOL091W
YOL091W YOR177C
YOL091W YOR373W
YOL108C YOR344C
YOL139C YOR276W
YOL144W YPL211W
YOR027W YPL240C
YOR028C YPL046C
YOR070C YOR089C
YOR095C YOR265W
YOR098C YOR160W
YOR101W YOR101W
YOR140W YPL203W
YOR151C YOR210W
YOR151C YPR187W
YOR157C YPR103W
YOR159C YPR182W
YOR177C YOR177C
YOR177C YOR373W
YOR181W YOR181W
YOR181W YPR154W
YOR185C YOR250C
YOR198C YPL255W
YOR210W YPR010C
YOR212W YOR281C
YOR229W YOR229W
YOR229W YOR230W
YOR230W YOR230W
YOR254C YPL094C
YOR265W YOR265W
YOR270C YPR036W
YOR326W YPL269W
YOR332W YOR332W
YOR361C YPR041W
YOR370C YPR176C
YOR373W YOR373W
YPL031C YPL219W
YPL031C YPR025C
YPL042C YPL248C
YPL049C YPL256C
YPL085W YPR181C
YPL116W YPL116W
YPL124W YPL255W
YPL161C YPR165W
YPL218W YPR181C
YPL228W YPL228W
YPL237W YPR041W
YPL240C YPL240C
YPL248C YPL248C
YPL248C YPR086W
YPL269W YPL269W
YPR010C YPR110C
YPR060C YPR060C
YPR175W YPR175W
YPR193C YPR193C
