# Supplementary material for: New insights into protein-protein interaction data lead to increased estimates of the S. cerevisiae interactome size
Source: BMC Bioinformatics. 2010 Dec 21;11:605. doi: 10.1186/1471-2105-11-605 (PMC3023808; doi:10.1186/1471-2105-11-605)
Supplement: Additional file 2 — Datasets and scripts. Additional file 2 is an archive that includes all scripts, distributed under an open source license, as well as all datasets used in this study. [file 1471-2105-11-605-S2.ZIP › sambourg_BMCBioinfo2010/Sources/BIOGRID-ORGANISM-Saccharomyces_cerevisiae-3.0.64.tab.txt]

YFL039C	YBR243C	ACT1	ALG7	ABY1|END7	TUR1	Synthetic Lethality	Davierwala AP (2005)	16155567	4932	4932
YFL039C	YKL052C	ACT1	ASK1	ABY1|END7	N/A	Synthetic Lethality	Davierwala AP (2005)	16155567	4932	4932
YFL039C	YPR105C	ACT1	COG4	ABY1|END7	SEC38|COD1|SGF1	Synthetic Lethality	Davierwala AP (2005)	16155567	4932	4932
YFL039C	YGR175C	ACT1	ERG1	ABY1|END7	N/A	Synthetic Lethality	Davierwala AP (2005)	16155567	4932	4932
YFL039C	YLR060W	ACT1	FRS1	ABY1|END7	N/A	Synthetic Lethality	Davierwala AP (2005)	16155567	4932	4932
YFL039C	YOL133W	ACT1	HRT1	ABY1|END7	RBX1|HRT2|ROC1	Synthetic Lethality	Davierwala AP (2005)	16155567	4932	4932
YFL039C	YER112W	ACT1	LSM4	ABY1|END7	SDB23|USS1	Synthetic Lethality	Davierwala AP (2005)	16155567	4932	4932
YFL039C	YDL148C	ACT1	NOP14	ABY1|END7	UTP2	Synthetic Lethality	Davierwala AP (2005)	16155567	4932	4932
YFL039C	YHR118C	ACT1	ORC6	ABY1|END7	N/A	Synthetic Lethality	Davierwala AP (2005)	16155567	4932	4932
YFL039C	YOR145C	ACT1	PNO1	ABY1|END7	RRP20|DIM2	Synthetic Lethality	Davierwala AP (2005)	16155567	4932	4932
YFL039C	YER171W	ACT1	RAD3	ABY1|END7	REM1	Synthetic Lethality	Davierwala AP (2005)	16155567	4932	4932
YFL039C	YBL020W	ACT1	RFT1	ABY1|END7	N/A	Synthetic Lethality	Davierwala AP (2005)	16155567	4932	4932
YFL039C	YMR061W	ACT1	RNA14	ABY1|END7	N/A	Synthetic Lethality	Davierwala AP (2005)	16155567	4932	4932
YFL039C	YDL111C	ACT1	RRP42	ABY1|END7	N/A	Synthetic Lethality	Davierwala AP (2005)	16155567	4932	4932
YFL039C	YDL153C	ACT1	SAS10	ABY1|END7	UTP3	Synthetic Lethality	Davierwala AP (2005)	16155567	4932	4932
YFL039C	YDR489W	ACT1	SLD5	ABY1|END7	CDC105	Synthetic Lethality	Davierwala AP (2005)	16155567	4932	4932
YFL039C	YDR189W	ACT1	SLY1	ABY1|END7	N/A	Synthetic Lethality	Davierwala AP (2005)	16155567	4932	4932
YFL039C	YNL222W	ACT1	SSU72	ABY1|END7	N/A	Synthetic Lethality	Davierwala AP (2005)	16155567	4932	4932
YFL039C	YMR149W	ACT1	SWP1	ABY1|END7	N/A	Synthetic Lethality	Davierwala AP (2005)	16155567	4932	4932
YFL039C	YGR198W	ACT1	YPP1	ABY1|END7	N/A	Synthetic Lethality	Davierwala AP (2005)	16155567	4932	4932
YFL039C	YHR122W	ACT1	YHR122W	ABY1|END7	N/A	Synthetic Lethality	Davierwala AP (2005)	16155567	4932	4932
YFL039C	YJL097W	ACT1	PHS1	ABY1|END7	N/A	Synthetic Lethality	Davierwala AP (2005)	16155567	4932	4932
YPL051W	YML077W	ARL3	BET5	N/A	N/A	Synthetic Lethality	Davierwala AP (2005)	16155567	4932	4932
YPL051W	YGR120C	ARL3	COG2	N/A	SEC35	Synthetic Lethality	Davierwala AP (2005)	16155567	4932	4932
YPL051W	YOR103C	ARL3	OST2	N/A	N/A	Synthetic Lethality	Davierwala AP (2005)	16155567	4932	4932
YPL051W	YBR254C	ARL3	TRS20	N/A	N/A	Synthetic Lethality	Davierwala AP (2005)	16155567	4932	4932
YDL029W	YBR236C	ARP2	ABD1	ACT2	N/A	Synthetic Lethality	Davierwala AP (2005)	16155567	4932	4932
YDL029W	YDL008W	ARP2	APC11	ACT2	N/A	Synthetic Lethality	Davierwala AP (2005)	16155567	4932	4932
YDL029W	YOL078W	ARP2	AVO1	ACT2	N/A	Synthetic Lethality	Davierwala AP (2005)	16155567	4932	4932
YDL029W	YAR019C	ARP2	CDC15	ACT2	LYT1	Synthetic Lethality	Davierwala AP (2005)	16155567	4932	4932
YDL029W	YMR001C	ARP2	CDC5	ACT2	PKX2|MSD2	Synthetic Lethality	Davierwala AP (2005)	16155567	4932	4932
YDL029W	YGR278W	ARP2	CWC22	ACT2	N/A	Synthetic Lethality	Davierwala AP (2005)	16155567	4932	4932
YDL029W	YOL133W	ARP2	HRT1	ACT2	RBX1|HRT2|ROC1	Synthetic Lethality	Davierwala AP (2005)	16155567	4932	4932
YDL029W	YMR186W	ARP2	HSC82	ACT2	HSP90	Synthetic Lethality	Davierwala AP (2005)	16155567	4932	4932
YDL029W	YLR259C	ARP2	HSP60	ACT2	MIF4|CPN60	Synthetic Lethality	Davierwala AP (2005)	16155567	4932	4932
YDL029W	YOR181W	ARP2	LAS17	ACT2	BEE1	Synthetic Lethality	Davierwala AP (2005)	16155567	4932	4932
YDL029W	YBR142W	ARP2	MAK5	ACT2	N/A	Synthetic Lethality	Davierwala AP (2005)	16155567	4932	4932
YDL029W	YIL046W	ARP2	MET30	ACT2	ZRG11	Synthetic Lethality	Davierwala AP (2005)	16155567	4932	4932
YDL029W	YDL148C	ARP2	NOP14	ACT2	UTP2	Synthetic Lethality	Davierwala AP (2005)	16155567	4932	4932
YDL029W	YOR122C	ARP2	PFY1	ACT2	PRF1	Synthetic Lethality	Davierwala AP (2005)	16155567	4932	4932
YDL029W	YOR281C	ARP2	PLP2	ACT2	N/A	Synthetic Lethality	Davierwala AP (2005)	16155567	4932	4932
YDL029W	YDR235W	ARP2	PRP42	ACT2	MUD16|SNU65	Synthetic Lethality	Davierwala AP (2005)	16155567	4932	4932
YDL029W	YDL030W	ARP2	PRP9	ACT2	N/A	Synthetic Lethality	Davierwala AP (2005)	16155567	4932	4932
YDL029W	YNL002C	ARP2	RLP7	ACT2	RPL7	Synthetic Lethality	Davierwala AP (2005)	16155567	4932	4932
YDL029W	YIR015W	ARP2	RPR2	ACT2	N/A	Synthetic Lethality	Davierwala AP (2005)	16155567	4932	4932
YDL029W	YKL122C	ARP2	SRP21	ACT2	N/A	Synthetic Lethality	Davierwala AP (2005)	16155567	4932	4932
YDL029W	YPR086W	ARP2	SUA7	ACT2	SOH4	Synthetic Lethality	Davierwala AP (2005)	16155567	4932	4932
YDL029W	YML064C	ARP2	TEM1	ACT2	N/A	Synthetic Lethality	Davierwala AP (2005)	16155567	4932	4932
YDL029W	YLR249W	ARP2	YEF3	ACT2	TEF3	Synthetic Lethality	Davierwala AP (2005)	16155567	4932	4932
YDL029W	YGR198W	ARP2	YPP1	ACT2	N/A	Synthetic Lethality	Davierwala AP (2005)	16155567	4932	4932
YER016W	YER172C	BIM1	BRR2	YEB1	SNU246|SLT22|PRP44|RSS1	Synthetic Lethality	Davierwala AP (2005)	16155567	4932	4932
YER016W	YBR135W	BIM1	CKS1	YEB1	N/A	Synthetic Lethality	Davierwala AP (2005)	16155567	4932	4932
YER016W	YBL035C	BIM1	POL12	YEB1	N/A	Synthetic Lethality	Davierwala AP (2005)	16155567	4932	4932
YER016W	YBR088C	BIM1	POL30	YEB1	N/A	Synthetic Lethality	Davierwala AP (2005)	16155567	4932	4932
YER016W	YBR002C	BIM1	RER2	YEB1	N/A	Synthetic Lethality	Davierwala AP (2005)	16155567	4932	4932
YER016W	YNL222W	BIM1	SSU72	YEB1	N/A	Synthetic Lethality	Davierwala AP (2005)	16155567	4932	4932
YER016W	YBL034C	BIM1	STU1	YEB1	N/A	Synthetic Lethality	Davierwala AP (2005)	16155567	4932	4932
YNL271C	YOL077C	BNI1	BRX1	SHE5|PPF3	N/A	Synthetic Lethality	Davierwala AP (2005)	16155567	4932	4932
YNL271C	YAL038W	BNI1	CDC19	SHE5|PPF3	PYK1	Synthetic Lethality	Davierwala AP (2005)	16155567	4932	4932
YNL271C	YIL003W	BNI1	CFD1	SHE5|PPF3	DRE3	Synthetic Lethality	Davierwala AP (2005)	16155567	4932	4932
YNL271C	YPR105C	BNI1	COG4	SHE5|PPF3	SEC38|COD1|SGF1	Synthetic Lethality	Davierwala AP (2005)	16155567	4932	4932
YNL271C	YDL145C	BNI1	COP1	SHE5|PPF3	SEC33|RET1|SOO1	Synthetic Lethality	Davierwala AP (2005)	16155567	4932	4932
YNL271C	YPR183W	BNI1	DPM1	SHE5|PPF3	SED3	Synthetic Lethality	Davierwala AP (2005)	16155567	4932	4932
YNL271C	YLL008W	BNI1	DRS1	SHE5|PPF3	N/A	Synthetic Lethality	Davierwala AP (2005)	16155567	4932	4932
YNL271C	YGR175C	BNI1	ERG1	SHE5|PPF3	N/A	Synthetic Lethality	Davierwala AP (2005)	16155567	4932	4932
YNL271C	YLL035W	BNI1	GRC3	SHE5|PPF3	N/A	Synthetic Lethality	Davierwala AP (2005)	16155567	4932	4932
YNL271C	YDR062W	BNI1	LCB2	SHE5|PPF3	SCS1|TSC1	Synthetic Lethality	Davierwala AP (2005)	16155567	4932	4932
YNL271C	YAL025C	BNI1	MAK16	SHE5|PPF3	N/A	Synthetic Lethality	Davierwala AP (2005)	16155567	4932	4932
YNL271C	YPL126W	BNI1	NAN1	SHE5|PPF3	UTP17	Synthetic Lethality	Davierwala AP (2005)	16155567	4932	4932
YNL271C	YGR103W	BNI1	NOP7	SHE5|PPF3	YPH1	Synthetic Lethality	Davierwala AP (2005)	16155567	4932	4932
YNL271C	YOR122C	BNI1	PFY1	SHE5|PPF3	PRF1	Synthetic Lethality	Davierwala AP (2005)	16155567	4932	4932
YNL271C	YOR281C	BNI1	PLP2	SHE5|PPF3	N/A	Synthetic Lethality	Davierwala AP (2005)	16155567	4932	4932
YNL271C	YNL221C	BNI1	POP1	SHE5|PPF3	N/A	Synthetic Lethality	Davierwala AP (2005)	16155567	4932	4932
YNL271C	YMR314W	BNI1	PRE5	SHE5|PPF3	N/A	Synthetic Lethality	Davierwala AP (2005)	16155567	4932	4932
YNL271C	YBR002C	BNI1	RER2	SHE5|PPF3	N/A	Synthetic Lethality	Davierwala AP (2005)	16155567	4932	4932
YNL271C	YBL020W	BNI1	RFT1	SHE5|PPF3	N/A	Synthetic Lethality	Davierwala AP (2005)	16155567	4932	4932
YNL271C	YGR245C	BNI1	SDA1	SHE5|PPF3	N/A	Synthetic Lethality	Davierwala AP (2005)	16155567	4932	4932
YNL271C	YLR166C	BNI1	SEC10	SHE5|PPF3	N/A	Synthetic Lethality	Davierwala AP (2005)	16155567	4932	4932
YNL271C	YIR022W	BNI1	SEC11	SHE5|PPF3	N/A	Synthetic Lethality	Davierwala AP (2005)	16155567	4932	4932
YNL271C	YGL233W	BNI1	SEC15	SHE5|PPF3	N/A	Synthetic Lethality	Davierwala AP (2005)	16155567	4932	4932
YNL271C	YAR008W	BNI1	SEN34	SHE5|PPF3	FUN4	Synthetic Lethality	Davierwala AP (2005)	16155567	4932	4932
YNL271C	YFL017W-A	BNI1	SMX2	SHE5|PPF3	SNP2|YFL018W-A	Synthetic Lethality	Davierwala AP (2005)	16155567	4932	4932
YNL271C	YPL210C	BNI1	SRP72	SHE5|PPF3	N/A	Synthetic Lethality	Davierwala AP (2005)	16155567	4932	4932
YNL271C	YNL222W	BNI1	SSU72	SHE5|PPF3	N/A	Synthetic Lethality	Davierwala AP (2005)	16155567	4932	4932
YNL271C	YIL078W	BNI1	THS1	SHE5|PPF3	N/A	Synthetic Lethality	Davierwala AP (2005)	16155567	4932	4932
YNL271C	YMR093W	BNI1	UTP15	SHE5|PPF3	N/A	Synthetic Lethality	Davierwala AP (2005)	16155567	4932	4932
YNL271C	YBL004W	BNI1	UTP20	SHE5|PPF3	N/A	Synthetic Lethality	Davierwala AP (2005)	16155567	4932	4932
YNL271C	YGR090W	BNI1	UTP22	SHE5|PPF3	N/A	Synthetic Lethality	Davierwala AP (2005)	16155567	4932	4932
YNL271C	YDR324C	BNI1	UTP4	SHE5|PPF3	N/A	Synthetic Lethality	Davierwala AP (2005)	16155567	4932	4932
YNL271C	YHR196W	BNI1	UTP9	SHE5|PPF3	N/A	Synthetic Lethality	Davierwala AP (2005)	16155567	4932	4932
YNL271C	YNL158W	BNI1	PGA1	SHE5|PPF3	N/A	Synthetic Lethality	Davierwala AP (2005)	16155567	4932	4932
YHR107C	YBR070C	CDC12	ALG14	CLA10|PSL7	N/A	Synthetic Lethality	Davierwala AP (2005)	16155567	4932	4932
YHR107C	YDL008W	CDC12	APC11	CLA10|PSL7	N/A	Synthetic Lethality	Davierwala AP (2005)	16155567	4932	4932
YHR107C	YAR019C	CDC12	CDC15	CLA10|PSL7	LYT1	Synthetic Lethality	Davierwala AP (2005)	16155567	4932	4932
YHR107C	YDL164C	CDC12	CDC9	CLA10|PSL7	MMS8	Synthetic Lethality	Davierwala AP (2005)	16155567	4932	4932
YHR107C	YLR459W	CDC12	GAB1	CLA10|PSL7	CDC91	Synthetic Lethality	Davierwala AP (2005)	16155567	4932	4932
YHR107C	YDR141C	CDC12	DOP1	CLA10|PSL7	N/A	Synthetic Lethality	Davierwala AP (2005)	16155567	4932	4932
YHR107C	YJR017C	CDC12	ESS1	CLA10|PSL7	PIN1|PTF1	Synthetic Lethality	Davierwala AP (2005)	16155567	4932	4932
YHR107C	YHR188C	CDC12	GPI16	CLA10|PSL7	N/A	Synthetic Lethality	Davierwala AP (2005)	16155567	4932	4932
YHR107C	YOL133W	CDC12	HRT1	CLA10|PSL7	RBX1|HRT2|ROC1	Synthetic Lethality	Davierwala AP (2005)	16155567	4932	4932
YHR107C	YOR181W	CDC12	LAS17	CLA10|PSL7	BEE1	Synthetic Lethality	Davierwala AP (2005)	16155567	4932	4932
YHR107C	YDR062W	CDC12	LCB2	CLA10|PSL7	SCS1|TSC1	Synthetic Lethality	Davierwala AP (2005)	16155567	4932	4932
YHR107C	YBR136W	CDC12	MEC1	CLA10|PSL7	ESR1|SAD3	Synthetic Lethality	Davierwala AP (2005)	16155567	4932	4932
YHR107C	YGR264C	CDC12	MES1	CLA10|PSL7	N/A	Synthetic Lethality	Davierwala AP (2005)	16155567	4932	4932
YHR107C	YPL082C	CDC12	MOT1	CLA10|PSL7	LPF4|BUR3	Synthetic Lethality	Davierwala AP (2005)	16155567	4932	4932
YHR107C	YLR002C	CDC12	NOC3	CLA10|PSL7	N/A	Synthetic Lethality	Davierwala AP (2005)	16155567	4932	4932
YHR107C	YJL039C	CDC12	NUP192	CLA10|PSL7	N/A	Synthetic Lethality	Davierwala AP (2005)	16155567	4932	4932
YHR107C	YJR042W	CDC12	NUP85	CLA10|PSL7	RAT9	Synthetic Lethality	Davierwala AP (2005)	16155567	4932	4932
YHR107C	YHR118C	CDC12	ORC6	CLA10|PSL7	N/A	Synthetic Lethality	Davierwala AP (2005)	16155567	4932	4932
YHR107C	YLR008C	CDC12	PAM18	CLA10|PSL7	TIM14	Synthetic Lethality	Davierwala AP (2005)	16155567	4932	4932
YHR107C	YIR006C	CDC12	PAN1	CLA10|PSL7	MIP3|MDP3|DIM2	Synthetic Lethality	Davierwala AP (2005)	16155567	4932	4932
YHR107C	YOR122C	CDC12	PFY1	CLA10|PSL7	PRF1	Synthetic Lethality	Davierwala AP (2005)	16155567	4932	4932
YHR107C	YER023W	CDC12	PRO3	CLA10|PSL7	ORE2	Synthetic Lethality	Davierwala AP (2005)	16155567	4932	4932
YHR107C	YDL043C	CDC12	PRP11	CLA10|PSL7	RNA11	Synthetic Lethality	Davierwala AP (2005)	16155567	4932	4932
YHR107C	YDL030W	CDC12	PRP9	CLA10|PSL7	N/A	Synthetic Lethality	Davierwala AP (2005)	16155567	4932	4932
YHR107C	YJL072C	CDC12	PSF2	CLA10|PSL7	CDC102	Synthetic Lethality	Davierwala AP (2005)	16155567	4932	4932
YHR107C	YLR196W	CDC12	PWP1	CLA10|PSL7	N/A	Synthetic Lethality	Davierwala AP (2005)	16155567	4932	4932
YHR107C	YGR280C	CDC12	PXR1	CLA10|PSL7	GNO1	Synthetic Lethality	Davierwala AP (2005)	16155567	4932	4932
YHR107C	YBR049C	CDC12	REB1	CLA10|PSL7	GRF2	Synthetic Lethality	Davierwala AP (2005)	16155567	4932	4932
YHR107C	YBR002C	CDC12	RER2	CLA10|PSL7	N/A	Synthetic Lethality	Davierwala AP (2005)	16155567	4932	4932
YHR107C	YBR192W	CDC12	RIM2	CLA10|PSL7	PYT1	Synthetic Lethality	Davierwala AP (2005)	16155567	4932	4932
YHR107C	YLR167W	CDC12	RPS31	CLA10|PSL7	RPS37|UBI3	Synthetic Lethality	Davierwala AP (2005)	16155567	4932	4932
YHR107C	YNL272C	CDC12	SEC2	CLA10|PSL7	N/A	Synthetic Lethality	Davierwala AP (2005)	16155567	4932	4932
YHR107C	YER008C	CDC12	SEC3	CLA10|PSL7	PSL1	Synthetic Lethality	Davierwala AP (2005)	16155567	4932	4932
YHR107C	YNL222W	CDC12	SSU72	CLA10|PSL7	N/A	Synthetic Lethality	Davierwala AP (2005)	16155567	4932	4932
YHR107C	YCR042C	CDC12	TAF2	CLA10|PSL7	TAF150|TSM1	Synthetic Lethality	Davierwala AP (2005)	16155567	4932	4932
YHR107C	YLR010C	CDC12	TEN1	CLA10|PSL7	N/A	Synthetic Lethality	Davierwala AP (2005)	16155567	4932	4932
YHR107C	YKL035W	CDC12	UGP1	CLA10|PSL7	N/A	Synthetic Lethality	Davierwala AP (2005)	16155567	4932	4932
YHR107C	YDR324C	CDC12	UTP4	CLA10|PSL7	N/A	Synthetic Lethality	Davierwala AP (2005)	16155567	4932	4932
YHR107C	YDR449C	CDC12	UTP6	CLA10|PSL7	N/A	Synthetic Lethality	Davierwala AP (2005)	16155567	4932	4932
YHR107C	YHR196W	CDC12	UTP9	CLA10|PSL7	N/A	Synthetic Lethality	Davierwala AP (2005)	16155567	4932	4932
YHR107C	YDR267C	CDC12	CIA1	CLA10|PSL7	N/A	Synthetic Lethality	Davierwala AP (2005)	16155567	4932	4932
YHR107C	YGL245W	CDC12	GUS1	CLA10|PSL7	GSN1	Synthetic Lethality	Davierwala AP (2005)	16155567	4932	4932
YHR107C	YML125C	CDC12	PGA3	CLA10|PSL7	N/A	Synthetic Lethality	Davierwala AP (2005)	16155567	4932	4932
YHR107C	YOL022C	CDC12	TSR4	CLA10|PSL7	N/A	Synthetic Lethality	Davierwala AP (2005)	16155567	4932	4932
YHR107C	YGR211W	CDC12	ZPR1	CLA10|PSL7	N/A	Synthetic Lethality	Davierwala AP (2005)	16155567	4932	4932
YDR364C	YBR135W	CDC40	CKS1	SLU4|PRP17|SLT15	N/A	Synthetic Lethality	Davierwala AP (2005)	16155567	4932	4932
YDR364C	YDR373W	CDC40	FRQ1	SLU4|PRP17|SLT15	N/A	Synthetic Lethality	Davierwala AP (2005)	16155567	4932	4932
YDR364C	YGL142C	CDC40	GPI10	SLU4|PRP17|SLT15	N/A	Synthetic Lethality	Davierwala AP (2005)	16155567	4932	4932
YDR364C	YJL091C	CDC40	GWT1	SLU4|PRP17|SLT15	N/A	Synthetic Lethality	Davierwala AP (2005)	16155567	4932	4932
YDR364C	YLR259C	CDC40	HSP60	SLU4|PRP17|SLT15	MIF4|CPN60	Synthetic Lethality	Davierwala AP (2005)	16155567	4932	4932
YDR364C	YLR347C	CDC40	KAP95	SLU4|PRP17|SLT15	RSL1	Synthetic Lethality	Davierwala AP (2005)	16155567	4932	4932
YDR364C	YKR086W	CDC40	PRP16	SLU4|PRP17|SLT15	N/A	Synthetic Lethality	Davierwala AP (2005)	16155567	4932	4932
YDR364C	YMR268C	CDC40	PRP24	SLU4|PRP17|SLT15	N/A	Synthetic Lethality	Davierwala AP (2005)	16155567	4932	4932
YDR364C	YGR075C	CDC40	PRP38	SLU4|PRP17|SLT15	N/A	Synthetic Lethality	Davierwala AP (2005)	16155567	4932	4932
YDR364C	YJL072C	CDC40	PSF2	SLU4|PRP17|SLT15	CDC102	Synthetic Lethality	Davierwala AP (2005)	16155567	4932	4932
YDR364C	YNL312W	CDC40	RFA2	SLU4|PRP17|SLT15	RPA2|BUF1	Synthetic Lethality	Davierwala AP (2005)	16155567	4932	4932
YDR364C	YOR077W	CDC40	RTS2	SLU4|PRP17|SLT15	N/A	Synthetic Lethality	Davierwala AP (2005)	16155567	4932	4932
YDR364C	YER093C	CDC40	TSC11	SLU4|PRP17|SLT15	AVO3	Synthetic Lethality	Davierwala AP (2005)	16155567	4932	4932
YDR364C	YGL047W	CDC40	ALG13	SLU4|PRP17|SLT15	N/A	Synthetic Lethality	Davierwala AP (2005)	16155567	4932	4932
YLR229C	YDL008W	CDC42	APC11	N/A	N/A	Synthetic Lethality	Davierwala AP (2005)	16155567	4932	4932
YLR229C	YDL031W	CDC42	DBP10	N/A	N/A	Synthetic Lethality	Davierwala AP (2005)	16155567	4932	4932
YLR229C	YDL045C	CDC42	FAD1	N/A	N/A	Synthetic Lethality	Davierwala AP (2005)	16155567	4932	4932
YLR229C	YOL133W	CDC42	HRT1	N/A	RBX1|HRT2|ROC1	Synthetic Lethality	Davierwala AP (2005)	16155567	4932	4932
YLR229C	YMR186W	CDC42	HSC82	N/A	HSP90	Synthetic Lethality	Davierwala AP (2005)	16155567	4932	4932
YLR229C	YPR110C	CDC42	RPC40	N/A	RPC5	Synthetic Lethality	Davierwala AP (2005)	16155567	4932	4932
YLR229C	YML091C	CDC42	RPM2	N/A	N/A	Synthetic Lethality	Davierwala AP (2005)	16155567	4932	4932
YLR229C	YER008C	CDC42	SEC3	N/A	PSL1	Synthetic Lethality	Davierwala AP (2005)	16155567	4932	4932
YLR229C	YDL047W	CDC42	SIT4	N/A	LGN4	Synthetic Lethality	Davierwala AP (2005)	16155567	4932	4932
YMR048W	YJL090C	CSM3	DPB11	N/A	N/A	Synthetic Lethality	Davierwala AP (2005)	16155567	4932	4932
YMR048W	YNL221C	CSM3	POP1	N/A	N/A	Synthetic Lethality	Davierwala AP (2005)	16155567	4932	4932
YMR048W	YNL312W	CSM3	RFA2	N/A	RPA2|BUF1	Synthetic Lethality	Davierwala AP (2005)	16155567	4932	4932
YMR048W	YDL007W	CSM3	RPT2	N/A	YTA5|YHS4	Synthetic Lethality	Davierwala AP (2005)	16155567	4932	4932
YDL031W	YDL132W	DBP10	CDC53	N/A	N/A	Synthetic Lethality	Davierwala AP (2005)	16155567	4932	4932
YDL031W	YEL055C	DBP10	POL5	N/A	N/A	Synthetic Lethality	Davierwala AP (2005)	16155567	4932	4932
YHR007C	YBL084C	ERG11	CDC27	CYP51	APC3|SNB1	Synthetic Lethality	Davierwala AP (2005)	16155567	4932	4932
YHR007C	YDR168W	ERG11	CDC37	CYP51	SMO1	Synthetic Lethality	Davierwala AP (2005)	16155567	4932	4932
YHR007C	YLR459W	ERG11	GAB1	CYP51	CDC91	Synthetic Lethality	Davierwala AP (2005)	16155567	4932	4932
YHR007C	YDR141C	ERG11	DOP1	CYP51	N/A	Synthetic Lethality	Davierwala AP (2005)	16155567	4932	4932
YHR007C	YLL018C	ERG11	DPS1	CYP51	N/A	Synthetic Lethality	Davierwala AP (2005)	16155567	4932	4932
YHR007C	YLL008W	ERG11	DRS1	CYP51	N/A	Synthetic Lethality	Davierwala AP (2005)	16155567	4932	4932
YHR007C	YMR128W	ERG11	ECM16	CYP51	DHR1	Synthetic Lethality	Davierwala AP (2005)	16155567	4932	4932
YHR007C	YHR072W	ERG11	ERG7	CYP51	N/A	Synthetic Lethality	Davierwala AP (2005)	16155567	4932	4932
YHR007C	YDL207W	ERG11	GLE1	CYP51	RSS1|BRR3	Synthetic Lethality	Davierwala AP (2005)	16155567	4932	4932
YHR007C	YHR188C	ERG11	GPI16	CYP51	N/A	Synthetic Lethality	Davierwala AP (2005)	16155567	4932	4932
YHR007C	YPL076W	ERG11	GPI2	CYP51	GCR4	Synthetic Lethality	Davierwala AP (2005)	16155567	4932	4932
YHR007C	YHR085W	ERG11	IPI1	CYP51	N/A	Synthetic Lethality	Davierwala AP (2005)	16155567	4932	4932
YHR007C	YER112W	ERG11	LSM4	CYP51	SDB23|USS1	Synthetic Lethality	Davierwala AP (2005)	16155567	4932	4932
YHR007C	YIL106W	ERG11	MOB1	CYP51	N/A	Synthetic Lethality	Davierwala AP (2005)	16155567	4932	4932
YHR007C	YNR043W	ERG11	MVD1	CYP51	ERG19	Synthetic Lethality	Davierwala AP (2005)	16155567	4932	4932
YHR007C	YHR042W	ERG11	NCP1	CYP51	CPR1	Synthetic Lethality	Davierwala AP (2005)	16155567	4932	4932
YHR007C	YLR002C	ERG11	NOC3	CYP51	N/A	Synthetic Lethality	Davierwala AP (2005)	16155567	4932	4932
YHR007C	YNL061W	ERG11	NOP2	CYP51	YNA1	Synthetic Lethality	Davierwala AP (2005)	16155567	4932	4932
YHR007C	YOL144W	ERG11	NOP8	CYP51	N/A	Synthetic Lethality	Davierwala AP (2005)	16155567	4932	4932
YHR007C	YER006W	ERG11	NUG1	CYP51	N/A	Synthetic Lethality	Davierwala AP (2005)	16155567	4932	4932
YHR007C	YOR122C	ERG11	PFY1	CYP51	PRF1	Synthetic Lethality	Davierwala AP (2005)	16155567	4932	4932
YHR007C	YOR281C	ERG11	PLP2	CYP51	N/A	Synthetic Lethality	Davierwala AP (2005)	16155567	4932	4932
YHR007C	YBR088C	ERG11	POL30	CYP51	N/A	Synthetic Lethality	Davierwala AP (2005)	16155567	4932	4932
YHR007C	YNL221C	ERG11	POP1	CYP51	N/A	Synthetic Lethality	Davierwala AP (2005)	16155567	4932	4932
YHR007C	YBR257W	ERG11	POP4	CYP51	N/A	Synthetic Lethality	Davierwala AP (2005)	16155567	4932	4932
YHR007C	YLR196W	ERG11	PWP1	CYP51	N/A	Synthetic Lethality	Davierwala AP (2005)	16155567	4932	4932
YHR007C	YGR280C	ERG11	PXR1	CYP51	GNO1	Synthetic Lethality	Davierwala AP (2005)	16155567	4932	4932
YHR007C	YBR002C	ERG11	RER2	CYP51	N/A	Synthetic Lethality	Davierwala AP (2005)	16155567	4932	4932
YHR007C	YMR235C	ERG11	RNA1	CYP51	N/A	Synthetic Lethality	Davierwala AP (2005)	16155567	4932	4932
YHR007C	YDR045C	ERG11	RPC11	CYP51	N/A	Synthetic Lethality	Davierwala AP (2005)	16155567	4932	4932
YHR007C	YJL011C	ERG11	RPC17	CYP51	N/A	Synthetic Lethality	Davierwala AP (2005)	16155567	4932	4932
YHR007C	YNL151C	ERG11	RPC31	CYP51	RPC8|ACP2	Synthetic Lethality	Davierwala AP (2005)	16155567	4932	4932
YHR007C	YDL150W	ERG11	RPC53	CYP51	RPC4	Synthetic Lethality	Davierwala AP (2005)	16155567	4932	4932
YHR007C	YKL082C	ERG11	RRP14	CYP51	N/A	Synthetic Lethality	Davierwala AP (2005)	16155567	4932	4932
YHR007C	YNL272C	ERG11	SEC2	CYP51	N/A	Synthetic Lethality	Davierwala AP (2005)	16155567	4932	4932
YHR007C	YLR147C	ERG11	SMD3	CYP51	SLT16	Synthetic Lethality	Davierwala AP (2005)	16155567	4932	4932
YHR007C	YBR253W	ERG11	SRB6	CYP51	MED22	Synthetic Lethality	Davierwala AP (2005)	16155567	4932	4932
YHR007C	YKL122C	ERG11	SRP21	CYP51	N/A	Synthetic Lethality	Davierwala AP (2005)	16155567	4932	4932
YHR007C	YMR227C	ERG11	TAF7	CYP51	TAF67	Synthetic Lethality	Davierwala AP (2005)	16155567	4932	4932
YHR007C	YNL131W	ERG11	TOM22	CYP51	MOM22|MAS22|MAS17	Synthetic Lethality	Davierwala AP (2005)	16155567	4932	4932
YHR007C	YHR070W	ERG11	TRM5	CYP51	N/A	Synthetic Lethality	Davierwala AP (2005)	16155567	4932	4932
YHR007C	YKL099C	ERG11	UTP11	CYP51	N/A	Synthetic Lethality	Davierwala AP (2005)	16155567	4932	4932
YHR007C	YML125C	ERG11	PGA3	CYP51	N/A	Synthetic Lethality	Davierwala AP (2005)	16155567	4932	4932
YHR007C	YNL158W	ERG11	PGA1	CYP51	N/A	Synthetic Lethality	Davierwala AP (2005)	16155567	4932	4932
YHR007C	YNL247W	ERG11	YNL247W	CYP51	N/A	Synthetic Lethality	Davierwala AP (2005)	16155567	4932	4932
YHR007C	YGR211W	ERG11	ZPR1	CYP51	N/A	Synthetic Lethality	Davierwala AP (2005)	16155567	4932	4932
YBR102C	YKR068C	EXO84	BET3	USA3	N/A	Synthetic Lethality	Davierwala AP (2005)	16155567	4932	4932
YBR102C	YBR135W	EXO84	CKS1	USA3	N/A	Synthetic Lethality	Davierwala AP (2005)	16155567	4932	4932
YBR102C	YIL046W	EXO84	MET30	USA3	ZRG11	Synthetic Lethality	Davierwala AP (2005)	16155567	4932	4932
YBR102C	YOR122C	EXO84	PFY1	USA3	PRF1	Synthetic Lethality	Davierwala AP (2005)	16155567	4932	4932
YBR102C	YBR088C	EXO84	POL30	USA3	N/A	Synthetic Lethality	Davierwala AP (2005)	16155567	4932	4932
YBR102C	YDR164C	EXO84	SEC1	USA3	N/A	Synthetic Lethality	Davierwala AP (2005)	16155567	4932	4932
YBR102C	YMR149W	EXO84	SWP1	USA3	N/A	Synthetic Lethality	Davierwala AP (2005)	16155567	4932	4932
YBR102C	YJR141W	EXO84	YJR141W	USA3	N/A	Synthetic Lethality	Davierwala AP (2005)	16155567	4932	4932
YNL322C	YBR002C	KRE1	RER2	N/A	N/A	Synthetic Lethality	Davierwala AP (2005)	16155567	4932	4932
YNL322C	YNL272C	KRE1	SEC2	N/A	N/A	Synthetic Lethality	Davierwala AP (2005)	16155567	4932	4932
YNL322C	YDR166C	KRE1	SEC5	N/A	N/A	Synthetic Lethality	Davierwala AP (2005)	16155567	4932	4932
YNL322C	YKL035W	KRE1	UGP1	N/A	N/A	Synthetic Lethality	Davierwala AP (2005)	16155567	4932	4932
YNL322C	YHR090C	KRE1	YNG2	N/A	EAF4|NBN1	Synthetic Lethality	Davierwala AP (2005)	16155567	4932	4932
YKL205W	YAL033W	LOS1	POP5	N/A	FUN53	Synthetic Lethality	Davierwala AP (2005)	16155567	4932	4932
YKL205W	YPL011C	LOS1	TAF3	N/A	TAF47	Synthetic Lethality	Davierwala AP (2005)	16155567	4932	4932
YHR081W	YER168C	LRP1	CCA1	RRP47	TNT1	Synthetic Lethality	Davierwala AP (2005)	16155567	4932	4932
YHR081W	YBR029C	LRP1	CDS1	RRP47	CDG1	Synthetic Lethality	Davierwala AP (2005)	16155567	4932	4932
YHR081W	YGR278W	LRP1	CWC22	RRP47	N/A	Synthetic Lethality	Davierwala AP (2005)	16155567	4932	4932
YHR081W	YLL008W	LRP1	DRS1	RRP47	N/A	Synthetic Lethality	Davierwala AP (2005)	16155567	4932	4932
YHR081W	YER127W	LRP1	LCP5	RRP47	N/A	Synthetic Lethality	Davierwala AP (2005)	16155567	4932	4932
YHR081W	YOR206W	LRP1	NOC2	RRP47	N/A	Synthetic Lethality	Davierwala AP (2005)	16155567	4932	4932
YHR081W	YGR103W	LRP1	NOP7	RRP47	YPH1	Synthetic Lethality	Davierwala AP (2005)	16155567	4932	4932
YHR081W	YBR088C	LRP1	POL30	RRP47	N/A	Synthetic Lethality	Davierwala AP (2005)	16155567	4932	4932
YHR081W	YEL055C	LRP1	POL5	RRP47	N/A	Synthetic Lethality	Davierwala AP (2005)	16155567	4932	4932
YHR081W	YER023W	LRP1	PRO3	RRP47	ORE2	Synthetic Lethality	Davierwala AP (2005)	16155567	4932	4932
YHR081W	YPL151C	LRP1	PRP46	RRP47	NTC50	Synthetic Lethality	Davierwala AP (2005)	16155567	4932	4932
YHR081W	YLR196W	LRP1	PWP1	RRP47	N/A	Synthetic Lethality	Davierwala AP (2005)	16155567	4932	4932
YHR081W	YMR061W	LRP1	RNA14	RRP47	N/A	Synthetic Lethality	Davierwala AP (2005)	16155567	4932	4932
YHR081W	YML127W	LRP1	RSC9	RRP47	N/A	Synthetic Lethality	Davierwala AP (2005)	16155567	4932	4932
YHR081W	YBR080C	LRP1	SEC18	RRP47	ANU4	Synthetic Lethality	Davierwala AP (2005)	16155567	4932	4932
YHR081W	YLR275W	LRP1	SMD2	RRP47	N/A	Synthetic Lethality	Davierwala AP (2005)	16155567	4932	4932
YHR081W	YLR147C	LRP1	SMD3	RRP47	SLT16	Synthetic Lethality	Davierwala AP (2005)	16155567	4932	4932
YHR081W	YGR099W	LRP1	TEL2	RRP47	N/A	Synthetic Lethality	Davierwala AP (2005)	16155567	4932	4932
YHR081W	YGR005C	LRP1	TFG2	RRP47	N/A	Synthetic Lethality	Davierwala AP (2005)	16155567	4932	4932
YHR081W	YHR070W	LRP1	TRM5	RRP47	N/A	Synthetic Lethality	Davierwala AP (2005)	16155567	4932	4932
YHR081W	YJR041C	LRP1	URB2	RRP47	NPA2	Synthetic Lethality	Davierwala AP (2005)	16155567	4932	4932
YHR081W	YKL099C	LRP1	UTP11	RRP47	N/A	Synthetic Lethality	Davierwala AP (2005)	16155567	4932	4932
YHR081W	YDR324C	LRP1	UTP4	RRP47	N/A	Synthetic Lethality	Davierwala AP (2005)	16155567	4932	4932
YHR081W	YHR090C	LRP1	YNG2	RRP47	EAF4|NBN1	Synthetic Lethality	Davierwala AP (2005)	16155567	4932	4932
YHR081W	YNR054C	LRP1	ESF2	RRP47	ABT1	Synthetic Lethality	Davierwala AP (2005)	16155567	4932	4932
YHR081W	YOR004W	LRP1	UTP23	RRP47	N/A	Synthetic Lethality	Davierwala AP (2005)	16155567	4932	4932
YCL061C	YPR019W	MRC1	MCM4	YCL060C	HCD21|CDC54	Synthetic Lethality	Davierwala AP (2005)	16155567	4932	4932
YCL061C	YJL090C	MRC1	DPB11	YCL060C	N/A	Synthetic Lethality	Davierwala AP (2005)	16155567	4932	4932
YCL061C	YHR023W	MRC1	MYO1	YCL060C	N/A	Synthetic Lethality	Davierwala AP (2005)	16155567	4932	4932
YCL061C	YBR088C	MRC1	POL30	YCL060C	N/A	Synthetic Lethality	Davierwala AP (2005)	16155567	4932	4932
YCL061C	YDR489W	MRC1	SLD5	YCL060C	CDC105	Synthetic Lethality	Davierwala AP (2005)	16155567	4932	4932
YPL211W	YBR236C	NIP7	ABD1	N/A	N/A	Synthetic Lethality	Davierwala AP (2005)	16155567	4932	4932
YPL211W	YDL008W	NIP7	APC11	N/A	N/A	Synthetic Lethality	Davierwala AP (2005)	16155567	4932	4932
YPL211W	YKR068C	NIP7	BET3	N/A	N/A	Synthetic Lethality	Davierwala AP (2005)	16155567	4932	4932
YPL211W	YER168C	NIP7	CCA1	N/A	TNT1	Synthetic Lethality	Davierwala AP (2005)	16155567	4932	4932
YPL211W	YKL022C	NIP7	CDC16	N/A	N/A	Synthetic Lethality	Davierwala AP (2005)	16155567	4932	4932
YPL211W	YLR115W	NIP7	CFT2	N/A	YDH1	Synthetic Lethality	Davierwala AP (2005)	16155567	4932	4932
YPL211W	YBR135W	NIP7	CKS1	N/A	N/A	Synthetic Lethality	Davierwala AP (2005)	16155567	4932	4932
YPL211W	YGR278W	NIP7	CWC22	N/A	N/A	Synthetic Lethality	Davierwala AP (2005)	16155567	4932	4932
YPL211W	YHR174W	NIP7	ENO2	N/A	N/A	Synthetic Lethality	Davierwala AP (2005)	16155567	4932	4932
YPL211W	YLR100W	NIP7	ERG27	N/A	N/A	Synthetic Lethality	Davierwala AP (2005)	16155567	4932	4932
YPL211W	YBR102C	NIP7	EXO84	N/A	USA3	Synthetic Lethality	Davierwala AP (2005)	16155567	4932	4932
YPL211W	YGR002C	NIP7	SWC4	N/A	GOD1|EAF2	Synthetic Lethality	Davierwala AP (2005)	16155567	4932	4932
YPL211W	YKL165C	NIP7	MCD4	N/A	SSU21|ZRG16|FSR2	Synthetic Lethality	Davierwala AP (2005)	16155567	4932	4932
YPL211W	YNR043W	NIP7	MVD1	N/A	ERG19	Synthetic Lethality	Davierwala AP (2005)	16155567	4932	4932
YPL211W	YMR076C	NIP7	PDS5	N/A	N/A	Synthetic Lethality	Davierwala AP (2005)	16155567	4932	4932
YPL211W	YBL035C	NIP7	POL12	N/A	N/A	Synthetic Lethality	Davierwala AP (2005)	16155567	4932	4932
YPL211W	YBR088C	NIP7	POL30	N/A	N/A	Synthetic Lethality	Davierwala AP (2005)	16155567	4932	4932
YPL211W	YEL055C	NIP7	POL5	N/A	N/A	Synthetic Lethality	Davierwala AP (2005)	16155567	4932	4932
YPL211W	YER023W	NIP7	PRO3	N/A	ORE2	Synthetic Lethality	Davierwala AP (2005)	16155567	4932	4932
YPL211W	YKR086W	NIP7	PRP16	N/A	N/A	Synthetic Lethality	Davierwala AP (2005)	16155567	4932	4932
YPL211W	YMR268C	NIP7	PRP24	N/A	N/A	Synthetic Lethality	Davierwala AP (2005)	16155567	4932	4932
YPL211W	YER171W	NIP7	RAD3	N/A	REM1	Synthetic Lethality	Davierwala AP (2005)	16155567	4932	4932
YPL211W	YBR192W	NIP7	RIM2	N/A	PYT1	Synthetic Lethality	Davierwala AP (2005)	16155567	4932	4932
YPL211W	YLL034C	NIP7	RIX7	N/A	N/A	Synthetic Lethality	Davierwala AP (2005)	16155567	4932	4932
YPL211W	YMR061W	NIP7	RNA14	N/A	N/A	Synthetic Lethality	Davierwala AP (2005)	16155567	4932	4932
YPL211W	YGL044C	NIP7	RNA15	N/A	N/A	Synthetic Lethality	Davierwala AP (2005)	16155567	4932	4932
YPL211W	YKL180W	NIP7	RPL17A	N/A	RPL17	Synthetic Lethality	Davierwala AP (2005)	16155567	4932	4932
YPL211W	YML127W	NIP7	RSC9	N/A	N/A	Synthetic Lethality	Davierwala AP (2005)	16155567	4932	4932
YPL211W	YKL108W	NIP7	SLD2	N/A	DRC1	Synthetic Lethality	Davierwala AP (2005)	16155567	4932	4932
YPL211W	YBR253W	NIP7	SRB6	N/A	MED22	Synthetic Lethality	Davierwala AP (2005)	16155567	4932	4932
YPL211W	YDR311W	NIP7	TFB1	N/A	N/A	Synthetic Lethality	Davierwala AP (2005)	16155567	4932	4932
YPL211W	YPL063W	NIP7	TIM50	N/A	N/A	Synthetic Lethality	Davierwala AP (2005)	16155567	4932	4932
YPL211W	YGR172C	NIP7	YIP1	N/A	N/A	Synthetic Lethality	Davierwala AP (2005)	16155567	4932	4932
YDL014W	YDL008W	NOP1	APC11	LOT3	N/A	Synthetic Lethality	Davierwala AP (2005)	16155567	4932	4932
YDL014W	YKR068C	NOP1	BET3	LOT3	N/A	Synthetic Lethality	Davierwala AP (2005)	16155567	4932	4932
YDL014W	YGR278W	NOP1	CWC22	LOT3	N/A	Synthetic Lethality	Davierwala AP (2005)	16155567	4932	4932
YDL014W	YDR052C	NOP1	DBF4	LOT3	DNA52|LSD7	Synthetic Lethality	Davierwala AP (2005)	16155567	4932	4932
YDL014W	YKL078W	NOP1	DHR2	LOT3	N/A	Synthetic Lethality	Davierwala AP (2005)	16155567	4932	4932
YDL014W	YGR060W	NOP1	ERG25	LOT3	N/A	Synthetic Lethality	Davierwala AP (2005)	16155567	4932	4932
YDL014W	YDR302W	NOP1	GPI11	LOT3	N/A	Synthetic Lethality	Davierwala AP (2005)	16155567	4932	4932
YDL014W	YPR169W	NOP1	JIP5	LOT3	N/A	Synthetic Lethality	Davierwala AP (2005)	16155567	4932	4932
YDL014W	YER127W	NOP1	LCP5	LOT3	N/A	Synthetic Lethality	Davierwala AP (2005)	16155567	4932	4932
YDL014W	YLR163C	NOP1	MAS1	LOT3	MIF1	Synthetic Lethality	Davierwala AP (2005)	16155567	4932	4932
YDL014W	YIL046W	NOP1	MET30	LOT3	ZRG11	Synthetic Lethality	Davierwala AP (2005)	16155567	4932	4932
YDL014W	YDR208W	NOP1	MSS4	LOT3	N/A	Synthetic Lethality	Davierwala AP (2005)	16155567	4932	4932
YDL014W	YOL144W	NOP1	NOP8	LOT3	N/A	Synthetic Lethality	Davierwala AP (2005)	16155567	4932	4932
YDL014W	YBR170C	NOP1	NPL4	LOT3	HRD4	Synthetic Lethality	Davierwala AP (2005)	16155567	4932	4932
YDL014W	YKR086W	NOP1	PRP16	LOT3	N/A	Synthetic Lethality	Davierwala AP (2005)	16155567	4932	4932
YDL014W	YDR243C	NOP1	PRP28	LOT3	N/A	Synthetic Lethality	Davierwala AP (2005)	16155567	4932	4932
YDL014W	YGR075C	NOP1	PRP38	LOT3	N/A	Synthetic Lethality	Davierwala AP (2005)	16155567	4932	4932
YDL014W	YER171W	NOP1	RAD3	LOT3	REM1	Synthetic Lethality	Davierwala AP (2005)	16155567	4932	4932
YDL014W	YNL312W	NOP1	RFA2	LOT3	RPA2|BUF1	Synthetic Lethality	Davierwala AP (2005)	16155567	4932	4932
YDL014W	YNL290W	NOP1	RFC3	LOT3	N/A	Synthetic Lethality	Davierwala AP (2005)	16155567	4932	4932
YDL014W	YOR095C	NOP1	RKI1	LOT3	N/A	Synthetic Lethality	Davierwala AP (2005)	16155567	4932	4932
YDL014W	YKL180W	NOP1	RPL17A	LOT3	RPL17	Synthetic Lethality	Davierwala AP (2005)	16155567	4932	4932
YDL014W	YDL153C	NOP1	SAS10	LOT3	UTP3	Synthetic Lethality	Davierwala AP (2005)	16155567	4932	4932
YDL014W	YBL050W	NOP1	SEC17	LOT3	RNS3	Synthetic Lethality	Davierwala AP (2005)	16155567	4932	4932
YDL014W	YDR166C	NOP1	SEC5	LOT3	N/A	Synthetic Lethality	Davierwala AP (2005)	16155567	4932	4932
YDL014W	YDR308C	NOP1	SRB7	LOT3	MED21	Synthetic Lethality	Davierwala AP (2005)	16155567	4932	4932
YDL014W	YKL035W	NOP1	UGP1	LOT3	N/A	Synthetic Lethality	Davierwala AP (2005)	16155567	4932	4932
YDL014W	YKL099C	NOP1	UTP11	LOT3	N/A	Synthetic Lethality	Davierwala AP (2005)	16155567	4932	4932
YDL014W	YNR054C	NOP1	ESF2	LOT3	ABT1	Synthetic Lethality	Davierwala AP (2005)	16155567	4932	4932
YDL014W	YOR004W	NOP1	UTP23	LOT3	N/A	Synthetic Lethality	Davierwala AP (2005)	16155567	4932	4932
YDL014W	YOR287C	NOP1	YOR287C	LOT3	N/A	Synthetic Lethality	Davierwala AP (2005)	16155567	4932	4932
YOR361C	YMR001C	PRT1	CDC5	DNA26|CDC63	PKX2|MSD2	Synthetic Lethality	Davierwala AP (2005)	16155567	4932	4932
YOR361C	YJL076W	PRT1	NET1	DNA26|CDC63	ESC5|CFI1|SRM8	Synthetic Lethality	Davierwala AP (2005)	16155567	4932	4932
YOR361C	YER023W	PRT1	PRO3	DNA26|CDC63	ORE2	Synthetic Lethality	Davierwala AP (2005)	16155567	4932	4932
YOR361C	YBR253W	PRT1	SRB6	DNA26|CDC63	MED22	Synthetic Lethality	Davierwala AP (2005)	16155567	4932	4932
YOR361C	YJR007W	PRT1	SUI2	DNA26|CDC63	N/A	Synthetic Lethality	Davierwala AP (2005)	16155567	4932	4932
YOR361C	YNL158W	PRT1	PGA1	DNA26|CDC63	N/A	Synthetic Lethality	Davierwala AP (2005)	16155567	4932	4932
YNL250W	YLR103C	RAD50	CDC45	N/A	SLD4	Synthetic Lethality	Davierwala AP (2005)	16155567	4932	4932
YNL250W	YDL164C	RAD50	CDC9	N/A	MMS8	Synthetic Lethality	Davierwala AP (2005)	16155567	4932	4932
YNL250W	YML069W	RAD50	POB3	N/A	N/A	Synthetic Lethality	Davierwala AP (2005)	16155567	4932	4932
YNL250W	YJR068W	RAD50	RFC2	N/A	N/A	Synthetic Lethality	Davierwala AP (2005)	16155567	4932	4932
YBR087W	YGL065C	RFC5	ALG2	N/A	N/A	Synthetic Lethality	Davierwala AP (2005)	16155567	4932	4932
YBR087W	YBL084C	RFC5	CDC27	N/A	APC3|SNB1	Synthetic Lethality	Davierwala AP (2005)	16155567	4932	4932
YBR087W	YLR103C	RFC5	CDC45	N/A	SLD4	Synthetic Lethality	Davierwala AP (2005)	16155567	4932	4932
YBR087W	YDL164C	RFC5	CDC9	N/A	MMS8	Synthetic Lethality	Davierwala AP (2005)	16155567	4932	4932
YBR087W	YJL090C	RFC5	DPB11	N/A	N/A	Synthetic Lethality	Davierwala AP (2005)	16155567	4932	4932
YBR087W	YLL018C	RFC5	DPS1	N/A	N/A	Synthetic Lethality	Davierwala AP (2005)	16155567	4932	4932
YBR087W	YBR252W	RFC5	DUT1	N/A	N/A	Synthetic Lethality	Davierwala AP (2005)	16155567	4932	4932
YBR087W	YBR086C	RFC5	IST2	N/A	N/A	Synthetic Lethality	Davierwala AP (2005)	16155567	4932	4932
YBR087W	YPL082C	RFC5	MOT1	N/A	LPF4|BUR3	Synthetic Lethality	Davierwala AP (2005)	16155567	4932	4932
YBR087W	YOR326W	RFC5	MYO2	N/A	CDC66	Synthetic Lethality	Davierwala AP (2005)	16155567	4932	4932
YBR087W	YDL148C	RFC5	NOP14	N/A	UTP2	Synthetic Lethality	Davierwala AP (2005)	16155567	4932	4932
YBR087W	YLR007W	RFC5	NSE1	N/A	N/A	Synthetic Lethality	Davierwala AP (2005)	16155567	4932	4932
YBR087W	YJL039C	RFC5	NUP192	N/A	N/A	Synthetic Lethality	Davierwala AP (2005)	16155567	4932	4932
YBR087W	YLL004W	RFC5	ORC3	N/A	N/A	Synthetic Lethality	Davierwala AP (2005)	16155567	4932	4932
YBR087W	YNL102W	RFC5	POL1	N/A	HPR3|CDC17|CRT5	Synthetic Lethality	Davierwala AP (2005)	16155567	4932	4932
YBR087W	YBR088C	RFC5	POL30	N/A	N/A	Synthetic Lethality	Davierwala AP (2005)	16155567	4932	4932
YBR087W	YNL312W	RFC5	RFA2	N/A	RPA2|BUF1	Synthetic Lethality	Davierwala AP (2005)	16155567	4932	4932
YBR087W	YJR068W	RFC5	RFC2	N/A	N/A	Synthetic Lethality	Davierwala AP (2005)	16155567	4932	4932
YBR087W	YLR383W	RFC5	SMC6	N/A	RHC18	Synthetic Lethality	Davierwala AP (2005)	16155567	4932	4932
YBR087W	YHR197W	RFC5	RIX1	N/A	IPI2	Synthetic Lethality	Davierwala AP (2005)	16155567	4932	4932
YBR087W	YHR205W	RFC5	SCH9	N/A	KOM1	Synthetic Lethality	Davierwala AP (2005)	16155567	4932	4932
YBR087W	YDR489W	RFC5	SLD5	N/A	CDC105	Synthetic Lethality	Davierwala AP (2005)	16155567	4932	4932
YBR087W	YNL126W	RFC5	SPC98	N/A	N/A	Synthetic Lethality	Davierwala AP (2005)	16155567	4932	4932
YBR087W	YHR122W	RFC5	YHR122W	N/A	N/A	Synthetic Lethality	Davierwala AP (2005)	16155567	4932	4932
YNL248C	YLR103C	RPA49	CDC45	N/A	SLD4	Synthetic Lethality	Davierwala AP (2005)	16155567	4932	4932
YNL248C	YNL245C	RPA49	CWC25	N/A	N/A	Synthetic Lethality	Davierwala AP (2005)	16155567	4932	4932
YNL248C	YHR019C	RPA49	DED81	N/A	N/A	Synthetic Lethality	Davierwala AP (2005)	16155567	4932	4932
YNL248C	YJL090C	RPA49	DPB11	N/A	N/A	Synthetic Lethality	Davierwala AP (2005)	16155567	4932	4932
YNL248C	YHR174W	RPA49	ENO2	N/A	N/A	Synthetic Lethality	Davierwala AP (2005)	16155567	4932	4932
YNL248C	YHR085W	RPA49	IPI1	N/A	N/A	Synthetic Lethality	Davierwala AP (2005)	16155567	4932	4932
YNL248C	YIL046W	RPA49	MET30	N/A	ZRG11	Synthetic Lethality	Davierwala AP (2005)	16155567	4932	4932
YNL248C	YOL069W	RPA49	NUF2	N/A	N/A	Synthetic Lethality	Davierwala AP (2005)	16155567	4932	4932
YNL248C	YOR103C	RPA49	OST2	N/A	N/A	Synthetic Lethality	Davierwala AP (2005)	16155567	4932	4932
YNL248C	YBR088C	RPA49	POL30	N/A	N/A	Synthetic Lethality	Davierwala AP (2005)	16155567	4932	4932
YNL248C	YMR239C	RPA49	RNT1	N/A	N/A	Synthetic Lethality	Davierwala AP (2005)	16155567	4932	4932
YNL248C	YML043C	RPA49	RRN11	N/A	N/A	Synthetic Lethality	Davierwala AP (2005)	16155567	4932	4932
YNL248C	YKL125W	RPA49	RRN3	N/A	N/A	Synthetic Lethality	Davierwala AP (2005)	16155567	4932	4932
YNL248C	YML127W	RPA49	RSC9	N/A	N/A	Synthetic Lethality	Davierwala AP (2005)	16155567	4932	4932
YNL248C	YDR166C	RPA49	SEC5	N/A	N/A	Synthetic Lethality	Davierwala AP (2005)	16155567	4932	4932
YNL248C	YDR201W	RPA49	SPC19	N/A	N/A	Synthetic Lethality	Davierwala AP (2005)	16155567	4932	4932
YNL248C	YNL126W	RPA49	SPC98	N/A	N/A	Synthetic Lethality	Davierwala AP (2005)	16155567	4932	4932
YNL248C	YGL207W	RPA49	SPT16	N/A	CDC68|SSF1	Synthetic Lethality	Davierwala AP (2005)	16155567	4932	4932
YNL248C	YDR177W	RPA49	UBC1	N/A	N/A	Synthetic Lethality	Davierwala AP (2005)	16155567	4932	4932
YNL248C	YDR412W	RPA49	RRP17	N/A	N/A	Synthetic Lethality	Davierwala AP (2005)	16155567	4932	4932
YNL248C	YNL247W	RPA49	YNL247W	N/A	N/A	Synthetic Lethality	Davierwala AP (2005)	16155567	4932	4932
YML024W	YBR070C	RPS17A	ALG14	RPL51A|RP51A	N/A	Synthetic Lethality	Davierwala AP (2005)	16155567	4932	4932
YML024W	YDL008W	RPS17A	APC11	RPL51A|RP51A	N/A	Synthetic Lethality	Davierwala AP (2005)	16155567	4932	4932
YML024W	YER172C	RPS17A	BRR2	RPL51A|RP51A	SNU246|SLT22|PRP44|RSS1	Synthetic Lethality	Davierwala AP (2005)	16155567	4932	4932
YML024W	YLR117C	RPS17A	CLF1	RPL51A|RP51A	SYF3|NTC77	Synthetic Lethality	Davierwala AP (2005)	16155567	4932	4932
YML024W	YGR278W	RPS17A	CWC22	RPL51A|RP51A	N/A	Synthetic Lethality	Davierwala AP (2005)	16155567	4932	4932
YML024W	YDR141C	RPS17A	DOP1	RPL51A|RP51A	N/A	Synthetic Lethality	Davierwala AP (2005)	16155567	4932	4932
YML024W	YBR088C	RPS17A	POL30	RPL51A|RP51A	N/A	Synthetic Lethality	Davierwala AP (2005)	16155567	4932	4932
YML024W	YER023W	RPS17A	PRO3	RPL51A|RP51A	ORE2	Synthetic Lethality	Davierwala AP (2005)	16155567	4932	4932
YML024W	YDL043C	RPS17A	PRP11	RPL51A|RP51A	RNA11	Synthetic Lethality	Davierwala AP (2005)	16155567	4932	4932
YML024W	YGR075C	RPS17A	PRP38	RPL51A|RP51A	N/A	Synthetic Lethality	Davierwala AP (2005)	16155567	4932	4932
YML024W	YDR235W	RPS17A	PRP42	RPL51A|RP51A	MUD16|SNU65	Synthetic Lethality	Davierwala AP (2005)	16155567	4932	4932
YML024W	YBR237W	RPS17A	PRP5	RPL51A|RP51A	RNA5	Synthetic Lethality	Davierwala AP (2005)	16155567	4932	4932
YML024W	YBR192W	RPS17A	RIM2	RPL51A|RP51A	PYT1	Synthetic Lethality	Davierwala AP (2005)	16155567	4932	4932
YML024W	YOR077W	RPS17A	RTS2	RPL51A|RP51A	N/A	Synthetic Lethality	Davierwala AP (2005)	16155567	4932	4932
YML024W	YDR240C	RPS17A	SNU56	RPL51A|RP51A	MUD10	Synthetic Lethality	Davierwala AP (2005)	16155567	4932	4932
YML024W	YNL126W	RPS17A	SPC98	RPL51A|RP51A	N/A	Synthetic Lethality	Davierwala AP (2005)	16155567	4932	4932
YML024W	YMR227C	RPS17A	TAF7	RPL51A|RP51A	TAF67	Synthetic Lethality	Davierwala AP (2005)	16155567	4932	4932
YML024W	YKL035W	RPS17A	UGP1	RPL51A|RP51A	N/A	Synthetic Lethality	Davierwala AP (2005)	16155567	4932	4932
YML024W	YML025C	RPS17A	YML6	RPL51A|RP51A	N/A	Synthetic Lethality	Davierwala AP (2005)	16155567	4932	4932
YDR164C	YKR068C	SEC1	BET3	N/A	N/A	Synthetic Lethality	Davierwala AP (2005)	16155567	4932	4932
YDR164C	YLR103C	SEC1	CDC45	N/A	SLD4	Synthetic Lethality	Davierwala AP (2005)	16155567	4932	4932
YDR164C	YDR052C	SEC1	DBF4	N/A	DNA52|LSD7	Synthetic Lethality	Davierwala AP (2005)	16155567	4932	4932
YDR164C	YPL076W	SEC1	GPI2	N/A	GCR4	Synthetic Lethality	Davierwala AP (2005)	16155567	4932	4932
YDR164C	YBR136W	SEC1	MEC1	N/A	ESR1|SAD3	Synthetic Lethality	Davierwala AP (2005)	16155567	4932	4932
YDR164C	YIL046W	SEC1	MET30	N/A	ZRG11	Synthetic Lethality	Davierwala AP (2005)	16155567	4932	4932
YDR164C	YOR326W	SEC1	MYO2	N/A	CDC66	Synthetic Lethality	Davierwala AP (2005)	16155567	4932	4932
YDR164C	YDL148C	SEC1	NOP14	N/A	UTP2	Synthetic Lethality	Davierwala AP (2005)	16155567	4932	4932
YDR164C	YOR122C	SEC1	PFY1	N/A	PRF1	Synthetic Lethality	Davierwala AP (2005)	16155567	4932	4932
YDR164C	YNL272C	SEC1	SEC2	N/A	N/A	Synthetic Lethality	Davierwala AP (2005)	16155567	4932	4932
YDR164C	YDR166C	SEC1	SEC5	N/A	N/A	Synthetic Lethality	Davierwala AP (2005)	16155567	4932	4932
YDR164C	YPR055W	SEC1	SEC8	N/A	N/A	Synthetic Lethality	Davierwala AP (2005)	16155567	4932	4932
YDR164C	YMR149W	SEC1	SWP1	N/A	N/A	Synthetic Lethality	Davierwala AP (2005)	16155567	4932	4932
YDR164C	YDR167W	SEC1	TAF10	N/A	TAF25|TAF23	Synthetic Lethality	Davierwala AP (2005)	16155567	4932	4932
YDR164C	YHR070W	SEC1	TRM5	N/A	N/A	Synthetic Lethality	Davierwala AP (2005)	16155567	4932	4932
YDR164C	YDR267C	SEC1	CIA1	N/A	N/A	Synthetic Lethality	Davierwala AP (2005)	16155567	4932	4932
YDR164C	YGR198W	SEC1	YPP1	N/A	N/A	Synthetic Lethality	Davierwala AP (2005)	16155567	4932	4932
YDR164C	YHR090C	SEC1	YNG2	N/A	EAF4|NBN1	Synthetic Lethality	Davierwala AP (2005)	16155567	4932	4932
YDR164C	YGR211W	SEC1	ZPR1	N/A	N/A	Synthetic Lethality	Davierwala AP (2005)	16155567	4932	4932
YGL233W	YBR070C	SEC15	ALG14	N/A	N/A	Synthetic Lethality	Davierwala AP (2005)	16155567	4932	4932
YGL233W	YPR034W	SEC15	ARP7	N/A	SWP61|RSC11	Synthetic Lethality	Davierwala AP (2005)	16155567	4932	4932
YGL233W	YKR068C	SEC15	BET3	N/A	N/A	Synthetic Lethality	Davierwala AP (2005)	16155567	4932	4932
YGL233W	YMR001C	SEC15	CDC5	N/A	PKX2|MSD2	Synthetic Lethality	Davierwala AP (2005)	16155567	4932	4932
YGL233W	YBR029C	SEC15	CDS1	N/A	CDG1	Synthetic Lethality	Davierwala AP (2005)	16155567	4932	4932
YGL233W	YBR135W	SEC15	CKS1	N/A	N/A	Synthetic Lethality	Davierwala AP (2005)	16155567	4932	4932
YGL233W	YMR128W	SEC15	ECM16	N/A	DHR1	Synthetic Lethality	Davierwala AP (2005)	16155567	4932	4932
YGL233W	YAL003W	SEC15	EFB1	N/A	TEF5	Synthetic Lethality	Davierwala AP (2005)	16155567	4932	4932
YGL233W	YBL040C	SEC15	ERD2	N/A	N/A	Synthetic Lethality	Davierwala AP (2005)	16155567	4932	4932
YGL233W	YHR072W	SEC15	ERG7	N/A	N/A	Synthetic Lethality	Davierwala AP (2005)	16155567	4932	4932
YGL233W	YBR102C	SEC15	EXO84	N/A	USA3	Synthetic Lethality	Davierwala AP (2005)	16155567	4932	4932
YGL233W	YDL207W	SEC15	GLE1	N/A	RSS1|BRR3	Synthetic Lethality	Davierwala AP (2005)	16155567	4932	4932
YGL233W	YPL076W	SEC15	GPI2	N/A	GCR4	Synthetic Lethality	Davierwala AP (2005)	16155567	4932	4932
YGL233W	YOL133W	SEC15	HRT1	N/A	RBX1|HRT2|ROC1	Synthetic Lethality	Davierwala AP (2005)	16155567	4932	4932
YGL233W	YHR085W	SEC15	IPI1	N/A	N/A	Synthetic Lethality	Davierwala AP (2005)	16155567	4932	4932
YGL233W	YIL046W	SEC15	MET30	N/A	ZRG11	Synthetic Lethality	Davierwala AP (2005)	16155567	4932	4932
YGL233W	YKL059C	SEC15	MPE1	N/A	N/A	Synthetic Lethality	Davierwala AP (2005)	16155567	4932	4932
YGL233W	YKL009W	SEC15	MRT4	N/A	N/A	Synthetic Lethality	Davierwala AP (2005)	16155567	4932	4932
YGL233W	YOR326W	SEC15	MYO2	N/A	CDC66	Synthetic Lethality	Davierwala AP (2005)	16155567	4932	4932
YGL233W	YOR206W	SEC15	NOC2	N/A	N/A	Synthetic Lethality	Davierwala AP (2005)	16155567	4932	4932
YGL233W	YNL110C	SEC15	NOP15	N/A	N/A	Synthetic Lethality	Davierwala AP (2005)	16155567	4932	4932
YGL233W	YMR076C	SEC15	PDS5	N/A	N/A	Synthetic Lethality	Davierwala AP (2005)	16155567	4932	4932
YGL233W	YOR122C	SEC15	PFY1	N/A	PRF1	Synthetic Lethality	Davierwala AP (2005)	16155567	4932	4932
YGL233W	YML069W	SEC15	POB3	N/A	N/A	Synthetic Lethality	Davierwala AP (2005)	16155567	4932	4932
YGL233W	YBR088C	SEC15	POL30	N/A	N/A	Synthetic Lethality	Davierwala AP (2005)	16155567	4932	4932
YGL233W	YKR086W	SEC15	PRP16	N/A	N/A	Synthetic Lethality	Davierwala AP (2005)	16155567	4932	4932
YGL233W	YDR045C	SEC15	RPC11	N/A	N/A	Synthetic Lethality	Davierwala AP (2005)	16155567	4932	4932
YGL233W	YPR110C	SEC15	RPC40	N/A	RPC5	Synthetic Lethality	Davierwala AP (2005)	16155567	4932	4932
YGL233W	YDL150W	SEC15	RPC53	N/A	RPC4	Synthetic Lethality	Davierwala AP (2005)	16155567	4932	4932
YGL233W	YHR088W	SEC15	RPF1	N/A	N/A	Synthetic Lethality	Davierwala AP (2005)	16155567	4932	4932
YGL233W	YIR015W	SEC15	RPR2	N/A	N/A	Synthetic Lethality	Davierwala AP (2005)	16155567	4932	4932
YGL233W	YML127W	SEC15	RSC9	N/A	N/A	Synthetic Lethality	Davierwala AP (2005)	16155567	4932	4932
YGL233W	YNL272C	SEC15	SEC2	N/A	N/A	Synthetic Lethality	Davierwala AP (2005)	16155567	4932	4932
YGL233W	YDR166C	SEC15	SEC5	N/A	N/A	Synthetic Lethality	Davierwala AP (2005)	16155567	4932	4932
YGL233W	YPR055W	SEC15	SEC8	N/A	N/A	Synthetic Lethality	Davierwala AP (2005)	16155567	4932	4932
YGL233W	YPL083C	SEC15	SEN54	N/A	N/A	Synthetic Lethality	Davierwala AP (2005)	16155567	4932	4932
YGL233W	YBR253W	SEC15	SRB6	N/A	MED22	Synthetic Lethality	Davierwala AP (2005)	16155567	4932	4932
YGL233W	YNL222W	SEC15	SSU72	N/A	N/A	Synthetic Lethality	Davierwala AP (2005)	16155567	4932	4932
YGL233W	YMR149W	SEC15	SWP1	N/A	N/A	Synthetic Lethality	Davierwala AP (2005)	16155567	4932	4932
YGL233W	YDR167W	SEC15	TAF10	N/A	TAF25|TAF23	Synthetic Lethality	Davierwala AP (2005)	16155567	4932	4932
YGL233W	YPR048W	SEC15	TAH18	N/A	N/A	Synthetic Lethality	Davierwala AP (2005)	16155567	4932	4932
YGL233W	YDR311W	SEC15	TFB1	N/A	N/A	Synthetic Lethality	Davierwala AP (2005)	16155567	4932	4932
YGL233W	YKL203C	SEC15	TOR2	N/A	DRR2	Synthetic Lethality	Davierwala AP (2005)	16155567	4932	4932
YGL233W	YDR324C	SEC15	UTP4	N/A	N/A	Synthetic Lethality	Davierwala AP (2005)	16155567	4932	4932
YGL233W	YHR196W	SEC15	UTP9	N/A	N/A	Synthetic Lethality	Davierwala AP (2005)	16155567	4932	4932
YGL233W	YDR196C	SEC15	YDR196C	N/A	N/A	Synthetic Lethality	Davierwala AP (2005)	16155567	4932	4932
YGL233W	YGL047W	SEC15	ALG13	N/A	N/A	Synthetic Lethality	Davierwala AP (2005)	16155567	4932	4932
YGL233W	YGR198W	SEC15	YPP1	N/A	N/A	Synthetic Lethality	Davierwala AP (2005)	16155567	4932	4932
YGL233W	YJR141W	SEC15	YJR141W	N/A	N/A	Synthetic Lethality	Davierwala AP (2005)	16155567	4932	4932
YGL233W	YHR090C	SEC15	YNG2	N/A	EAF4|NBN1	Synthetic Lethality	Davierwala AP (2005)	16155567	4932	4932
YGL233W	YNL158W	SEC15	PGA1	N/A	N/A	Synthetic Lethality	Davierwala AP (2005)	16155567	4932	4932
YGL233W	YNL313C	SEC15	YNL313C	N/A	N/A	Synthetic Lethality	Davierwala AP (2005)	16155567	4932	4932
YGL233W	YGR211W	SEC15	ZPR1	N/A	N/A	Synthetic Lethality	Davierwala AP (2005)	16155567	4932	4932
YBR080C	YML077W	SEC18	BET5	ANU4	N/A	Synthetic Lethality	Davierwala AP (2005)	16155567	4932	4932
YBR080C	YLR459W	SEC18	GAB1	ANU4	CDC91	Synthetic Lethality	Davierwala AP (2005)	16155567	4932	4932
YBR080C	YBR135W	SEC18	CKS1	ANU4	N/A	Synthetic Lethality	Davierwala AP (2005)	16155567	4932	4932
YBR080C	YDR141C	SEC18	DOP1	ANU4	N/A	Synthetic Lethality	Davierwala AP (2005)	16155567	4932	4932
YBR080C	YHR072W	SEC18	ERG7	ANU4	N/A	Synthetic Lethality	Davierwala AP (2005)	16155567	4932	4932
YBR080C	YPL076W	SEC18	GPI2	ANU4	GCR4	Synthetic Lethality	Davierwala AP (2005)	16155567	4932	4932
YBR080C	YOL133W	SEC18	HRT1	ANU4	RBX1|HRT2|ROC1	Synthetic Lethality	Davierwala AP (2005)	16155567	4932	4932
YBR080C	YKL009W	SEC18	MRT4	ANU4	N/A	Synthetic Lethality	Davierwala AP (2005)	16155567	4932	4932
YBR080C	YOR122C	SEC18	PFY1	ANU4	PRF1	Synthetic Lethality	Davierwala AP (2005)	16155567	4932	4932
YBR080C	YPR110C	SEC18	RPC40	ANU4	RPC5	Synthetic Lethality	Davierwala AP (2005)	16155567	4932	4932
YBR080C	YHR088W	SEC18	RPF1	ANU4	N/A	Synthetic Lethality	Davierwala AP (2005)	16155567	4932	4932
YBR080C	YML127W	SEC18	RSC9	ANU4	N/A	Synthetic Lethality	Davierwala AP (2005)	16155567	4932	4932
YBR080C	YDL153C	SEC18	SAS10	ANU4	UTP3	Synthetic Lethality	Davierwala AP (2005)	16155567	4932	4932
YBR080C	YNL222W	SEC18	SSU72	ANU4	N/A	Synthetic Lethality	Davierwala AP (2005)	16155567	4932	4932
YBR080C	YGR005C	SEC18	TFG2	ANU4	N/A	Synthetic Lethality	Davierwala AP (2005)	16155567	4932	4932
YBR080C	YGR198W	SEC18	YPP1	ANU4	N/A	Synthetic Lethality	Davierwala AP (2005)	16155567	4932	4932
YDR170C	YML077W	SEC7	BET5	N/A	N/A	Synthetic Lethality	Davierwala AP (2005)	16155567	4932	4932
YDR170C	YLR103C	SEC7	CDC45	N/A	SLD4	Synthetic Lethality	Davierwala AP (2005)	16155567	4932	4932
YDR170C	YLR459W	SEC7	GAB1	N/A	CDC91	Synthetic Lethality	Davierwala AP (2005)	16155567	4932	4932
YDR170C	YDR052C	SEC7	DBF4	N/A	DNA52|LSD7	Synthetic Lethality	Davierwala AP (2005)	16155567	4932	4932
YDR170C	YKL078W	SEC7	DHR2	N/A	N/A	Synthetic Lethality	Davierwala AP (2005)	16155567	4932	4932
YDR170C	YDR141C	SEC7	DOP1	N/A	N/A	Synthetic Lethality	Davierwala AP (2005)	16155567	4932	4932
YDR170C	YLL008W	SEC7	DRS1	N/A	N/A	Synthetic Lethality	Davierwala AP (2005)	16155567	4932	4932
YDR170C	YAL003W	SEC7	EFB1	N/A	TEF5	Synthetic Lethality	Davierwala AP (2005)	16155567	4932	4932
YDR170C	YGR175C	SEC7	ERG1	N/A	N/A	Synthetic Lethality	Davierwala AP (2005)	16155567	4932	4932
YDR170C	YHR072W	SEC7	ERG7	N/A	N/A	Synthetic Lethality	Davierwala AP (2005)	16155567	4932	4932
YDR170C	YPL076W	SEC7	GPI2	N/A	GCR4	Synthetic Lethality	Davierwala AP (2005)	16155567	4932	4932
YDR170C	YOR181W	SEC7	LAS17	N/A	BEE1	Synthetic Lethality	Davierwala AP (2005)	16155567	4932	4932
YDR170C	YBR136W	SEC7	MEC1	N/A	ESR1|SAD3	Synthetic Lethality	Davierwala AP (2005)	16155567	4932	4932
YDR170C	YGR158C	SEC7	MTR3	N/A	N/A	Synthetic Lethality	Davierwala AP (2005)	16155567	4932	4932
YDR170C	YOR326W	SEC7	MYO2	N/A	CDC66	Synthetic Lethality	Davierwala AP (2005)	16155567	4932	4932
YDR170C	YOR206W	SEC7	NOC2	N/A	N/A	Synthetic Lethality	Davierwala AP (2005)	16155567	4932	4932
YDR170C	YNR053C	SEC7	NOG2	N/A	N/A	Synthetic Lethality	Davierwala AP (2005)	16155567	4932	4932
YDR170C	YNL110C	SEC7	NOP15	N/A	N/A	Synthetic Lethality	Davierwala AP (2005)	16155567	4932	4932
YDR170C	YER006W	SEC7	NUG1	N/A	N/A	Synthetic Lethality	Davierwala AP (2005)	16155567	4932	4932
YDR170C	YOR122C	SEC7	PFY1	N/A	PRF1	Synthetic Lethality	Davierwala AP (2005)	16155567	4932	4932
YDR170C	YML069W	SEC7	POB3	N/A	N/A	Synthetic Lethality	Davierwala AP (2005)	16155567	4932	4932
YDR170C	YBR088C	SEC7	POL30	N/A	N/A	Synthetic Lethality	Davierwala AP (2005)	16155567	4932	4932
YDR170C	YLR196W	SEC7	PWP1	N/A	N/A	Synthetic Lethality	Davierwala AP (2005)	16155567	4932	4932
YDR170C	YBL020W	SEC7	RFT1	N/A	N/A	Synthetic Lethality	Davierwala AP (2005)	16155567	4932	4932
YDR170C	YNL163C	SEC7	RIA1	N/A	EFL1	Synthetic Lethality	Davierwala AP (2005)	16155567	4932	4932
YDR170C	YHR088W	SEC7	RPF1	N/A	N/A	Synthetic Lethality	Davierwala AP (2005)	16155567	4932	4932
YDR170C	YOL120C	SEC7	RPL18A	N/A	RP28A	Synthetic Lethality	Davierwala AP (2005)	16155567	4932	4932
YDR170C	YML127W	SEC7	RSC9	N/A	N/A	Synthetic Lethality	Davierwala AP (2005)	16155567	4932	4932
YDR170C	YNR026C	SEC7	SEC12	N/A	SED2	Synthetic Lethality	Davierwala AP (2005)	16155567	4932	4932
YDR170C	YER008C	SEC7	SEC3	N/A	PSL1	Synthetic Lethality	Davierwala AP (2005)	16155567	4932	4932
YDR170C	YKL108W	SEC7	SLD2	N/A	DRC1	Synthetic Lethality	Davierwala AP (2005)	16155567	4932	4932
YDR170C	YKR037C	SEC7	SPC34	N/A	N/A	Synthetic Lethality	Davierwala AP (2005)	16155567	4932	4932
YDR170C	YNL222W	SEC7	SSU72	N/A	N/A	Synthetic Lethality	Davierwala AP (2005)	16155567	4932	4932
YDR170C	YJR007W	SEC7	SUI2	N/A	N/A	Synthetic Lethality	Davierwala AP (2005)	16155567	4932	4932
YDR170C	YIL078W	SEC7	THS1	N/A	N/A	Synthetic Lethality	Davierwala AP (2005)	16155567	4932	4932
YDR170C	YHR070W	SEC7	TRM5	N/A	N/A	Synthetic Lethality	Davierwala AP (2005)	16155567	4932	4932
YDR170C	YML085C	SEC7	TUB1	N/A	N/A	Synthetic Lethality	Davierwala AP (2005)	16155567	4932	4932
YDR170C	YMR093W	SEC7	UTP15	N/A	N/A	Synthetic Lethality	Davierwala AP (2005)	16155567	4932	4932
YDR170C	YDR398W	SEC7	UTP5	N/A	N/A	Synthetic Lethality	Davierwala AP (2005)	16155567	4932	4932
YDR170C	YHR196W	SEC7	UTP9	N/A	N/A	Synthetic Lethality	Davierwala AP (2005)	16155567	4932	4932
YDR170C	YNL158W	SEC7	PGA1	N/A	N/A	Synthetic Lethality	Davierwala AP (2005)	16155567	4932	4932
YJL168C	YKR068C	SET2	BET3	EZL1	N/A	Synthetic Lethality	Davierwala AP (2005)	16155567	4932	4932
YJL168C	YGL130W	SET2	CEG1	EZL1	N/A	Synthetic Lethality	Davierwala AP (2005)	16155567	4932	4932
YJL168C	YGR120C	SET2	COG2	EZL1	SEC35	Synthetic Lethality	Davierwala AP (2005)	16155567	4932	4932
YJL168C	YIL046W	SET2	MET30	EZL1	ZRG11	Synthetic Lethality	Davierwala AP (2005)	16155567	4932	4932
YJL168C	YDL028C	SET2	MPS1	EZL1	RPK1	Synthetic Lethality	Davierwala AP (2005)	16155567	4932	4932
YJL168C	YGR075C	SET2	PRP38	EZL1	N/A	Synthetic Lethality	Davierwala AP (2005)	16155567	4932	4932
YJL168C	YML127W	SET2	RSC9	EZL1	N/A	Synthetic Lethality	Davierwala AP (2005)	16155567	4932	4932
YJL168C	YLR026C	SET2	SED5	EZL1	N/A	Synthetic Lethality	Davierwala AP (2005)	16155567	4932	4932
YJL168C	YDR088C	SET2	SLU7	EZL1	SLT17	Synthetic Lethality	Davierwala AP (2005)	16155567	4932	4932
YJL168C	YNL126W	SET2	SPC98	EZL1	N/A	Synthetic Lethality	Davierwala AP (2005)	16155567	4932	4932
YJL168C	YMR227C	SET2	TAF7	EZL1	TAF67	Synthetic Lethality	Davierwala AP (2005)	16155567	4932	4932
YJL168C	YDR311W	SET2	TFB1	EZL1	N/A	Synthetic Lethality	Davierwala AP (2005)	16155567	4932	4932
YJL168C	YGR186W	SET2	TFG1	EZL1	RAP74|SSU71	Synthetic Lethality	Davierwala AP (2005)	16155567	4932	4932
YHR030C	YBR243C	SLT2	ALG7	BYC2|MPK1|SLK2	TUR1	Synthetic Lethality	Davierwala AP (2005)	16155567	4932	4932
YHR030C	YLR459W	SLT2	GAB1	BYC2|MPK1|SLK2	CDC91	Synthetic Lethality	Davierwala AP (2005)	16155567	4932	4932
YHR030C	YLR100W	SLT2	ERG27	BYC2|MPK1|SLK2	N/A	Synthetic Lethality	Davierwala AP (2005)	16155567	4932	4932
YHR030C	YHR072W	SLT2	ERG7	BYC2|MPK1|SLK2	N/A	Synthetic Lethality	Davierwala AP (2005)	16155567	4932	4932
YHR030C	YML130C	SLT2	ERO1	BYC2|MPK1|SLK2	N/A	Synthetic Lethality	Davierwala AP (2005)	16155567	4932	4932
YHR030C	YGR216C	SLT2	GPI1	BYC2|MPK1|SLK2	N/A	Synthetic Lethality	Davierwala AP (2005)	16155567	4932	4932
YHR030C	YDR302W	SLT2	GPI11	BYC2|MPK1|SLK2	N/A	Synthetic Lethality	Davierwala AP (2005)	16155567	4932	4932
YHR030C	YHR188C	SLT2	GPI16	BYC2|MPK1|SLK2	N/A	Synthetic Lethality	Davierwala AP (2005)	16155567	4932	4932
YHR030C	YKL165C	SLT2	MCD4	BYC2|MPK1|SLK2	SSU21|ZRG16|FSR2	Synthetic Lethality	Davierwala AP (2005)	16155567	4932	4932
YHR030C	YPL082C	SLT2	MOT1	BYC2|MPK1|SLK2	LPF4|BUR3	Synthetic Lethality	Davierwala AP (2005)	16155567	4932	4932
YHR030C	YHR042W	SLT2	NCP1	BYC2|MPK1|SLK2	CPR1	Synthetic Lethality	Davierwala AP (2005)	16155567	4932	4932
YHR030C	YOR122C	SLT2	PFY1	BYC2|MPK1|SLK2	PRF1	Synthetic Lethality	Davierwala AP (2005)	16155567	4932	4932
YHR030C	YKR086W	SLT2	PRP16	BYC2|MPK1|SLK2	N/A	Synthetic Lethality	Davierwala AP (2005)	16155567	4932	4932
YHR030C	YBR002C	SLT2	RER2	BYC2|MPK1|SLK2	N/A	Synthetic Lethality	Davierwala AP (2005)	16155567	4932	4932
YHR030C	YMR200W	SLT2	ROT1	BYC2|MPK1|SLK2	N/A	Synthetic Lethality	Davierwala AP (2005)	16155567	4932	4932
YHR030C	YHR143W-A	SLT2	RPC10	BYC2|MPK1|SLK2	RPB12	Synthetic Lethality	Davierwala AP (2005)	16155567	4932	4932
YHR030C	YGL233W	SLT2	SEC15	BYC2|MPK1|SLK2	N/A	Synthetic Lethality	Davierwala AP (2005)	16155567	4932	4932
YHR030C	YNL272C	SLT2	SEC2	BYC2|MPK1|SLK2	N/A	Synthetic Lethality	Davierwala AP (2005)	16155567	4932	4932
YHR030C	YDR166C	SLT2	SEC5	BYC2|MPK1|SLK2	N/A	Synthetic Lethality	Davierwala AP (2005)	16155567	4932	4932
YHR030C	YPR055W	SLT2	SEC8	BYC2|MPK1|SLK2	N/A	Synthetic Lethality	Davierwala AP (2005)	16155567	4932	4932
YHR030C	YMR149W	SLT2	SWP1	BYC2|MPK1|SLK2	N/A	Synthetic Lethality	Davierwala AP (2005)	16155567	4932	4932
YHR030C	YDR167W	SLT2	TAF10	BYC2|MPK1|SLK2	TAF25|TAF23	Synthetic Lethality	Davierwala AP (2005)	16155567	4932	4932
YBR253W	YBR252W	SRB6	DUT1	MED22	N/A	Synthetic Lethality	Davierwala AP (2005)	16155567	4932	4932
YBR253W	YML069W	SRB6	POB3	MED22	N/A	Synthetic Lethality	Davierwala AP (2005)	16155567	4932	4932
YBR253W	YBR088C	SRB6	POL30	MED22	N/A	Synthetic Lethality	Davierwala AP (2005)	16155567	4932	4932
YBR253W	YML098W	SRB6	TAF13	MED22	TAF19|FUN81	Synthetic Lethality	Davierwala AP (2005)	16155567	4932	4932
YLR418C	YOL145C	CDC73	CTR9	N/A	CDP1	Affinity Capture-MS	Krogan NJ (2004)	14759368	4932	4932
YOL145C	YLR418C	CTR9	CDC73	CDP1	N/A	Affinity Capture-MS	Krogan NJ (2004)	14759368	4932	4932
YLR418C	YOR123C	CDC73	LEO1	N/A	N/A	Affinity Capture-MS	Krogan NJ (2004)	14759368	4932	4932
YOR123C	YLR418C	LEO1	CDC73	N/A	N/A	Affinity Capture-MS	Krogan NJ (2004)	14759368	4932	4932
YLR418C	YBR279W	CDC73	PAF1	N/A	N/A	Affinity Capture-MS	Krogan NJ (2004)	14759368	4932	4932
YBR279W	YLR418C	PAF1	CDC73	N/A	N/A	Affinity Capture-MS	Krogan NJ (2004)	14759368	4932	4932
YLR418C	YML069W	CDC73	POB3	N/A	N/A	Affinity Capture-MS	Krogan NJ (2004)	14759368	4932	4932
YML069W	YLR418C	POB3	CDC73	N/A	N/A	Affinity Capture-MS	Krogan NJ (2004)	14759368	4932	4932
YLR418C	YGL244W	CDC73	RTF1	N/A	CSL3	Affinity Capture-MS	Krogan NJ (2004)	14759368	4932	4932
YGL244W	YLR418C	RTF1	CDC73	CSL3	N/A	Affinity Capture-MS	Krogan NJ (2004)	14759368	4932	4932
YLR418C	YGL207W	CDC73	SPT16	N/A	CDC68|SSF1	Affinity Capture-MS	Krogan NJ (2004)	14759368	4932	4932
YGL207W	YLR418C	SPT16	CDC73	CDC68|SSF1	N/A	Affinity Capture-MS	Krogan NJ (2004)	14759368	4932	4932
YER164W	YIL035C	CHD1	CKA1	N/A	N/A	Affinity Capture-MS	Krogan NJ (2004)	14759368	4932	4932
YIL035C	YER164W	CKA1	CHD1	N/A	N/A	Affinity Capture-MS	Krogan NJ (2004)	14759368	4932	4932
YER164W	YOR061W	CHD1	CKA2	N/A	YOR29-12	Affinity Capture-MS	Krogan NJ (2004)	14759368	4932	4932
YOR061W	YER164W	CKA2	CHD1	YOR29-12	N/A	Affinity Capture-MS	Krogan NJ (2004)	14759368	4932	4932
YER164W	YGL019W	CHD1	CKB1	N/A	N/A	Affinity Capture-MS	Krogan NJ (2004)	14759368	4932	4932
YER164W	YOR039W	CHD1	CKB2	N/A	N/A	Affinity Capture-MS	Krogan NJ (2004)	14759368	4932	4932
YER164W	YML069W	CHD1	POB3	N/A	N/A	Affinity Capture-MS	Krogan NJ (2004)	14759368	4932	4932
YML069W	YER164W	POB3	CHD1	N/A	N/A	Affinity Capture-MS	Krogan NJ (2004)	14759368	4932	4932
YER164W	YGL207W	CHD1	SPT16	N/A	CDC68|SSF1	Affinity Capture-MS	Krogan NJ (2004)	14759368	4932	4932
YGL207W	YER164W	SPT16	CHD1	CDC68|SSF1	N/A	Affinity Capture-MS	Krogan NJ (2004)	14759368	4932	4932
YOL145C	YOR123C	CTR9	LEO1	CDP1	N/A	Affinity Capture-MS	Krogan NJ (2004)	14759368	4932	4932
YOR123C	YOL145C	LEO1	CTR9	N/A	CDP1	Affinity Capture-MS	Krogan NJ (2004)	14759368	4932	4932
YOL145C	YBR279W	CTR9	PAF1	CDP1	N/A	Affinity Capture-MS	Krogan NJ (2004)	14759368	4932	4932
YBR279W	YOL145C	PAF1	CTR9	N/A	CDP1	Affinity Capture-MS	Krogan NJ (2004)	14759368	4932	4932
YOL145C	YML069W	CTR9	POB3	CDP1	N/A	Affinity Capture-MS	Krogan NJ (2004)	14759368	4932	4932
YML069W	YOL145C	POB3	CTR9	N/A	CDP1	Affinity Capture-MS	Krogan NJ (2004)	14759368	4932	4932
YOL145C	YGL244W	CTR9	RTF1	CDP1	CSL3	Affinity Capture-MS	Krogan NJ (2004)	14759368	4932	4932
YGL244W	YOL145C	RTF1	CTR9	CSL3	CDP1	Affinity Capture-MS	Krogan NJ (2004)	14759368	4932	4932
YOL145C	YGL207W	CTR9	SPT16	CDP1	CDC68|SSF1	Affinity Capture-MS	Krogan NJ (2004)	14759368	4932	4932
YGL207W	YOL145C	SPT16	CTR9	CDC68|SSF1	CDP1	Affinity Capture-MS	Krogan NJ (2004)	14759368	4932	4932
YDL209C	YDR364C	CWC2	CDC40	NTC40	SLU4|PRP17|SLT15	Affinity Capture-MS	Hazbun TR (2003)	14690591	4932	4932
YDL209C	YMR213W	CWC2	CEF1	NTC40	NTC85	Affinity Capture-MS	Hazbun TR (2003)	14690591	4932	4932
YDL209C	YLR117C	CWC2	CLF1	NTC40	SYF3|NTC77	Affinity Capture-MS	Hazbun TR (2003)	14690591	4932	4932
YDL209C	YGR278W	CWC2	CWC22	NTC40	N/A	Affinity Capture-MS	Hazbun TR (2003)	14690591	4932	4932
YDL209C	YGL128C	CWC2	CWC23	NTC40	N/A	Affinity Capture-MS	Hazbun TR (2003)	14690591	4932	4932
YDL209C	YBR065C	CWC2	ECM2	NTC40	SLT11	Affinity Capture-MS	Hazbun TR (2003)	14690591	4932	4932
YDL209C	YJR050W	CWC2	ISY1	NTC40	NTC30|UTR3	Affinity Capture-MS	Hazbun TR (2003)	14690591	4932	4932
YDL209C	YPL213W	CWC2	LEA1	NTC40	N/A	Affinity Capture-MS	Hazbun TR (2003)	14690591	4932	4932
YDL209C	YLL036C	CWC2	PRP19	NTC40	PSO4	Affinity Capture-MS	Hazbun TR (2003)	14690591	4932	4932
YDL209C	YGL120C	CWC2	PRP43	NTC40	N/A	Affinity Capture-MS	Hazbun TR (2003)	14690591	4932	4932
YDL209C	YAL032C	CWC2	PRP45	NTC40	FUN20	Affinity Capture-MS	Hazbun TR (2003)	14690591	4932	4932
YDL209C	YPL151C	CWC2	PRP46	NTC40	NTC50	Affinity Capture-MS	Hazbun TR (2003)	14690591	4932	4932
YDL209C	YHR165C	CWC2	PRP8	NTC40	SLT21|USA2|RNA8|DNA39|DBF3	Affinity Capture-MS	Hazbun TR (2003)	14690591	4932	4932
YDL209C	YER029C	CWC2	SMB1	NTC40	N/A	Affinity Capture-MS	Hazbun TR (2003)	14690591	4932	4932
YDL209C	YGR074W	CWC2	SMD1	NTC40	SPP92	Affinity Capture-MS	Hazbun TR (2003)	14690591	4932	4932
YDL209C	YLR147C	CWC2	SMD3	NTC40	SLT16	Affinity Capture-MS	Hazbun TR (2003)	14690591	4932	4932
YDL209C	YPR101W	CWC2	SNT309	NTC40	NTC25	Affinity Capture-MS	Hazbun TR (2003)	14690591	4932	4932
YDL209C	YKL173W	CWC2	SNU114	NTC40	GIN10	Affinity Capture-MS	Hazbun TR (2003)	14690591	4932	4932
YDL209C	YDR416W	CWC2	SYF1	NTC40	NTC90	Affinity Capture-MS	Hazbun TR (2003)	14690591	4932	4932
YDL209C	YGR129W	CWC2	SYF2	NTC40	NTC31	Affinity Capture-MS	Hazbun TR (2003)	14690591	4932	4932
YDL209C	YKL095W	CWC2	YJU2	NTC40	CWC16	Affinity Capture-MS	Hazbun TR (2003)	14690591	4932	4932
YDL209C	YKR022C	CWC2	NTR2	NTC40	N/A	Affinity Capture-MS	Hazbun TR (2003)	14690591	4932	4932
YDL209C	YLR424W	CWC2	SPP382	NTC40	CCF8|NTR1	Affinity Capture-MS	Hazbun TR (2003)	14690591	4932	4932
YLR424W	YDL209C	SPP382	CWC2	CCF8|NTR1	NTC40	Affinity Capture-MS	Hazbun TR (2003)	14690591	4932	4932
YNL245C	YLR117C	CWC25	CLF1	N/A	SYF3|NTC77	Affinity Capture-MS	Hazbun TR (2003)	14690591	4932	4932
YNL245C	YLL036C	CWC25	PRP19	N/A	PSO4	Affinity Capture-MS	Hazbun TR (2003)	14690591	4932	4932
YNL245C	YHR165C	CWC25	PRP8	N/A	SLT21|USA2|RNA8|DNA39|DBF3	Affinity Capture-MS	Hazbun TR (2003)	14690591	4932	4932
YNL245C	YKL173W	CWC25	SNU114	N/A	GIN10	Affinity Capture-MS	Hazbun TR (2003)	14690591	4932	4932
YIR010W	YBR211C	DSN1	AME1	N/A	ARP100	Affinity Capture-MS	Hazbun TR (2003)	14690591	4932	4932
YIR010W	YDR254W	DSN1	CHL4	N/A	MCM17|CTF17	Affinity Capture-MS	Hazbun TR (2003)	14690591	4932	4932
YIR010W	YPL018W	DSN1	CTF19	N/A	MCM18	Affinity Capture-MS	Hazbun TR (2003)	14690591	4932	4932
YIR010W	YLR381W	DSN1	CTF3	N/A	CHL3	Affinity Capture-MS	Hazbun TR (2003)	14690591	4932	4932
YIR010W	YJR135C	DSN1	MCM22	N/A	N/A	Affinity Capture-MS	Hazbun TR (2003)	14690591	4932	4932
YIR010W	YAL034W-A	DSN1	MTW1	N/A	NSL2|DSN3	Affinity Capture-MS	Hazbun TR (2003)	14690591	4932	4932
YIR010W	YDR383C	DSN1	NKP1	N/A	N/A	Affinity Capture-MS	Hazbun TR (2003)	14690591	4932	4932
YIR010W	YPL233W	DSN1	NSL1	N/A	N/A	Affinity Capture-MS	Hazbun TR (2003)	14690591	4932	4932
YPL233W	YIR010W	NSL1	DSN1	N/A	N/A	Affinity Capture-MS	Hazbun TR (2003)	14690591	4932	4932
YIR010W	YGR179C	DSN1	OKP1	N/A	N/A	Affinity Capture-MS	Hazbun TR (2003)	14690591	4932	4932
YJL091C	YHR019C	GWT1	DED81	N/A	N/A	Affinity Capture-MS	Hazbun TR (2003)	14690591	4932	4932
YJL091C	YCL061C	GWT1	MRC1	N/A	YCL060C	Affinity Capture-MS	Hazbun TR (2003)	14690591	4932	4932
YJL091C	YOR254C	GWT1	SEC63	N/A	PTL1	Affinity Capture-MS	Hazbun TR (2003)	14690591	4932	4932
YJL091C	YDR170C	GWT1	SEC7	N/A	N/A	Affinity Capture-MS	Hazbun TR (2003)	14690591	4932	4932
YJL091C	YJR100C	GWT1	AIM25	N/A	N/A	Affinity Capture-MS	Hazbun TR (2003)	14690591	4932	4932
YOR123C	YBR279W	LEO1	PAF1	N/A	N/A	Affinity Capture-MS	Krogan NJ (2004)	14759368	4932	4932
YBR279W	YOR123C	PAF1	LEO1	N/A	N/A	Affinity Capture-MS	Krogan NJ (2004)	14759368	4932	4932
YOR123C	YML069W	LEO1	POB3	N/A	N/A	Affinity Capture-MS	Krogan NJ (2004)	14759368	4932	4932
YML069W	YOR123C	POB3	LEO1	N/A	N/A	Affinity Capture-MS	Krogan NJ (2004)	14759368	4932	4932
YOR123C	YGL244W	LEO1	RTF1	N/A	CSL3	Affinity Capture-MS	Krogan NJ (2004)	14759368	4932	4932
YGL244W	YOR123C	RTF1	LEO1	CSL3	N/A	Affinity Capture-MS	Krogan NJ (2004)	14759368	4932	4932
YOR123C	YGL207W	LEO1	SPT16	N/A	CDC68|SSF1	Affinity Capture-MS	Krogan NJ (2004)	14759368	4932	4932
YGL207W	YOR123C	SPT16	LEO1	CDC68|SSF1	N/A	Affinity Capture-MS	Krogan NJ (2004)	14759368	4932	4932
YNL124W	YLR175W	NAF1	CBF5	N/A	N/A	Affinity Capture-MS	Hazbun TR (2003)	14690591	4932	4932
YPL233W	YBR211C	NSL1	AME1	N/A	ARP100	Affinity Capture-MS	Hazbun TR (2003)	14690591	4932	4932
YPL233W	YDR254W	NSL1	CHL4	N/A	MCM17|CTF17	Affinity Capture-MS	Hazbun TR (2003)	14690591	4932	4932
YPL233W	YPL018W	NSL1	CTF19	N/A	MCM18	Affinity Capture-MS	Hazbun TR (2003)	14690591	4932	4932
YPL233W	YLR381W	NSL1	CTF3	N/A	CHL3	Affinity Capture-MS	Hazbun TR (2003)	14690591	4932	4932
YPL233W	YJR135C	NSL1	MCM22	N/A	N/A	Affinity Capture-MS	Hazbun TR (2003)	14690591	4932	4932
YPL233W	YAL034W-A	NSL1	MTW1	N/A	NSL2|DSN3	Affinity Capture-MS	Hazbun TR (2003)	14690591	4932	4932
YPL233W	YDR383C	NSL1	NKP1	N/A	N/A	Affinity Capture-MS	Hazbun TR (2003)	14690591	4932	4932
YPL233W	YGR179C	NSL1	OKP1	N/A	N/A	Affinity Capture-MS	Hazbun TR (2003)	14690591	4932	4932
YBR279W	YML069W	PAF1	POB3	N/A	N/A	Affinity Capture-MS	Krogan NJ (2004)	14759368	4932	4932
YML069W	YBR279W	POB3	PAF1	N/A	N/A	Affinity Capture-MS	Krogan NJ (2004)	14759368	4932	4932
YBR279W	YGL244W	PAF1	RTF1	N/A	CSL3	Affinity Capture-MS	Krogan NJ (2004)	14759368	4932	4932
YGL244W	YBR279W	RTF1	PAF1	CSL3	N/A	Affinity Capture-MS	Krogan NJ (2004)	14759368	4932	4932
YJL072C	YDR013W	PSF2	PSF1	CDC102	CDC101	Affinity Capture-MS	Hazbun TR (2003)	14690591	4932	4932
YJL072C	YOL146W	PSF2	PSF3	CDC102	N/A	Affinity Capture-MS	Hazbun TR (2003)	14690591	4932	4932
YJL072C	YDR489W	PSF2	SLD5	CDC102	CDC105	Affinity Capture-MS	Hazbun TR (2003)	14690591	4932	4932
YDL140C	YIL021W	RPO21	RPB3	SUA8|RPB220|RPB1	N/A	Affinity Capture-MS	Krogan NJ (2004)	14759368	4932	4932
YIL021W	YDL140C	RPB3	RPO21	N/A	SUA8|RPB220|RPB1	Affinity Capture-MS	Krogan NJ (2004)	14759368	4932	4932
YDL140C	YGR116W	RPO21	SPT6	SUA8|RPB220|RPB1	SSN20|CRE2	Affinity Capture-MS	Krogan NJ (2004)	14759368	4932	4932
YDL140C	YGR186W	RPO21	TFG1	SUA8|RPB220|RPB1	RAP74|SSU71	Affinity Capture-MS	Krogan NJ (2004)	14759368	4932	4932
YGR186W	YDL140C	TFG1	RPO21	RAP74|SSU71	SUA8|RPB220|RPB1	Affinity Capture-MS	Krogan NJ (2004)	14759368	4932	4932
YDL140C	YGR005C	RPO21	TFG2	SUA8|RPB220|RPB1	N/A	Affinity Capture-MS	Krogan NJ (2004)	14759368	4932	4932
YGR005C	YDL140C	TFG2	RPO21	N/A	SUA8|RPB220|RPB1	Affinity Capture-MS	Krogan NJ (2004)	14759368	4932	4932
YDL140C	YPL129W	RPO21	TAF14	SUA8|RPB220|RPB1	SWP29|TFG3|ANC1|TAF30	Affinity Capture-MS	Krogan NJ (2004)	14759368	4932	4932
YPL129W	YDL140C	TAF14	RPO21	SWP29|TFG3|ANC1|TAF30	SUA8|RPB220|RPB1	Affinity Capture-MS	Krogan NJ (2004)	14759368	4932	4932
YGL244W	YML069W	RTF1	POB3	CSL3	N/A	Affinity Capture-MS	Krogan NJ (2004)	14759368	4932	4932
YML069W	YGL244W	POB3	RTF1	N/A	CSL3	Affinity Capture-MS	Krogan NJ (2004)	14759368	4932	4932
YGL244W	YGL207W	RTF1	SPT16	CSL3	CDC68|SSF1	Affinity Capture-MS	Krogan NJ (2004)	14759368	4932	4932
YGL207W	YGL244W	SPT16	RTF1	CDC68|SSF1	CSL3	Affinity Capture-MS	Krogan NJ (2004)	14759368	4932	4932
YGL207W	YIL035C	SPT16	CKA1	CDC68|SSF1	N/A	Affinity Capture-MS	Krogan NJ (2004)	14759368	4932	4932
YGL207W	YOR061W	SPT16	CKA2	CDC68|SSF1	YOR29-12	Affinity Capture-MS	Krogan NJ (2004)	14759368	4932	4932
YGL207W	YGL019W	SPT16	CKB1	CDC68|SSF1	N/A	Affinity Capture-MS	Krogan NJ (2004)	14759368	4932	4932
YGL207W	YOR039W	SPT16	CKB2	CDC68|SSF1	N/A	Affinity Capture-MS	Krogan NJ (2004)	14759368	4932	4932
YGL207W	YBR279W	SPT16	PAF1	CDC68|SSF1	N/A	Affinity Capture-MS	Krogan NJ (2004)	14759368	4932	4932
YGL207W	YML069W	SPT16	POB3	CDC68|SSF1	N/A	Affinity Capture-MS	Krogan NJ (2004)	14759368	4932	4932
YML069W	YGL207W	POB3	SPT16	N/A	CDC68|SSF1	Affinity Capture-MS	Krogan NJ (2004)	14759368	4932	4932
YML010W	YDL140C	SPT5	RPO21	N/A	SUA8|RPB220|RPB1	Affinity Capture-MS	Krogan NJ (2004)	14759368	4932	4932
YDL140C	YML010W	RPO21	SPT5	SUA8|RPB220|RPB1	N/A	Affinity Capture-MS	Krogan NJ (2004)	14759368	4932	4932
YGR186W	YOR151C	TFG1	RPB2	RAP74|SSU71	SIT2|SOH2|RPO22|RPB150	Affinity Capture-MS	Krogan NJ (2004)	14759368	4932	4932
YGR186W	YGR005C	TFG1	TFG2	RAP74|SSU71	N/A	Affinity Capture-MS	Krogan NJ (2004)	14759368	4932	4932
YGR005C	YGR186W	TFG2	TFG1	N/A	RAP74|SSU71	Affinity Capture-MS	Krogan NJ (2004)	14759368	4932	4932
YGR186W	YPL129W	TFG1	TAF14	RAP74|SSU71	SWP29|TFG3|ANC1|TAF30	Affinity Capture-MS	Krogan NJ (2004)	14759368	4932	4932
YPL129W	YGR186W	TAF14	TFG1	SWP29|TFG3|ANC1|TAF30	RAP74|SSU71	Affinity Capture-MS	Krogan NJ (2004)	14759368	4932	4932
YPL063W	YMR203W	TIM50	TOM40	N/A	ISP42|MOM38	Affinity Capture-MS	Hazbun TR (2003)	14690591	4932	4932
YDR288W	YEL019C	NSE3	MMS21	N/A	N/A	Affinity Capture-MS	Hazbun TR (2003)	14690591	4932	4932
YDR288W	YLR007W	NSE3	NSE1	N/A	N/A	Affinity Capture-MS	Hazbun TR (2003)	14690591	4932	4932
YDR288W	YDL105W	NSE3	NSE4	N/A	QRI2	Affinity Capture-MS	Hazbun TR (2003)	14690591	4932	4932
YDR288W	YLR383W	NSE3	SMC6	N/A	RHC18	Affinity Capture-MS	Hazbun TR (2003)	14690591	4932	4932
YDR288W	YOL034W	NSE3	SMC5	N/A	N/A	Affinity Capture-MS	Hazbun TR (2003)	14690591	4932	4932
YDR365C	YDR299W	ESF1	BFR2	N/A	N/A	Affinity Capture-MS	Hazbun TR (2003)	14690591	4932	4932
YDR365C	YJL033W	ESF1	HCA4	N/A	ECM24|DBP4	Affinity Capture-MS	Hazbun TR (2003)	14690591	4932	4932
YDR365C	YER127W	ESF1	LCP5	N/A	N/A	Affinity Capture-MS	Hazbun TR (2003)	14690591	4932	4932
YDR365C	YOR310C	ESF1	NOP58	N/A	NOP5	Affinity Capture-MS	Hazbun TR (2003)	14690591	4932	4932
YDR365C	YHR196W	ESF1	UTP9	N/A	N/A	Affinity Capture-MS	Hazbun TR (2003)	14690591	4932	4932
YDR365C	YGR145W	ESF1	ENP2	N/A	N/A	Affinity Capture-MS	Hazbun TR (2003)	14690591	4932	4932
YFR003C	YER133W	YPI1	GLC7	N/A	CID1|DIS2	Affinity Capture-MS	Hazbun TR (2003)	14690591	4932	4932
YFR003C	YKL193C	YPI1	SDS22	N/A	EGP1	Affinity Capture-MS	Hazbun TR (2003)	14690591	4932	4932
YGR002C	YJL081C	SWC4	ARP4	GOD1|EAF2	ACT3	Affinity Capture-MS	Hazbun TR (2003)	14690591	4932	4932
YGR002C	YLR384C	SWC4	IKI3	GOD1|EAF2	TOT1|ELP1	Affinity Capture-MS	Hazbun TR (2003)	14690591	4932	4932
YGR002C	YOR244W	SWC4	ESA1	GOD1|EAF2	TAS1	Affinity Capture-MS	Hazbun TR (2003)	14690591	4932	4932
YGR002C	YDR190C	SWC4	RVB1	GOD1|EAF2	TIP49A|TIP48|TIH1	Affinity Capture-MS	Hazbun TR (2003)	14690591	4932	4932
YGR002C	YPL235W	SWC4	RVB2	GOD1|EAF2	TIH2|TIP49B|TIP49	Affinity Capture-MS	Hazbun TR (2003)	14690591	4932	4932
YGR002C	YHR099W	SWC4	TRA1	GOD1|EAF2	N/A	Affinity Capture-MS	Hazbun TR (2003)	14690591	4932	4932
YGR002C	YDR359C	SWC4	EAF1	GOD1|EAF2	VID21	Affinity Capture-MS	Hazbun TR (2003)	14690591	4932	4932
YGR002C	YNL107W	SWC4	YAF9	GOD1|EAF2	N/A	Affinity Capture-MS	Hazbun TR (2003)	14690591	4932	4932
YGR002C	YDR334W	SWC4	SWR1	GOD1|EAF2	N/A	Affinity Capture-MS	Hazbun TR (2003)	14690591	4932	4932
YGR002C	YEL018W	SWC4	EAF5	GOD1|EAF2	N/A	Affinity Capture-MS	Hazbun TR (2003)	14690591	4932	4932
YGR002C	YHR090C	SWC4	YNG2	GOD1|EAF2	EAF4|NBN1	Affinity Capture-MS	Hazbun TR (2003)	14690591	4932	4932
YGR046W	YLR259C	TAM41	HSP60	MMP37	MIF4|CPN60	Affinity Capture-MS	Hazbun TR (2003)	14690591	4932	4932
YGR198W	YLR305C	YPP1	STT4	N/A	N/A	Affinity Capture-MS	Hazbun TR (2003)	14690591	4932	4932
YHR066W	YOL077C	SSF1	BRX1	N/A	N/A	Affinity Capture-MS	Fatica A (2002)	11864607	4932	4932
YHR066W	YLR276C	SSF1	DBP9	N/A	N/A	Affinity Capture-MS	Fatica A (2002)	11864607	4932	4932
YHR066W	YLL008W	SSF1	DRS1	N/A	N/A	Affinity Capture-MS	Fatica A (2002)	11864607	4932	4932
YHR066W	YKL172W	SSF1	EBP2	N/A	N/A	Affinity Capture-MS	Fatica A (2002)	11864607	4932	4932
YHR066W	YMR049C	SSF1	ERB1	N/A	N/A	Affinity Capture-MS	Fatica A (2002)	11864607	4932	4932
YHR066W	YMR290C	SSF1	HAS1	N/A	N/A	Affinity Capture-MS	Fatica A (2002)	11864607	4932	4932
YHR066W	YAL025C	SSF1	MAK16	N/A	N/A	Affinity Capture-MS	Fatica A (2002)	11864607	4932	4932
YHR066W	YPL211W	SSF1	NIP7	N/A	N/A	Affinity Capture-MS	Fatica A (2002)	11864607	4932	4932
YHR066W	YPL093W	SSF1	NOG1	N/A	N/A	Affinity Capture-MS	Fatica A (2002)	11864607	4932	4932
YHR066W	YER002W	SSF1	NOP16	N/A	N/A	Affinity Capture-MS	Fatica A (2002)	11864607	4932	4932
YHR066W	YNL061W	SSF1	NOP2	N/A	YNA1	Affinity Capture-MS	Fatica A (2002)	11864607	4932	4932
YHR066W	YPL043W	SSF1	NOP4	N/A	NOP77	Affinity Capture-MS	Fatica A (2002)	11864607	4932	4932
YHR066W	YGR103W	SSF1	NOP7	N/A	YPH1	Affinity Capture-MS	Fatica A (2002)	11864607	4932	4932
YHR066W	YGL111W	SSF1	NSA1	N/A	N/A	Affinity Capture-MS	Fatica A (2002)	11864607	4932	4932
YHR066W	YHR088W	SSF1	RPF1	N/A	N/A	Affinity Capture-MS	Fatica A (2002)	11864607	4932	4932
YHR066W	YKR081C	SSF1	RPF2	N/A	N/A	Affinity Capture-MS	Fatica A (2002)	11864607	4932	4932
YHR066W	YLR075W	SSF1	RPL10	N/A	GRC5|QSR1	Affinity Capture-MS	Fatica A (2002)	11864607	4932	4932
YHR066W	YIL133C	SSF1	RPL16A	N/A	RPL13	Affinity Capture-MS	Fatica A (2002)	11864607	4932	4932
YHR066W	YKL180W	SSF1	RPL17A	N/A	RPL17	Affinity Capture-MS	Fatica A (2002)	11864607	4932	4932
YHR066W	YHR010W	SSF1	RPL27A	N/A	RPL27	Affinity Capture-MS	Fatica A (2002)	11864607	4932	4932
YHR066W	YGL030W	SSF1	RPL30	N/A	N/A	Affinity Capture-MS	Fatica A (2002)	11864607	4932	4932
YHR066W	YBL092W	SSF1	RPL32	N/A	N/A	Affinity Capture-MS	Fatica A (2002)	11864607	4932	4932
YHR066W	YLR325C	SSF1	RPL38	N/A	N/A	Affinity Capture-MS	Fatica A (2002)	11864607	4932	4932
YHR066W	YNL002C	SSF1	RLP7	N/A	RPL7	Affinity Capture-MS	Fatica A (2002)	11864607	4932	4932
YHR066W	YDR087C	SSF1	RRP1	N/A	N/A	Affinity Capture-MS	Fatica A (2002)	11864607	4932	4932
YHR066W	YPR016C	SSF1	TIF6	N/A	CDC95	Affinity Capture-MS	Fatica A (2002)	11864607	4932	4932
YHR066W	YHR066W	SSF1	SSF1	N/A	N/A	Affinity Capture-MS	Fatica A (2002)	11864607	4932	4932
YHR066W	YOR272W	SSF1	YTM1	N/A	N/A	Affinity Capture-MS	Fatica A (2002)	11864607	4932	4932
YHR085W	YNL182C	IPI1	IPI3	N/A	N/A	Affinity Capture-MS	Hazbun TR (2003)	14690591	4932	4932
YHR085W	YHR197W	IPI1	RIX1	N/A	IPI2	Affinity Capture-MS	Hazbun TR (2003)	14690591	4932	4932
YJL010C	YDR211W	NOP9	GCD6	N/A	N/A	Affinity Capture-MS	Hazbun TR (2003)	14690591	4932	4932
YJL010C	YGR159C	NOP9	NSR1	N/A	SHE5	Affinity Capture-MS	Hazbun TR (2003)	14690591	4932	4932
YJL010C	YEL026W	NOP9	SNU13	N/A	N/A	Affinity Capture-MS	Hazbun TR (2003)	14690591	4932	4932
YJR012C	YNR055C	YJR012C	HOL1	N/A	N/A	Affinity Capture-MS	Hazbun TR (2003)	14690591	4932	4932
YJR012C	YLL061W	YJR012C	MMP1	N/A	N/A	Affinity Capture-MS	Hazbun TR (2003)	14690591	4932	4932
YJR012C	YDR142C	YJR012C	PEX7	N/A	PAS7|PEB1	Affinity Capture-MS	Hazbun TR (2003)	14690591	4932	4932
YJR012C	YMR008C	YJR012C	PLB1	N/A	N/A	Affinity Capture-MS	Hazbun TR (2003)	14690591	4932	4932
YJR136C	YGL129C	YJR136C	RSM23	N/A	N/A	Affinity Capture-MS	Hazbun TR (2003)	14690591	4932	4932
YKL088W	YKR072C	YKL088W	SIS2	N/A	HAL3	Affinity Capture-MS	Hazbun TR (2003)	14690591	4932	4932
YKL088W	YOR054C	YKL088W	VHS3	N/A	YOR29-05	Affinity Capture-MS	Hazbun TR (2003)	14690591	4932	4932
YKL195W	YOL086C	MIA40	ADH1	TIM40|FMP15	ADC1	Affinity Capture-MS	Hazbun TR (2003)	14690591	4932	4932
YKL195W	YER110C	MIA40	KAP123	TIM40|FMP15	YRB4	Affinity Capture-MS	Hazbun TR (2003)	14690591	4932	4932
YKL195W	YMR203W	MIA40	TOM40	TIM40|FMP15	ISP42|MOM38	Affinity Capture-MS	Hazbun TR (2003)	14690591	4932	4932
YKR038C	YJL184W	KAE1	GON7	N/A	LDB6|PCC2	Affinity Capture-MS	Hazbun TR (2003)	14690591	4932	4932
YKR079C	YJL208C	TRZ1	NUC1	N/A	N/A	Affinity Capture-MS	Hazbun TR (2003)	14690591	4932	4932
YKR079C	YMR099C	TRZ1	YMR099C	N/A	N/A	Affinity Capture-MS	Hazbun TR (2003)	14690591	4932	4932
YLL034C	YBR158W	RIX7	AMN1	N/A	CST13|ICS4	Affinity Capture-MS	Hazbun TR (2003)	14690591	4932	4932
YLL034C	YIL140W	RIX7	AXL2	N/A	SRO4|BUD10	Affinity Capture-MS	Hazbun TR (2003)	14690591	4932	4932
YLL034C	YLR309C	RIX7	IMH1	N/A	SYS3	Affinity Capture-MS	Hazbun TR (2003)	14690591	4932	4932
YLL034C	YDL065C	RIX7	PEX19	N/A	PAS12	Affinity Capture-MS	Hazbun TR (2003)	14690591	4932	4932
YLL034C	YOL136C	RIX7	PFK27	N/A	N/A	Affinity Capture-MS	Hazbun TR (2003)	14690591	4932	4932
YLL034C	YDL138W	RIX7	RGT2	N/A	N/A	Affinity Capture-MS	Hazbun TR (2003)	14690591	4932	4932
YLL034C	YOR341W	RIX7	RPA190	N/A	RRN1	Affinity Capture-MS	Hazbun TR (2003)	14690591	4932	4932
YLL034C	YLR452C	RIX7	SST2	N/A	N/A	Affinity Capture-MS	Hazbun TR (2003)	14690591	4932	4932
YLL034C	YLR043C	RIX7	TRX1	N/A	LMA1	Affinity Capture-MS	Hazbun TR (2003)	14690591	4932	4932
YLL034C	YGR209C	RIX7	TRX2	N/A	LMA1	Affinity Capture-MS	Hazbun TR (2003)	14690591	4932	4932
YLL034C	YLR035C-A	RIX7	YLR035C-A	N/A	N/A	Affinity Capture-MS	Hazbun TR (2003)	14690591	4932	4932
YLL034C	YLR039C	RIX7	RIC1	N/A	N/A	Affinity Capture-MS	Hazbun TR (2003)	14690591	4932	4932
YLL034C	YLR084C	RIX7	RAX2	N/A	N/A	Affinity Capture-MS	Hazbun TR (2003)	14690591	4932	4932
YLR132C	YBL045C	YLR132C	COR1	N/A	QCR1	Affinity Capture-MS	Hazbun TR (2003)	14690591	4932	4932
YLR132C	YLL036C	YLR132C	PRP19	N/A	PSO4	Affinity Capture-MS	Hazbun TR (2003)	14690591	4932	4932
YLR145W	YNL221C	RMP1	POP1	N/A	N/A	Affinity Capture-MS	Hazbun TR (2003)	14690591	4932	4932
YLR145W	YNL282W	RMP1	POP3	N/A	N/A	Affinity Capture-MS	Hazbun TR (2003)	14690591	4932	4932
YLR145W	YBR257W	RMP1	POP4	N/A	N/A	Affinity Capture-MS	Hazbun TR (2003)	14690591	4932	4932
YLR145W	YAL033W	RMP1	POP5	N/A	FUN53	Affinity Capture-MS	Hazbun TR (2003)	14690591	4932	4932
YLR145W	YGR030C	RMP1	POP6	N/A	N/A	Affinity Capture-MS	Hazbun TR (2003)	14690591	4932	4932
YLR145W	YBL018C	RMP1	POP8	N/A	N/A	Affinity Capture-MS	Hazbun TR (2003)	14690591	4932	4932
YLR145W	YHR062C	RMP1	RPP1	N/A	N/A	Affinity Capture-MS	Hazbun TR (2003)	14690591	4932	4932
YLR145W	YDR478W	RMP1	SNM1	N/A	N/A	Affinity Capture-MS	Hazbun TR (2003)	14690591	4932	4932
YLR424W	YER172C	SPP382	BRR2	CCF8|NTR1	SNU246|SLT22|PRP44|RSS1	Affinity Capture-MS	Hazbun TR (2003)	14690591	4932	4932
YLR424W	YDR364C	SPP382	CDC40	CCF8|NTR1	SLU4|PRP17|SLT15	Affinity Capture-MS	Hazbun TR (2003)	14690591	4932	4932
YLR424W	YMR213W	SPP382	CEF1	CCF8|NTR1	NTC85	Affinity Capture-MS	Hazbun TR (2003)	14690591	4932	4932
YLR424W	YLR117C	SPP382	CLF1	CCF8|NTR1	SYF3|NTC77	Affinity Capture-MS	Hazbun TR (2003)	14690591	4932	4932
YLR424W	YGL128C	SPP382	CWC23	CCF8|NTR1	N/A	Affinity Capture-MS	Hazbun TR (2003)	14690591	4932	4932
YLR424W	YBR065C	SPP382	ECM2	CCF8|NTR1	SLT11	Affinity Capture-MS	Hazbun TR (2003)	14690591	4932	4932
YLR424W	YLL036C	SPP382	PRP19	CCF8|NTR1	PSO4	Affinity Capture-MS	Hazbun TR (2003)	14690591	4932	4932
YLR424W	YGL120C	SPP382	PRP43	CCF8|NTR1	N/A	Affinity Capture-MS	Hazbun TR (2003)	14690591	4932	4932
YLR424W	YAL032C	SPP382	PRP45	CCF8|NTR1	FUN20	Affinity Capture-MS	Hazbun TR (2003)	14690591	4932	4932
YLR424W	YPL151C	SPP382	PRP46	CCF8|NTR1	NTC50	Affinity Capture-MS	Hazbun TR (2003)	14690591	4932	4932
YLR424W	YHR165C	SPP382	PRP8	CCF8|NTR1	SLT21|USA2|RNA8|DNA39|DBF3	Affinity Capture-MS	Hazbun TR (2003)	14690591	4932	4932
YLR424W	YER029C	SPP382	SMB1	CCF8|NTR1	N/A	Affinity Capture-MS	Hazbun TR (2003)	14690591	4932	4932
YLR424W	YLR147C	SPP382	SMD3	CCF8|NTR1	SLT16	Affinity Capture-MS	Hazbun TR (2003)	14690591	4932	4932
YLR424W	YPR182W	SPP382	SMX3	CCF8|NTR1	N/A	Affinity Capture-MS	Hazbun TR (2003)	14690591	4932	4932
YLR424W	YPR101W	SPP382	SNT309	CCF8|NTR1	NTC25	Affinity Capture-MS	Hazbun TR (2003)	14690591	4932	4932
YLR424W	YKL173W	SPP382	SNU114	CCF8|NTR1	GIN10	Affinity Capture-MS	Hazbun TR (2003)	14690591	4932	4932
YLR424W	YDR416W	SPP382	SYF1	CCF8|NTR1	NTC90	Affinity Capture-MS	Hazbun TR (2003)	14690591	4932	4932
YLR424W	YKR022C	SPP382	NTR2	CCF8|NTR1	N/A	Affinity Capture-MS	Hazbun TR (2003)	14690591	4932	4932
YML023C	YER038C	NSE5	KRE29	N/A	N/A	Affinity Capture-MS	Hazbun TR (2003)	14690591	4932	4932
YML023C	YEL019C	NSE5	MMS21	N/A	N/A	Affinity Capture-MS	Hazbun TR (2003)	14690591	4932	4932
YML023C	YDL105W	NSE5	NSE4	N/A	QRI2	Affinity Capture-MS	Hazbun TR (2003)	14690591	4932	4932
YML023C	YOL034W	NSE5	SMC5	N/A	N/A	Affinity Capture-MS	Hazbun TR (2003)	14690591	4932	4932
YNL260C	YJR067C	YNL260C	YAE1	N/A	N/A	Affinity Capture-MS	Hazbun TR (2003)	14690591	4932	4932
YNL313C	YBR121C	YNL313C	GRS1	N/A	N/A	Affinity Capture-MS	Hazbun TR (2003)	14690591	4932	4932
YNL313C	YJL034W	YNL313C	KAR2	N/A	GRP78	Affinity Capture-MS	Hazbun TR (2003)	14690591	4932	4932
YNL313C	YML124C	YNL313C	TUB3	N/A	N/A	Affinity Capture-MS	Hazbun TR (2003)	14690591	4932	4932
YPR169W	YDL074C	JIP5	BRE1	N/A	N/A	Affinity Capture-MS	Hazbun TR (2003)	14690591	4932	4932
YGR152C	YLR229C	RSR1	CDC42	BUD1	N/A	Affinity Capture-Western	Kozminski KG (2003)	12960420	4932	4932
YLR229C	YGR152C	CDC42	RSR1	N/A	BUD1	Affinity Capture-Western	Kozminski KG (2003)	12960420	4932	4932
YER006W	YOR206W	NUG1	NOC2	N/A	N/A	Affinity Capture-Western	Bassler J (2001)	11583615	4932	4932
YER006W	YLR002C	NUG1	NOC3	N/A	N/A	Affinity Capture-Western	Bassler J (2001)	11583615	4932	4932
YER006W	YHR197W	NUG1	RIX1	N/A	IPI2	Affinity Capture-Western	Bassler J (2001)	11583615	4932	4932
YER006W	YLR106C	NUG1	MDN1	N/A	REA1	Affinity Capture-Western	Bassler J (2001)	11583615	4932	4932
YJL168C	YDL140C	SET2	RPO21	EZL1	SUA8|RPB220|RPB1	Affinity Capture-Western	Krogan NJ (2003)	12773564	4932	4932
YJL168C	YOR151C	SET2	RPB2	EZL1	SIT2|SOH2|RPO22|RPB150	Affinity Capture-Western	Krogan NJ (2003)	12773564	4932	4932
YAL041W	YGR152C	CDC24	RSR1	CLS4	BUD1	Dosage Rescue	Kozminski KG (2003)	12960420	4932	4932
YLR229C	YGR152C	CDC42	RSR1	N/A	BUD1	Dosage Rescue	Kozminski KG (2003)	12960420	4932	4932
YGR152C	YLR229C	RSR1	CDC42	BUD1	N/A	Reconstituted Complex	Kozminski KG (2003)	12960420	4932	4932
YJL168C	YER164W	SET2	CHD1	EZL1	N/A	Synthetic Growth Defect	Krogan NJ (2003)	12773564	4932	4932
YJL168C	YBR258C	SET2	SHG1	EZL1	CPS15	Synthetic Growth Defect	Krogan NJ (2003)	12773564	4932	4932
YJL168C	YDR469W	SET2	SDC1	EZL1	SAF19|CPS25	Synthetic Growth Defect	Krogan NJ (2003)	12773564	4932	4932
YJL168C	YBR175W	SET2	SWD3	EZL1	SAF35|CPS30	Synthetic Growth Defect	Krogan NJ (2003)	12773564	4932	4932
YJL168C	YPL138C	SET2	SPP1	EZL1	CPS40|SAF41	Synthetic Growth Defect	Krogan NJ (2003)	12773564	4932	4932
YJL168C	YAR003W	SET2	SWD1	EZL1	FUN16|CPS50|SAF49	Synthetic Growth Defect	Krogan NJ (2003)	12773564	4932	4932
YJL168C	YLR015W	SET2	BRE2	EZL1	CPS60	Synthetic Growth Defect	Krogan NJ (2003)	12773564	4932	4932
YJL168C	YGL194C	SET2	HOS2	EZL1	RTL1	Synthetic Growth Defect	Krogan NJ (2003)	12773564	4932	4932
YJL168C	YOL068C	SET2	HST1	EZL1	N/A	Synthetic Growth Defect	Krogan NJ (2003)	12773564	4932	4932
YJL168C	YOR123C	SET2	LEO1	EZL1	N/A	Synthetic Growth Defect	Krogan NJ (2003)	12773564	4932	4932
YJL168C	YKR029C	SET2	SET3	EZL1	N/A	Synthetic Growth Defect	Krogan NJ (2003)	12773564	4932	4932
YJL168C	YBR103W	SET2	SIF2	EZL1	EMB1	Synthetic Growth Defect	Krogan NJ (2003)	12773564	4932	4932
YJL168C	YCR033W	SET2	SNT1	EZL1	N/A	Synthetic Growth Defect	Krogan NJ (2003)	12773564	4932	4932
YJL168C	YDR155C	SET2	CPR1	EZL1	CPH1|CYP1	Synthetic Growth Defect	Krogan NJ (2003)	12773564	4932	4932
YJL168C	YIL112W	SET2	HOS4	EZL1	N/A	Synthetic Growth Defect	Krogan NJ (2003)	12773564	4932	4932
YNL271C	YJL187C	BNI1	SWE1	SHE5|PPF3	WEE1	Synthetic Lethality	Goehring AS (2003)	12686605	4932	4932
YLR319C	YJL187C	BUD6	SWE1	AIP3	WEE1	Synthetic Lethality	Goehring AS (2003)	12686605	4932	4932
YLR229C	YBR200W	CDC42	BEM1	N/A	SRO1	Synthetic Lethality	Kozminski KG (2003)	12960420	4932	4932
YLR229C	YPL161C	CDC42	BEM4	N/A	ROM7	Synthetic Lethality	Kozminski KG (2003)	12960420	4932	4932
YLR229C	YNL271C	CDC42	BNI1	N/A	SHE5|PPF3	Synthetic Lethality	Kozminski KG (2003)	12960420	4932	4932
YLR229C	YLR319C	CDC42	BUD6	N/A	AIP3	Synthetic Lethality	Kozminski KG (2003)	12960420	4932	4932
YLR229C	YKL007W	CDC42	CAP1	N/A	N/A	Synthetic Lethality	Kozminski KG (2003)	12960420	4932	4932
YLR229C	YIL034C	CDC42	CAP2	N/A	N/A	Synthetic Lethality	Kozminski KG (2003)	12960420	4932	4932
YLR229C	YNL298W	CDC42	CLA4	N/A	ERC10	Synthetic Lethality	Kozminski KG (2003)	12960420	4932	4932
YLR229C	YGR200C	CDC42	ELP2	N/A	TOT2	Synthetic Lethality	Kozminski KG (2003)	12960420	4932	4932
YLR229C	YPL086C	CDC42	ELP3	N/A	TOT3|HPA1	Synthetic Lethality	Kozminski KG (2003)	12960420	4932	4932
YLR229C	YPL101W	CDC42	ELP4	N/A	TOT7|HAP1	Synthetic Lethality	Kozminski KG (2003)	12960420	4932	4932
YLR229C	YMR312W	CDC42	ELP6	N/A	TOT6|HAP3	Synthetic Lethality	Kozminski KG (2003)	12960420	4932	4932
YLR229C	YDR309C	CDC42	GIC2	N/A	N/A	Synthetic Lethality	Kozminski KG (2003)	12960420	4932	4932
YLR229C	YGL168W	CDC42	HUR1	N/A	N/A	Synthetic Lethality	Kozminski KG (2003)	12960420	4932	4932
YLR229C	YAL024C	CDC42	LTE1	N/A	MSI2	Synthetic Lethality	Kozminski KG (2003)	12960420	4932	4932
YLR229C	YOR188W	CDC42	MSB1	N/A	N/A	Synthetic Lethality	Kozminski KG (2003)	12960420	4932	4932
YLR229C	YNL293W	CDC42	MSB3	N/A	GYP3	Synthetic Lethality	Kozminski KG (2003)	12960420	4932	4932
YLR229C	YER149C	CDC42	PEA2	N/A	PPF2|DFG9	Synthetic Lethality	Kozminski KG (2003)	12960420	4932	4932
YLR229C	YGL167C	CDC42	PMR1	N/A	BSD1|SSC1|LDB1	Synthetic Lethality	Kozminski KG (2003)	12960420	4932	4932
YLR229C	YGR152C	CDC42	RSR1	N/A	BUD1	Synthetic Lethality	Kozminski KG (2003)	12960420	4932	4932
YLR229C	YBR171W	CDC42	SEC66	N/A	HSS1|SEC71	Synthetic Lethality	Kozminski KG (2003)	12960420	4932	4932
YLR229C	YLL021W	CDC42	SPA2	N/A	PEA1|FUS6	Synthetic Lethality	Kozminski KG (2003)	12960420	4932	4932
YLR229C	YDR293C	CDC42	SSD1	N/A	CLA1|MCS1|SRK1|RLT1	Synthetic Lethality	Kozminski KG (2003)	12960420	4932	4932
YLR229C	YDR310C	CDC42	SUM1	N/A	N/A	Synthetic Lethality	Kozminski KG (2003)	12960420	4932	4932
YLR229C	YDR126W	CDC42	SWF1	N/A	PSL10	Synthetic Lethality	Kozminski KG (2003)	12960420	4932	4932
YLR229C	YER111C	CDC42	SWI4	N/A	ART1	Synthetic Lethality	Kozminski KG (2003)	12960420	4932	4932
YLR229C	YHR111W	CDC42	UBA4	N/A	YHR1	Synthetic Lethality	Kozminski KG (2003)	12960420	4932	4932
YLR229C	YBR077C	CDC42	SLM4	N/A	EGO3|GSE1|NIR1	Synthetic Lethality	Kozminski KG (2003)	12960420	4932	4932
YLR229C	YCR077C	CDC42	PAT1	N/A	MRT1	Synthetic Lethality	Kozminski KG (2003)	12960420	4932	4932
YLR229C	YGL211W	CDC42	NCS6	N/A	YGL210W-A|TUC1	Synthetic Lethality	Kozminski KG (2003)	12960420	4932	4932
YLR418C	YJL168C	CDC73	SET2	N/A	EZL1	Synthetic Lethality	Krogan NJ (2003)	12773564	4932	4932
YJL168C	YLR418C	SET2	CDC73	EZL1	N/A	Synthetic Lethality	Krogan NJ (2003)	12773564	4932	4932
YNL298W	YHL007C	CLA4	STE20	ERC10	N/A	Synthetic Lethality	Goehring AS (2003)	12686605	4932	4932
YNL298W	YHR111W	CLA4	UBA4	ERC10	YHR1	Synthetic Lethality	Goehring AS (2003)	12686605	4932	4932
YNL298W	YLR102C	CLA4	APC9	ERC10	N/A	Synthetic Lethality	Goehring AS (2003)	12686605	4932	4932
YNL298W	YJL115W	CLA4	ASF1	ERC10	CIA1	Synthetic Lethality	Goehring AS (2003)	12686605	4932	4932
YNL298W	YJL095W	CLA4	BCK1	ERC10	LAS3|SSP31|SAP3|SLK1	Synthetic Lethality	Goehring AS (2003)	12686605	4932	4932
YNL298W	YBR200W	CLA4	BEM1	ERC10	SRO1	Synthetic Lethality	Goehring AS (2003)	12686605	4932	4932
YNL298W	YER155C	CLA4	BEM2	ERC10	IPL2|SUP9|TSL1	Synthetic Lethality	Goehring AS (2003)	12686605	4932	4932
YNL298W	YPL161C	CLA4	BEM4	ERC10	ROM7	Synthetic Lethality	Goehring AS (2003)	12686605	4932	4932
YNL298W	YNL271C	CLA4	BNI1	ERC10	SHE5|PPF3	Synthetic Lethality	Goehring AS (2003)	12686605	4932	4932
YNL298W	YLR319C	CLA4	BUD6	ERC10	AIP3	Synthetic Lethality	Goehring AS (2003)	12686605	4932	4932
YNL298W	YBR023C	CLA4	CHS3	ERC10	CSD2|KTI2|DIT101|CAL1	Synthetic Lethality	Goehring AS (2003)	12686605	4932	4932
YNL298W	YLR330W	CLA4	CHS5	ERC10	CAL3	Synthetic Lethality	Goehring AS (2003)	12686605	4932	4932
YNL298W	YJL099W	CLA4	CHS6	ERC10	CSD3	Synthetic Lethality	Goehring AS (2003)	12686605	4932	4932
YNL298W	YHR142W	CLA4	CHS7	ERC10	N/A	Synthetic Lethality	Goehring AS (2003)	12686605	4932	4932
YNL298W	YPR135W	CLA4	CTF4	ERC10	CHL15|POB1	Synthetic Lethality	Goehring AS (2003)	12686605	4932	4932
YNL298W	YHR191C	CLA4	CTF8	ERC10	N/A	Synthetic Lethality	Goehring AS (2003)	12686605	4932	4932
YNL298W	YCL016C	CLA4	DCC1	ERC10	N/A	Synthetic Lethality	Goehring AS (2003)	12686605	4932	4932
YNL298W	YBL047C	CLA4	EDE1	ERC10	BUD15	Synthetic Lethality	Goehring AS (2003)	12686605	4932	4932
YNL298W	YGR200C	CLA4	ELP2	ERC10	TOT2	Synthetic Lethality	Goehring AS (2003)	12686605	4932	4932
YNL298W	YMR312W	CLA4	ELP6	ERC10	TOT6|HAP3	Synthetic Lethality	Goehring AS (2003)	12686605	4932	4932
YNL298W	YFR019W	CLA4	FAB1	ERC10	SVL7	Synthetic Lethality	Goehring AS (2003)	12686605	4932	4932
YNL298W	YNL068C	CLA4	FKH2	ERC10	N/A	Synthetic Lethality	Goehring AS (2003)	12686605	4932	4932
YNL298W	YNL153C	CLA4	GIM3	ERC10	PFD4	Synthetic Lethality	Goehring AS (2003)	12686605	4932	4932
YNL298W	YML094W	CLA4	GIM5	ERC10	PFD5	Synthetic Lethality	Goehring AS (2003)	12686605	4932	4932
YNL298W	YGL133W	CLA4	ITC1	ERC10	N/A	Synthetic Lethality	Goehring AS (2003)	12686605	4932	4932
YNL298W	YKL032C	CLA4	IXR1	ERC10	ORD1	Synthetic Lethality	Goehring AS (2003)	12686605	4932	4932
YNL298W	YIR033W	CLA4	MGA2	ERC10	N/A	Synthetic Lethality	Goehring AS (2003)	12686605	4932	4932
YNL298W	YHR030C	CLA4	SLT2	ERC10	BYC2|MPK1|SLK2	Synthetic Lethality	Goehring AS (2003)	12686605	4932	4932
YNL298W	YPL174C	CLA4	NIP100	ERC10	PAC13	Synthetic Lethality	Goehring AS (2003)	12686605	4932	4932
YNL298W	YER149C	CLA4	PEA2	ERC10	PPF2|DFG9	Synthetic Lethality	Goehring AS (2003)	12686605	4932	4932
YNL298W	YGR135W	CLA4	PRE9	ERC10	N/A	Synthetic Lethality	Goehring AS (2003)	12686605	4932	4932
YNL298W	YGL163C	CLA4	RAD54	ERC10	XRS1	Synthetic Lethality	Goehring AS (2003)	12686605	4932	4932
YNL298W	YOR275C	CLA4	RIM20	ERC10	N/A	Synthetic Lethality	Goehring AS (2003)	12686605	4932	4932
YNL298W	YKL180W	CLA4	RPL17A	ERC10	RPL17	Synthetic Lethality	Goehring AS (2003)	12686605	4932	4932
YNL298W	YBR084C-A	CLA4	RPL19A	ERC10	N/A	Synthetic Lethality	Goehring AS (2003)	12686605	4932	4932
YNL298W	YGL031C	CLA4	RPL24A	ERC10	RPL30A	Synthetic Lethality	Goehring AS (2003)	12686605	4932	4932
YNL298W	YDL191W	CLA4	RPL35A	ERC10	SOS1	Synthetic Lethality	Goehring AS (2003)	12686605	4932	4932
YNL298W	YHR200W	CLA4	RPN10	ERC10	SUN1|MCB1	Synthetic Lethality	Goehring AS (2003)	12686605	4932	4932
YNL298W	YKR057W	CLA4	RPS21A	ERC10	RPS25	Synthetic Lethality	Goehring AS (2003)	12686605	4932	4932
YNL298W	YIL153W	CLA4	RRD1	ERC10	YPA1	Synthetic Lethality	Goehring AS (2003)	12686605	4932	4932
YNL298W	YJL047C	CLA4	RTT101	ERC10	CUL8	Synthetic Lethality	Goehring AS (2003)	12686605	4932	4932
YNL298W	YNL206C	CLA4	RTT106	ERC10	N/A	Synthetic Lethality	Goehring AS (2003)	12686605	4932	4932
YNL298W	YMR263W	CLA4	SAP30	ERC10	N/A	Synthetic Lethality	Goehring AS (2003)	12686605	4932	4932
YNL298W	YDR363W-A	CLA4	SEM1	ERC10	DSS1|HOD1	Synthetic Lethality	Goehring AS (2003)	12686605	4932	4932
YNL298W	YGL066W	CLA4	SGF73	ERC10	sca7	Synthetic Lethality	Goehring AS (2003)	12686605	4932	4932
YNL298W	YDL225W	CLA4	SHS1	ERC10	SEP7	Synthetic Lethality	Goehring AS (2003)	12686605	4932	4932
YNL298W	YBL061C	CLA4	SKT5	ERC10	CSD4|CAL2|CHS4	Synthetic Lethality	Goehring AS (2003)	12686605	4932	4932
YNL298W	YOR195W	CLA4	SLK19	ERC10	N/A	Synthetic Lethality	Goehring AS (2003)	12686605	4932	4932
YNL298W	YGR229C	CLA4	SMI1	ERC10	KNR4	Synthetic Lethality	Goehring AS (2003)	12686605	4932	4932
YNL298W	YLL021W	CLA4	SPA2	ERC10	PEA1|FUS6	Synthetic Lethality	Goehring AS (2003)	12686605	4932	4932
YNL298W	YHR152W	CLA4	SPO12	ERC10	N/A	Synthetic Lethality	Goehring AS (2003)	12686605	4932	4932
YNL298W	YBR175W	CLA4	SWD3	ERC10	SAF35|CPS30	Synthetic Lethality	Goehring AS (2003)	12686605	4932	4932
YNL298W	YER111C	CLA4	SWI4	ERC10	ART1	Synthetic Lethality	Goehring AS (2003)	12686605	4932	4932
YNL298W	YMR223W	CLA4	UBP8	ERC10	N/A	Synthetic Lethality	Goehring AS (2003)	12686605	4932	4932
YNL298W	YNL229C	CLA4	URE2	ERC10	N/A	Synthetic Lethality	Goehring AS (2003)	12686605	4932	4932
YNL298W	YBR095C	CLA4	RXT2	ERC10	RAF60	Synthetic Lethality	Goehring AS (2003)	12686605	4932	4932
YNL298W	YDR424C	CLA4	DYN2	ERC10	SLC1	Synthetic Lethality	Goehring AS (2003)	12686605	4932	4932
YNL298W	YGL211W	CLA4	NCS6	ERC10	YGL210W-A|TUC1	Synthetic Lethality	Goehring AS (2003)	12686605	4932	4932
YNL298W	YIL112W	CLA4	HOS4	ERC10	N/A	Synthetic Lethality	Goehring AS (2003)	12686605	4932	4932
YNL298W	YLR386W	CLA4	VAC14	ERC10	N/A	Synthetic Lethality	Goehring AS (2003)	12686605	4932	4932
YNL298W	YML095C	CLA4	RAD10	ERC10	N/A	Synthetic Lethality	Goehring AS (2003)	12686605	4932	4932
YNL298W	YNL119W	CLA4	NCS2	ERC10	N/A	Synthetic Lethality	Goehring AS (2003)	12686605	4932	4932
YNL298W	YPL047W	CLA4	SGF11	ERC10	N/A	Synthetic Lethality	Goehring AS (2003)	12686605	4932	4932
YAL059W	YER006W	ECM1	NUG1	N/A	N/A	Synthetic Lethality	Bassler J (2001)	11583615	4932	4932
YAL059W	YFR031C-A	ECM1	RPL2A	N/A	RPL5B	Synthetic Lethality	Bassler J (2001)	11583615	4932	4932
YKL186C	YAL059W	MTR2	ECM1	N/A	N/A	Synthetic Lethality	Bassler J (2001)	11583615	4932	4932
YER006W	YKL186C	NUG1	MTR2	N/A	N/A	Synthetic Lethality	Bassler J (2001)	11583615	4932	4932
YER149C	YJL187C	PEA2	SWE1	PPF2|DFG9	WEE1	Synthetic Lethality	Goehring AS (2003)	12686605	4932	4932
YPL031C	YEL036C	PHO85	ANP1	LDB15	MNN8|GEM3	Synthetic Lethality	Huang D (2002)	12077337	4932	4932
YPL031C	YJL095W	PHO85	BCK1	LDB15	LAS3|SSP31|SAP3|SLK1	Synthetic Lethality	Huang D (2002)	12077337	4932	4932
YPL031C	YBR200W	PHO85	BEM1	LDB15	SRO1	Synthetic Lethality	Huang D (2002)	12077337	4932	4932
YPL031C	YER155C	PHO85	BEM2	LDB15	IPL2|SUP9|TSL1	Synthetic Lethality	Huang D (2002)	12077337	4932	4932
YPL031C	YPL161C	PHO85	BEM4	LDB15	ROM7	Synthetic Lethality	Huang D (2002)	12077337	4932	4932
YPL031C	YNL271C	PHO85	BNI1	LDB15	SHE5|PPF3	Synthetic Lethality	Huang D (2002)	12077337	4932	4932
YPL031C	YDL074C	PHO85	BRE1	LDB15	N/A	Synthetic Lethality	Huang D (2002)	12077337	4932	4932
YPL031C	YGR157W	PHO85	CHO2	LDB15	PEM1	Synthetic Lethality	Huang D (2002)	12077337	4932	4932
YPL031C	YNL298W	PHO85	CLA4	LDB15	ERC10	Synthetic Lethality	Huang D (2002)	12077337	4932	4932
YPL031C	YDR414C	PHO85	ERD1	LDB15	LDB2	Synthetic Lethality	Huang D (2002)	12077337	4932	4932
YPL031C	YLR342W	PHO85	FKS1	LDB15	CWH53|GSC1|PBR1|CND1|ETG1	Synthetic Lethality	Huang D (2002)	12077337	4932	4932
YPL031C	YMR306W	PHO85	FKS3	LDB15	N/A	Synthetic Lethality	Huang D (2002)	12077337	4932	4932
YPL031C	YNL199C	PHO85	GCR2	LDB15	N/A	Synthetic Lethality	Huang D (2002)	12077337	4932	4932
YPL031C	YJL101C	PHO85	GSH1	LDB15	N/A	Synthetic Lethality	Huang D (2002)	12077337	4932	4932
YPL031C	YJR075W	PHO85	HOC1	LDB15	N/A	Synthetic Lethality	Huang D (2002)	12077337	4932	4932
YPL031C	YNL323W	PHO85	LEM3	LDB15	BRE3|ROS3	Synthetic Lethality	Huang D (2002)	12077337	4932	4932
YPL031C	YDR245W	PHO85	MNN10	LDB15	BED1|SLC2|REC41	Synthetic Lethality	Huang D (2002)	12077337	4932	4932
YPL031C	YHR030C	PHO85	SLT2	LDB15	BYC2|MPK1|SLK2	Synthetic Lethality	Huang D (2002)	12077337	4932	4932
YPL031C	YDR150W	PHO85	NUM1	LDB15	PAC12	Synthetic Lethality	Huang D (2002)	12077337	4932	4932
YPL031C	YJR073C	PHO85	OPI3	LDB15	PEM2	Synthetic Lethality	Huang D (2002)	12077337	4932	4932
YPL031C	YGR078C	PHO85	PAC10	LDB15	RKS2|PFD3|GIM2	Synthetic Lethality	Huang D (2002)	12077337	4932	4932
YPL031C	YGL167C	PHO85	PMR1	LDB15	BSD1|SSC1|LDB1	Synthetic Lethality	Huang D (2002)	12077337	4932	4932
YPL031C	YBR260C	PHO85	RGD1	LDB15	N/A	Synthetic Lethality	Huang D (2002)	12077337	4932	4932
YPL031C	YLR371W	PHO85	ROM2	LDB15	N/A	Synthetic Lethality	Huang D (2002)	12077337	4932	4932
YPL031C	YOR014W	PHO85	RTS1	LDB15	SCS1	Synthetic Lethality	Huang D (2002)	12077337	4932	4932
YPL031C	YOR140W	PHO85	SFL1	LDB15	N/A	Synthetic Lethality	Huang D (2002)	12077337	4932	4932
YPL031C	YER096W	PHO85	SHC1	LDB15	N/A	Synthetic Lethality	Huang D (2002)	12077337	4932	4932
YPL031C	YOL122C	PHO85	SMF1	LDB15	SBS1	Synthetic Lethality	Huang D (2002)	12077337	4932	4932
YPL031C	YLR425W	PHO85	TUS1	LDB15	SOP10	Synthetic Lethality	Huang D (2002)	12077337	4932	4932
YPL031C	YGR063C	PHO85	SPT4	LDB15	N/A	Synthetic Lethality	Huang D (2002)	12077337	4932	4932
YPL031C	YCR081W	PHO85	SRB8	LDB15	GIG1|YCR080W|SSN5|NUT6|MED12	Synthetic Lethality	Huang D (2002)	12077337	4932	4932
YPL031C	YDR443C	PHO85	SSN2	LDB15	SRB9|NUT8|MED13|RYE3|SCA1|UME2	Synthetic Lethality	Huang D (2002)	12077337	4932	4932
YPL031C	YLR372W	PHO85	SUR4	LDB15	SRE1|APA1|VBM1|ELO3	Synthetic Lethality	Huang D (2002)	12077337	4932	4932
YPL031C	YER111C	PHO85	SWI4	LDB15	ART1	Synthetic Lethality	Huang D (2002)	12077337	4932	4932
YPL031C	YOL020W	PHO85	TAT2	LDB15	TAP2|SCM2|SAB2|LTG3	Synthetic Lethality	Huang D (2002)	12077337	4932	4932
YPL031C	YNL079C	PHO85	TPM1	LDB15	N/A	Synthetic Lethality	Huang D (2002)	12077337	4932	4932
YPL031C	YDR207C	PHO85	UME6	LDB15	NIM2|CAR80|RIM16	Synthetic Lethality	Huang D (2002)	12077337	4932	4932
YPL031C	YOR106W	PHO85	VAM3	LDB15	PTH1	Synthetic Lethality	Huang D (2002)	12077337	4932	4932
YPL031C	YML115C	PHO85	VAN1	LDB15	LDB13|VRG8|VRG7	Synthetic Lethality	Huang D (2002)	12077337	4932	4932
YPL031C	YPL253C	PHO85	VIK1	LDB15	N/A	Synthetic Lethality	Huang D (2002)	12077337	4932	4932
YPL031C	YHR012W	PHO85	VPS29	LDB15	PEP11	Synthetic Lethality	Huang D (2002)	12077337	4932	4932
YPL031C	YJL154C	PHO85	VPS35	LDB15	VPT7|GRD9	Synthetic Lethality	Huang D (2002)	12077337	4932	4932
YPL031C	YLR360W	PHO85	VPS38	LDB15	VPL17	Synthetic Lethality	Huang D (2002)	12077337	4932	4932
YPL031C	YDR456W	PHO85	NHX1	LDB15	NHA2|VPS44|VPL27	Synthetic Lethality	Huang D (2002)	12077337	4932	4932
YPL031C	YOR008C	PHO85	SLG1	LDB15	HCS77|WSC1	Synthetic Lethality	Huang D (2002)	12077337	4932	4932
YPL031C	YHL028W	PHO85	WSC4	LDB15	YHC8|YFW1	Synthetic Lethality	Huang D (2002)	12077337	4932	4932
YPL031C	YER049W	PHO85	TPA1	LDB15	N/A	Synthetic Lethality	Huang D (2002)	12077337	4932	4932
YPL031C	YGL015C	PHO85	YGL015C	LDB15	N/A	Synthetic Lethality	Huang D (2002)	12077337	4932	4932
YPL031C	YGR161C	PHO85	RTS3	LDB15	N/A	Synthetic Lethality	Huang D (2002)	12077337	4932	4932
YPL031C	YJR142W	PHO85	YJR142W	LDB15	N/A	Synthetic Lethality	Huang D (2002)	12077337	4932	4932
YPL031C	YLR200W	PHO85	YKE2	LDB15	GIM1|PFD6	Synthetic Lethality	Huang D (2002)	12077337	4932	4932
YPL031C	YOL119C	PHO85	MCH4	LDB15	N/A	Synthetic Lethality	Huang D (2002)	12077337	4932	4932
YJL168C	YLR085C	SET2	ARP6	EZL1	N/A	Synthetic Lethality	Krogan NJ (2003)	12773564	4932	4932
YJL168C	YPL161C	SET2	BEM4	EZL1	ROM7	Synthetic Lethality	Krogan NJ (2003)	12773564	4932	4932
YJL168C	YDL074C	SET2	BRE1	EZL1	N/A	Synthetic Lethality	Krogan NJ (2003)	12773564	4932	4932
YJL168C	YLR015W	SET2	BRE2	EZL1	CPS60	Synthetic Lethality	Krogan NJ (2003)	12773564	4932	4932
YJL168C	YNR051C	SET2	BRE5	EZL1	N/A	Synthetic Lethality	Krogan NJ (2003)	12773564	4932	4932
YJL168C	YCL016C	SET2	DCC1	EZL1	N/A	Synthetic Lethality	Krogan NJ (2003)	12773564	4932	4932
YJL168C	YAL013W	SET2	DEP1	EZL1	FUN54	Synthetic Lethality	Krogan NJ (2003)	12773564	4932	4932
YJL168C	YNL153C	SET2	GIM3	EZL1	PFD4	Synthetic Lethality	Krogan NJ (2003)	12773564	4932	4932
YJL168C	YML094W	SET2	GIM5	EZL1	PFD5	Synthetic Lethality	Krogan NJ (2003)	12773564	4932	4932
YJL168C	YOL012C	SET2	HTZ1	EZL1	HTA3	Synthetic Lethality	Krogan NJ (2003)	12773564	4932	4932
YJL168C	YOR123C	SET2	LEO1	EZL1	N/A	Synthetic Lethality	Krogan NJ (2003)	12773564	4932	4932
YJL168C	YPL055C	SET2	LGE1	EZL1	N/A	Synthetic Lethality	Krogan NJ (2003)	12773564	4932	4932
YJL168C	YNL297C	SET2	MON2	EZL1	YSL2	Synthetic Lethality	Krogan NJ (2003)	12773564	4932	4932
YJL168C	YML128C	SET2	MSC1	EZL1	N/A	Synthetic Lethality	Krogan NJ (2003)	12773564	4932	4932
YJL168C	YNL294C	SET2	RIM21	EZL1	PAL2	Synthetic Lethality	Krogan NJ (2003)	12773564	4932	4932
YJL168C	YGL244W	SET2	RTF1	EZL1	CSL3	Synthetic Lethality	Krogan NJ (2003)	12773564	4932	4932
YJL168C	YDR469W	SET2	SDC1	EZL1	SAF19|CPS25	Synthetic Lethality	Krogan NJ (2003)	12773564	4932	4932
YJL168C	YLR268W	SET2	SEC22	EZL1	TSL26|SLY2	Synthetic Lethality	Krogan NJ (2003)	12773564	4932	4932
YJL168C	YKR029C	SET2	SET3	EZL1	N/A	Synthetic Lethality	Krogan NJ (2003)	12773564	4932	4932
YJL168C	YGR112W	SET2	SHY1	EZL1	N/A	Synthetic Lethality	Krogan NJ (2003)	12773564	4932	4932
YJL168C	YBR103W	SET2	SIF2	EZL1	EMB1	Synthetic Lethality	Krogan NJ (2003)	12773564	4932	4932
YJL168C	YCR033W	SET2	SNT1	EZL1	N/A	Synthetic Lethality	Krogan NJ (2003)	12773564	4932	4932
YJL168C	YGL127C	SET2	SOH1	EZL1	MED31	Synthetic Lethality	Krogan NJ (2003)	12773564	4932	4932
YJL168C	YAL011W	SET2	SWC3	EZL1	SWC1	Synthetic Lethality	Krogan NJ (2003)	12773564	4932	4932
YJL168C	YBR175W	SET2	SWD3	EZL1	SAF35|CPS30	Synthetic Lethality	Krogan NJ (2003)	12773564	4932	4932
YJL168C	YDR334W	SET2	SWR1	EZL1	N/A	Synthetic Lethality	Krogan NJ (2003)	12773564	4932	4932
YJL168C	YLR386W	SET2	VAC14	EZL1	N/A	Synthetic Lethality	Krogan NJ (2003)	12773564	4932	4932
YJL168C	YOR106W	SET2	VAM3	EZL1	PTH1	Synthetic Lethality	Krogan NJ (2003)	12773564	4932	4932
YJL168C	YDR359C	SET2	EAF1	EZL1	VID21	Synthetic Lethality	Krogan NJ (2003)	12773564	4932	4932
YJL168C	YML041C	SET2	VPS71	EZL1	SWC6	Synthetic Lethality	Krogan NJ (2003)	12773564	4932	4932
YJL168C	YDL033C	SET2	SLM3	EZL1	MTU1|MTO2	Synthetic Lethality	Krogan NJ (2003)	12773564	4932	4932
YJL168C	YGL045W	SET2	RIM8	EZL1	PAL3|YGL046W	Synthetic Lethality	Krogan NJ (2003)	12773564	4932	4932
YJL168C	YIL112W	SET2	HOS4	EZL1	N/A	Synthetic Lethality	Krogan NJ (2003)	12773564	4932	4932
YJL168C	YOL145C	SET2	CTR9	EZL1	CDP1	Synthetic Lethality	Krogan NJ (2003)	12773564	4932	4932
YJL168C	YBR279W	SET2	PAF1	EZL1	N/A	Synthetic Lethality	Krogan NJ (2003)	12773564	4932	4932
YLL021W	YJL187C	SPA2	SWE1	PEA1|FUS6	WEE1	Synthetic Lethality	Goehring AS (2003)	12686605	4932	4932
YHL007C	YJL187C	STE20	SWE1	N/A	WEE1	Synthetic Lethality	Goehring AS (2003)	12686605	4932	4932
YIL153W	YJL187C	RRD1	SWE1	YPA1	WEE1	Synthetic Lethality	Goehring AS (2003)	12686605	4932	4932
YOL001W	YFR034C	PHO80	PHO4	VAC5|AGS3|TUP7	N/A	Synthetic Rescue	Huang D (2002)	12077337	4932	4932
YOL001W	YJL012C	PHO80	VTC4	VAC5|AGS3|TUP7	YJL012C-A|PHM3	Synthetic Rescue	Huang D (2002)	12077337	4932	4932
YOL034W	YER047C	SMC5	SAP1	N/A	N/A	Two-hybrid	Hazbun TR (2003)	14690591	4932	4932
YOL034W	YAL028W	SMC5	FRT2	N/A	HPH2	Two-hybrid	Hazbun TR (2003)	14690591	4932	4932
YDR288W	YOR358W	NSE3	HAP5	N/A	N/A	Two-hybrid	Hazbun TR (2003)	14690591	4932	4932
YDR288W	YNL124W	NSE3	NAF1	N/A	N/A	Two-hybrid	Hazbun TR (2003)	14690591	4932	4932
YDR288W	YLR007W	NSE3	NSE1	N/A	N/A	Two-hybrid	Hazbun TR (2003)	14690591	4932	4932
YDR288W	YDL103C	NSE3	QRI1	N/A	UAP1	Two-hybrid	Hazbun TR (2003)	14690591	4932	4932
YDR288W	YDL105W	NSE3	NSE4	N/A	QRI2	Two-hybrid	Hazbun TR (2003)	14690591	4932	4932
YDR288W	YLR453C	NSE3	RIF2	N/A	N/A	Two-hybrid	Hazbun TR (2003)	14690591	4932	4932
YML023C	YBR164C	NSE5	ARL1	N/A	DLP2	Two-hybrid	Hazbun TR (2003)	14690591	4932	4932
YML023C	YDL013W	NSE5	SLX5	N/A	HEX3	Two-hybrid	Hazbun TR (2003)	14690591	4932	4932
YML023C	YER038C	NSE5	KRE29	N/A	N/A	Two-hybrid	Hazbun TR (2003)	14690591	4932	4932
YML023C	YDR318W	NSE5	MCM21	N/A	CTF5	Two-hybrid	Hazbun TR (2003)	14690591	4932	4932
YML023C	YOR269W	NSE5	PAC1	N/A	N/A	Two-hybrid	Hazbun TR (2003)	14690591	4932	4932
YML023C	YDR510W	NSE5	SMT3	N/A	N/A	Two-hybrid	Hazbun TR (2003)	14690591	4932	4932
YML023C	YMR053C	NSE5	STB2	N/A	N/A	Two-hybrid	Hazbun TR (2003)	14690591	4932	4932
YML023C	YDR260C	NSE5	SWM1	N/A	N/A	Two-hybrid	Hazbun TR (2003)	14690591	4932	4932
YML023C	YDL064W	NSE5	UBC9	N/A	N/A	Two-hybrid	Hazbun TR (2003)	14690591	4932	4932
YML023C	YGR048W	NSE5	UFD1	N/A	N/A	Two-hybrid	Hazbun TR (2003)	14690591	4932	4932
YHR066W	YKL082C	SSF1	RRP14	N/A	N/A	Affinity Capture-MS	Fatica A (2002)	11864607	4932	4932
YDL209C	YER172C	CWC2	BRR2	NTC40	SNU246|SLT22|PRP44|RSS1	Affinity Capture-MS	Hazbun TR (2003)	14690591	4932	4932
YMR049C	YGR103W	ERB1	NOP7	N/A	YPH1	Affinity Capture-MS	Krogan NJ (2004)	14759368	4932	4932
YGR103W	YMR049C	NOP7	ERB1	YPH1	N/A	Affinity Capture-MS	Krogan NJ (2004)	14759368	4932	4932
YMR049C	YOR272W	ERB1	YTM1	N/A	N/A	Affinity Capture-MS	Krogan NJ (2004)	14759368	4932	4932
YGR128C	YJL109C	UTP8	UTP10	N/A	N/A	Affinity Capture-MS	Krogan NJ (2004)	14759368	4932	4932
YJL109C	YGR128C	UTP10	UTP8	N/A	N/A	Affinity Capture-MS	Krogan NJ (2004)	14759368	4932	4932
YGR128C	YEL055C	UTP8	POL5	N/A	N/A	Affinity Capture-MS	Krogan NJ (2004)	14759368	4932	4932
YGR128C	YPL126W	UTP8	NAN1	N/A	UTP17	Affinity Capture-MS	Krogan NJ (2004)	14759368	4932	4932
YGR128C	YDR324C	UTP8	UTP4	N/A	N/A	Affinity Capture-MS	Krogan NJ (2004)	14759368	4932	4932
YDR324C	YGR128C	UTP4	UTP8	N/A	N/A	Affinity Capture-MS	Krogan NJ (2004)	14759368	4932	4932
YGR128C	YHR196W	UTP8	UTP9	N/A	N/A	Affinity Capture-MS	Krogan NJ (2004)	14759368	4932	4932
YHR196W	YGR128C	UTP9	UTP8	N/A	N/A	Affinity Capture-MS	Krogan NJ (2004)	14759368	4932	4932
YGR128C	YMR093W	UTP8	UTP15	N/A	N/A	Affinity Capture-MS	Krogan NJ (2004)	14759368	4932	4932
YHR196W	YJL109C	UTP9	UTP10	N/A	N/A	Affinity Capture-MS	Krogan NJ (2004)	14759368	4932	4932
YJL109C	YHR196W	UTP10	UTP9	N/A	N/A	Affinity Capture-MS	Krogan NJ (2004)	14759368	4932	4932
YHR196W	YEL055C	UTP9	POL5	N/A	N/A	Affinity Capture-MS	Krogan NJ (2004)	14759368	4932	4932
YHR196W	YPL126W	UTP9	NAN1	N/A	UTP17	Affinity Capture-MS	Krogan NJ (2004)	14759368	4932	4932
YHR196W	YMR093W	UTP9	UTP15	N/A	N/A	Affinity Capture-MS	Krogan NJ (2004)	14759368	4932	4932
YHR196W	YDR324C	UTP9	UTP4	N/A	N/A	Affinity Capture-MS	Krogan NJ (2004)	14759368	4932	4932
YDR324C	YHR196W	UTP4	UTP9	N/A	N/A	Affinity Capture-MS	Krogan NJ (2004)	14759368	4932	4932
YJL109C	YEL055C	UTP10	POL5	N/A	N/A	Affinity Capture-MS	Krogan NJ (2004)	14759368	4932	4932
YJL109C	YPL126W	UTP10	NAN1	N/A	UTP17	Affinity Capture-MS	Krogan NJ (2004)	14759368	4932	4932
YJL109C	YDR324C	UTP10	UTP4	N/A	N/A	Affinity Capture-MS	Krogan NJ (2004)	14759368	4932	4932
YDR324C	YJL109C	UTP4	UTP10	N/A	N/A	Affinity Capture-MS	Krogan NJ (2004)	14759368	4932	4932
YJL109C	YMR093W	UTP10	UTP15	N/A	N/A	Affinity Capture-MS	Krogan NJ (2004)	14759368	4932	4932
YLR409C	YLR129W	UTP21	DIP2	N/A	UTP12	Affinity Capture-MS	Krogan NJ (2004)	14759368	4932	4932
YLR409C	YCR057C	UTP21	PWP2	N/A	YCR058C|YCR055C|UTP1	Affinity Capture-MS	Krogan NJ (2004)	14759368	4932	4932
YLR409C	YLR222C	UTP21	UTP13	N/A	N/A	Affinity Capture-MS	Krogan NJ (2004)	14759368	4932	4932
YLR222C	YLR409C	UTP13	UTP21	N/A	N/A	Affinity Capture-MS	Krogan NJ (2004)	14759368	4932	4932
YLR409C	YJL069C	UTP21	UTP18	N/A	N/A	Affinity Capture-MS	Krogan NJ (2004)	14759368	4932	4932
YJL069C	YLR409C	UTP18	UTP21	N/A	N/A	Affinity Capture-MS	Krogan NJ (2004)	14759368	4932	4932
YLR409C	YDR449C	UTP21	UTP6	N/A	N/A	Affinity Capture-MS	Krogan NJ (2004)	14759368	4932	4932
YJL069C	YLR129W	UTP18	DIP2	N/A	UTP12	Affinity Capture-MS	Krogan NJ (2004)	14759368	4932	4932
YJL069C	YCR057C	UTP18	PWP2	N/A	YCR058C|YCR055C|UTP1	Affinity Capture-MS	Krogan NJ (2004)	14759368	4932	4932
YJL069C	YLR222C	UTP18	UTP13	N/A	N/A	Affinity Capture-MS	Krogan NJ (2004)	14759368	4932	4932
YLR222C	YJL069C	UTP13	UTP18	N/A	N/A	Affinity Capture-MS	Krogan NJ (2004)	14759368	4932	4932
YJL069C	YDR449C	UTP18	UTP6	N/A	N/A	Affinity Capture-MS	Krogan NJ (2004)	14759368	4932	4932
YLR222C	YLR129W	UTP13	DIP2	N/A	UTP12	Affinity Capture-MS	Krogan NJ (2004)	14759368	4932	4932
YLR222C	YCR057C	UTP13	PWP2	N/A	YCR058C|YCR055C|UTP1	Affinity Capture-MS	Krogan NJ (2004)	14759368	4932	4932
YLR222C	YDR449C	UTP13	UTP6	N/A	N/A	Affinity Capture-MS	Krogan NJ (2004)	14759368	4932	4932
YGR090W	YCL031C	UTP22	RRP7	N/A	N/A	Affinity Capture-MS	Krogan NJ (2004)	14759368	4932	4932
YGR090W	YIL035C	UTP22	CKA1	N/A	N/A	Affinity Capture-MS	Krogan NJ (2004)	14759368	4932	4932
YGR090W	YOR061W	UTP22	CKA2	N/A	YOR29-12	Affinity Capture-MS	Krogan NJ (2004)	14759368	4932	4932
YGR090W	YGL019W	UTP22	CKB1	N/A	N/A	Affinity Capture-MS	Krogan NJ (2004)	14759368	4932	4932
YGR090W	YOR039W	UTP22	CKB2	N/A	N/A	Affinity Capture-MS	Krogan NJ (2004)	14759368	4932	4932
YOR039W	YGR090W	CKB2	UTP22	N/A	N/A	Affinity Capture-MS	Krogan NJ (2004)	14759368	4932	4932
YPL147W	YPL145C	PXA1	KES1	PAT2|PAL1|SSH2|LPI1	BSR3|LPI3|OSH4	Affinity Capture-MS	Krogan NJ (2004)	14759368	4932	4932
YGR103W	YPR016C	NOP7	TIF6	YPH1	CDC95	Affinity Capture-MS	Harnpicharnchai P (2001)	11583614	4932	4932
YGR103W	YPL211W	NOP7	NIP7	YPH1	N/A	Affinity Capture-MS	Harnpicharnchai P (2001)	11583614	4932	4932
YGR103W	YOL077C	NOP7	BRX1	YPH1	N/A	Affinity Capture-MS	Harnpicharnchai P (2001)	11583614	4932	4932
YGR103W	YPL093W	NOP7	NOG1	YPH1	N/A	Affinity Capture-MS	Harnpicharnchai P (2001)	11583614	4932	4932
YGR103W	YAL025C	NOP7	MAK16	YPH1	N/A	Affinity Capture-MS	Harnpicharnchai P (2001)	11583614	4932	4932
YGR103W	YMR290C	NOP7	HAS1	YPH1	N/A	Affinity Capture-MS	Harnpicharnchai P (2001)	11583614	4932	4932
YGR103W	YLL008W	NOP7	DRS1	YPH1	N/A	Affinity Capture-MS	Harnpicharnchai P (2001)	11583614	4932	4932
YGR103W	YMR049C	NOP7	ERB1	YPH1	N/A	Affinity Capture-MS	Harnpicharnchai P (2001)	11583614	4932	4932
YGR103W	YHR038W	NOP7	RRF1	YPH1	KIM4|FIL1	Affinity Capture-MS	Harnpicharnchai P (2001)	11583614	4932	4932
YGR103W	YKL172W	NOP7	EBP2	YPH1	N/A	Affinity Capture-MS	Harnpicharnchai P (2001)	11583614	4932	4932
YGR103W	YNL002C	NOP7	RLP7	YPH1	RPL7	Affinity Capture-MS	Harnpicharnchai P (2001)	11583614	4932	4932
YGR103W	YDR087C	NOP7	RRP1	YPH1	N/A	Affinity Capture-MS	Harnpicharnchai P (2001)	11583614	4932	4932
YGR103W	YCL054W	NOP7	SPB1	YPH1	N/A	Affinity Capture-MS	Harnpicharnchai P (2001)	11583614	4932	4932
YGR103W	YOR272W	NOP7	YTM1	YPH1	N/A	Affinity Capture-MS	Harnpicharnchai P (2001)	11583614	4932	4932
YGR103W	YFR001W	NOP7	LOC1	YPH1	N/A	Affinity Capture-MS	Harnpicharnchai P (2001)	11583614	4932	4932
YGR103W	YKL009W	NOP7	MRT4	YPH1	N/A	Affinity Capture-MS	Harnpicharnchai P (2001)	11583614	4932	4932
YGR103W	YNL110C	NOP7	NOP15	YPH1	N/A	Affinity Capture-MS	Harnpicharnchai P (2001)	11583614	4932	4932
YGR103W	YER002W	NOP7	NOP16	YPH1	N/A	Affinity Capture-MS	Harnpicharnchai P (2001)	11583614	4932	4932
YGR103W	YGL111W	NOP7	NSA1	YPH1	N/A	Affinity Capture-MS	Harnpicharnchai P (2001)	11583614	4932	4932
YGR103W	YER126C	NOP7	NSA2	YPH1	N/A	Affinity Capture-MS	Harnpicharnchai P (2001)	11583614	4932	4932
YGR103W	YHR052W	NOP7	CIC1	YPH1	NSA3	Affinity Capture-MS	Harnpicharnchai P (2001)	11583614	4932	4932
YGR103W	YLR009W	NOP7	RLP24	YPH1	N/A	Affinity Capture-MS	Harnpicharnchai P (2001)	11583614	4932	4932
YGR264C	YGL105W	MES1	ARC1	N/A	N/A	Affinity Capture-MS	Krogan NJ (2004)	14759368	4932	4932
YGR264C	YGR264C	MES1	MES1	N/A	N/A	Affinity Capture-MS	Krogan NJ (2004)	14759368	4932	4932
YGR264C	YGL245W	MES1	GUS1	N/A	GSN1	Affinity Capture-MS	Krogan NJ (2004)	14759368	4932	4932
YGR162W	YGL245W	TIF4631	GUS1	N/A	GSN1	Affinity Capture-MS	Krogan NJ (2004)	14759368	4932	4932
YER049W	YER049W	TPA1	TPA1	N/A	N/A	Affinity Capture-MS	Krogan NJ (2004)	14759368	4932	4932
YPL263C	YPL263C	KEL3	KEL3	N/A	N/A	Affinity Capture-MS	Krogan NJ (2004)	14759368	4932	4932
YGL078C	YER177W	DBP3	BMH1	N/A	APR6	Affinity Capture-MS	Krogan NJ (2004)	14759368	4932	4932
YGL078C	YGL078C	DBP3	DBP3	N/A	N/A	Affinity Capture-MS	Krogan NJ (2004)	14759368	4932	4932
YGL078C	YGR159C	DBP3	NSR1	N/A	SHE5	Affinity Capture-MS	Krogan NJ (2004)	14759368	4932	4932
YGR159C	YGL078C	NSR1	DBP3	SHE5	N/A	Affinity Capture-MS	Krogan NJ (2004)	14759368	4932	4932
YOR310C	YGR159C	NOP58	NSR1	NOP5	SHE5	Affinity Capture-MS	Krogan NJ (2004)	14759368	4932	4932
YGR159C	YOR310C	NSR1	NOP58	SHE5	NOP5	Affinity Capture-MS	Krogan NJ (2004)	14759368	4932	4932
YGR159C	YGR159C	NSR1	NSR1	SHE5	SHE5	Affinity Capture-MS	Krogan NJ (2004)	14759368	4932	4932
YLR410W	YGR159C	VIP1	NSR1	N/A	SHE5	Affinity Capture-MS	Krogan NJ (2004)	14759368	4932	4932
YGL078C	YLR175W	DBP3	CBF5	N/A	N/A	Affinity Capture-MS	Krogan NJ (2004)	14759368	4932	4932
YGL078C	YHR089C	DBP3	GAR1	N/A	N/A	Affinity Capture-MS	Krogan NJ (2004)	14759368	4932	4932
YGL078C	YDL208W	DBP3	NHP2	N/A	N/A	Affinity Capture-MS	Krogan NJ (2004)	14759368	4932	4932
YHR089C	YLR175W	GAR1	CBF5	N/A	N/A	Affinity Capture-MS	Krogan NJ (2004)	14759368	4932	4932
YHR089C	YHR089C	GAR1	GAR1	N/A	N/A	Affinity Capture-MS	Krogan NJ (2004)	14759368	4932	4932
YHR089C	YDL208W	GAR1	NHP2	N/A	N/A	Affinity Capture-MS	Krogan NJ (2004)	14759368	4932	4932
YHR089C	YDL213C	GAR1	NOP6	N/A	N/A	Affinity Capture-MS	Krogan NJ (2004)	14759368	4932	4932
YHR089C	YGR283C	GAR1	YGR283C	N/A	N/A	Affinity Capture-MS	Krogan NJ (2004)	14759368	4932	4932
YGR283C	YHR089C	YGR283C	GAR1	N/A	N/A	Affinity Capture-MS	Krogan NJ (2004)	14759368	4932	4932
YHR089C	YMR310C	GAR1	YMR310C	N/A	N/A	Affinity Capture-MS	Krogan NJ (2004)	14759368	4932	4932
YOR310C	YLR175W	NOP58	CBF5	NOP5	N/A	Affinity Capture-MS	Krogan NJ (2004)	14759368	4932	4932
YGR159C	YLR175W	NSR1	CBF5	SHE5	N/A	Affinity Capture-MS	Krogan NJ (2004)	14759368	4932	4932
YGL244W	YLR175W	RTF1	CBF5	CSL3	N/A	Affinity Capture-MS	Krogan NJ (2004)	14759368	4932	4932
YHR196W	YLR175W	UTP9	CBF5	N/A	N/A	Affinity Capture-MS	Krogan NJ (2004)	14759368	4932	4932
YLR410W	YLR175W	VIP1	CBF5	N/A	N/A	Affinity Capture-MS	Krogan NJ (2004)	14759368	4932	4932
YGR283C	YLR175W	YGR283C	CBF5	N/A	N/A	Affinity Capture-MS	Krogan NJ (2004)	14759368	4932	4932
YGR283C	YDL208W	YGR283C	NHP2	N/A	N/A	Affinity Capture-MS	Krogan NJ (2004)	14759368	4932	4932
YGR283C	YGR283C	YGR283C	YGR283C	N/A	N/A	Affinity Capture-MS	Krogan NJ (2004)	14759368	4932	4932
YGR283C	YMR310C	YGR283C	YMR310C	N/A	N/A	Affinity Capture-MS	Krogan NJ (2004)	14759368	4932	4932
YGL078C	YLR197W	DBP3	SIK1	N/A	NOP56	Affinity Capture-MS	Krogan NJ (2004)	14759368	4932	4932
YOR310C	YOR310C	NOP58	NOP58	NOP5	NOP5	Affinity Capture-MS	Krogan NJ (2004)	14759368	4932	4932
YOR310C	YPL235W	NOP58	RVB2	NOP5	TIH2|TIP49B|TIP49	Affinity Capture-MS	Krogan NJ (2004)	14759368	4932	4932
YOR310C	YLR197W	NOP58	SIK1	NOP5	NOP56	Affinity Capture-MS	Krogan NJ (2004)	14759368	4932	4932
YGR159C	YLR197W	NSR1	SIK1	SHE5	NOP56	Affinity Capture-MS	Krogan NJ (2004)	14759368	4932	4932
YHR052W	YAL035W	CIC1	FUN12	NSA3	yIF2	Affinity Capture-MS	Krogan NJ (2004)	14759368	4932	4932
YKR024C	YKR024C	DBP7	DBP7	N/A	N/A	Affinity Capture-MS	Krogan NJ (2004)	14759368	4932	4932
YKR024C	YAL035W	DBP7	FUN12	N/A	yIF2	Affinity Capture-MS	Krogan NJ (2004)	14759368	4932	4932
YKR024C	YDR060W	DBP7	MAK21	N/A	NOC1	Affinity Capture-MS	Krogan NJ (2004)	14759368	4932	4932
YKR024C	YMR229C	DBP7	RRP5	N/A	N/A	Affinity Capture-MS	Krogan NJ (2004)	14759368	4932	4932
YER025W	YAL035W	GCD11	FUN12	SUI4	yIF2	Affinity Capture-MS	Krogan NJ (2004)	14759368	4932	4932
YDR060W	YAL035W	MAK21	FUN12	NOC1	yIF2	Affinity Capture-MS	Krogan NJ (2004)	14759368	4932	4932
YDR060W	YDR060W	MAK21	MAK21	NOC1	NOC1	Affinity Capture-MS	Krogan NJ (2004)	14759368	4932	4932
YDR060W	YMR229C	MAK21	RRP5	NOC1	N/A	Affinity Capture-MS	Krogan NJ (2004)	14759368	4932	4932
YMR229C	YDR060W	RRP5	MAK21	N/A	NOC1	Affinity Capture-MS	Krogan NJ (2004)	14759368	4932	4932
YOR206W	YDR060W	NOC2	MAK21	N/A	NOC1	Affinity Capture-MS	Krogan NJ (2004)	14759368	4932	4932
YDR060W	YOR206W	MAK21	NOC2	NOC1	N/A	Affinity Capture-MS	Krogan NJ (2004)	14759368	4932	4932
YOR206W	YMR229C	NOC2	RRP5	N/A	N/A	Affinity Capture-MS	Krogan NJ (2004)	14759368	4932	4932
YOR361C	YAL035W	PRT1	FUN12	DNA26|CDC63	yIF2	Affinity Capture-MS	Krogan NJ (2004)	14759368	4932	4932
YMR229C	YMR229C	RRP5	RRP5	N/A	N/A	Affinity Capture-MS	Krogan NJ (2004)	14759368	4932	4932
YGR128C	YMR229C	UTP8	RRP5	N/A	N/A	Affinity Capture-MS	Krogan NJ (2004)	14759368	4932	4932
YJL122W	YAL035W	ALB1	FUN12	N/A	yIF2	Affinity Capture-MS	Krogan NJ (2004)	14759368	4932	4932
YJL033W	YJL033W	HCA4	HCA4	ECM24|DBP4	ECM24|DBP4	Affinity Capture-MS	Krogan NJ (2004)	14759368	4932	4932
YJL050W	YDL175C	MTR4	AIR2	DOB1	N/A	Affinity Capture-MS	Krogan NJ (2004)	14759368	4932	4932
YJL050W	YJL050W	MTR4	MTR4	DOB1	DOB1	Affinity Capture-MS	Krogan NJ (2004)	14759368	4932	4932
YJL050W	YOL115W	MTR4	PAP2	DOB1	TRF4	Affinity Capture-MS	Krogan NJ (2004)	14759368	4932	4932
YOR001W	YJL050W	RRP6	MTR4	N/A	DOB1	Affinity Capture-MS	Krogan NJ (2004)	14759368	4932	4932
YKR024C	YPR131C	DBP7	NAT3	N/A	N/A	Affinity Capture-MS	Krogan NJ (2004)	14759368	4932	4932
YOL076W	YOL076W	MDM20	MDM20	DEC1	DEC1	Affinity Capture-MS	Krogan NJ (2004)	14759368	4932	4932
YOL076W	YPR131C	MDM20	NAT3	DEC1	N/A	Affinity Capture-MS	Krogan NJ (2004)	14759368	4932	4932
YPR131C	YOL076W	NAT3	MDM20	N/A	DEC1	Affinity Capture-MS	Krogan NJ (2004)	14759368	4932	4932
YPR131C	YPR131C	NAT3	NAT3	N/A	N/A	Affinity Capture-MS	Krogan NJ (2004)	14759368	4932	4932
YOR206W	YOR206W	NOC2	NOC2	N/A	N/A	Affinity Capture-MS	Krogan NJ (2004)	14759368	4932	4932
YOR206W	YLR002C	NOC2	NOC3	N/A	N/A	Affinity Capture-MS	Krogan NJ (2004)	14759368	4932	4932
YLR002C	YOR206W	NOC3	NOC2	N/A	N/A	Affinity Capture-MS	Krogan NJ (2004)	14759368	4932	4932
YLR002C	YLR002C	NOC3	NOC3	N/A	N/A	Affinity Capture-MS	Krogan NJ (2004)	14759368	4932	4932
YLR002C	YOR243C	NOC3	PUS7	N/A	N/A	Affinity Capture-MS	Krogan NJ (2004)	14759368	4932	4932
YOR243C	YOR243C	PUS7	PUS7	N/A	N/A	Affinity Capture-MS	Krogan NJ (2004)	14759368	4932	4932
YJL098W	YOR048C	SAP185	RAT1	N/A	HKE1|TAP1|XRN2	Affinity Capture-MS	Krogan NJ (2004)	14759368	4932	4932
YJL098W	YJL098W	SAP185	SAP185	N/A	N/A	Affinity Capture-MS	Krogan NJ (2004)	14759368	4932	4932
YJL098W	YDL047W	SAP185	SIT4	N/A	LGN4	Affinity Capture-MS	Krogan NJ (2004)	14759368	4932	4932
YDL047W	YJL098W	SIT4	SAP185	LGN4	N/A	Affinity Capture-MS	Krogan NJ (2004)	14759368	4932	4932
YDL047W	YLR248W	SIT4	RCK2	LGN4	CLK1|CMK3	Affinity Capture-MS	Krogan NJ (2004)	14759368	4932	4932
YDL047W	YFR040W	SIT4	SAP155	LGN4	N/A	Affinity Capture-MS	Krogan NJ (2004)	14759368	4932	4932
YDL047W	YKR028W	SIT4	SAP190	LGN4	N/A	Affinity Capture-MS	Krogan NJ (2004)	14759368	4932	4932
YDL047W	YDL047W	SIT4	SIT4	LGN4	LGN4	Affinity Capture-MS	Krogan NJ (2004)	14759368	4932	4932
YDR293C	YKR028W	SSD1	SAP190	CLA1|MCS1|SRK1|RLT1	N/A	Affinity Capture-MS	Krogan NJ (2004)	14759368	4932	4932
YER172C	YER172C	BRR2	BRR2	SNU246|SLT22|PRP44|RSS1	SNU246|SLT22|PRP44|RSS1	Affinity Capture-MS	Krogan NJ (2004)	14759368	4932	4932
YER172C	YHR165C	BRR2	PRP8	SNU246|SLT22|PRP44|RSS1	SLT21|USA2|RNA8|DNA39|DBF3	Affinity Capture-MS	Krogan NJ (2004)	14759368	4932	4932
YER146W	YHR165C	LSM5	PRP8	N/A	SLT21|USA2|RNA8|DNA39|DBF3	Affinity Capture-MS	Krogan NJ (2004)	14759368	4932	4932
YER172C	YPR178W	BRR2	PRP4	SNU246|SLT22|PRP44|RSS1	RNA4	Affinity Capture-MS	Krogan NJ (2004)	14759368	4932	4932
YER172C	YKL173W	BRR2	SNU114	SNU246|SLT22|PRP44|RSS1	GIN10	Affinity Capture-MS	Krogan NJ (2004)	14759368	4932	4932
YGL173C	YGL173C	KEM1	KEM1	SKI1|DST2|RAR5|SEP1|XRN1	SKI1|DST2|RAR5|SEP1|XRN1	Affinity Capture-MS	Krogan NJ (2004)	14759368	4932	4932
YGL173C	YJL124C	KEM1	LSM1	SKI1|DST2|RAR5|SEP1|XRN1	SPB8	Affinity Capture-MS	Krogan NJ (2004)	14759368	4932	4932
YGL173C	YCR077C	KEM1	PAT1	SKI1|DST2|RAR5|SEP1|XRN1	MRT1	Affinity Capture-MS	Krogan NJ (2004)	14759368	4932	4932
YCR077C	YGL173C	PAT1	KEM1	MRT1	SKI1|DST2|RAR5|SEP1|XRN1	Affinity Capture-MS	Krogan NJ (2004)	14759368	4932	4932
YGL173C	YGR054W	KEM1	YGR054W	SKI1|DST2|RAR5|SEP1|XRN1	N/A	Affinity Capture-MS	Krogan NJ (2004)	14759368	4932	4932
YLR438C-A	YGL173C	LSM3	KEM1	SMX4|USS2	SKI1|DST2|RAR5|SEP1|XRN1	Affinity Capture-MS	Krogan NJ (2004)	14759368	4932	4932
YLR438C-A	YJL124C	LSM3	LSM1	SMX4|USS2	SPB8	Affinity Capture-MS	Krogan NJ (2004)	14759368	4932	4932
YLR438C-A	YDR378C	LSM3	LSM6	SMX4|USS2	N/A	Affinity Capture-MS	Krogan NJ (2004)	14759368	4932	4932
YLR438C-A	YCR077C	LSM3	PAT1	SMX4|USS2	MRT1	Affinity Capture-MS	Krogan NJ (2004)	14759368	4932	4932
YLR438C-A	YMR268C	LSM3	PRP24	SMX4|USS2	N/A	Affinity Capture-MS	Krogan NJ (2004)	14759368	4932	4932
YLR438C-A	YDR473C	LSM3	PRP3	SMX4|USS2	RNA3	Affinity Capture-MS	Krogan NJ (2004)	14759368	4932	4932
YLR438C-A	YPR178W	LSM3	PRP4	SMX4|USS2	RNA4	Affinity Capture-MS	Krogan NJ (2004)	14759368	4932	4932
YLR438C-A	YBR055C	LSM3	PRP6	SMX4|USS2	RNA6|TSM7269	Affinity Capture-MS	Krogan NJ (2004)	14759368	4932	4932
YLR438C-A	YKL173W	LSM3	SNU114	SMX4|USS2	GIN10	Affinity Capture-MS	Krogan NJ (2004)	14759368	4932	4932
YLR438C-A	YDR334W	LSM3	SWR1	SMX4|USS2	N/A	Affinity Capture-MS	Krogan NJ (2004)	14759368	4932	4932
YER146W	YGL173C	LSM5	KEM1	N/A	SKI1|DST2|RAR5|SEP1|XRN1	Affinity Capture-MS	Krogan NJ (2004)	14759368	4932	4932
YER146W	YJL124C	LSM5	LSM1	N/A	SPB8	Affinity Capture-MS	Krogan NJ (2004)	14759368	4932	4932
YER146W	YDR378C	LSM5	LSM6	N/A	N/A	Affinity Capture-MS	Krogan NJ (2004)	14759368	4932	4932
YER146W	YCR077C	LSM5	PAT1	N/A	MRT1	Affinity Capture-MS	Krogan NJ (2004)	14759368	4932	4932
YDR378C	YGL173C	LSM6	KEM1	N/A	SKI1|DST2|RAR5|SEP1|XRN1	Affinity Capture-MS	Krogan NJ (2004)	14759368	4932	4932
YDR378C	YJL124C	LSM6	LSM1	N/A	SPB8	Affinity Capture-MS	Krogan NJ (2004)	14759368	4932	4932
YDR378C	YDR378C	LSM6	LSM6	N/A	N/A	Affinity Capture-MS	Krogan NJ (2004)	14759368	4932	4932
YDR378C	YCR077C	LSM6	PAT1	N/A	MRT1	Affinity Capture-MS	Krogan NJ (2004)	14759368	4932	4932
YDR378C	YDR473C	LSM6	PRP3	N/A	RNA3	Affinity Capture-MS	Krogan NJ (2004)	14759368	4932	4932
YCR077C	YCR077C	PAT1	PAT1	MRT1	MRT1	Affinity Capture-MS	Krogan NJ (2004)	14759368	4932	4932
YDR473C	YPR178W	PRP3	PRP4	RNA3	RNA4	Affinity Capture-MS	Krogan NJ (2004)	14759368	4932	4932
YDR473C	YBR055C	PRP3	PRP6	RNA3	RNA6|TSM7269	Affinity Capture-MS	Krogan NJ (2004)	14759368	4932	4932
YDR473C	YKL173W	PRP3	SNU114	RNA3	GIN10	Affinity Capture-MS	Krogan NJ (2004)	14759368	4932	4932
YDR473C	YLR305C	PRP3	STT4	RNA3	N/A	Affinity Capture-MS	Krogan NJ (2004)	14759368	4932	4932
YGL078C	YDL014W	DBP3	NOP1	N/A	LOT3	Affinity Capture-MS	Krogan NJ (2004)	14759368	4932	4932
YJL033W	YDL014W	HCA4	NOP1	ECM24|DBP4	LOT3	Affinity Capture-MS	Krogan NJ (2004)	14759368	4932	4932
YGL173C	YDL014W	KEM1	NOP1	SKI1|DST2|RAR5|SEP1|XRN1	LOT3	Affinity Capture-MS	Krogan NJ (2004)	14759368	4932	4932
YOL076W	YDL014W	MDM20	NOP1	DEC1	LOT3	Affinity Capture-MS	Krogan NJ (2004)	14759368	4932	4932
YOR206W	YDL014W	NOC2	NOP1	N/A	LOT3	Affinity Capture-MS	Krogan NJ (2004)	14759368	4932	4932
YOR310C	YDL014W	NOP58	NOP1	NOP5	LOT3	Affinity Capture-MS	Krogan NJ (2004)	14759368	4932	4932
YGR159C	YDL014W	NSR1	NOP1	SHE5	LOT3	Affinity Capture-MS	Krogan NJ (2004)	14759368	4932	4932
YGR162W	YDL014W	TIF4631	NOP1	N/A	LOT3	Affinity Capture-MS	Krogan NJ (2004)	14759368	4932	4932
YDR117C	YDL014W	TMA64	NOP1	N/A	LOT3	Affinity Capture-MS	Krogan NJ (2004)	14759368	4932	4932
YKR024C	YOR204W	DBP7	DED1	N/A	SPP81	Affinity Capture-MS	Krogan NJ (2004)	14759368	4932	4932
YHR089C	YOR204W	GAR1	DED1	N/A	SPP81	Affinity Capture-MS	Krogan NJ (2004)	14759368	4932	4932
YGL173C	YOR204W	KEM1	DED1	SKI1|DST2|RAR5|SEP1|XRN1	SPP81	Affinity Capture-MS	Krogan NJ (2004)	14759368	4932	4932
YJL050W	YOR204W	MTR4	DED1	DOB1	SPP81	Affinity Capture-MS	Krogan NJ (2004)	14759368	4932	4932
YLR002C	YOR204W	NOC3	DED1	N/A	SPP81	Affinity Capture-MS	Krogan NJ (2004)	14759368	4932	4932
YOR310C	YOR204W	NOP58	DED1	NOP5	SPP81	Affinity Capture-MS	Krogan NJ (2004)	14759368	4932	4932
YGR159C	YOR204W	NSR1	DED1	SHE5	SPP81	Affinity Capture-MS	Krogan NJ (2004)	14759368	4932	4932
YJL098W	YOR204W	SAP185	DED1	N/A	SPP81	Affinity Capture-MS	Krogan NJ (2004)	14759368	4932	4932
YDR429C	YOR204W	TIF35	DED1	N/A	SPP81	Affinity Capture-MS	Krogan NJ (2004)	14759368	4932	4932
YGR162W	YOR204W	TIF4631	DED1	N/A	SPP81	Affinity Capture-MS	Krogan NJ (2004)	14759368	4932	4932
YDR117C	YOR204W	TMA64	DED1	N/A	SPP81	Affinity Capture-MS	Krogan NJ (2004)	14759368	4932	4932
YJL033W	YER165W	HCA4	PAB1	ECM24|DBP4	N/A	Affinity Capture-MS	Krogan NJ (2004)	14759368	4932	4932
YPL263C	YER165W	KEL3	PAB1	N/A	N/A	Affinity Capture-MS	Krogan NJ (2004)	14759368	4932	4932
YJL050W	YER165W	MTR4	PAB1	DOB1	N/A	Affinity Capture-MS	Krogan NJ (2004)	14759368	4932	4932
YOR206W	YER165W	NOC2	PAB1	N/A	N/A	Affinity Capture-MS	Krogan NJ (2004)	14759368	4932	4932
YLR002C	YER165W	NOC3	PAB1	N/A	N/A	Affinity Capture-MS	Krogan NJ (2004)	14759368	4932	4932
YOR310C	YER165W	NOP58	PAB1	NOP5	N/A	Affinity Capture-MS	Krogan NJ (2004)	14759368	4932	4932
YGR159C	YER165W	NSR1	PAB1	SHE5	N/A	Affinity Capture-MS	Krogan NJ (2004)	14759368	4932	4932
YMR229C	YER165W	RRP5	PAB1	N/A	N/A	Affinity Capture-MS	Krogan NJ (2004)	14759368	4932	4932
YGR162W	YER165W	TIF4631	PAB1	N/A	N/A	Affinity Capture-MS	Krogan NJ (2004)	14759368	4932	4932
YOR310C	YHR203C	NOP58	RPS4B	NOP5	N/A	Affinity Capture-MS	Krogan NJ (2004)	14759368	4932	4932
YDR117C	YHR203C	TMA64	RPS4B	N/A	N/A	Affinity Capture-MS	Krogan NJ (2004)	14759368	4932	4932
YDR117C	YDR117C	TMA64	TMA64	N/A	N/A	Affinity Capture-MS	Krogan NJ (2004)	14759368	4932	4932
YBR154C	YJR138W	RPB5	IML1	N/A	N/A	Affinity Capture-MS	Krogan NJ (2004)	14759368	4932	4932
YGR162W	YOL139C	TIF4631	CDC33	N/A	TIF45	Affinity Capture-MS	Krogan NJ (2004)	14759368	4932	4932
YGR162W	YDL126C	TIF4631	CDC48	N/A	N/A	Affinity Capture-MS	Krogan NJ (2004)	14759368	4932	4932
YGR162W	YJR138W	TIF4631	IML1	N/A	N/A	Affinity Capture-MS	Krogan NJ (2004)	14759368	4932	4932
YGR162W	YER110C	TIF4631	KAP123	N/A	YRB4	Affinity Capture-MS	Krogan NJ (2004)	14759368	4932	4932
YGR162W	YJL138C	TIF4631	TIF2	N/A	N/A	Affinity Capture-MS	Krogan NJ (2004)	14759368	4932	4932
YGR162W	YGR162W	TIF4631	TIF4631	N/A	N/A	Affinity Capture-MS	Krogan NJ (2004)	14759368	4932	4932
YGR162W	YOL006C	TIF4631	TOP1	N/A	MAK17|MAK1	Affinity Capture-MS	Krogan NJ (2004)	14759368	4932	4932
YGR162W	YLR249W	TIF4631	YEF3	N/A	TEF3	Affinity Capture-MS	Krogan NJ (2004)	14759368	4932	4932
YER049W	YLR249W	TPA1	YEF3	N/A	TEF3	Affinity Capture-MS	Krogan NJ (2004)	14759368	4932	4932
YPL263C	YDR432W	KEL3	NPL3	N/A	MTR13|MTS1|NAB1|NOP3	Affinity Capture-MS	Krogan NJ (2004)	14759368	4932	4932
YOR310C	YDR432W	NOP58	NPL3	NOP5	MTR13|MTS1|NAB1|NOP3	Affinity Capture-MS	Krogan NJ (2004)	14759368	4932	4932
YDR432W	YDR432W	NPL3	NPL3	MTR13|MTS1|NAB1|NOP3	MTR13|MTS1|NAB1|NOP3	Affinity Capture-MS	Krogan NJ (2004)	14759368	4932	4932
YOR310C	YPR137W	NOP58	RRP9	NOP5	N/A	Affinity Capture-MS	Krogan NJ (2004)	14759368	4932	4932
YPR137W	YPR137W	RRP9	RRP9	N/A	N/A	Affinity Capture-MS	Krogan NJ (2004)	14759368	4932	4932
YOL021C	YNL232W	DIS3	CSL4	RRP44	SKI4	Affinity Capture-MS	Krogan NJ (2004)	14759368	4932	4932
YOL021C	YOL021C	DIS3	DIS3	RRP44	RRP44	Affinity Capture-MS	Krogan NJ (2004)	14759368	4932	4932
YOL021C	YHR069C	DIS3	RRP4	RRP44	N/A	Affinity Capture-MS	Krogan NJ (2004)	14759368	4932	4932
YOL021C	YOL142W	DIS3	RRP40	RRP44	N/A	Affinity Capture-MS	Krogan NJ (2004)	14759368	4932	4932
YOL021C	YDL111C	DIS3	RRP42	RRP44	N/A	Affinity Capture-MS	Krogan NJ (2004)	14759368	4932	4932
YOL021C	YDR280W	DIS3	RRP45	RRP44	N/A	Affinity Capture-MS	Krogan NJ (2004)	14759368	4932	4932
YDR280W	YOL021C	RRP45	DIS3	N/A	RRP44	Affinity Capture-MS	Krogan NJ (2004)	14759368	4932	4932
YOL021C	YGR095C	DIS3	RRP46	RRP44	N/A	Affinity Capture-MS	Krogan NJ (2004)	14759368	4932	4932
YGR095C	YOL021C	RRP46	DIS3	N/A	RRP44	Affinity Capture-MS	Krogan NJ (2004)	14759368	4932	4932
YOL021C	YOR001W	DIS3	RRP6	RRP44	N/A	Affinity Capture-MS	Krogan NJ (2004)	14759368	4932	4932
YOR001W	YOL021C	RRP6	DIS3	N/A	RRP44	Affinity Capture-MS	Krogan NJ (2004)	14759368	4932	4932
YOL021C	YGR195W	DIS3	SKI6	RRP44	RRP41|ECM20	Affinity Capture-MS	Krogan NJ (2004)	14759368	4932	4932
YOL021C	YOR076C	DIS3	SKI7	RRP44	YOR29-27	Affinity Capture-MS	Krogan NJ (2004)	14759368	4932	4932
YHR081W	YNL232W	LRP1	CSL4	RRP47	SKI4	Affinity Capture-MS	Krogan NJ (2004)	14759368	4932	4932
YHR081W	YOL021C	LRP1	DIS3	RRP47	RRP44	Affinity Capture-MS	Krogan NJ (2004)	14759368	4932	4932
YHR081W	YHR081W	LRP1	LRP1	RRP47	RRP47	Affinity Capture-MS	Krogan NJ (2004)	14759368	4932	4932
YHR081W	YHR069C	LRP1	RRP4	RRP47	N/A	Affinity Capture-MS	Krogan NJ (2004)	14759368	4932	4932
YHR081W	YOL142W	LRP1	RRP40	RRP47	N/A	Affinity Capture-MS	Krogan NJ (2004)	14759368	4932	4932
YHR081W	YCR035C	LRP1	RRP43	RRP47	N/A	Affinity Capture-MS	Krogan NJ (2004)	14759368	4932	4932
YHR081W	YDR280W	LRP1	RRP45	RRP47	N/A	Affinity Capture-MS	Krogan NJ (2004)	14759368	4932	4932
YHR081W	YGR095C	LRP1	RRP46	RRP47	N/A	Affinity Capture-MS	Krogan NJ (2004)	14759368	4932	4932
YHR081W	YOR001W	LRP1	RRP6	RRP47	N/A	Affinity Capture-MS	Krogan NJ (2004)	14759368	4932	4932
YPR110C	YOR001W	RPC40	RRP6	RPC5	N/A	Affinity Capture-MS	Krogan NJ (2004)	14759368	4932	4932
YDL140C	YOR001W	RPO21	RRP6	SUA8|RPB220|RPB1	N/A	Affinity Capture-MS	Krogan NJ (2004)	14759368	4932	4932
YDR280W	YNL232W	RRP45	CSL4	N/A	SKI4	Affinity Capture-MS	Krogan NJ (2004)	14759368	4932	4932
YDR280W	YHR069C	RRP45	RRP4	N/A	N/A	Affinity Capture-MS	Krogan NJ (2004)	14759368	4932	4932
YDR280W	YOL142W	RRP45	RRP40	N/A	N/A	Affinity Capture-MS	Krogan NJ (2004)	14759368	4932	4932
YDR280W	YCR035C	RRP45	RRP43	N/A	N/A	Affinity Capture-MS	Krogan NJ (2004)	14759368	4932	4932
YDR280W	YDR280W	RRP45	RRP45	N/A	N/A	Affinity Capture-MS	Krogan NJ (2004)	14759368	4932	4932
YDR280W	YGR095C	RRP45	RRP46	N/A	N/A	Affinity Capture-MS	Krogan NJ (2004)	14759368	4932	4932
YGR095C	YDR280W	RRP46	RRP45	N/A	N/A	Affinity Capture-MS	Krogan NJ (2004)	14759368	4932	4932
YDR280W	YOR001W	RRP45	RRP6	N/A	N/A	Affinity Capture-MS	Krogan NJ (2004)	14759368	4932	4932
YOR001W	YDR280W	RRP6	RRP45	N/A	N/A	Affinity Capture-MS	Krogan NJ (2004)	14759368	4932	4932
YDR280W	YGR195W	RRP45	SKI6	N/A	RRP41|ECM20	Affinity Capture-MS	Krogan NJ (2004)	14759368	4932	4932
YGR095C	YNL232W	RRP46	CSL4	N/A	SKI4	Affinity Capture-MS	Krogan NJ (2004)	14759368	4932	4932
YGR095C	YHR069C	RRP46	RRP4	N/A	N/A	Affinity Capture-MS	Krogan NJ (2004)	14759368	4932	4932
YGR095C	YOL142W	RRP46	RRP40	N/A	N/A	Affinity Capture-MS	Krogan NJ (2004)	14759368	4932	4932
YGR095C	YDL111C	RRP46	RRP42	N/A	N/A	Affinity Capture-MS	Krogan NJ (2004)	14759368	4932	4932
YGR095C	YCR035C	RRP46	RRP43	N/A	N/A	Affinity Capture-MS	Krogan NJ (2004)	14759368	4932	4932
YGR095C	YGR095C	RRP46	RRP46	N/A	N/A	Affinity Capture-MS	Krogan NJ (2004)	14759368	4932	4932
YGR095C	YOR001W	RRP46	RRP6	N/A	N/A	Affinity Capture-MS	Krogan NJ (2004)	14759368	4932	4932
YOR001W	YGR095C	RRP6	RRP46	N/A	N/A	Affinity Capture-MS	Krogan NJ (2004)	14759368	4932	4932
YGR095C	YGR195W	RRP46	SKI6	N/A	RRP41|ECM20	Affinity Capture-MS	Krogan NJ (2004)	14759368	4932	4932
YGR095C	YOR076C	RRP46	SKI7	N/A	YOR29-27	Affinity Capture-MS	Krogan NJ (2004)	14759368	4932	4932
YOR001W	YNL232W	RRP6	CSL4	N/A	SKI4	Affinity Capture-MS	Krogan NJ (2004)	14759368	4932	4932
YOR001W	YHR069C	RRP6	RRP4	N/A	N/A	Affinity Capture-MS	Krogan NJ (2004)	14759368	4932	4932
YOR001W	YOL142W	RRP6	RRP40	N/A	N/A	Affinity Capture-MS	Krogan NJ (2004)	14759368	4932	4932
YOR001W	YDL111C	RRP6	RRP42	N/A	N/A	Affinity Capture-MS	Krogan NJ (2004)	14759368	4932	4932
YOR001W	YCR035C	RRP6	RRP43	N/A	N/A	Affinity Capture-MS	Krogan NJ (2004)	14759368	4932	4932
YOR001W	YOR001W	RRP6	RRP6	N/A	N/A	Affinity Capture-MS	Krogan NJ (2004)	14759368	4932	4932
YOR001W	YGR195W	RRP6	SKI6	N/A	RRP41|ECM20	Affinity Capture-MS	Krogan NJ (2004)	14759368	4932	4932
YJL148W	YNL113W	RPA34	RPC19	N/A	N/A	Affinity Capture-MS	Krogan NJ (2004)	14759368	4932	4932
YBR154C	YNL113W	RPB5	RPC19	N/A	N/A	Affinity Capture-MS	Krogan NJ (2004)	14759368	4932	4932
YBR154C	YDL150W	RPB5	RPC53	N/A	RPC4	Affinity Capture-MS	Krogan NJ (2004)	14759368	4932	4932
YJL011C	YOR207C	RPC17	RET1	N/A	PDS2|RPC128|RPC2	Affinity Capture-MS	Krogan NJ (2004)	14759368	4932	4932
YJL011C	YJL011C	RPC17	RPC17	N/A	N/A	Affinity Capture-MS	Krogan NJ (2004)	14759368	4932	4932
YJL011C	YKL144C	RPC17	RPC25	N/A	YKL1	Affinity Capture-MS	Krogan NJ (2004)	14759368	4932	4932
YKL144C	YJL011C	RPC25	RPC17	YKL1	N/A	Affinity Capture-MS	Krogan NJ (2004)	14759368	4932	4932
YJL011C	YNR003C	RPC17	RPC34	N/A	N/A	Affinity Capture-MS	Krogan NJ (2004)	14759368	4932	4932
YJL011C	YKR025W	RPC17	RPC37	N/A	N/A	Affinity Capture-MS	Krogan NJ (2004)	14759368	4932	4932
YJL011C	YPR190C	RPC17	RPC82	N/A	RPC3	Affinity Capture-MS	Krogan NJ (2004)	14759368	4932	4932
YJL011C	YOR116C	RPC17	RPO31	N/A	RPC160|RPC1	Affinity Capture-MS	Krogan NJ (2004)	14759368	4932	4932
YKL144C	YNL201C	RPC25	PSY2	YKL1	N/A	Affinity Capture-MS	Krogan NJ (2004)	14759368	4932	4932
YKL144C	YOR207C	RPC25	RET1	YKL1	PDS2|RPC128|RPC2	Affinity Capture-MS	Krogan NJ (2004)	14759368	4932	4932
YKL144C	YNL113W	RPC25	RPC19	YKL1	N/A	Affinity Capture-MS	Krogan NJ (2004)	14759368	4932	4932
YKL144C	YNL151C	RPC25	RPC31	YKL1	RPC8|ACP2	Affinity Capture-MS	Krogan NJ (2004)	14759368	4932	4932
YKL144C	YNR003C	RPC25	RPC34	YKL1	N/A	Affinity Capture-MS	Krogan NJ (2004)	14759368	4932	4932
YKL144C	YKR025W	RPC25	RPC37	YKL1	N/A	Affinity Capture-MS	Krogan NJ (2004)	14759368	4932	4932
YKL144C	YDL150W	RPC25	RPC53	YKL1	RPC4	Affinity Capture-MS	Krogan NJ (2004)	14759368	4932	4932
YKL144C	YPR190C	RPC25	RPC82	YKL1	RPC3	Affinity Capture-MS	Krogan NJ (2004)	14759368	4932	4932
YKL144C	YOR116C	RPC25	RPO31	YKL1	RPC160|RPC1	Affinity Capture-MS	Krogan NJ (2004)	14759368	4932	4932
YNR003C	YNL151C	RPC34	RPC31	N/A	RPC8|ACP2	Affinity Capture-MS	Krogan NJ (2004)	14759368	4932	4932
YNR003C	YNR003C	RPC34	RPC34	N/A	N/A	Affinity Capture-MS	Krogan NJ (2004)	14759368	4932	4932
YNR003C	YPR190C	RPC34	RPC82	N/A	RPC3	Affinity Capture-MS	Krogan NJ (2004)	14759368	4932	4932
YNR003C	YOR116C	RPC34	RPO31	N/A	RPC160|RPC1	Affinity Capture-MS	Krogan NJ (2004)	14759368	4932	4932
YOR116C	YNR003C	RPO31	RPC34	RPC160|RPC1	N/A	Affinity Capture-MS	Krogan NJ (2004)	14759368	4932	4932
YNR003C	YBL034C	RPC34	STU1	N/A	N/A	Affinity Capture-MS	Krogan NJ (2004)	14759368	4932	4932
YPR110C	YOR207C	RPC40	RET1	RPC5	PDS2|RPC128|RPC2	Affinity Capture-MS	Krogan NJ (2004)	14759368	4932	4932
YPR110C	YNL113W	RPC40	RPC19	RPC5	N/A	Affinity Capture-MS	Krogan NJ (2004)	14759368	4932	4932
YOR116C	YOR207C	RPO31	RET1	RPC160|RPC1	PDS2|RPC128|RPC2	Affinity Capture-MS	Krogan NJ (2004)	14759368	4932	4932
YOR116C	YKR025W	RPO31	RPC37	RPC160|RPC1	N/A	Affinity Capture-MS	Krogan NJ (2004)	14759368	4932	4932
YOR116C	YPR190C	RPO31	RPC82	RPC160|RPC1	RPC3	Affinity Capture-MS	Krogan NJ (2004)	14759368	4932	4932
YOR116C	YOR116C	RPO31	RPO31	RPC160|RPC1	RPC160|RPC1	Affinity Capture-MS	Krogan NJ (2004)	14759368	4932	4932
YOR341W	YBR154C	RPA190	RPB5	RRN1	N/A	Affinity Capture-MS	Krogan NJ (2004)	14759368	4932	4932
YBR154C	YOR341W	RPB5	RPA190	N/A	RRN1	Affinity Capture-MS	Krogan NJ (2004)	14759368	4932	4932
YOR341W	YPR187W	RPA190	RPO26	RRN1	RPB6	Affinity Capture-MS	Krogan NJ (2004)	14759368	4932	4932
YJL148W	YBR154C	RPA34	RPB5	N/A	N/A	Affinity Capture-MS	Krogan NJ (2004)	14759368	4932	4932
YBR154C	YJL148W	RPB5	RPA34	N/A	N/A	Affinity Capture-MS	Krogan NJ (2004)	14759368	4932	4932
YJL148W	YPR187W	RPA34	RPO26	N/A	RPB6	Affinity Capture-MS	Krogan NJ (2004)	14759368	4932	4932
YNL248C	YBR154C	RPA49	RPB5	N/A	N/A	Affinity Capture-MS	Krogan NJ (2004)	14759368	4932	4932
YBR154C	YNL248C	RPB5	RPA49	N/A	N/A	Affinity Capture-MS	Krogan NJ (2004)	14759368	4932	4932
YNL248C	YPR187W	RPA49	RPO26	N/A	RPB6	Affinity Capture-MS	Krogan NJ (2004)	14759368	4932	4932
YIL021W	YOR151C	RPB3	RPB2	N/A	SIT2|SOH2|RPO22|RPB150	Affinity Capture-MS	Krogan NJ (2004)	14759368	4932	4932
YIL021W	YIL021W	RPB3	RPB3	N/A	N/A	Affinity Capture-MS	Krogan NJ (2004)	14759368	4932	4932
YIL021W	YJL140W	RPB3	RPB4	N/A	CTF15	Affinity Capture-MS	Krogan NJ (2004)	14759368	4932	4932
YIL021W	YBR154C	RPB3	RPB5	N/A	N/A	Affinity Capture-MS	Krogan NJ (2004)	14759368	4932	4932
YBR154C	YIL021W	RPB5	RPB3	N/A	N/A	Affinity Capture-MS	Krogan NJ (2004)	14759368	4932	4932
YIL021W	YDR404C	RPB3	RPB7	N/A	N/A	Affinity Capture-MS	Krogan NJ (2004)	14759368	4932	4932
YIL021W	YPR187W	RPB3	RPO26	N/A	RPB6	Affinity Capture-MS	Krogan NJ (2004)	14759368	4932	4932
YBR154C	YOR151C	RPB5	RPB2	N/A	SIT2|SOH2|RPO22|RPB150	Affinity Capture-MS	Krogan NJ (2004)	14759368	4932	4932
YBR154C	YJL140W	RPB5	RPB4	N/A	CTF15	Affinity Capture-MS	Krogan NJ (2004)	14759368	4932	4932
YBR154C	YBR154C	RPB5	RPB5	N/A	N/A	Affinity Capture-MS	Krogan NJ (2004)	14759368	4932	4932
YBR154C	YDL140C	RPB5	RPO21	N/A	SUA8|RPB220|RPB1	Affinity Capture-MS	Krogan NJ (2004)	14759368	4932	4932
YDL140C	YBR154C	RPO21	RPB5	SUA8|RPB220|RPB1	N/A	Affinity Capture-MS	Krogan NJ (2004)	14759368	4932	4932
YBR154C	YPR187W	RPB5	RPO26	N/A	RPB6	Affinity Capture-MS	Krogan NJ (2004)	14759368	4932	4932
YBR154C	YPL129W	RPB5	TAF14	N/A	SWP29|TFG3|ANC1|TAF30	Affinity Capture-MS	Krogan NJ (2004)	14759368	4932	4932
YBR154C	YGR186W	RPB5	TFG1	N/A	RAP74|SSU71	Affinity Capture-MS	Krogan NJ (2004)	14759368	4932	4932
YBR154C	YGR005C	RPB5	TFG2	N/A	N/A	Affinity Capture-MS	Krogan NJ (2004)	14759368	4932	4932
YKL144C	YBR154C	RPC25	RPB5	YKL1	N/A	Affinity Capture-MS	Krogan NJ (2004)	14759368	4932	4932
YKL144C	YPR187W	RPC25	RPO26	YKL1	RPB6	Affinity Capture-MS	Krogan NJ (2004)	14759368	4932	4932
YPR110C	YBR154C	RPC40	RPB5	RPC5	N/A	Affinity Capture-MS	Krogan NJ (2004)	14759368	4932	4932
YBR154C	YPR110C	RPB5	RPC40	N/A	RPC5	Affinity Capture-MS	Krogan NJ (2004)	14759368	4932	4932
YPR110C	YPR187W	RPC40	RPO26	RPC5	RPB6	Affinity Capture-MS	Krogan NJ (2004)	14759368	4932	4932
YDL140C	YOR151C	RPO21	RPB2	SUA8|RPB220|RPB1	SIT2|SOH2|RPO22|RPB150	Affinity Capture-MS	Krogan NJ (2004)	14759368	4932	4932
YDL140C	YJL140W	RPO21	RPB4	SUA8|RPB220|RPB1	CTF15	Affinity Capture-MS	Krogan NJ (2004)	14759368	4932	4932
YDL140C	YDR404C	RPO21	RPB7	SUA8|RPB220|RPB1	N/A	Affinity Capture-MS	Krogan NJ (2004)	14759368	4932	4932
YDL140C	YDL140C	RPO21	RPO21	SUA8|RPB220|RPB1	SUA8|RPB220|RPB1	Affinity Capture-MS	Krogan NJ (2004)	14759368	4932	4932
YDL140C	YPR187W	RPO21	RPO26	SUA8|RPB220|RPB1	RPB6	Affinity Capture-MS	Krogan NJ (2004)	14759368	4932	4932
YGR186W	YIL021W	TFG1	RPB3	RAP74|SSU71	N/A	Affinity Capture-MS	Krogan NJ (2004)	14759368	4932	4932
YGR186W	YGR186W	TFG1	TFG1	RAP74|SSU71	RAP74|SSU71	Affinity Capture-MS	Krogan NJ (2004)	14759368	4932	4932
YOR310C	YNL248C	NOP58	RPA49	NOP5	N/A	Affinity Capture-MS	Krogan NJ (2004)	14759368	4932	4932
YOR341W	YPR010C	RPA190	RPA135	RRN1	RPA2|RRN2|SRP3	Affinity Capture-MS	Krogan NJ (2004)	14759368	4932	4932
YOR341W	YOR341W	RPA190	RPA190	RRN1	RRN1	Affinity Capture-MS	Krogan NJ (2004)	14759368	4932	4932
YOR341W	YJL148W	RPA190	RPA34	RRN1	N/A	Affinity Capture-MS	Krogan NJ (2004)	14759368	4932	4932
YJL148W	YOR341W	RPA34	RPA190	N/A	RRN1	Affinity Capture-MS	Krogan NJ (2004)	14759368	4932	4932
YOR341W	YOR340C	RPA190	RPA43	RRN1	N/A	Affinity Capture-MS	Krogan NJ (2004)	14759368	4932	4932
YOR341W	YNL248C	RPA190	RPA49	RRN1	N/A	Affinity Capture-MS	Krogan NJ (2004)	14759368	4932	4932
YNL248C	YOR341W	RPA49	RPA190	N/A	RRN1	Affinity Capture-MS	Krogan NJ (2004)	14759368	4932	4932
YOR341W	YPR110C	RPA190	RPC40	RRN1	RPC5	Affinity Capture-MS	Krogan NJ (2004)	14759368	4932	4932
YPR110C	YOR341W	RPC40	RPA190	RPC5	RRN1	Affinity Capture-MS	Krogan NJ (2004)	14759368	4932	4932
YJL148W	YPR010C	RPA34	RPA135	N/A	RPA2|RRN2|SRP3	Affinity Capture-MS	Krogan NJ (2004)	14759368	4932	4932
YJL148W	YJL148W	RPA34	RPA34	N/A	N/A	Affinity Capture-MS	Krogan NJ (2004)	14759368	4932	4932
YJL148W	YOR340C	RPA34	RPA43	N/A	N/A	Affinity Capture-MS	Krogan NJ (2004)	14759368	4932	4932
YJL148W	YNL248C	RPA34	RPA49	N/A	N/A	Affinity Capture-MS	Krogan NJ (2004)	14759368	4932	4932
YNL248C	YJL148W	RPA49	RPA34	N/A	N/A	Affinity Capture-MS	Krogan NJ (2004)	14759368	4932	4932
YJL148W	YPR110C	RPA34	RPC40	N/A	RPC5	Affinity Capture-MS	Krogan NJ (2004)	14759368	4932	4932
YPR110C	YJL148W	RPC40	RPA34	RPC5	N/A	Affinity Capture-MS	Krogan NJ (2004)	14759368	4932	4932
YJL148W	YER004W	RPA34	FMP52	N/A	N/A	Affinity Capture-MS	Krogan NJ (2004)	14759368	4932	4932
YNL248C	YPR010C	RPA49	RPA135	N/A	RPA2|RRN2|SRP3	Affinity Capture-MS	Krogan NJ (2004)	14759368	4932	4932
YNL248C	YOR340C	RPA49	RPA43	N/A	N/A	Affinity Capture-MS	Krogan NJ (2004)	14759368	4932	4932
YNL248C	YNL248C	RPA49	RPA49	N/A	N/A	Affinity Capture-MS	Krogan NJ (2004)	14759368	4932	4932
YNL248C	YPR110C	RPA49	RPC40	N/A	RPC5	Affinity Capture-MS	Krogan NJ (2004)	14759368	4932	4932
YPR110C	YNL248C	RPC40	RPA49	RPC5	N/A	Affinity Capture-MS	Krogan NJ (2004)	14759368	4932	4932
YBR154C	YPR010C	RPB5	RPA135	N/A	RPA2|RRN2|SRP3	Affinity Capture-MS	Krogan NJ (2004)	14759368	4932	4932
YBR154C	YOR340C	RPB5	RPA43	N/A	N/A	Affinity Capture-MS	Krogan NJ (2004)	14759368	4932	4932
YJL011C	YPR110C	RPC17	RPC40	N/A	RPC5	Affinity Capture-MS	Krogan NJ (2004)	14759368	4932	4932
YKL144C	YPR110C	RPC25	RPC40	YKL1	RPC5	Affinity Capture-MS	Krogan NJ (2004)	14759368	4932	4932
YPR110C	YPR010C	RPC40	RPA135	RPC5	RPA2|RRN2|SRP3	Affinity Capture-MS	Krogan NJ (2004)	14759368	4932	4932
YPR110C	YOR340C	RPC40	RPA43	RPC5	N/A	Affinity Capture-MS	Krogan NJ (2004)	14759368	4932	4932
YPR110C	YPR110C	RPC40	RPC40	RPC5	RPC5	Affinity Capture-MS	Krogan NJ (2004)	14759368	4932	4932
YOR116C	YPR110C	RPO31	RPC40	RPC160|RPC1	RPC5	Affinity Capture-MS	Krogan NJ (2004)	14759368	4932	4932
YDR280W	YNL248C	RRP45	RPA49	N/A	N/A	Affinity Capture-MS	Krogan NJ (2004)	14759368	4932	4932
YMR131C	YOR063W	RRB1	RPL3	N/A	MAK8|YOR29-14|TCM1	Affinity Capture-MS	Krogan NJ (2004)	14759368	4932	4932
YMR131C	YMR131C	RRB1	RRB1	N/A	N/A	Affinity Capture-MS	Krogan NJ (2004)	14759368	4932	4932
YOR001W	YMR131C	RRP6	RRB1	N/A	N/A	Affinity Capture-MS	Krogan NJ (2004)	14759368	4932	4932
YPL178W	YPL178W	CBC2	CBC2	MUD13|CBP20|SAE1	MUD13|CBP20|SAE1	Affinity Capture-MS	Krogan NJ (2004)	14759368	4932	4932
YPL178W	YMR125W	CBC2	STO1	MUD13|CBP20|SAE1	CBP80|GCR3|CBC1|SUT1	Affinity Capture-MS	Krogan NJ (2004)	14759368	4932	4932
YMR125W	YPL178W	STO1	CBC2	CBP80|GCR3|CBC1|SUT1	MUD13|CBP20|SAE1	Affinity Capture-MS	Krogan NJ (2004)	14759368	4932	4932
YDR364C	YPL178W	CDC40	CBC2	SLU4|PRP17|SLT15	MUD13|CBP20|SAE1	Affinity Capture-MS	Krogan NJ (2004)	14759368	4932	4932
YDR364C	YMR125W	CDC40	STO1	SLU4|PRP17|SLT15	CBP80|GCR3|CBC1|SUT1	Affinity Capture-MS	Krogan NJ (2004)	14759368	4932	4932
YMR125W	YMR125W	STO1	STO1	CBP80|GCR3|CBC1|SUT1	CBP80|GCR3|CBC1|SUT1	Affinity Capture-MS	Krogan NJ (2004)	14759368	4932	4932
YMR049C	YMR049C	ERB1	ERB1	N/A	N/A	Affinity Capture-MS	Krogan NJ (2004)	14759368	4932	4932
YGR103W	YGR103W	NOP7	NOP7	YPH1	YPH1	Affinity Capture-MS	Krogan NJ (2004)	14759368	4932	4932
YGR103W	YOR272W	NOP7	YTM1	YPH1	N/A	Affinity Capture-MS	Krogan NJ (2004)	14759368	4932	4932
YDR083W	YDR083W	RRP8	RRP8	N/A	N/A	Affinity Capture-MS	Krogan NJ (2004)	14759368	4932	4932
YDR138W	YDL084W	HPR1	SUB2	TRF1	N/A	Affinity Capture-MS	Krogan NJ (2004)	14759368	4932	4932
YML062C	YDL084W	MFT1	SUB2	MFT52	N/A	Affinity Capture-MS	Krogan NJ (2004)	14759368	4932	4932
YDL084W	YDL084W	SUB2	SUB2	N/A	N/A	Affinity Capture-MS	Krogan NJ (2004)	14759368	4932	4932
YDR138W	YDR138W	HPR1	HPR1	TRF1	TRF1	Affinity Capture-MS	Krogan NJ (2004)	14759368	4932	4932
YDR138W	YML062C	HPR1	MFT1	TRF1	MFT52	Affinity Capture-MS	Krogan NJ (2004)	14759368	4932	4932
YML062C	YDR138W	MFT1	HPR1	MFT52	TRF1	Affinity Capture-MS	Krogan NJ (2004)	14759368	4932	4932
YDR138W	YNL139C	HPR1	RLR1	TRF1	THO2|LDB5|ZRG13	Affinity Capture-MS	Krogan NJ (2004)	14759368	4932	4932
YNL139C	YDR138W	RLR1	HPR1	THO2|LDB5|ZRG13	TRF1	Affinity Capture-MS	Krogan NJ (2004)	14759368	4932	4932
YDR138W	YHR167W	HPR1	THP2	TRF1	N/A	Affinity Capture-MS	Krogan NJ (2004)	14759368	4932	4932
YHR167W	YDR138W	THP2	HPR1	N/A	TRF1	Affinity Capture-MS	Krogan NJ (2004)	14759368	4932	4932
YML062C	YML062C	MFT1	MFT1	MFT52	MFT52	Affinity Capture-MS	Krogan NJ (2004)	14759368	4932	4932
YML062C	YNL139C	MFT1	RLR1	MFT52	THO2|LDB5|ZRG13	Affinity Capture-MS	Krogan NJ (2004)	14759368	4932	4932
YNL139C	YML062C	RLR1	MFT1	THO2|LDB5|ZRG13	MFT52	Affinity Capture-MS	Krogan NJ (2004)	14759368	4932	4932
YML062C	YHR167W	MFT1	THP2	MFT52	N/A	Affinity Capture-MS	Krogan NJ (2004)	14759368	4932	4932
YHR167W	YML062C	THP2	MFT1	N/A	MFT52	Affinity Capture-MS	Krogan NJ (2004)	14759368	4932	4932
YML062C	YNL253W	MFT1	TEX1	MFT52	N/A	Affinity Capture-MS	Krogan NJ (2004)	14759368	4932	4932
YNL139C	YNL139C	RLR1	RLR1	THO2|LDB5|ZRG13	THO2|LDB5|ZRG13	Affinity Capture-MS	Krogan NJ (2004)	14759368	4932	4932
YNL139C	YHR167W	RLR1	THP2	THO2|LDB5|ZRG13	N/A	Affinity Capture-MS	Krogan NJ (2004)	14759368	4932	4932
YHR167W	YNL139C	THP2	RLR1	N/A	THO2|LDB5|ZRG13	Affinity Capture-MS	Krogan NJ (2004)	14759368	4932	4932
YNL139C	YNL253W	RLR1	TEX1	THO2|LDB5|ZRG13	N/A	Affinity Capture-MS	Krogan NJ (2004)	14759368	4932	4932
YHR167W	YHR167W	THP2	THP2	N/A	N/A	Affinity Capture-MS	Krogan NJ (2004)	14759368	4932	4932
YHR167W	YNL253W	THP2	TEX1	N/A	N/A	Affinity Capture-MS	Krogan NJ (2004)	14759368	4932	4932
YER025W	YIL126W	GCD11	STH1	SUI4	NPS1	Affinity Capture-MS	Krogan NJ (2004)	14759368	4932	4932
YMR091C	YPR034W	NPL6	ARP7	RSC7	SWP61|RSC11	Affinity Capture-MS	Krogan NJ (2004)	14759368	4932	4932
YMR091C	YMR033W	NPL6	ARP9	RSC7	SWP59|RSC12	Affinity Capture-MS	Krogan NJ (2004)	14759368	4932	4932
YMR091C	YMR091C	NPL6	NPL6	RSC7	RSC7	Affinity Capture-MS	Krogan NJ (2004)	14759368	4932	4932
YMR091C	YLR357W	NPL6	RSC2	RSC7	N/A	Affinity Capture-MS	Krogan NJ (2004)	14759368	4932	4932
YMR091C	YDR303C	NPL6	RSC3	RSC7	N/A	Affinity Capture-MS	Krogan NJ (2004)	14759368	4932	4932
YDR303C	YMR091C	RSC3	NPL6	N/A	RSC7	Affinity Capture-MS	Krogan NJ (2004)	14759368	4932	4932
YMR091C	YKR008W	NPL6	RSC4	RSC7	N/A	Affinity Capture-MS	Krogan NJ (2004)	14759368	4932	4932
YMR091C	YLR033W	NPL6	RSC58	RSC7	N/A	Affinity Capture-MS	Krogan NJ (2004)	14759368	4932	4932
YLR033W	YMR091C	RSC58	NPL6	N/A	RSC7	Affinity Capture-MS	Krogan NJ (2004)	14759368	4932	4932
YMR091C	YCR052W	NPL6	RSC6	RSC7	N/A	Affinity Capture-MS	Krogan NJ (2004)	14759368	4932	4932
YMR091C	YFR037C	NPL6	RSC8	RSC7	SWH3	Affinity Capture-MS	Krogan NJ (2004)	14759368	4932	4932
YFR037C	YMR091C	RSC8	NPL6	SWH3	RSC7	Affinity Capture-MS	Krogan NJ (2004)	14759368	4932	4932
YMR091C	YML127W	NPL6	RSC9	RSC7	N/A	Affinity Capture-MS	Krogan NJ (2004)	14759368	4932	4932
YMR091C	YLR321C	NPL6	SFH1	RSC7	N/A	Affinity Capture-MS	Krogan NJ (2004)	14759368	4932	4932
YMR091C	YIL126W	NPL6	STH1	RSC7	NPS1	Affinity Capture-MS	Krogan NJ (2004)	14759368	4932	4932
YLR357W	YPR034W	RSC2	ARP7	N/A	SWP61|RSC11	Affinity Capture-MS	Krogan NJ (2004)	14759368	4932	4932
YLR357W	YMR033W	RSC2	ARP9	N/A	SWP59|RSC12	Affinity Capture-MS	Krogan NJ (2004)	14759368	4932	4932
YLR357W	YLR357W	RSC2	RSC2	N/A	N/A	Affinity Capture-MS	Krogan NJ (2004)	14759368	4932	4932
YLR357W	YLR033W	RSC2	RSC58	N/A	N/A	Affinity Capture-MS	Krogan NJ (2004)	14759368	4932	4932
YLR033W	YLR357W	RSC58	RSC2	N/A	N/A	Affinity Capture-MS	Krogan NJ (2004)	14759368	4932	4932
YLR357W	YCR052W	RSC2	RSC6	N/A	N/A	Affinity Capture-MS	Krogan NJ (2004)	14759368	4932	4932
YLR357W	YFR037C	RSC2	RSC8	N/A	SWH3	Affinity Capture-MS	Krogan NJ (2004)	14759368	4932	4932
YFR037C	YLR357W	RSC8	RSC2	SWH3	N/A	Affinity Capture-MS	Krogan NJ (2004)	14759368	4932	4932
YLR357W	YIL126W	RSC2	STH1	N/A	NPS1	Affinity Capture-MS	Krogan NJ (2004)	14759368	4932	4932
YDR303C	YPR034W	RSC3	ARP7	N/A	SWP61|RSC11	Affinity Capture-MS	Krogan NJ (2004)	14759368	4932	4932
YDR303C	YMR033W	RSC3	ARP9	N/A	SWP59|RSC12	Affinity Capture-MS	Krogan NJ (2004)	14759368	4932	4932
YDR303C	YLR357W	RSC3	RSC2	N/A	N/A	Affinity Capture-MS	Krogan NJ (2004)	14759368	4932	4932
YDR303C	YDR303C	RSC3	RSC3	N/A	N/A	Affinity Capture-MS	Krogan NJ (2004)	14759368	4932	4932
YDR303C	YKR008W	RSC3	RSC4	N/A	N/A	Affinity Capture-MS	Krogan NJ (2004)	14759368	4932	4932
YDR303C	YLR033W	RSC3	RSC58	N/A	N/A	Affinity Capture-MS	Krogan NJ (2004)	14759368	4932	4932
YLR033W	YDR303C	RSC58	RSC3	N/A	N/A	Affinity Capture-MS	Krogan NJ (2004)	14759368	4932	4932
YDR303C	YCR052W	RSC3	RSC6	N/A	N/A	Affinity Capture-MS	Krogan NJ (2004)	14759368	4932	4932
YDR303C	YFR037C	RSC3	RSC8	N/A	SWH3	Affinity Capture-MS	Krogan NJ (2004)	14759368	4932	4932
YDR303C	YML127W	RSC3	RSC9	N/A	N/A	Affinity Capture-MS	Krogan NJ (2004)	14759368	4932	4932
YDR303C	YIL126W	RSC3	STH1	N/A	NPS1	Affinity Capture-MS	Krogan NJ (2004)	14759368	4932	4932
YKR008W	YPR034W	RSC4	ARP7	N/A	SWP61|RSC11	Affinity Capture-MS	Krogan NJ (2004)	14759368	4932	4932
YKR008W	YMR033W	RSC4	ARP9	N/A	SWP59|RSC12	Affinity Capture-MS	Krogan NJ (2004)	14759368	4932	4932
YKR008W	YLR357W	RSC4	RSC2	N/A	N/A	Affinity Capture-MS	Krogan NJ (2004)	14759368	4932	4932
YKR008W	YKR008W	RSC4	RSC4	N/A	N/A	Affinity Capture-MS	Krogan NJ (2004)	14759368	4932	4932
YKR008W	YLR033W	RSC4	RSC58	N/A	N/A	Affinity Capture-MS	Krogan NJ (2004)	14759368	4932	4932
YLR033W	YKR008W	RSC58	RSC4	N/A	N/A	Affinity Capture-MS	Krogan NJ (2004)	14759368	4932	4932
YKR008W	YCR052W	RSC4	RSC6	N/A	N/A	Affinity Capture-MS	Krogan NJ (2004)	14759368	4932	4932
YKR008W	YML127W	RSC4	RSC9	N/A	N/A	Affinity Capture-MS	Krogan NJ (2004)	14759368	4932	4932
YKR008W	YLR321C	RSC4	SFH1	N/A	N/A	Affinity Capture-MS	Krogan NJ (2004)	14759368	4932	4932
YKR008W	YIL126W	RSC4	STH1	N/A	NPS1	Affinity Capture-MS	Krogan NJ (2004)	14759368	4932	4932
YLR033W	YPR034W	RSC58	ARP7	N/A	SWP61|RSC11	Affinity Capture-MS	Krogan NJ (2004)	14759368	4932	4932
YLR033W	YMR033W	RSC58	ARP9	N/A	SWP59|RSC12	Affinity Capture-MS	Krogan NJ (2004)	14759368	4932	4932
YLR033W	YLR033W	RSC58	RSC58	N/A	N/A	Affinity Capture-MS	Krogan NJ (2004)	14759368	4932	4932
YLR033W	YCR052W	RSC58	RSC6	N/A	N/A	Affinity Capture-MS	Krogan NJ (2004)	14759368	4932	4932
YLR033W	YFR037C	RSC58	RSC8	N/A	SWH3	Affinity Capture-MS	Krogan NJ (2004)	14759368	4932	4932
YFR037C	YLR033W	RSC8	RSC58	SWH3	N/A	Affinity Capture-MS	Krogan NJ (2004)	14759368	4932	4932
YLR033W	YML127W	RSC58	RSC9	N/A	N/A	Affinity Capture-MS	Krogan NJ (2004)	14759368	4932	4932
YLR033W	YGR275W	RSC58	RTT102	N/A	N/A	Affinity Capture-MS	Krogan NJ (2004)	14759368	4932	4932
YGR275W	YLR033W	RTT102	RSC58	N/A	N/A	Affinity Capture-MS	Krogan NJ (2004)	14759368	4932	4932
YLR033W	YIL126W	RSC58	STH1	N/A	NPS1	Affinity Capture-MS	Krogan NJ (2004)	14759368	4932	4932
YFR037C	YPR034W	RSC8	ARP7	SWH3	SWP61|RSC11	Affinity Capture-MS	Krogan NJ (2004)	14759368	4932	4932
YFR037C	YMR033W	RSC8	ARP9	SWH3	SWP59|RSC12	Affinity Capture-MS	Krogan NJ (2004)	14759368	4932	4932
YFR037C	YKR008W	RSC8	RSC4	SWH3	N/A	Affinity Capture-MS	Krogan NJ (2004)	14759368	4932	4932
YFR037C	YCR052W	RSC8	RSC6	SWH3	N/A	Affinity Capture-MS	Krogan NJ (2004)	14759368	4932	4932
YFR037C	YFR037C	RSC8	RSC8	SWH3	SWH3	Affinity Capture-MS	Krogan NJ (2004)	14759368	4932	4932
YFR037C	YML127W	RSC8	RSC9	SWH3	N/A	Affinity Capture-MS	Krogan NJ (2004)	14759368	4932	4932
YML127W	YFR037C	RSC9	RSC8	N/A	SWH3	Affinity Capture-MS	Krogan NJ (2004)	14759368	4932	4932
YFR037C	YLR321C	RSC8	SFH1	SWH3	N/A	Affinity Capture-MS	Krogan NJ (2004)	14759368	4932	4932
YFR037C	YIL126W	RSC8	STH1	SWH3	NPS1	Affinity Capture-MS	Krogan NJ (2004)	14759368	4932	4932
YML127W	YMR033W	RSC9	ARP9	N/A	SWP59|RSC12	Affinity Capture-MS	Krogan NJ (2004)	14759368	4932	4932
YML127W	YIL126W	RSC9	STH1	N/A	NPS1	Affinity Capture-MS	Krogan NJ (2004)	14759368	4932	4932
YGR275W	YPR034W	RTT102	ARP7	N/A	SWP61|RSC11	Affinity Capture-MS	Krogan NJ (2004)	14759368	4932	4932
YGR275W	YMR033W	RTT102	ARP9	N/A	SWP59|RSC12	Affinity Capture-MS	Krogan NJ (2004)	14759368	4932	4932
YGR275W	YMR091C	RTT102	NPL6	N/A	RSC7	Affinity Capture-MS	Krogan NJ (2004)	14759368	4932	4932
YGR275W	YCR052W	RTT102	RSC6	N/A	N/A	Affinity Capture-MS	Krogan NJ (2004)	14759368	4932	4932
YGR275W	YFR037C	RTT102	RSC8	N/A	SWH3	Affinity Capture-MS	Krogan NJ (2004)	14759368	4932	4932
YGR275W	YGR275W	RTT102	RTT102	N/A	N/A	Affinity Capture-MS	Krogan NJ (2004)	14759368	4932	4932
YGR275W	YIL126W	RTT102	STH1	N/A	NPS1	Affinity Capture-MS	Krogan NJ (2004)	14759368	4932	4932
YOL135C	YOR174W	MED7	MED4	N/A	N/A	Affinity Capture-MS	Krogan NJ (2004)	14759368	4932	4932
YOL135C	YGL151W	MED7	NUT1	N/A	MED5	Affinity Capture-MS	Krogan NJ (2004)	14759368	4932	4932
YOL135C	YNL236W	MED7	SIN4	N/A	GAL22|SDI3|RYE1|BEL2|TSF3|SSN4|MED16|SSF5	Affinity Capture-MS	Krogan NJ (2004)	14759368	4932	4932
YOL135C	YER022W	MED7	SRB4	N/A	MED17	Affinity Capture-MS	Krogan NJ (2004)	14759368	4932	4932
YER022W	YNL236W	SRB4	SIN4	MED17	GAL22|SDI3|RYE1|BEL2|TSF3|SSN4|MED16|SSF5	Affinity Capture-MS	Krogan NJ (2004)	14759368	4932	4932
YER022W	YHR041C	SRB4	SRB2	MED17	HRS2|MED20	Affinity Capture-MS	Krogan NJ (2004)	14759368	4932	4932
YER022W	YER022W	SRB4	SRB4	MED17	MED17	Affinity Capture-MS	Krogan NJ (2004)	14759368	4932	4932
YER022W	YGR104C	SRB4	SRB5	MED17	MED18	Affinity Capture-MS	Krogan NJ (2004)	14759368	4932	4932
YGR104C	YER022W	SRB5	SRB4	MED18	MED17	Affinity Capture-MS	Krogan NJ (2004)	14759368	4932	4932
YGR104C	YOL135C	SRB5	MED7	MED18	N/A	Affinity Capture-MS	Krogan NJ (2004)	14759368	4932	4932
YGR104C	YGL151W	SRB5	NUT1	MED18	MED5	Affinity Capture-MS	Krogan NJ (2004)	14759368	4932	4932
YGR104C	YLR071C	SRB5	RGR1	MED18	MED14	Affinity Capture-MS	Krogan NJ (2004)	14759368	4932	4932
YGR104C	YNL236W	SRB5	SIN4	MED18	GAL22|SDI3|RYE1|BEL2|TSF3|SSN4|MED16|SSF5	Affinity Capture-MS	Krogan NJ (2004)	14759368	4932	4932
YGR104C	YHR041C	SRB5	SRB2	MED18	HRS2|MED20	Affinity Capture-MS	Krogan NJ (2004)	14759368	4932	4932
YGR104C	YGR104C	SRB5	SRB5	MED18	MED18	Affinity Capture-MS	Krogan NJ (2004)	14759368	4932	4932
YAL043C	YBL076C	PTA1	ILS1	FUN39	N/A	Affinity Capture-MS	Krogan NJ (2004)	14759368	4932	4932
YBR123C	YBL076C	TFC1	ILS1	N/A	N/A	Affinity Capture-MS	Krogan NJ (2004)	14759368	4932	4932
YBR123C	YBR123C	TFC1	TFC1	N/A	N/A	Affinity Capture-MS	Krogan NJ (2004)	14759368	4932	4932
YBR123C	YGR047C	TFC1	TFC4	N/A	PCF1	Affinity Capture-MS	Krogan NJ (2004)	14759368	4932	4932
YBR123C	YOR110W	TFC1	TFC7	N/A	N/A	Affinity Capture-MS	Krogan NJ (2004)	14759368	4932	4932
YBR119W	YBR119W	MUD1	MUD1	N/A	N/A	Affinity Capture-MS	Krogan NJ (2004)	14759368	4932	4932
YBR119W	YML046W	MUD1	PRP39	N/A	N/A	Affinity Capture-MS	Krogan NJ (2004)	14759368	4932	4932
YBR119W	YKL012W	MUD1	PRP40	N/A	N/A	Affinity Capture-MS	Krogan NJ (2004)	14759368	4932	4932
YBR119W	YGR013W	MUD1	SNU71	N/A	N/A	Affinity Capture-MS	Krogan NJ (2004)	14759368	4932	4932
YKL012W	YML046W	PRP40	PRP39	N/A	N/A	Affinity Capture-MS	Krogan NJ (2004)	14759368	4932	4932
YKL012W	YKL012W	PRP40	PRP40	N/A	N/A	Affinity Capture-MS	Krogan NJ (2004)	14759368	4932	4932
YKL012W	YDR235W	PRP40	PRP42	N/A	MUD16|SNU65	Affinity Capture-MS	Krogan NJ (2004)	14759368	4932	4932
YAL043C	YBR119W	PTA1	MUD1	FUN39	N/A	Affinity Capture-MS	Krogan NJ (2004)	14759368	4932	4932
YDR240C	YBR119W	SNU56	MUD1	MUD10	N/A	Affinity Capture-MS	Krogan NJ (2004)	14759368	4932	4932
YDR240C	YML046W	SNU56	PRP39	MUD10	N/A	Affinity Capture-MS	Krogan NJ (2004)	14759368	4932	4932
YDR240C	YKL012W	SNU56	PRP40	MUD10	N/A	Affinity Capture-MS	Krogan NJ (2004)	14759368	4932	4932
YDR240C	YIL061C	SNU56	SNP1	MUD10	N/A	Affinity Capture-MS	Krogan NJ (2004)	14759368	4932	4932
YDR240C	YGR013W	SNU56	SNU71	MUD10	N/A	Affinity Capture-MS	Krogan NJ (2004)	14759368	4932	4932
YDR240C	YHR099W	SNU56	TRA1	MUD10	N/A	Affinity Capture-MS	Krogan NJ (2004)	14759368	4932	4932
YAL043C	YNL313C	PTA1	YNL313C	FUN39	N/A	Affinity Capture-MS	Krogan NJ (2004)	14759368	4932	4932
YNL313C	YNL313C	YNL313C	YNL313C	N/A	N/A	Affinity Capture-MS	Krogan NJ (2004)	14759368	4932	4932
YGL043W	YGL043W	DST1	DST1	PPR2	PPR2	Affinity Capture-MS	Krogan NJ (2004)	14759368	4932	4932
YBR154C	YGL043W	RPB5	DST1	N/A	PPR2	Affinity Capture-MS	Krogan NJ (2004)	14759368	4932	4932
YDR101C	YDR101C	ARX1	ARX1	N/A	N/A	Affinity Capture-MS	Krogan NJ (2004)	14759368	4932	4932
YDR101C	YOR312C	ARX1	RPL20B	N/A	RPL18A1	Affinity Capture-MS	Krogan NJ (2004)	14759368	4932	4932
YDR101C	YBR031W	ARX1	RPL4A	N/A	N/A	Affinity Capture-MS	Krogan NJ (2004)	14759368	4932	4932
YDR101C	YLL045C	ARX1	RPL8B	N/A	KRB1|SCL41	Affinity Capture-MS	Krogan NJ (2004)	14759368	4932	4932
YDR101C	YJL122W	ARX1	ALB1	N/A	N/A	Affinity Capture-MS	Krogan NJ (2004)	14759368	4932	4932
YJL122W	YDR101C	ALB1	ARX1	N/A	N/A	Affinity Capture-MS	Krogan NJ (2004)	14759368	4932	4932
YOL041C	YLL045C	NOP12	RPL8B	N/A	KRB1|SCL41	Affinity Capture-MS	Krogan NJ (2004)	14759368	4932	4932
YHR052W	YHR052W	CIC1	CIC1	NSA3	NSA3	Affinity Capture-MS	Krogan NJ (2004)	14759368	4932	4932
YJL122W	YHR052W	ALB1	CIC1	N/A	NSA3	Affinity Capture-MS	Krogan NJ (2004)	14759368	4932	4932
YOL041C	YOL077C	NOP12	BRX1	N/A	N/A	Affinity Capture-MS	Krogan NJ (2004)	14759368	4932	4932
YOL041C	YOL041C	NOP12	NOP12	N/A	N/A	Affinity Capture-MS	Krogan NJ (2004)	14759368	4932	4932
YOL041C	YLR196W	NOP12	PWP1	N/A	N/A	Affinity Capture-MS	Krogan NJ (2004)	14759368	4932	4932
YLR196W	YLR196W	PWP1	PWP1	N/A	N/A	Affinity Capture-MS	Krogan NJ (2004)	14759368	4932	4932
YLR410W	YLR196W	VIP1	PWP1	N/A	N/A	Affinity Capture-MS	Krogan NJ (2004)	14759368	4932	4932
YGR245C	YKR048C	SDA1	NAP1	N/A	N/A	Affinity Capture-MS	Krogan NJ (2004)	14759368	4932	4932
YLR410W	YKR048C	VIP1	NAP1	N/A	N/A	Affinity Capture-MS	Krogan NJ (2004)	14759368	4932	4932
YBR267W	YKR048C	REI1	NAP1	N/A	N/A	Affinity Capture-MS	Krogan NJ (2004)	14759368	4932	4932
YBR267W	YBR267W	REI1	REI1	N/A	N/A	Affinity Capture-MS	Krogan NJ (2004)	14759368	4932	4932
YKR079C	YKR048C	TRZ1	NAP1	N/A	N/A	Affinity Capture-MS	Krogan NJ (2004)	14759368	4932	4932
YKR079C	YKR079C	TRZ1	TRZ1	N/A	N/A	Affinity Capture-MS	Krogan NJ (2004)	14759368	4932	4932
YOR112W	YKR048C	CEX1	NAP1	N/A	N/A	Affinity Capture-MS	Krogan NJ (2004)	14759368	4932	4932
YHR089C	YDR365C	GAR1	ESF1	N/A	N/A	Affinity Capture-MS	Krogan NJ (2004)	14759368	4932	4932
YDR365C	YDR365C	ESF1	ESF1	N/A	N/A	Affinity Capture-MS	Krogan NJ (2004)	14759368	4932	4932
YGL043W	YEL055C	DST1	POL5	PPR2	N/A	Affinity Capture-MS	Krogan NJ (2004)	14759368	4932	4932
YJL033W	YHR196W	HCA4	UTP9	ECM24|DBP4	N/A	Affinity Capture-MS	Krogan NJ (2004)	14759368	4932	4932
YJL109C	YJL109C	UTP10	UTP10	N/A	N/A	Affinity Capture-MS	Krogan NJ (2004)	14759368	4932	4932
YJL109C	YDR398W	UTP10	UTP5	N/A	N/A	Affinity Capture-MS	Krogan NJ (2004)	14759368	4932	4932
YDR324C	YPL126W	UTP4	NAN1	N/A	UTP17	Affinity Capture-MS	Krogan NJ (2004)	14759368	4932	4932
YDR324C	YMR093W	UTP4	UTP15	N/A	N/A	Affinity Capture-MS	Krogan NJ (2004)	14759368	4932	4932
YDR324C	YDR324C	UTP4	UTP4	N/A	N/A	Affinity Capture-MS	Krogan NJ (2004)	14759368	4932	4932
YGR128C	YDR398W	UTP8	UTP5	N/A	N/A	Affinity Capture-MS	Krogan NJ (2004)	14759368	4932	4932
YGR128C	YGR128C	UTP8	UTP8	N/A	N/A	Affinity Capture-MS	Krogan NJ (2004)	14759368	4932	4932
YHR196W	YDR398W	UTP9	UTP5	N/A	N/A	Affinity Capture-MS	Krogan NJ (2004)	14759368	4932	4932
YHR196W	YHR196W	UTP9	UTP9	N/A	N/A	Affinity Capture-MS	Krogan NJ (2004)	14759368	4932	4932
YLR410W	YLR410W	VIP1	VIP1	N/A	N/A	Affinity Capture-MS	Krogan NJ (2004)	14759368	4932	4932
YOR112W	YOR112W	CEX1	CEX1	N/A	N/A	Affinity Capture-MS	Krogan NJ (2004)	14759368	4932	4932
YLR418C	YLR418C	CDC73	CDC73	N/A	N/A	Affinity Capture-MS	Krogan NJ (2004)	14759368	4932	4932
YER164W	YER164W	CHD1	CHD1	N/A	N/A	Affinity Capture-MS	Krogan NJ (2004)	14759368	4932	4932
YOL145C	YOL145C	CTR9	CTR9	CDP1	CDP1	Affinity Capture-MS	Krogan NJ (2004)	14759368	4932	4932
YOR123C	YOR123C	LEO1	LEO1	N/A	N/A	Affinity Capture-MS	Krogan NJ (2004)	14759368	4932	4932
YBR279W	YBR279W	PAF1	PAF1	N/A	N/A	Affinity Capture-MS	Krogan NJ (2004)	14759368	4932	4932
YML069W	YML069W	POB3	POB3	N/A	N/A	Affinity Capture-MS	Krogan NJ (2004)	14759368	4932	4932
YGL244W	YGL244W	RTF1	RTF1	CSL3	CSL3	Affinity Capture-MS	Krogan NJ (2004)	14759368	4932	4932
YGL207W	YGL207W	SPT16	SPT16	CDC68|SSF1	CDC68|SSF1	Affinity Capture-MS	Krogan NJ (2004)	14759368	4932	4932
YLR410W	YML069W	VIP1	POB3	N/A	N/A	Affinity Capture-MS	Krogan NJ (2004)	14759368	4932	4932
YIL035C	YIL035C	CKA1	CKA1	N/A	N/A	Affinity Capture-MS	Krogan NJ (2004)	14759368	4932	4932
YIL035C	YOR061W	CKA1	CKA2	N/A	YOR29-12	Affinity Capture-MS	Krogan NJ (2004)	14759368	4932	4932
YOR061W	YIL035C	CKA2	CKA1	YOR29-12	N/A	Affinity Capture-MS	Krogan NJ (2004)	14759368	4932	4932
YIL035C	YGL019W	CKA1	CKB1	N/A	N/A	Affinity Capture-MS	Krogan NJ (2004)	14759368	4932	4932
YIL035C	YOR039W	CKA1	CKB2	N/A	N/A	Affinity Capture-MS	Krogan NJ (2004)	14759368	4932	4932
YOR039W	YIL035C	CKB2	CKA1	N/A	N/A	Affinity Capture-MS	Krogan NJ (2004)	14759368	4932	4932
YOR061W	YOR061W	CKA2	CKA2	YOR29-12	YOR29-12	Affinity Capture-MS	Krogan NJ (2004)	14759368	4932	4932
YOR061W	YGL019W	CKA2	CKB1	YOR29-12	N/A	Affinity Capture-MS	Krogan NJ (2004)	14759368	4932	4932
YOR061W	YOR039W	CKA2	CKB2	YOR29-12	N/A	Affinity Capture-MS	Krogan NJ (2004)	14759368	4932	4932
YOR039W	YOR061W	CKB2	CKA2	N/A	YOR29-12	Affinity Capture-MS	Krogan NJ (2004)	14759368	4932	4932
YOR039W	YGL019W	CKB2	CKB1	N/A	N/A	Affinity Capture-MS	Krogan NJ (2004)	14759368	4932	4932
YOR039W	YOR039W	CKB2	CKB2	N/A	N/A	Affinity Capture-MS	Krogan NJ (2004)	14759368	4932	4932
YML069W	YIL035C	POB3	CKA1	N/A	N/A	Affinity Capture-MS	Krogan NJ (2004)	14759368	4932	4932
YML069W	YOR061W	POB3	CKA2	N/A	YOR29-12	Affinity Capture-MS	Krogan NJ (2004)	14759368	4932	4932
YML069W	YGL019W	POB3	CKB1	N/A	N/A	Affinity Capture-MS	Krogan NJ (2004)	14759368	4932	4932
YML069W	YOR039W	POB3	CKB2	N/A	N/A	Affinity Capture-MS	Krogan NJ (2004)	14759368	4932	4932
YKL088W	YIL035C	YKL088W	CKA1	N/A	N/A	Affinity Capture-MS	Krogan NJ (2004)	14759368	4932	4932
YKL088W	YOR061W	YKL088W	CKA2	N/A	YOR29-12	Affinity Capture-MS	Krogan NJ (2004)	14759368	4932	4932
YIL035C	YCL031C	CKA1	RRP7	N/A	N/A	Affinity Capture-MS	Krogan NJ (2004)	14759368	4932	4932
YGR090W	YGR090W	UTP22	UTP22	N/A	N/A	Affinity Capture-MS	Krogan NJ (2004)	14759368	4932	4932
YKL088W	YGR090W	YKL088W	UTP22	N/A	N/A	Affinity Capture-MS	Krogan NJ (2004)	14759368	4932	4932
YKL088W	YKR072C	YKL088W	SIS2	N/A	HAL3	Affinity Capture-MS	Krogan NJ (2004)	14759368	4932	4932
YKL088W	YKL088W	YKL088W	YKL088W	N/A	N/A	Affinity Capture-MS	Krogan NJ (2004)	14759368	4932	4932
YKL088W	YOR054C	YKL088W	VHS3	N/A	YOR29-05	Affinity Capture-MS	Krogan NJ (2004)	14759368	4932	4932
YMR091C	YHR027C	NPL6	RPN1	RSC7	NAS1|HRD2	Affinity Capture-MS	Krogan NJ (2004)	14759368	4932	4932
YHR027C	YHR027C	RPN1	RPN1	NAS1|HRD2	NAS1|HRD2	Affinity Capture-MS	Krogan NJ (2004)	14759368	4932	4932
YHR027C	YHR200W	RPN1	RPN10	NAS1|HRD2	SUN1|MCB1	Affinity Capture-MS	Krogan NJ (2004)	14759368	4932	4932
YHR200W	YHR027C	RPN10	RPN1	SUN1|MCB1	NAS1|HRD2	Affinity Capture-MS	Krogan NJ (2004)	14759368	4932	4932
YHR027C	YFR004W	RPN1	RPN11	NAS1|HRD2	MPR1	Affinity Capture-MS	Krogan NJ (2004)	14759368	4932	4932
YHR027C	YFR052W	RPN1	RPN12	NAS1|HRD2	NIN1	Affinity Capture-MS	Krogan NJ (2004)	14759368	4932	4932
YHR027C	YIL075C	RPN1	RPN2	NAS1|HRD2	SEN3	Affinity Capture-MS	Krogan NJ (2004)	14759368	4932	4932
YHR027C	YER021W	RPN1	RPN3	NAS1|HRD2	SUN2	Affinity Capture-MS	Krogan NJ (2004)	14759368	4932	4932
YHR027C	YDL147W	RPN1	RPN5	NAS1|HRD2	NAS5	Affinity Capture-MS	Krogan NJ (2004)	14759368	4932	4932
YHR027C	YDL097C	RPN1	RPN6	NAS1|HRD2	NAS4	Affinity Capture-MS	Krogan NJ (2004)	14759368	4932	4932
YDL097C	YHR027C	RPN6	RPN1	NAS4	NAS1|HRD2	Affinity Capture-MS	Krogan NJ (2004)	14759368	4932	4932
YHR027C	YOR261C	RPN1	RPN8	NAS1|HRD2	N/A	Affinity Capture-MS	Krogan NJ (2004)	14759368	4932	4932
YOR261C	YHR027C	RPN8	RPN1	N/A	NAS1|HRD2	Affinity Capture-MS	Krogan NJ (2004)	14759368	4932	4932
YHR027C	YDR427W	RPN1	RPN9	NAS1|HRD2	N/A	Affinity Capture-MS	Krogan NJ (2004)	14759368	4932	4932
YHR027C	YKL145W	RPN1	RPT1	NAS1|HRD2	YTA3|CIM5	Affinity Capture-MS	Krogan NJ (2004)	14759368	4932	4932
YHR027C	YDL007W	RPN1	RPT2	NAS1|HRD2	YTA5|YHS4	Affinity Capture-MS	Krogan NJ (2004)	14759368	4932	4932
YHR027C	YDR394W	RPN1	RPT3	NAS1|HRD2	YTA2|YNT1	Affinity Capture-MS	Krogan NJ (2004)	14759368	4932	4932
YHR027C	YGL048C	RPN1	RPT6	NAS1|HRD2	SCB68|CIM3|SUG1|CRL3	Affinity Capture-MS	Krogan NJ (2004)	14759368	4932	4932
YHR027C	YFR010W	RPN1	UBP6	NAS1|HRD2	N/A	Affinity Capture-MS	Krogan NJ (2004)	14759368	4932	4932
YFR010W	YHR027C	UBP6	RPN1	N/A	NAS1|HRD2	Affinity Capture-MS	Krogan NJ (2004)	14759368	4932	4932
YHR200W	YHR200W	RPN10	RPN10	SUN1|MCB1	SUN1|MCB1	Affinity Capture-MS	Krogan NJ (2004)	14759368	4932	4932
YHR200W	YFR004W	RPN10	RPN11	SUN1|MCB1	MPR1	Affinity Capture-MS	Krogan NJ (2004)	14759368	4932	4932
YHR200W	YFR052W	RPN10	RPN12	SUN1|MCB1	NIN1	Affinity Capture-MS	Krogan NJ (2004)	14759368	4932	4932
YHR200W	YIL075C	RPN10	RPN2	SUN1|MCB1	SEN3	Affinity Capture-MS	Krogan NJ (2004)	14759368	4932	4932
YHR200W	YER021W	RPN10	RPN3	SUN1|MCB1	SUN2	Affinity Capture-MS	Krogan NJ (2004)	14759368	4932	4932
YHR200W	YDL147W	RPN10	RPN5	SUN1|MCB1	NAS5	Affinity Capture-MS	Krogan NJ (2004)	14759368	4932	4932
YHR200W	YDL097C	RPN10	RPN6	SUN1|MCB1	NAS4	Affinity Capture-MS	Krogan NJ (2004)	14759368	4932	4932
YHR200W	YPR108W	RPN10	RPN7	SUN1|MCB1	N/A	Affinity Capture-MS	Krogan NJ (2004)	14759368	4932	4932
YHR200W	YDR427W	RPN10	RPN9	SUN1|MCB1	N/A	Affinity Capture-MS	Krogan NJ (2004)	14759368	4932	4932
YHR200W	YKL145W	RPN10	RPT1	SUN1|MCB1	YTA3|CIM5	Affinity Capture-MS	Krogan NJ (2004)	14759368	4932	4932
YHR200W	YDR394W	RPN10	RPT3	SUN1|MCB1	YTA2|YNT1	Affinity Capture-MS	Krogan NJ (2004)	14759368	4932	4932
YHR200W	YGL048C	RPN10	RPT6	SUN1|MCB1	SCB68|CIM3|SUG1|CRL3	Affinity Capture-MS	Krogan NJ (2004)	14759368	4932	4932
YDL097C	YFR004W	RPN6	RPN11	NAS4	MPR1	Affinity Capture-MS	Krogan NJ (2004)	14759368	4932	4932
YDL097C	YDL147W	RPN6	RPN5	NAS4	NAS5	Affinity Capture-MS	Krogan NJ (2004)	14759368	4932	4932
YDL097C	YDL097C	RPN6	RPN6	NAS4	NAS4	Affinity Capture-MS	Krogan NJ (2004)	14759368	4932	4932
YDL097C	YPR108W	RPN6	RPN7	NAS4	N/A	Affinity Capture-MS	Krogan NJ (2004)	14759368	4932	4932
YDL097C	YOR261C	RPN6	RPN8	NAS4	N/A	Affinity Capture-MS	Krogan NJ (2004)	14759368	4932	4932
YOR261C	YDL097C	RPN8	RPN6	N/A	NAS4	Affinity Capture-MS	Krogan NJ (2004)	14759368	4932	4932
YDL097C	YDR427W	RPN6	RPN9	NAS4	N/A	Affinity Capture-MS	Krogan NJ (2004)	14759368	4932	4932
YDL097C	YKL145W	RPN6	RPT1	NAS4	YTA3|CIM5	Affinity Capture-MS	Krogan NJ (2004)	14759368	4932	4932
YDL097C	YGL048C	RPN6	RPT6	NAS4	SCB68|CIM3|SUG1|CRL3	Affinity Capture-MS	Krogan NJ (2004)	14759368	4932	4932
YGL048C	YDL097C	RPT6	RPN6	SCB68|CIM3|SUG1|CRL3	NAS4	Affinity Capture-MS	Krogan NJ (2004)	14759368	4932	4932
YDL097C	YDL025C	RPN6	YDL025C	NAS4	N/A	Affinity Capture-MS	Krogan NJ (2004)	14759368	4932	4932
YOR261C	YFR052W	RPN8	RPN12	N/A	NIN1	Affinity Capture-MS	Krogan NJ (2004)	14759368	4932	4932
YOR261C	YIL075C	RPN8	RPN2	N/A	SEN3	Affinity Capture-MS	Krogan NJ (2004)	14759368	4932	4932
YOR261C	YER021W	RPN8	RPN3	N/A	SUN2	Affinity Capture-MS	Krogan NJ (2004)	14759368	4932	4932
YOR261C	YDR427W	RPN8	RPN9	N/A	N/A	Affinity Capture-MS	Krogan NJ (2004)	14759368	4932	4932
YGL048C	YFR004W	RPT6	RPN11	SCB68|CIM3|SUG1|CRL3	MPR1	Affinity Capture-MS	Krogan NJ (2004)	14759368	4932	4932
YGL048C	YFR052W	RPT6	RPN12	SCB68|CIM3|SUG1|CRL3	NIN1	Affinity Capture-MS	Krogan NJ (2004)	14759368	4932	4932
YGL048C	YDL147W	RPT6	RPN5	SCB68|CIM3|SUG1|CRL3	NAS5	Affinity Capture-MS	Krogan NJ (2004)	14759368	4932	4932
YGL048C	YPR108W	RPT6	RPN7	SCB68|CIM3|SUG1|CRL3	N/A	Affinity Capture-MS	Krogan NJ (2004)	14759368	4932	4932
YGL048C	YOR261C	RPT6	RPN8	SCB68|CIM3|SUG1|CRL3	N/A	Affinity Capture-MS	Krogan NJ (2004)	14759368	4932	4932
YGL048C	YDR427W	RPT6	RPN9	SCB68|CIM3|SUG1|CRL3	N/A	Affinity Capture-MS	Krogan NJ (2004)	14759368	4932	4932
YGL048C	YKL145W	RPT6	RPT1	SCB68|CIM3|SUG1|CRL3	YTA3|CIM5	Affinity Capture-MS	Krogan NJ (2004)	14759368	4932	4932
YGL048C	YDL007W	RPT6	RPT2	SCB68|CIM3|SUG1|CRL3	YTA5|YHS4	Affinity Capture-MS	Krogan NJ (2004)	14759368	4932	4932
YGL048C	YGL048C	RPT6	RPT6	SCB68|CIM3|SUG1|CRL3	SCB68|CIM3|SUG1|CRL3	Affinity Capture-MS	Krogan NJ (2004)	14759368	4932	4932
YFR010W	YIL075C	UBP6	RPN2	N/A	SEN3	Affinity Capture-MS	Krogan NJ (2004)	14759368	4932	4932
YFR010W	YPR108W	UBP6	RPN7	N/A	N/A	Affinity Capture-MS	Krogan NJ (2004)	14759368	4932	4932
YFR010W	YOR261C	UBP6	RPN8	N/A	N/A	Affinity Capture-MS	Krogan NJ (2004)	14759368	4932	4932
YFR010W	YDR427W	UBP6	RPN9	N/A	N/A	Affinity Capture-MS	Krogan NJ (2004)	14759368	4932	4932
YFR010W	YKL145W	UBP6	RPT1	N/A	YTA3|CIM5	Affinity Capture-MS	Krogan NJ (2004)	14759368	4932	4932
YFR010W	YDR394W	UBP6	RPT3	N/A	YTA2|YNT1	Affinity Capture-MS	Krogan NJ (2004)	14759368	4932	4932
YFR010W	YFR010W	UBP6	UBP6	N/A	N/A	Affinity Capture-MS	Krogan NJ (2004)	14759368	4932	4932
YER025W	YMR309C	GCD11	NIP1	SUI4	N/A	Affinity Capture-MS	Krogan NJ (2004)	14759368	4932	4932
YER025W	YBR079C	GCD11	RPG1	SUI4	TIF32	Affinity Capture-MS	Krogan NJ (2004)	14759368	4932	4932
YER025W	YPR041W	GCD11	TIF5	SUI4	SUI5	Affinity Capture-MS	Krogan NJ (2004)	14759368	4932	4932
YMR309C	YLR192C	NIP1	HCR1	N/A	N/A	Affinity Capture-MS	Krogan NJ (2004)	14759368	4932	4932
YMR309C	YMR309C	NIP1	NIP1	N/A	N/A	Affinity Capture-MS	Krogan NJ (2004)	14759368	4932	4932
YMR309C	YOR361C	NIP1	PRT1	N/A	DNA26|CDC63	Affinity Capture-MS	Krogan NJ (2004)	14759368	4932	4932
YOR361C	YMR309C	PRT1	NIP1	DNA26|CDC63	N/A	Affinity Capture-MS	Krogan NJ (2004)	14759368	4932	4932
YMR309C	YBR079C	NIP1	RPG1	N/A	TIF32	Affinity Capture-MS	Krogan NJ (2004)	14759368	4932	4932
YMR309C	YMR146C	NIP1	TIF34	N/A	N/A	Affinity Capture-MS	Krogan NJ (2004)	14759368	4932	4932
YMR309C	YDR429C	NIP1	TIF35	N/A	N/A	Affinity Capture-MS	Krogan NJ (2004)	14759368	4932	4932
YDR429C	YMR309C	TIF35	NIP1	N/A	N/A	Affinity Capture-MS	Krogan NJ (2004)	14759368	4932	4932
YMR309C	YPR041W	NIP1	TIF5	N/A	SUI5	Affinity Capture-MS	Krogan NJ (2004)	14759368	4932	4932
YOR361C	YLR192C	PRT1	HCR1	DNA26|CDC63	N/A	Affinity Capture-MS	Krogan NJ (2004)	14759368	4932	4932
YOR361C	YOR361C	PRT1	PRT1	DNA26|CDC63	DNA26|CDC63	Affinity Capture-MS	Krogan NJ (2004)	14759368	4932	4932
YOR361C	YBR079C	PRT1	RPG1	DNA26|CDC63	TIF32	Affinity Capture-MS	Krogan NJ (2004)	14759368	4932	4932
YOR361C	YMR146C	PRT1	TIF34	DNA26|CDC63	N/A	Affinity Capture-MS	Krogan NJ (2004)	14759368	4932	4932
YOR361C	YDR429C	PRT1	TIF35	DNA26|CDC63	N/A	Affinity Capture-MS	Krogan NJ (2004)	14759368	4932	4932
YDR429C	YOR361C	TIF35	PRT1	N/A	DNA26|CDC63	Affinity Capture-MS	Krogan NJ (2004)	14759368	4932	4932
YOR361C	YPR041W	PRT1	TIF5	DNA26|CDC63	SUI5	Affinity Capture-MS	Krogan NJ (2004)	14759368	4932	4932
YDR091C	YLR192C	RLI1	HCR1	N/A	N/A	Affinity Capture-MS	Krogan NJ (2004)	14759368	4932	4932
YDR091C	YMR309C	RLI1	NIP1	N/A	N/A	Affinity Capture-MS	Krogan NJ (2004)	14759368	4932	4932
YDR429C	YLR192C	TIF35	HCR1	N/A	N/A	Affinity Capture-MS	Krogan NJ (2004)	14759368	4932	4932
YDR429C	YBR079C	TIF35	RPG1	N/A	TIF32	Affinity Capture-MS	Krogan NJ (2004)	14759368	4932	4932
YDR429C	YMR146C	TIF35	TIF34	N/A	N/A	Affinity Capture-MS	Krogan NJ (2004)	14759368	4932	4932
YDR429C	YDR429C	TIF35	TIF35	N/A	N/A	Affinity Capture-MS	Krogan NJ (2004)	14759368	4932	4932
YOR260W	YOR260W	GCD1	GCD1	TRA3	TRA3	Affinity Capture-MS	Krogan NJ (2004)	14759368	4932	4932
YOR260W	YER025W	GCD1	GCD11	TRA3	SUI4	Affinity Capture-MS	Krogan NJ (2004)	14759368	4932	4932
YER025W	YOR260W	GCD11	GCD1	SUI4	TRA3	Affinity Capture-MS	Krogan NJ (2004)	14759368	4932	4932
YOR260W	YGR083C	GCD1	GCD2	TRA3	GCD12	Affinity Capture-MS	Krogan NJ (2004)	14759368	4932	4932
YOR260W	YDR211W	GCD1	GCD6	TRA3	N/A	Affinity Capture-MS	Krogan NJ (2004)	14759368	4932	4932
YDR211W	YOR260W	GCD6	GCD1	N/A	TRA3	Affinity Capture-MS	Krogan NJ (2004)	14759368	4932	4932
YOR260W	YLR291C	GCD1	GCD7	TRA3	N/A	Affinity Capture-MS	Krogan NJ (2004)	14759368	4932	4932
YOR260W	YPL237W	GCD1	SUI3	TRA3	N/A	Affinity Capture-MS	Krogan NJ (2004)	14759368	4932	4932
YER025W	YER025W	GCD11	GCD11	SUI4	SUI4	Affinity Capture-MS	Krogan NJ (2004)	14759368	4932	4932
YER025W	YGR083C	GCD11	GCD2	SUI4	GCD12	Affinity Capture-MS	Krogan NJ (2004)	14759368	4932	4932
YER025W	YDR211W	GCD11	GCD6	SUI4	N/A	Affinity Capture-MS	Krogan NJ (2004)	14759368	4932	4932
YDR211W	YER025W	GCD6	GCD11	N/A	SUI4	Affinity Capture-MS	Krogan NJ (2004)	14759368	4932	4932
YER025W	YLR291C	GCD11	GCD7	SUI4	N/A	Affinity Capture-MS	Krogan NJ (2004)	14759368	4932	4932
YER025W	YPL237W	GCD11	SUI3	SUI4	N/A	Affinity Capture-MS	Krogan NJ (2004)	14759368	4932	4932
YDR211W	YFL039C	GCD6	ACT1	N/A	ABY1|END7	Affinity Capture-MS	Krogan NJ (2004)	14759368	4932	4932
YDR211W	YGR083C	GCD6	GCD2	N/A	GCD12	Affinity Capture-MS	Krogan NJ (2004)	14759368	4932	4932
YDR211W	YDR211W	GCD6	GCD6	N/A	N/A	Affinity Capture-MS	Krogan NJ (2004)	14759368	4932	4932
YDR211W	YLR291C	GCD6	GCD7	N/A	N/A	Affinity Capture-MS	Krogan NJ (2004)	14759368	4932	4932
YDR211W	YPL237W	GCD6	SUI3	N/A	N/A	Affinity Capture-MS	Krogan NJ (2004)	14759368	4932	4932
YGR159C	YPL237W	NSR1	SUI3	SHE5	N/A	Affinity Capture-MS	Krogan NJ (2004)	14759368	4932	4932
YOR361C	YPL237W	PRT1	SUI3	DNA26|CDC63	N/A	Affinity Capture-MS	Krogan NJ (2004)	14759368	4932	4932
YPL178W	YLR347C	CBC2	KAP95	MUD13|CBP20|SAE1	RSL1	Affinity Capture-MS	Krogan NJ (2004)	14759368	4932	4932
YLR347C	YLR347C	KAP95	KAP95	RSL1	RSL1	Affinity Capture-MS	Krogan NJ (2004)	14759368	4932	4932
YLR347C	YNL189W	KAP95	SRP1	RSL1	KAP60|SCM1	Affinity Capture-MS	Krogan NJ (2004)	14759368	4932	4932
YNL189W	YLR347C	SRP1	KAP95	KAP60|SCM1	RSL1	Affinity Capture-MS	Krogan NJ (2004)	14759368	4932	4932
YOR310C	YLR347C	NOP58	KAP95	NOP5	RSL1	Affinity Capture-MS	Krogan NJ (2004)	14759368	4932	4932
YOR310C	YNL189W	NOP58	SRP1	NOP5	KAP60|SCM1	Affinity Capture-MS	Krogan NJ (2004)	14759368	4932	4932
YGR103W	YLR347C	NOP7	KAP95	YPH1	RSL1	Affinity Capture-MS	Krogan NJ (2004)	14759368	4932	4932
YGR103W	YNL189W	NOP7	SRP1	YPH1	KAP60|SCM1	Affinity Capture-MS	Krogan NJ (2004)	14759368	4932	4932
YOR361C	YLR347C	PRT1	KAP95	DNA26|CDC63	RSL1	Affinity Capture-MS	Krogan NJ (2004)	14759368	4932	4932
YNL139C	YLR347C	RLR1	KAP95	THO2|LDB5|ZRG13	RSL1	Affinity Capture-MS	Krogan NJ (2004)	14759368	4932	4932
YNL139C	YNL189W	RLR1	SRP1	THO2|LDB5|ZRG13	KAP60|SCM1	Affinity Capture-MS	Krogan NJ (2004)	14759368	4932	4932
YOR001W	YLR347C	RRP6	KAP95	N/A	RSL1	Affinity Capture-MS	Krogan NJ (2004)	14759368	4932	4932
YOR001W	YNL189W	RRP6	SRP1	N/A	KAP60|SCM1	Affinity Capture-MS	Krogan NJ (2004)	14759368	4932	4932
YDR083W	YLR347C	RRP8	KAP95	N/A	RSL1	Affinity Capture-MS	Krogan NJ (2004)	14759368	4932	4932
YDR083W	YNL189W	RRP8	SRP1	N/A	KAP60|SCM1	Affinity Capture-MS	Krogan NJ (2004)	14759368	4932	4932
YFR037C	YLR347C	RSC8	KAP95	SWH3	RSL1	Affinity Capture-MS	Krogan NJ (2004)	14759368	4932	4932
YDR240C	YLR347C	SNU56	KAP95	MUD10	RSL1	Affinity Capture-MS	Krogan NJ (2004)	14759368	4932	4932
YGR104C	YNL189W	SRB5	SRP1	MED18	KAP60|SCM1	Affinity Capture-MS	Krogan NJ (2004)	14759368	4932	4932
YNL189W	YNL189W	SRP1	SRP1	KAP60|SCM1	KAP60|SCM1	Affinity Capture-MS	Krogan NJ (2004)	14759368	4932	4932
YMR125W	YNL189W	STO1	SRP1	CBP80|GCR3|CBC1|SUT1	KAP60|SCM1	Affinity Capture-MS	Krogan NJ (2004)	14759368	4932	4932
YDR091C	YDR091C	RLI1	RLI1	N/A	N/A	Affinity Capture-MS	Krogan NJ (2004)	14759368	4932	4932
YDR091C	YLR340W	RLI1	RPP0	N/A	RPL10E	Affinity Capture-MS	Krogan NJ (2004)	14759368	4932	4932
YDR091C	YNL260C	RLI1	YNL260C	N/A	N/A	Affinity Capture-MS	Krogan NJ (2004)	14759368	4932	4932
YDR364C	YDR364C	CDC40	CDC40	SLU4|PRP17|SLT15	SLU4|PRP17|SLT15	Affinity Capture-MS	Krogan NJ (2004)	14759368	4932	4932
YDR364C	YLL036C	CDC40	PRP19	SLU4|PRP17|SLT15	PSO4	Affinity Capture-MS	Krogan NJ (2004)	14759368	4932	4932
YLL036C	YMR213W	PRP19	CEF1	PSO4	NTC85	Affinity Capture-MS	Krogan NJ (2004)	14759368	4932	4932
YLL036C	YLR117C	PRP19	CLF1	PSO4	SYF3|NTC77	Affinity Capture-MS	Krogan NJ (2004)	14759368	4932	4932
YLL036C	YLL036C	PRP19	PRP19	PSO4	PSO4	Affinity Capture-MS	Krogan NJ (2004)	14759368	4932	4932
YKL059C	YLR115W	MPE1	CFT2	N/A	YDH1	Affinity Capture-MS	Krogan NJ (2004)	14759368	4932	4932
YKL059C	YAL043C	MPE1	PTA1	N/A	FUN39	Affinity Capture-MS	Krogan NJ (2004)	14759368	4932	4932
YAL043C	YKL059C	PTA1	MPE1	FUN39	N/A	Affinity Capture-MS	Krogan NJ (2004)	14759368	4932	4932
YKL059C	YLR277C	MPE1	YSH1	N/A	BRR5	Affinity Capture-MS	Krogan NJ (2004)	14759368	4932	4932
YAL043C	YDR301W	PTA1	CFT1	FUN39	YHH1	Affinity Capture-MS	Krogan NJ (2004)	14759368	4932	4932
YAL043C	YER133W	PTA1	GLC7	FUN39	CID1|DIS2	Affinity Capture-MS	Krogan NJ (2004)	14759368	4932	4932
YAL043C	YNL317W	PTA1	PFS2	FUN39	N/A	Affinity Capture-MS	Krogan NJ (2004)	14759368	4932	4932
YAL043C	YAL043C	PTA1	PTA1	FUN39	FUN39	Affinity Capture-MS	Krogan NJ (2004)	14759368	4932	4932
YAL043C	YDR195W	PTA1	REF2	FUN39	N/A	Affinity Capture-MS	Krogan NJ (2004)	14759368	4932	4932
YAL043C	YNL222W	PTA1	SSU72	FUN39	N/A	Affinity Capture-MS	Krogan NJ (2004)	14759368	4932	4932
YAL043C	YLR277C	PTA1	YSH1	FUN39	BRR5	Affinity Capture-MS	Krogan NJ (2004)	14759368	4932	4932
YLR432W	YHR216W	IMD3	IMD2	N/A	PUR5	Affinity Capture-MS	Krogan NJ (2004)	14759368	4932	4932
YLR432W	YLR432W	IMD3	IMD3	N/A	N/A	Affinity Capture-MS	Krogan NJ (2004)	14759368	4932	4932
YLR432W	YML056C	IMD3	IMD4	N/A	N/A	Affinity Capture-MS	Krogan NJ (2004)	14759368	4932	4932
YJL050W	YLR432W	MTR4	IMD3	DOB1	N/A	Affinity Capture-MS	Krogan NJ (2004)	14759368	4932	4932
YGR173W	YGR173W	RBG2	RBG2	GIR1	GIR1	Affinity Capture-MS	Krogan NJ (2004)	14759368	4932	4932
YGR173W	YDR152W	RBG2	GIR2	GIR1	N/A	Affinity Capture-MS	Krogan NJ (2004)	14759368	4932	4932
YDR152W	YGR173W	GIR2	RBG2	N/A	GIR1	Affinity Capture-MS	Krogan NJ (2004)	14759368	4932	4932
YDR152W	YDR152W	GIR2	GIR2	N/A	N/A	Affinity Capture-MS	Krogan NJ (2004)	14759368	4932	4932
YDR365C	YDR152W	ESF1	GIR2	N/A	N/A	Affinity Capture-MS	Krogan NJ (2004)	14759368	4932	4932
YDR293C	YDR293C	SSD1	SSD1	CLA1|MCS1|SRK1|RLT1	CLA1|MCS1|SRK1|RLT1	Affinity Capture-MS	Krogan NJ (2004)	14759368	4932	4932
YPR103W	YER012W	PRE2	PRE1	SRR2|DOA3|PRG1	N/A	Affinity Capture-MS	Krogan NJ (2004)	14759368	4932	4932
YPR103W	YOR362C	PRE2	PRE10	SRR2|DOA3|PRG1	N/A	Affinity Capture-MS	Krogan NJ (2004)	14759368	4932	4932
YPR103W	YPR103W	PRE2	PRE2	SRR2|DOA3|PRG1	SRR2|DOA3|PRG1	Affinity Capture-MS	Krogan NJ (2004)	14759368	4932	4932
YPR103W	YJL001W	PRE2	PRE3	SRR2|DOA3|PRG1	CRL21	Affinity Capture-MS	Krogan NJ (2004)	14759368	4932	4932
YPR103W	YMR314W	PRE2	PRE5	SRR2|DOA3|PRG1	N/A	Affinity Capture-MS	Krogan NJ (2004)	14759368	4932	4932
YPR103W	YOL038W	PRE2	PRE6	SRR2|DOA3|PRG1	N/A	Affinity Capture-MS	Krogan NJ (2004)	14759368	4932	4932
YOL038W	YPR103W	PRE6	PRE2	N/A	SRR2|DOA3|PRG1	Affinity Capture-MS	Krogan NJ (2004)	14759368	4932	4932
YPR103W	YBL041W	PRE2	PRE7	SRR2|DOA3|PRG1	PRS3	Affinity Capture-MS	Krogan NJ (2004)	14759368	4932	4932
YPR103W	YML092C	PRE2	PRE8	SRR2|DOA3|PRG1	N/A	Affinity Capture-MS	Krogan NJ (2004)	14759368	4932	4932
YML092C	YPR103W	PRE8	PRE2	N/A	SRR2|DOA3|PRG1	Affinity Capture-MS	Krogan NJ (2004)	14759368	4932	4932
YPR103W	YGR135W	PRE2	PRE9	SRR2|DOA3|PRG1	N/A	Affinity Capture-MS	Krogan NJ (2004)	14759368	4932	4932
YPR103W	YOR157C	PRE2	PUP1	SRR2|DOA3|PRG1	N/A	Affinity Capture-MS	Krogan NJ (2004)	14759368	4932	4932
YPR103W	YGR253C	PRE2	PUP2	SRR2|DOA3|PRG1	DOA5	Affinity Capture-MS	Krogan NJ (2004)	14759368	4932	4932
YPR103W	YGL011C	PRE2	SCL1	SRR2|DOA3|PRG1	PRC2	Affinity Capture-MS	Krogan NJ (2004)	14759368	4932	4932
YPR103W	YLL040C	PRE2	VPS13	SRR2|DOA3|PRG1	SOI1|VPT2	Affinity Capture-MS	Krogan NJ (2004)	14759368	4932	4932
YOL038W	YER012W	PRE6	PRE1	N/A	N/A	Affinity Capture-MS	Krogan NJ (2004)	14759368	4932	4932
YOL038W	YOR362C	PRE6	PRE10	N/A	N/A	Affinity Capture-MS	Krogan NJ (2004)	14759368	4932	4932
YOL038W	YMR314W	PRE6	PRE5	N/A	N/A	Affinity Capture-MS	Krogan NJ (2004)	14759368	4932	4932
YOL038W	YOL038W	PRE6	PRE6	N/A	N/A	Affinity Capture-MS	Krogan NJ (2004)	14759368	4932	4932
YOL038W	YBL041W	PRE6	PRE7	N/A	PRS3	Affinity Capture-MS	Krogan NJ (2004)	14759368	4932	4932
YOL038W	YML092C	PRE6	PRE8	N/A	N/A	Affinity Capture-MS	Krogan NJ (2004)	14759368	4932	4932
YML092C	YOL038W	PRE8	PRE6	N/A	N/A	Affinity Capture-MS	Krogan NJ (2004)	14759368	4932	4932
YOL038W	YGR135W	PRE6	PRE9	N/A	N/A	Affinity Capture-MS	Krogan NJ (2004)	14759368	4932	4932
YOL038W	YGL011C	PRE6	SCL1	N/A	PRC2	Affinity Capture-MS	Krogan NJ (2004)	14759368	4932	4932
YML092C	YER012W	PRE8	PRE1	N/A	N/A	Affinity Capture-MS	Krogan NJ (2004)	14759368	4932	4932
YML092C	YOR362C	PRE8	PRE10	N/A	N/A	Affinity Capture-MS	Krogan NJ (2004)	14759368	4932	4932
YML092C	YJL001W	PRE8	PRE3	N/A	CRL21	Affinity Capture-MS	Krogan NJ (2004)	14759368	4932	4932
YML092C	YMR314W	PRE8	PRE5	N/A	N/A	Affinity Capture-MS	Krogan NJ (2004)	14759368	4932	4932
YML092C	YBL041W	PRE8	PRE7	N/A	PRS3	Affinity Capture-MS	Krogan NJ (2004)	14759368	4932	4932
YML092C	YGR135W	PRE8	PRE9	N/A	N/A	Affinity Capture-MS	Krogan NJ (2004)	14759368	4932	4932
YML092C	YOR157C	PRE8	PUP1	N/A	N/A	Affinity Capture-MS	Krogan NJ (2004)	14759368	4932	4932
YML092C	YGR253C	PRE8	PUP2	N/A	DOA5	Affinity Capture-MS	Krogan NJ (2004)	14759368	4932	4932
YML092C	YGL011C	PRE8	SCL1	N/A	PRC2	Affinity Capture-MS	Krogan NJ (2004)	14759368	4932	4932
YML092C	YLL040C	PRE8	VPS13	N/A	SOI1|VPT2	Affinity Capture-MS	Krogan NJ (2004)	14759368	4932	4932
YNL141W	YNL141W	AAH1	AAH1	N/A	N/A	Affinity Capture-MS	Krogan NJ (2004)	14759368	4932	4932
YBL074C	YBL074C	AAR2	AAR2	N/A	N/A	Affinity Capture-MS	Krogan NJ (2004)	14759368	4932	4932
YOR335C	YOR335C	ALA1	ALA1	CDC64	CDC64	Affinity Capture-MS	Krogan NJ (2004)	14759368	4932	4932
YDR361C	YDR361C	BCP1	BCP1	N/A	N/A	Affinity Capture-MS	Krogan NJ (2004)	14759368	4932	4932
YDR361C	YBL087C	BCP1	RPL23A	N/A	N/A	Affinity Capture-MS	Krogan NJ (2004)	14759368	4932	4932
YDR361C	YPL208W	BCP1	RKM1	N/A	N/A	Affinity Capture-MS	Krogan NJ (2004)	14759368	4932	4932
YAL021C	YAL021C	CCR4	CCR4	FUN27|NUT21	FUN27|NUT21	Affinity Capture-MS	Krogan NJ (2004)	14759368	4932	4932
YAL021C	YNR052C	CCR4	POP2	FUN27|NUT21	CAF1	Affinity Capture-MS	Krogan NJ (2004)	14759368	4932	4932
YCR093W	YAL021C	CDC39	CCR4	ROS1|NOT1|SMD6	FUN27|NUT21	Affinity Capture-MS	Krogan NJ (2004)	14759368	4932	4932
YCR093W	YCR093W	CDC39	CDC39	ROS1|NOT1|SMD6	ROS1|NOT1|SMD6	Affinity Capture-MS	Krogan NJ (2004)	14759368	4932	4932
YMR128W	YMR128W	ECM16	ECM16	DHR1	DHR1	Affinity Capture-MS	Krogan NJ (2004)	14759368	4932	4932
YHR085W	YHR085W	IPI1	IPI1	N/A	N/A	Affinity Capture-MS	Krogan NJ (2004)	14759368	4932	4932
YHR085W	YHR197W	IPI1	RIX1	N/A	IPI2	Affinity Capture-MS	Krogan NJ (2004)	14759368	4932	4932
YHR085W	YNL182C	IPI1	IPI3	N/A	N/A	Affinity Capture-MS	Krogan NJ (2004)	14759368	4932	4932
YGL099W	YGL099W	LSG1	LSG1	KRE35	KRE35	Affinity Capture-MS	Krogan NJ (2004)	14759368	4932	4932
YGL122C	YBR017C	NAB2	KAP104	N/A	N/A	Affinity Capture-MS	Krogan NJ (2004)	14759368	4932	4932
YGL122C	YGL122C	NAB2	NAB2	N/A	N/A	Affinity Capture-MS	Krogan NJ (2004)	14759368	4932	4932
YMR080C	YMR080C	NAM7	NAM7	MOF4|UPF1|IFS2	MOF4|UPF1|IFS2	Affinity Capture-MS	Krogan NJ (2004)	14759368	4932	4932
YJL061W	YJL061W	NUP82	NUP82	HRB187	HRB187	Affinity Capture-MS	Krogan NJ (2004)	14759368	4932	4932
YBL017C	YBL017C	PEP1	PEP1	VPT1|VPS10	VPT1|VPS10	Affinity Capture-MS	Krogan NJ (2004)	14759368	4932	4932
YDR496C	YDR496C	PUF6	PUF6	N/A	N/A	Affinity Capture-MS	Krogan NJ (2004)	14759368	4932	4932
YPL212C	YPL212C	PUS1	PUS1	N/A	N/A	Affinity Capture-MS	Krogan NJ (2004)	14759368	4932	4932
YNL292W	YNL292W	PUS4	PUS4	N/A	N/A	Affinity Capture-MS	Krogan NJ (2004)	14759368	4932	4932
YOL010W	YPL217C	RCL1	BMS1	N/A	N/A	Affinity Capture-MS	Krogan NJ (2004)	14759368	4932	4932
YOL010W	YOL010W	RCL1	RCL1	N/A	N/A	Affinity Capture-MS	Krogan NJ (2004)	14759368	4932	4932
YBR049C	YBR049C	REB1	REB1	GRF2	GRF2	Affinity Capture-MS	Krogan NJ (2004)	14759368	4932	4932
YNL282W	YNL221C	POP3	POP1	N/A	N/A	Affinity Capture-MS	Krogan NJ (2004)	14759368	4932	4932
YNL282W	YBR257W	POP3	POP4	N/A	N/A	Affinity Capture-MS	Krogan NJ (2004)	14759368	4932	4932
YNL282W	YHR062C	POP3	RPP1	N/A	N/A	Affinity Capture-MS	Krogan NJ (2004)	14759368	4932	4932
YMR239C	YMR239C	RNT1	RNT1	N/A	N/A	Affinity Capture-MS	Krogan NJ (2004)	14759368	4932	4932
YDL051W	YDL051W	LHP1	LHP1	LAH1|YLA1	LAH1|YLA1	Affinity Capture-MS	Krogan NJ (2004)	14759368	4932	4932
YDL051W	YPL243W	LHP1	SRP68	LAH1|YLA1	N/A	Affinity Capture-MS	Krogan NJ (2004)	14759368	4932	4932
YDL051W	YPL210C	LHP1	SRP72	LAH1|YLA1	N/A	Affinity Capture-MS	Krogan NJ (2004)	14759368	4932	4932
YIL078W	YIL078W	THS1	THS1	N/A	N/A	Affinity Capture-MS	Krogan NJ (2004)	14759368	4932	4932
YDR172W	YDR172W	SUP35	SUP35	GST1|PNM2|SUP2|SAL3|SUF12|SUP36	GST1|PNM2|SUP2|SAL3|SUF12|SUP36	Affinity Capture-MS	Krogan NJ (2004)	14759368	4932	4932
YDR172W	YBR143C	SUP35	SUP45	GST1|PNM2|SUP2|SAL3|SUF12|SUP36	SUP47|SUP1|SAL4	Affinity Capture-MS	Krogan NJ (2004)	14759368	4932	4932
YDR120C	YGL111W	TRM1	NSA1	N/A	N/A	Affinity Capture-MS	Krogan NJ (2004)	14759368	4932	4932
YDR120C	YDR120C	TRM1	TRM1	N/A	N/A	Affinity Capture-MS	Krogan NJ (2004)	14759368	4932	4932
YDL112W	YDL112W	TRM3	TRM3	N/A	N/A	Affinity Capture-MS	Krogan NJ (2004)	14759368	4932	4932
YBR061C	YBR061C	TRM7	TRM7	N/A	N/A	Affinity Capture-MS	Krogan NJ (2004)	14759368	4932	4932
YPL183C	YBR061C	RTT10	TRM7	N/A	N/A	Affinity Capture-MS	Krogan NJ (2004)	14759368	4932	4932
YPL183C	YPL183C	RTT10	RTT10	N/A	N/A	Affinity Capture-MS	Krogan NJ (2004)	14759368	4932	4932
YLR435W	YLR435W	TSR2	TSR2	N/A	N/A	Affinity Capture-MS	Krogan NJ (2004)	14759368	4932	4932
YLR222C	YLR222C	UTP13	UTP13	N/A	N/A	Affinity Capture-MS	Krogan NJ (2004)	14759368	4932	4932
YJL069C	YJL069C	UTP18	UTP18	N/A	N/A	Affinity Capture-MS	Krogan NJ (2004)	14759368	4932	4932
YLR409C	YLR409C	UTP21	UTP21	N/A	N/A	Affinity Capture-MS	Krogan NJ (2004)	14759368	4932	4932
YBL039C	YBL039C	URA7	URA7	N/A	N/A	Affinity Capture-MS	Krogan NJ (2004)	14759368	4932	4932
YBR025C	YBR025C	OLA1	OLA1	N/A	N/A	Affinity Capture-MS	Krogan NJ (2004)	14759368	4932	4932
YKL014C	YKL014C	URB1	URB1	NPA1	NPA1	Affinity Capture-MS	Krogan NJ (2004)	14759368	4932	4932
YGR187C	YDR385W	HGH1	EFT2	N/A	N/A	Affinity Capture-MS	Krogan NJ (2004)	14759368	4932	4932
YGR187C	YGR187C	HGH1	HGH1	N/A	N/A	Affinity Capture-MS	Krogan NJ (2004)	14759368	4932	4932
YBR236C	YOR151C	ABD1	RPB2	N/A	SIT2|SOH2|RPO22|RPB150	Affinity Capture-MS	Gavin AC (2002)	11805826	4932	4932
YBR236C	YML010W	ABD1	SPT5	N/A	N/A	Affinity Capture-MS	Gavin AC (2002)	11805826	4932	4932
YNR016C	YJR064W	ACC1	CCT5	MTR7|ABP2|FAS3	TCP5	Affinity Capture-MS	Gavin AC (2002)	11805826	4932	4932
YNR016C	YDL047W	ACC1	SIT4	MTR7|ABP2|FAS3	LGN4	Affinity Capture-MS	Gavin AC (2002)	11805826	4932	4932
YDL047W	YNR016C	SIT4	ACC1	LGN4	MTR7|ABP2|FAS3	Affinity Capture-MS	Gavin AC (2002)	11805826	4932	4932
YNR016C	YLR386W	ACC1	VAC14	MTR7|ABP2|FAS3	N/A	Affinity Capture-MS	Gavin AC (2002)	11805826	4932	4932
YLR359W	YOR361C	ADE13	PRT1	BRA1|BRA8	DNA26|CDC63	Affinity Capture-MS	Gavin AC (2002)	11805826	4932	4932
YMR300C	YAL012W	ADE4	CYS3	N/A	FUN35|STR1|CYI1	Affinity Capture-MS	Gavin AC (2002)	11805826	4932	4932
YMR300C	YMR235C	ADE4	RNA1	N/A	N/A	Affinity Capture-MS	Gavin AC (2002)	11805826	4932	4932
YPR180W	YOL086C	AOS1	ADH1	RHC31	ADC1	Affinity Capture-MS	Gavin AC (2002)	11805826	4932	4932
YPR180W	YDR390C	AOS1	UBA2	RHC31	UAL1	Affinity Capture-MS	Gavin AC (2002)	11805826	4932	4932
YPR180W	YLR249W	AOS1	YEF3	RHC31	TEF3	Affinity Capture-MS	Gavin AC (2002)	11805826	4932	4932
YLR127C	YNL172W	APC2	APC1	RSI1	N/A	Affinity Capture-MS	Gavin AC (2002)	11805826	4932	4932
YLR127C	YKL022C	APC2	CDC16	RSI1	N/A	Affinity Capture-MS	Gavin AC (2002)	11805826	4932	4932
YLR127C	YHR166C	APC2	CDC23	RSI1	N/A	Affinity Capture-MS	Gavin AC (2002)	11805826	4932	4932
YLR127C	YBL084C	APC2	CDC27	RSI1	APC3|SNB1	Affinity Capture-MS	Gavin AC (2002)	11805826	4932	4932
YBR128C	YDL185W	ATG14	TFP1	CVT12|APG14	VMA1|CLS8	Affinity Capture-MS	Gavin AC (2002)	11805826	4932	4932
YBR128C	YPL120W	ATG14	VPS30	CVT12|APG14	ATG6|VPT30|APG6	Affinity Capture-MS	Gavin AC (2002)	11805826	4932	4932
YKL135C	YPR029C	APL2	APL4	N/A	N/A	Affinity Capture-MS	Gavin AC (2002)	11805826	4932	4932
YKL135C	YPL259C	APL2	APM1	N/A	YAP54	Affinity Capture-MS	Gavin AC (2002)	11805826	4932	4932
YKL135C	YHL019C	APL2	APM2	N/A	N/A	Affinity Capture-MS	Gavin AC (2002)	11805826	4932	4932
YKL135C	YLR170C	APL2	APS1	N/A	YAP19	Affinity Capture-MS	Gavin AC (2002)	11805826	4932	4932
YKL135C	YBR084W	APL2	MIS1	N/A	N/A	Affinity Capture-MS	Gavin AC (2002)	11805826	4932	4932
YKL135C	YPR010C	APL2	RPA135	N/A	RPA2|RRN2|SRP3	Affinity Capture-MS	Gavin AC (2002)	11805826	4932	4932
YBL037W	YJR005W	APL3	APL1	N/A	YAP80	Affinity Capture-MS	Gavin AC (2002)	11805826	4932	4932
YBL037W	YOL062C	APL3	APM4	N/A	AMP1	Affinity Capture-MS	Gavin AC (2002)	11805826	4932	4932
YBL037W	YJR058C	APL3	APS2	N/A	YAP17	Affinity Capture-MS	Gavin AC (2002)	11805826	4932	4932
YPL195W	YGR261C	APL5	APL6	YKS4	YKS5	Affinity Capture-MS	Gavin AC (2002)	11805826	4932	4932
YGR261C	YPL195W	APL6	APL5	YKS5	YKS4	Affinity Capture-MS	Gavin AC (2002)	11805826	4932	4932
YPL195W	YBR288C	APL5	APM3	YKS4	YKS6	Affinity Capture-MS	Gavin AC (2002)	11805826	4932	4932
YPL195W	YJL024C	APL5	APS3	YKS4	YKS7	Affinity Capture-MS	Gavin AC (2002)	11805826	4932	4932
YPL195W	YGL019W	APL5	CKB1	YKS4	N/A	Affinity Capture-MS	Gavin AC (2002)	11805826	4932	4932
YGR261C	YBR288C	APL6	APM3	YKS5	YKS6	Affinity Capture-MS	Gavin AC (2002)	11805826	4932	4932
YBR288C	YGR261C	APM3	APL6	YKS6	YKS5	Affinity Capture-MS	Gavin AC (2002)	11805826	4932	4932
YGR261C	YHR174W	APL6	ENO2	YKS5	N/A	Affinity Capture-MS	Gavin AC (2002)	11805826	4932	4932
YIL062C	YLR370C	ARC15	ARC18	N/A	N/A	Affinity Capture-MS	Gavin AC (2002)	11805826	4932	4932
YLR370C	YIL062C	ARC18	ARC15	N/A	N/A	Affinity Capture-MS	Gavin AC (2002)	11805826	4932	4932
YIL062C	YKL013C	ARC15	ARC19	N/A	N/A	Affinity Capture-MS	Gavin AC (2002)	11805826	4932	4932
YIL062C	YNR035C	ARC15	ARC35	N/A	END9	Affinity Capture-MS	Gavin AC (2002)	11805826	4932	4932
YNR035C	YIL062C	ARC35	ARC15	END9	N/A	Affinity Capture-MS	Gavin AC (2002)	11805826	4932	4932
YIL062C	YJR065C	ARC15	ARP3	N/A	ACT4	Affinity Capture-MS	Gavin AC (2002)	11805826	4932	4932
YJR065C	YIL062C	ARP3	ARC15	ACT4	N/A	Affinity Capture-MS	Gavin AC (2002)	11805826	4932	4932
YLR370C	YKL013C	ARC18	ARC19	N/A	N/A	Affinity Capture-MS	Gavin AC (2002)	11805826	4932	4932
YLR370C	YNR035C	ARC18	ARC35	N/A	END9	Affinity Capture-MS	Gavin AC (2002)	11805826	4932	4932
YNR035C	YLR370C	ARC35	ARC18	END9	N/A	Affinity Capture-MS	Gavin AC (2002)	11805826	4932	4932
YLR370C	YDL029W	ARC18	ARP2	N/A	ACT2	Affinity Capture-MS	Gavin AC (2002)	11805826	4932	4932
YDL029W	YLR370C	ARP2	ARC18	ACT2	N/A	Affinity Capture-MS	Gavin AC (2002)	11805826	4932	4932
YLR370C	YJR065C	ARC18	ARP3	N/A	ACT4	Affinity Capture-MS	Gavin AC (2002)	11805826	4932	4932
YJR065C	YLR370C	ARP3	ARC18	ACT4	N/A	Affinity Capture-MS	Gavin AC (2002)	11805826	4932	4932
YLR370C	YGR240C	ARC18	PFK1	N/A	N/A	Affinity Capture-MS	Gavin AC (2002)	11805826	4932	4932
YLR370C	YOR361C	ARC18	PRT1	N/A	DNA26|CDC63	Affinity Capture-MS	Gavin AC (2002)	11805826	4932	4932
YNR035C	YKL013C	ARC35	ARC19	END9	N/A	Affinity Capture-MS	Gavin AC (2002)	11805826	4932	4932
YNR035C	YBR234C	ARC35	ARC40	END9	N/A	Affinity Capture-MS	Gavin AC (2002)	11805826	4932	4932
YBR234C	YNR035C	ARC40	ARC35	N/A	END9	Affinity Capture-MS	Gavin AC (2002)	11805826	4932	4932
YNR035C	YDL029W	ARC35	ARP2	END9	ACT2	Affinity Capture-MS	Gavin AC (2002)	11805826	4932	4932
YDL029W	YNR035C	ARP2	ARC35	ACT2	END9	Affinity Capture-MS	Gavin AC (2002)	11805826	4932	4932
YNR035C	YJR065C	ARC35	ARP3	END9	ACT4	Affinity Capture-MS	Gavin AC (2002)	11805826	4932	4932
YJR065C	YNR035C	ARP3	ARC35	ACT4	END9	Affinity Capture-MS	Gavin AC (2002)	11805826	4932	4932
YBR234C	YIL062C	ARC40	ARC15	N/A	N/A	Affinity Capture-MS	Gavin AC (2002)	11805826	4932	4932
YBR234C	YLR370C	ARC40	ARC18	N/A	N/A	Affinity Capture-MS	Gavin AC (2002)	11805826	4932	4932
YBR234C	YKL013C	ARC40	ARC19	N/A	N/A	Affinity Capture-MS	Gavin AC (2002)	11805826	4932	4932
YBR234C	YJR065C	ARC40	ARP3	N/A	ACT4	Affinity Capture-MS	Gavin AC (2002)	11805826	4932	4932
YHR013C	YMR116C	ARD1	ASC1	N/A	CPC2	Affinity Capture-MS	Gavin AC (2002)	11805826	4932	4932
YHR013C	YGR254W	ARD1	ENO1	N/A	HSP48	Affinity Capture-MS	Gavin AC (2002)	11805826	4932	4932
YHR013C	YBR084W	ARD1	MIS1	N/A	N/A	Affinity Capture-MS	Gavin AC (2002)	11805826	4932	4932
YHR013C	YHR023W	ARD1	MYO1	N/A	N/A	Affinity Capture-MS	Gavin AC (2002)	11805826	4932	4932
YHR013C	YDL040C	ARD1	NAT1	N/A	AAA1	Affinity Capture-MS	Gavin AC (2002)	11805826	4932	4932
YDL040C	YHR013C	NAT1	ARD1	AAA1	N/A	Affinity Capture-MS	Gavin AC (2002)	11805826	4932	4932
YHR013C	YGR090W	ARD1	UTP22	N/A	N/A	Affinity Capture-MS	Gavin AC (2002)	11805826	4932	4932
YDR127W	YJL008C	ARO1	CCT8	N/A	N/A	Affinity Capture-MS	Gavin AC (2002)	11805826	4932	4932
YDR127W	YKL104C	ARO1	GFA1	N/A	N/A	Affinity Capture-MS	Gavin AC (2002)	11805826	4932	4932
YDR127W	YMR186W	ARO1	HSC82	N/A	HSP90	Affinity Capture-MS	Gavin AC (2002)	11805826	4932	4932
YDR127W	YOR136W	ARO1	IDH2	N/A	N/A	Affinity Capture-MS	Gavin AC (2002)	11805826	4932	4932
YDR127W	YGR240C	ARO1	PFK1	N/A	N/A	Affinity Capture-MS	Gavin AC (2002)	11805826	4932	4932
YDR127W	YDR427W	ARO1	RPN9	N/A	N/A	Affinity Capture-MS	Gavin AC (2002)	11805826	4932	4932
YDR127W	YGL048C	ARO1	RPT6	N/A	SCB68|CIM3|SUG1|CRL3	Affinity Capture-MS	Gavin AC (2002)	11805826	4932	4932
YDR127W	YPL235W	ARO1	RVB2	N/A	TIH2|TIP49B|TIP49	Affinity Capture-MS	Gavin AC (2002)	11805826	4932	4932
YDR127W	YGR234W	ARO1	YHB1	N/A	YHB4	Affinity Capture-MS	Gavin AC (2002)	11805826	4932	4932
YDL029W	YIL062C	ARP2	ARC15	ACT2	N/A	Affinity Capture-MS	Gavin AC (2002)	11805826	4932	4932
YDL029W	YKL013C	ARP2	ARC19	ACT2	N/A	Affinity Capture-MS	Gavin AC (2002)	11805826	4932	4932
YDL029W	YBR234C	ARP2	ARC40	ACT2	N/A	Affinity Capture-MS	Gavin AC (2002)	11805826	4932	4932
YDL029W	YJR065C	ARP2	ARP3	ACT2	ACT4	Affinity Capture-MS	Gavin AC (2002)	11805826	4932	4932
YJR065C	YDL029W	ARP3	ARP2	ACT4	ACT2	Affinity Capture-MS	Gavin AC (2002)	11805826	4932	4932
YDL029W	YJR064W	ARP2	CCT5	ACT2	TCP5	Affinity Capture-MS	Gavin AC (2002)	11805826	4932	4932
YDL029W	YJL008C	ARP2	CCT8	ACT2	N/A	Affinity Capture-MS	Gavin AC (2002)	11805826	4932	4932
YJR065C	YKL013C	ARP3	ARC19	ACT4	N/A	Affinity Capture-MS	Gavin AC (2002)	11805826	4932	4932
YJR065C	YNR053C	ARP3	NOG2	ACT4	N/A	Affinity Capture-MS	Gavin AC (2002)	11805826	4932	4932
YJL115W	YJR140C	ASF1	HIR3	CIA1	HPC1	Affinity Capture-MS	Gavin AC (2002)	11805826	4932	4932
YJL115W	YIL070C	ASF1	MAM33	CIA1	N/A	Affinity Capture-MS	Gavin AC (2002)	11805826	4932	4932
YJL115W	YPL153C	ASF1	RAD53	CIA1	MEC2|SPK1|LSD1	Affinity Capture-MS	Gavin AC (2002)	11805826	4932	4932
YJL115W	YJL026W	ASF1	RNR2	CIA1	CRT6	Affinity Capture-MS	Gavin AC (2002)	11805826	4932	4932
YJL115W	YGR180C	ASF1	RNR4	CIA1	CRT3|PSO3	Affinity Capture-MS	Gavin AC (2002)	11805826	4932	4932
YJR148W	YHR208W	BAT2	BAT1	TWT2|ECA40	TWT1|ECA39	Affinity Capture-MS	Gavin AC (2002)	11805826	4932	4932
YDL070W	YLR399C	BDF2	BDF1	N/A	N/A	Affinity Capture-MS	Gavin AC (2002)	11805826	4932	4932
YBR200W	YER114C	BEM1	BOI2	SRO1	BEB1	Affinity Capture-MS	Gavin AC (2002)	11805826	4932	4932
YBR200W	YAL041W	BEM1	CDC24	SRO1	CLS4	Affinity Capture-MS	Gavin AC (2002)	11805826	4932	4932
YKR068C	YML077W	BET3	BET5	N/A	N/A	Affinity Capture-MS	Gavin AC (2002)	11805826	4932	4932
YKR068C	YLR342W	BET3	FKS1	N/A	CWH53|GSC1|PBR1|CND1|ETG1	Affinity Capture-MS	Gavin AC (2002)	11805826	4932	4932
YKR068C	YDR108W	BET3	GSG1	N/A	MUM1|TRS85	Affinity Capture-MS	Gavin AC (2002)	11805826	4932	4932
YKR068C	YGR166W	BET3	KRE11	N/A	TRS65	Affinity Capture-MS	Gavin AC (2002)	11805826	4932	4932
YKR068C	YDR407C	BET3	TRS120	N/A	N/A	Affinity Capture-MS	Gavin AC (2002)	11805826	4932	4932
YKR068C	YMR218C	BET3	TRS130	N/A	N/A	Affinity Capture-MS	Gavin AC (2002)	11805826	4932	4932
YKR068C	YBR254C	BET3	TRS20	N/A	N/A	Affinity Capture-MS	Gavin AC (2002)	11805826	4932	4932
YBR254C	YKR068C	TRS20	BET3	N/A	N/A	Affinity Capture-MS	Gavin AC (2002)	11805826	4932	4932
YKR068C	YDR246W	BET3	TRS23	N/A	N/A	Affinity Capture-MS	Gavin AC (2002)	11805826	4932	4932
YKR068C	YDR472W	BET3	TRS31	N/A	N/A	Affinity Capture-MS	Gavin AC (2002)	11805826	4932	4932
YKR068C	YOR115C	BET3	TRS33	N/A	N/A	Affinity Capture-MS	Gavin AC (2002)	11805826	4932	4932
YJL031C	YPR176C	BET4	BET2	N/A	N/A	Affinity Capture-MS	Gavin AC (2002)	11805826	4932	4932
YDR099W	YER177W	BMH2	BMH1	SCD3	APR6	Affinity Capture-MS	Gavin AC (2002)	11805826	4932	4932
[truncated: 230,238 more rows]
