# Supplementary material for: New insights into protein-protein interaction data lead to increased estimates of the S. cerevisiae interactome size
Source: BMC Bioinformatics. 2010 Dec 21;11:605. doi: 10.1186/1471-2105-11-605 (PMC3023808; doi:10.1186/1471-2105-11-605)
Supplement: Additional file 2 — Datasets and scripts. Additional file 2 is an archive that includes all scripts, distributed under an open source license, as well as all datasets used in this study. [file 1471-2105-11-605-S2.ZIP › sambourg_BMCBioinfo2010/Sources/LowBP-LC]

YGR152C	YLR229C
YER047C	YOL034W
YAL028W	YOL034W
YDR288W	YOR358W
YDR288W	YNL124W
YDR288W	YLR007W
YDL103C	YDR288W
YDL105W	YDR288W
YDR288W	YLR453C
YBR164C	YML023C
YDL013W	YML023C
YER038C	YML023C
YDR318W	YML023C
YML023C	YOR269W
YDR510W	YML023C
YML023C	YMR053C
YDR260C	YML023C
YDL064W	YML023C
YGR048W	YML023C
YFR028C	YJR053W
YFR028C	YLR079W
YER133W	YLR263W
YER089C	YHR079C
YHR030C	YOR208W
YBL016W	YER075C
YER075C	YHR030C
YGL246C	YOR048C
YDR139C	YJR099W
YGR101W	YKR066C
YGR101W	YOR211C
YDL192W	YER122C
YDL137W	YER122C
YER155C	YLR229C
YJR053W	YML064C
YML064C	YMR055C
YGR152C	YKL092C
YDL192W	YDL226C
YFL005W	YOR070C
YFL038C	YOR070C
YOR070C	YOR089C
YML001W	YOR070C
YNR026C	YPL218W
YFL005W	YNL272C
YDL137W	YPR095C
YML097C	YOR089C
YJL020C	YOR181W
YBL007C	YOR181W
YDR214W	YNL281W
YLR014C	YLR014C
YJL001W	YPR103W
YOR157C	YPR103W
YER094C	YPR103W
YJL001W	YOR157C
YER094C	YJL001W
YFR050C	YJL001W
YFR050C	YOR157C
YER094C	YFR050C
YER094C	YOR157C
YKL015W	YKL015W
YDR189W	YLR026C
YER148W	YGR246C
YER148W	YPR086W
YER148W	YOR194C
YOR194C	YPR086W
YKL058W	YOR194C
YER148W	YKL058W
YKL058W	YPR086W
YDR510W	YPL020C
YDL235C	YIL147C
YDL235C	YLR006C
YBR009C	YJL081C
YBR010W	YJL081C
YDR225W	YJL081C
YDR224C	YJL081C
YGL130W	YPL228W
YDL140C	YJR017C
YOL051W	YPL248C
YEL009C	YGL025C
YDR123C	YOL108C
YDR388W	YOR181W
YJL019W	YOR257W
YLR293C	YOR160W
YLL036C	YPR101W
YLL036C	YMR213W
YGR047C	YGR156W
YAL043C	YGR156W
YGR156W	YMR061W
YCR066W	YGL058W
YDR156W	YOR340C
YDL140C	YER125W
YBR009C	YIL126W
YBR010W	YIL126W
YDR224C	YIL126W
YBL007C	YCR088W
YLR175W	YML051W
YML051W	YPL248C
YHR165C	YML051W
YGR184C	YML051W
YCL045C	YML051W
YNL271C	YNL271C
YJR060W	YJR060W
YML051W	YML051W
YIL072W	YIL072W
YGL253W	YGL253W
YMR167W	YMR167W
YJR043C	YJR043C
YNL243W	YNL243W
YML058W	YML058W
YDR356W	YDR356W
YIL022W	YIL022W
YOR069W	YOR132W
YLR256W	YLR256W
YJL194W	YKL112W
YMR043W	YNL068C
YGL237C	YOR358W
YBR202W	YMR043W
YMR167W	YOL090W
YMR167W	YNL082W
YDR097C	YOL090W
YDR097C	YMR167W
YDL106C	YDR146C
YNL082W	YOL090W
YBR088C	YJR043C
YNL216W	YPL075W
YBR083W	YHR084W
YER111C	YLR182W
YDR207C	YOR304W
YBL021C	YOR358W
YBL021C	YHR187W
YMR033W	YPR034W
YDR373W	YNL267W
YMR035W	YMR150C
YDR062W	YMR296C
YHR098C	YPR181C
YBR098W	YDR386W
YCR092C	YOL090W
YDL102W	YJR006W
YDR004W	YDR076W
YJR068W	YNL290W
YBR087W	YJR068W
YNL290W	YOL094C
YBR024W	YBR037C
YIL109C	YPR181C
YDR227W	YLR442C
YFL008W	YJL074C
YJR104C	YMR038C
YGR285C	YHR064C
YDL195W	YLR208W
YDL102W	YJR043C
YJR006W	YJR043C
YFR034C	YFR034C
YBR037C	YBR037C
YBR024W	YBR024W
YBR236C	YDL140C
YCR088W	YNL138W
YGR218W	YLR131C
YDR176W	YDR448W
YDR448W	YGR252W
YDR448W	YEL009C
YBR158W	YML064C
YGL180W	YPR185W
YBL008W	YJL115W
YJL115W	YOR038C
YPL124W	YPL255W
YGR047C	YNL039W
YAL041W	YBR200W
YIL004C	YLR078C
YIL004C	YLR268W
YIL004C	YLR026C
YIL004C	YKL196C
YIL004C	YPL218W
YIL004C	YLR208W
YIL004C	YPR181C
YIL004C	YIL109C
YDL195W	YIL004C
YJR053W	YMR055C
YIL159W	YLR319C
YIL159W	YKL079W
YIL159W	YMR032W
YIL159W	YKR055W
YLR078C	YPL218W
YLR078C	YPR181C
YIL109C	YLR078C
YER151C	YNR051C
YDR328C	YGR188C
YBR200W	YGR152C
YAL041W	YGR152C
YCR038C	YLR293C
YHR114W	YOR181W
YKR101W	YPR018W
YJR060W	YMR168C
YDR240C	YMR125W
YKL074C	YMR125W
YCR002C	YNL166C
YJR076C	YNL166C
YHR107C	YNL166C
YFR028C	YML064C
YGL116W	YKL101W
YAL041W	YJL157C
YAL041W	YOR212W
YLR310C	YOR101W
YLR310C	YNL098C
YBR160W	YPR120C
YBR160W	YLR079W
YBR160W	YJL194W
YLR314C	YNL166C
YLR314C	YMR055C
YNL188W	YOR257W
YMR001C	YPL255W
YBL023C	YJL194W
YBR202W	YJL194W
YBR060C	YJL194W
YJL194W	YML065W
YDL017W	YDR052C
YDL140C	YLR418C
YDL140C	YGL130W
YBR274W	YDR113C
YER148W	YGL019W
YBR135W	YBR160W
YBR135W	YPL256C
YBR135W	YER021W
YBR135W	YKL145W
YHR166C	YPR119W
YLR079W	YPR120C
YKL074C	YLR117C
YKL012W	YLR117C
YBR109C	YDR356W
YGL238W	YNL189W
YGR140W	YPL018W
YBR112C	YPL181W
YJL006C	YML112W
YGR218W	YMR180C
YBR112C	YGL025C
YBL103C	YBR112C
YBR233WA	YDR016C
YGR113W	YJR060W
YGR113W	YKL049C
YGR113W	YMR094W
YGR113W	YPL018W
YGR113W	YGR113W
YGL061C	YGR113W
YGR113W	YGR140W
YGR113W	YIL144W
YGR113W	YGR179C
YDR201W	YGR113W
YGR113W	YKR037C
YBL016W	YPL049C
YGR040W	YPL049C
YBL016W	YDR480W
YDR480W	YGR040W
YDR016C	YGL061C
YGL061C	YGL061C
YGL061C	YKR037C
YGL200C	YPL218W
YGL200C	YLR208W
YGL200C	YPR181C
YGL200C	YIL109C
YDL195W	YGL200C
YLR208W	YML012W
YML012W	YPR181C
YIL109C	YML012W
YDL195W	YML012W
YDR166C	YJL085W
YJL157C	YOR212W
YBR200W	YJL157C
YLR377C	YOL126C
YJR093C	YPR107C
YER148W	YPL248C
YDR211W	YGR083C
YDR283C	YGL195W
YDR283C	YFR009W
YDR283C	YDR283C
YEL009C	YOR298CA
YGR252W	YHR079C
YDR358W	YGL206C
YGL206C	YHR108W
YHR061C	YJR053W
YHR061C	YMR055C
YFR028C	YHR061C
YHR061C	YML064C
YDL207W	YOR046C
YDL207W	YMR255W
YDL207W	YDR192C
YBL016W	YHR005C
YER020W	YOR107W
YER020W	YJL106W
YDR328C	YJR090C
YLR293C	YPL012W
YGR218W	YLR293C
YDR002W	YLR293C
YGL238W	YLR293C
YJL041W	YLR293C
YFL031W	YGR252W
YLR192C	YOR361C
YBR079C	YLR192C
YDR295C	YNL021W
YNL021W	YPR179C
YDR295C	YPR179C
YBR034C	YIL079C
YDL140C	YLR113W
YDL084W	YDR138W
YMR080C	YOL123W
YBR133C	YKL101W
YBR133C	YJL187C
YDR171W	YDR171W
YBR193C	YGL253W
YDR448W	YHR079C
YHR079C	YOL148C
YJR050W	YMR213W
YJR050W	YJR050W
YDR416W	YJR050W
YJR050W	YLR117C
YHR152W	YMR308C
YGL016W	YOR194C
YGL016W	YKL058W
YCL024W	YJL187C
YKL205W	YLR293C
YAL024C	YNL098C
YHR084W	YMR043W
YIL150C	YIL150C
YMR047C	YPL169C
YER125W	YIR033W
YGL035C	YGL253W
YDR092W	YGL087C
YGR092W	YIL106W
YER148W	YPL082C
YER111C	YHR030C
YHR030C	YLR182W
YGL075C	YMR117C
YGL075C	YPL255W
YBR088C	YOL090W
YBR088C	YDR097C
YDR477W	YOR047C
YDR164C	YNR049C
YDR432W	YOR160W
YGL106W	YOR326W
YJL020C	YKL129C
YMR109W	YOR035C
YJL020C	YMR109W
YLR175W	YNL124W
YDL208W	YNL124W
YDR162C	YJL128C
YDL006W	YDR162C
YDL042C	YJL076W
YDL064W	YOR156C
YGL071W	YPR052C
YBR079C	YMR309C
YMR309C	YNL244C
YMR309C	YPR041W
YDR432W	YIL079C
YJL041W	YPL012W
YMR167W	YOL043C
YNL189W	YOR098C
YLR347C	YOR098C
YKL068W	YPL012W
YMR047C	YPL012W
YER107C	YMR047C
YLR335W	YNL189W
YLR335W	YLR347C
YAR002W	YLR335W
YIL004C	YLR093C
YLR093C	YLR268W
YLR026C	YLR093C
YDR123C	YHL020C
YDR172W	YER165W
YAL005C	YER165W
YER165W	YOL149W
YBR234C	YIR006C
YDL029W	YIR006C
YIR006C	YJR065C
YER118C	YJL128C
YIL071C	YOR361C
YIL071C	YJR007W
YDR113C	YGL116W
YGL153W	YLR191W
YDR244W	YLR191W
YDR142C	YHR160C
YDR142C	YGR239C
YJR093C	YNL317W
YMR061W	YNL317W
YLR277C	YNL317W
YDL106C	YFR034C
YDL106C	YER148W
YDL106C	YPR086W
YDL106C	YKR062W
YFR034C	YMR308C
YER148W	YFR034C
YFR034C	YPR086W
YFR034C	YKR062W
YDL179W	YPL031C
YPL031C	YPR025C
YGL215W	YPL031C
YMR199W	YPL031C
YNL289W	YPL031C
YGL134W	YPL031C
YDL127W	YPL031C
YHR071W	YPL031C
YER059W	YPL031C
YIL050W	YPL031C
YPL031C	YPL219W
YBL105C	YPR165W
YBR088C	YNR052C
YDR244W	YGL205W
YDL043C	YJL203W
YDR088C	YGR006W
YDR473C	YPR178W
YDL030W	YDL043C
YDL030W	YJL203W
YBR079C	YOR361C
YMR146C	YOR361C
YGL071W	YMR308C
YAL043C	YMR039C
YBR114W	YJR052W
YGR258C	YIL143C
YDR311W	YGR258C
YEL037C	YMR201C
YEL037C	YIL143C
YDR311W	YEL037C
YER171W	YLR005W
YER171W	YIL143C
YER095W	YGL163C
YER095W	YML032C
YDR217C	YPL153C
YDR217C	YOR368W
YDR217C	YDR217C
YLR442C	YNL216W
YGR186W	YMR277W
YIL118W	YJL085W
YIL118W	YOR326W
YOR095C	YOR265W
YHR089C	YMR239C
YER125W	YOR018W
YER125W	YGL144C
YAR007C	YHR164C
YDL140C	YLR115W
YDL140C	YER148W
YDL140C	YHR041C
YDL140C	YER022W
YDL140C	YGR104C
YBR253W	YDL140C
YNL222W	YOR151C
YEL037C	YHR027C
YHR027C	YHR200W
YGR184C	YIL075C
YDL140C	YNL251C
YDL140C	YDR228C
YDL140C	YMR061W
YDL140C	YDR301W
YDL140C	YEL009C
YHR027C	YKL145W
YGR184C	YKL145W
YGL048C	YHR027C
YGL048C	YGR184C
YGL048C	YKL010C
YDR145W	YKL125W
YJL025W	YMR270C
YGL233W	YLR166C
YDR166C	YLR166C
YBL050W	YBR080C
YGL210W	YNL272C
YLR078C	YLR268W
YBL050W	YLR268W
YLR026C	YLR268W
YDR189W	YLR268W
YER151C	YPR181C
YER008C	YLR229C
YDR166C	YER008C
YDR166C	YIL068C
YIL068C	YPR055W
YGR009C	YPR032W
YBL106C	YGR009C
YBL050W	YGR009C
YGR009C	YPL232W
YER157W	YLR026C
YGR120C	YLR026C
YLR026C	YLR078C
YDR468C	YLR026C
YKL196C	YLR026C
YHL031C	YLR026C
YBR112C	YOR140W
YKL006CA	YLR078C
YHL031C	YKL006CA
YKL006CA	YLR268W
YKL006CA	YLR026C
YKL006CA	YOR106W
YKL006CA	YKL196C
YIL104C	YNL124W
YDL208W	YIL104C
YER161C	YHR166C
YER047C	YER161C
YER027C	YJL089W
YKR101W	YML065W
YBR009C	YLR442C
YBR010W	YLR442C
YDR227W	YNL216W
YDL042C	YDR227W
YBR009C	YDR227W
YBR010W	YDR227W
YHR206W	YLR433C
YHR206W	YNL027W
YDL056W	YHR206W
YDR328C	YMR094W
YBL007C	YNL243W
YBR156C	YPL209C
YDL003W	YFL008W
YFR031C	YLR086W
YAL030W	YBL050W
YAL030W	YGR009C
YIL004C	YOR327C
YLR078C	YOR327C
YLR268W	YOR327C
YLR026C	YOR327C
YDR189W	YOR327C
YDR468C	YOR327C
YMR197C	YOR327C
YDR164C	YOR327C
YGR009C	YOR327C
YGL115W	YGL208W
YDR477W	YGL115W
YLL021W	YNL271C
YDR201W	YKR037C
YKR037C	YKR037C
YAL047C	YHR172W
YAL047C	YNL126W
YAL047C	YLR045C
YAL047C	YLR212C
YJL127C	YMR179W
YDR190C	YER148W
YER148W	YPL235W
YER148W	YML015C
YER148W	YMR270C
YER148W	YGR274C
YBL014C	YER148W
YBR081C	YDR167W
YDR308C	YHR058C
YCR084C	YDR308C
YIL022W	YJR045C
YJR045C	YOR232W
YLR005W	YLR005W
YDR311W	YLR005W
YBR112C	YGL071W
YDR164C	YPL232W
YBL050W	YPL232W
YLR369W	YOR232W
YNL222W	YNL317W
YAL043C	YNL222W
YLR115W	YNL222W
YLR182W	YNL309W
YER148W	YOR047C
YGR040W	YHR084W
YHR084W	YPL049C
YDR480W	YHR084W
YHL007C	YOR212W
YBL016W	YDR103W
YDR103W	YGR040W
YCL032W	YLR362W
YCL032W	YCL032W
YBL016W	YDL159W
YDL159W	YGR040W
YAL005C	YOR027W
YMR277W	YPR086W
YLR131C	YPR086W
YNL222W	YPR086W
YDL140C	YPR086W
YDL084W	YDR381W
YGL048C	YPL248C
YER148W	YGL048C
YJR007W	YOR260W
YDR172W	YLL026W
YBR143C	YDR172W
YCR052W	YFR037C
YER111C	YER111C
YDR146C	YOL051W
YDR146C	YER022W
YDR146C	YOR290C
YDL127W	YDR146C
YML098W	YPR072W
YDR145W	YER148W
YGL207W	YKL028W
YMR146C	YMR146C
YDR429C	YMR146C
YDR429C	YOR361C
YGL049C	YNL244C
YGL049C	YPR041W
YER025W	YPR041W
YOR361C	YPR041W
YJR007W	YPR041W
YPL237W	YPR041W
YMR146C	YPR041W
YDR027C	YDR468C
YDR027C	YOL018C
YML015C	YOR194C
YKL058W	YML015C
YKL067W	YMR203W
YMR203W	YMR203W
YLR234W	YMR190C
YCR084C	YPL228W
YCR084C	YNL021W
YBR112C	YCR084C
YCR084C	YGL025C
YBR009C	YCR084C
YBR010W	YCR084C
YGR185C	YGR229C
YGL058W	YGR184C
YDL064W	YDR409W
YDL126C	YLL039C
YGR184C	YPL177C
YDR189W	YOR075W
YDR409W	YLR314C
YMR080C	YOR076C
YDR172W	YMR080C
YDR172W	YHR077C
YDR172W	YGR072W
YER040W	YNL229C
YLR148W	YOR106W
YLR396C	YOR106W
YGL212W	YLR093C
YGL212W	YOR036W
YGL212W	YOR106W
YGL212W	YMR197C
YDL077C	YML001W
YMR077C	YPR173C
YLR181C	YPR173C
YLL039C	YML097C
YLR337C	YMR032W
YKL129C	YLR337C
YJR125C	YMR197C
YDR468C	YMR197C
YMR197C	YOL018C
YLR026C	YMR197C
YMR197C	YOR106W
YKL196C	YMR197C
YGR218W	YIL063C
YDR369C	YMR224C
YML007W	YMR308C
YGR047C	YLR115W
YLR115W	YNL317W
YAL043C	YLR115W
YDR301W	YLR115W
YLR115W	YLR277C
YDR499W	YGR218W
YGL003C	YKL101W
YBR112C	YGL162W
YDR301W	YOR250C
YDR301W	YGR047C
YDR301W	YMR061W
YFL005W	YNL263C
YFL038C	YNL263C
YBR264C	YNL263C
YNL263C	YNL304W
YER031C	YNL263C
YGL210W	YNL263C
YKR014C	YNL263C
YLR262C	YNL263C
YML001W	YNL263C
YGR172C	YNL263C
YFL005W	YGL198W
YGL198W	YNL263C
YGL198W	YGR172C
YGL198W	YGL198W
YFL038C	YGL198W
YBR264C	YGL198W
YGL198W	YNL304W
YER031C	YGL198W
YGL198W	YGL210W
YGL198W	YKR014C
YGL198W	YLR262C
YGL198W	YML001W
YKL196C	YLR268W
YBR112C	YLR176C
YCR084C	YLR176C
YER040W	YNL189W
YLR293C	YNL189W
YJL034W	YOL031C
YER133W	YFR003C
YFR003C	YML016C
YER157W	YFL038C
YFL038C	YPR017C
YGR120C	YLR262C
YDR484W	YLR262C
YJL029C	YLR262C
YDR027C	YLR262C
YDR381W	YPL169C
YDL084W	YKL214C
YDR002W	YGR218W
YLR277C	YOR250C
YGR047C	YLR277C
YLR277C	YPR107C
YGR233C	YOL001W
YFL037W	YOR265W
YDL140C	YPR161C
YBR160W	YFL029C
YBR160W	YDR113C
YBR160W	YPL256C
YBR160W	YJL157C
YDR052C	YMR001C
YBL016W	YLR310C
YBL016W	YDR388W
YLR113W	YNL167C
YBR136W	YDR499W
YDL028C	YIL106W
YDL101C	YPL153C
YJL128C	YNR031C
YDR448W	YOL148C
YDR392W	YDR448W
YDR448W	YLR055C
YDR448W	YGR274C
YDR448W	YGL112C
YDR145W	YDR448W
YDR448W	YOR023C
YDR176W	YOR023C
YDR176W	YGR252W
YHR089C	YLR175W
YDL208W	YHR089C
YGR252W	YOR023C
YDL108W	YPR025C
YLR288C	YPL194W
YLR288C	YOR368W
YDL208W	YLR175W
YML095C	YPL022W
YER173W	YJR068W
YER173W	YNL290W
YER173W	YOL094C
YBR087W	YER173W
YDR181C	YMR127C
YMR127C	YOR213C
YDR181C	YOR213C
YPL218W	YPR181C
YIL109C	YPL218W
YGR274C	YOL148C
YGL112C	YOL148C
YDR145W	YOL148C
YDR392W	YOL148C
YDR392W	YGR274C
YDR392W	YGL112C
YDR145W	YDR392W
YLR055C	YOL148C
YDR392W	YLR055C
YGR274C	YLR055C
YGL112C	YLR055C
YDR145W	YLR055C
YDR176W	YLR055C
YGR252W	YLR055C
YNL025C	YPL042C
YDR145W	YGR274C
YGL112C	YGR274C
YDR145W	YGL112C
YDL132W	YDR054C
YDR054C	YDR328C
YDR054C	YFL009W
YDL132W	YFL009W
YDR328C	YFL009W
YBL016W	YLR362W
YLR347C	YNL189W
YKL068W	YLR347C
YDR192C	YLR347C
YGR040W	YLR362W
YKL186C	YPL169C
YIL115C	YJL041W
YGL172W	YJL041W
YGR119C	YJL041W
YJL041W	YJL061W
YFR002W	YJL041W
YFR002W	YGL172W
YFR002W	YGR119C
YGL172W	YGR119C
YMR224C	YNL250W
YLR208W	YPR181C
YIL109C	YPL085W
YDL132W	YDR328C
YDR356W	YPL124W
YDR356W	YHR172W
YDR356W	YNL126W
YDR356W	YLR212C
YHR172W	YNL126W
YHR172W	YLR212C
YMR005W	YMR236W
YGL112C	YMR236W
YDR145W	YMR236W
YGL112C	YMR005W
YDR145W	YMR005W
YDR054C	YLR079W
YLR131C	YOR185C
YDR192C	YLR131C
YFL039C	YMR109W
YFL039C	YFL039C
YFL039C	YMR092C
YFL039C	YLL050C
YFL039C	YLR319C
YDR145W	YPL254W
YDR085C	YHR107C
YDR214W	YPL240C
YLL050C	YMR092C
YJR064W	YNL148C
YML085C	YNL148C
YML124C	YNL148C
YGL180W	YPR049C
YKL114C	YKL164C
YKL013C	YKL129C
YKL013C	YMR109W
YBR234C	YOR181W
YBR234C	YKL129C
YBR234C	YMR109W
YDR173C	YMR042W
YDR173C	YMR043W
YBR164C	YNL297C
YGR097W	YNL025C
YAL020C	YKR048C
YDL106C	YKR099W
YNL188W	YPL255W
YJL095W	YOR231W
YJL095W	YPL140C
YIL033C	YMR273C
YKL129C	YOR181W
YMR109W	YOR181W
YLR337C	YOR181W
YBR200W	YLR229C
YBR200W	YGL116W
YBR200W	YHL007C
YBR200W	YDR103W
YER016W	YML085C
YDR099W	YDR130C
YDR099W	YNL199C
YDR099W	YDR309C
YCL051W	YDR099W
YDR099W	YOR298CA
YDR099W	YNL293W
YDR099W	YGR123C
YBR050C	YDR099W
YDR099W	YGR214W
YDR099W	YLR177W
YMR032W	YNL271C
YFL039C	YNL271C
YLR319C	YNL271C
YLR229C	YNL271C
YCR002C	YNL233W
YBL061C	YNL233W
YBL085W	YLR229C
YGR047C	YGR246C
YGR246C	YNR003C
YER172C	YNR016C
YER172C	YLR310C
YER172C	YFR019W
YAL031C	YER172C
YER172C	YNL188W
YER172C	YIR017C
YER172C	YKR086W
YER172C	YNR011C
YER172C	YHR165C
YER172C	YIL061C
YER172C	YOR308C
YER172C	YHR152W
YER161C	YER172C
YER172C	YMR017W
YER172C	YGR270W
YGR142W	YNL263C
YGR188C	YOR026W
YGL116W	YGR188C
YMR055C	YOR373W
YCL014W	YPR119W
YDR309C	YLR319C
YER149C	YLR319C
YLR319C	YLR362W
YER125W	YMR275C
YLR226W	YPR161C
YBR195C	YNL183C
YAL021C	YNR052C
YDR443C	YNR052C
YGR092W	YNR052C
YCR093W	YNR052C
YDL165W	YNR052C
YDR443C	YFL028C
YDR443C	YKR036C
YMR280C	YMR280C
YJL089W	YMR280C
YIR017C	YJR060W
YJR060W	YNL103W
YCL051W	YNL161W
YLR131C	YNL161W
YFL034CB	YNL161W
YIL038C	YNL161W
YNL161W	YNL272C
YDR293C	YNL161W
YER036C	YNL161W
YNL161W	YOL036W
YAL021C	YFL028C
YAL021C	YKR036C
YAL021C	YGR092W
YAL021C	YDR443C
YAL021C	YCR093W
YCR002C	YLR314C
YJR076C	YPL161C
YJR076C	YJR076C
YHR107C	YJR076C
YJR076C	YLR314C
YCR002C	YJR076C
YHR107C	YHR107C
YHR107C	YLR314C
YDL225W	YHR107C
YDL220C	YLR150W
YDL220C	YDR082W
YDL220C	YLR233C
YDL220C	YNL102W
YFR028C	YJL076W
YKL022C	YKL022C
YHR166C	YKL022C
YBL084C	YKL022C
YGL086W	YGL116W
YGL116W	YJL030W
YGL116W	YJL013C
YHR166C	YHR166C
YBL084C	YHR166C
YAL041W	YLR229C
YBL084C	YBL084C
YBR160W	YPL269W
YBR160W	YDR168W
YBR160W	YMR001C
YBR160W	YDL106C
YBR160W	YGL178W
YDR168W	YFL029C
YDL017W	YDR168W
YDL108W	YDR168W
YDL028C	YDR168W
YDR168W	YLR362W
YFL009W	YOL133W
YFL009W	YJL194W
YLR229C	YPL115C
YLR229C	YOR127W
YDR379W	YLR229C
YDL240W	YLR229C
YFL047W	YLR229C
YLR229C	YNL298W
YHR061C	YLR229C
YDR309C	YLR229C
YLR229C	YPL242C
YLR229C	YOL113W
YHL007C	YLR229C
YLR229C	YPL161C
YGL113W	YLR103C
YBR202W	YLR274W
YEL032W	YLR274W
YBR202W	YLR103C
YBR202W	YBR202W
YBR202W	YEL032W
YBR202W	YIL150C
YDL126C	YKL213C
YJL187C	YMR001C
YJR076C	YMR001C
YHR107C	YMR001C
YDL017W	YDL132W
YDL132W	YLR100W
YDL132W	YGL249W
YDL132W	YIL046W
Q0120	YPL160W
YBR060C	YDL017W
YLR117C	YMR213W
YGL206C	YGR167W
YGL206C	YNL243W
YBR274W	YBR274W
YBR274W	YNL234W
YBR107C	YDR254W
YBR023C	YBR023C
YBL061C	YBR023C
YMR198W	YPR141C
YGR167W	YNL243W
YOR185C	YOR250C
YDR192C	YOR250C
YBR109C	YNR035C
YBR109C	YMR109W
YLR433C	YLR433C
YNL225C	YOR129C
YNL225C	YNL225C
YKL042W	YNL225C
YLL050C	YLL050C
YDR299W	YGR218W
YGR218W	YHR108W
YGR218W	YLL060C
YGR218W	YHR082C
YGR218W	YOR326W
YGR218W	YIL115C
YDR192C	YGR218W
YGR218W	YKL045W
YGR218W	YNL118C
YER008C	YGR218W
YGR218W	YJL074C
YGR218W	YPL120W
YAL047C	YGR218W
YGR218W	YML007W
YBL031W	YGR218W
YBR235W	YGR218W
YCR077C	YGR218W
YDL189W	YGR218W
YEL043W	YGR218W
YGR218W	YJR061W
YGR218W	YJR134C
YGR218W	YML117W
YGR218W	YMR124W
YGR218W	YNL196C
YGR218W	YOR371C
YGR218W	YPR164W
YGR218W	YOR098C
YGL092W	YGR218W
YGL172W	YGR218W
YGR119C	YGR218W
YGL238W	YGL238W
YKL049C	YPL018W
YJR084W	YMR025W
YDR179C	YMR025W
YJR084W	YOL117W
YJR084W	YJR084W
YDL216C	YJR084W
YDR179C	YJR084W
YGR140W	YPL008W
YMR168C	YPL018W
YGR179C	YPL018W
YKR034W	YKR034W
YJL110C	YKR034W
YER016W	YGR113W
YDR016C	YGR113W
YGR113W	YKR083C
YGR113W	YPR046W
YBR156C	YGR113W
YGR092W	YKR036C
YBR060C	YDR052C
YDR052C	YLL004W
YDR052C	YNL261W
YDR052C	YHR118C
YDR052C	YPL153C
YMR255W	YOR046C
YHR144C	YMR201C
YER143W	YLL039C
YJL110C	YJL110C
YER179W	YER179W
YBR073W	YER179W
YLL001W	YLL001W
YJL112W	YLL001W
YDR227W	YNL186W
YDR013W	YJL090C
YJL090C	YPL194W
YDR013W	YPR175W
YJL090C	YPR175W
YPR175W	YPR175W
YNL262W	YPR175W
YNL299W	YPR175W
YBR278W	YDR121W
YIL148W	YMR276W
YKR094C	YMR276W
YLR167W	YMR276W
YFR051C	YNL258C
YDL101C	YKL025C
YDL101C	YML058W
YAL059W	YJL194W
YAL059W	YAL059W
YDR446W	YJL194W
YIR006C	YNL084C
YBL007C	YNL084C
YGL001C	YGR060W
YGR060W	YLR100W
YDR227W	YMR219W
YDL042C	YDR363W
YDL042C	YOL017W
YMR167W	YOR033C
YBR102C	YLR166C
YBR102C	YDR166C
YBR041W	YOR317W
YDR335W	YJL157C
YJL157C	YLR229C
YLR238W	YMR052W
YMR052W	YNL127W
YFR008W	YMR052W
YMR029C	YMR052W
YDR200C	YMR052W
YIL065C	YJL112W
YBL016W	YGL178W
YER133W	YOR178C
YBR020W	YML051W
YOR358W	YPL248C
YOR259C	YPL248C
YDR477W	YER027C
YER027C	YGL115W
YJL125C	YNL062C
YFR009W	YGL195W
YNL199C	YPL075W
YJR031C	YKR030W
YMR255W	YMR255W
YAL041W	YDR309C
YDR507C	YLR314C
YER133W	YNL233W
YER133W	YOR329C
YBR045C	YER133W
YER054C	YER133W
YER133W	YMR311C
YBR050C	YER133W
YBL007C	YER133W
YAL014C	YER133W
YER133W	YFL023W
YER133W	YOL091W
YER133W	YPL074W
YDR028C	YER133W
YER133W	YMR140W
YER133W	YKL193C
YDR423C	YER133W
YER133W	YKL203C
YER031C	YER133W
YER107C	YNL189W
YJL137C	YLR258W
YER040W	YGR218W
YER040W	YJR066W
YAL056W	YER020W
YER020W	YGL121C
YDL035C	YER020W
YAL056W	YGL121C
YJR090C	YOL133W
YIL063C	YLR293C
YLR258W	YLR273C
YIL045W	YLR258W
YGL181W	YGR192C
YDR456W	YJL044C
YLL022C	YPL001W
YNL281W	YPL240C
YDR227W	YMR284W
YFR031C	YIL144W
YBR009C	YLR399C
YBR009C	YLL022C
YLR113W	YMR172W
YIL072W	YLR263W
YGR218W	YOL123W
YMR061W	YOL123W
YGL044C	YOL123W
YDR477W	YGL073W
YJR076C	YKL101W
YHR107C	YKL101W
YKL101W	YKL101W
YJR094C	YMR139W
YDR207C	YJR094C
YJL106W	YJR094C
YER167W	YOL108C
YFR034C	YOL108C
YOL067C	YOL108C
YBL103C	YOL108C
YOL108C	YOR344C
YLR422W	YOL108C
YNR064C	YOL108C
YJR092W	YPL242C
YDR085C	YPL242C
YDR264C	YPL242C
YJL019W	YJL073W
YBR017C	YOR098C
YBR017C	YGL092W
YBR017C	YGL172W
YBR017C	YGR119C
YBR017C	YDR192C
YMR308C	YOR098C
YER110C	YOR098C
YER110C	YGR119C
YDR192C	YER110C
YLR293C	YLR347C
YER016W	YPL269W
YOR326W	YPL269W
YPL269W	YPL269W
YLR045C	YPL269W
YCL024W	YJR076C
YGR238C	YHR158C
YDL108W	YDL125C
YGR229C	YHR030C
YER167W	YGR229C
YGR229C	YOR028C
YOR181W	YPR159W
YBL007C	YPR159W
YGL178W	YGR040W
YGL090W	YLR265C
YHR156C	YHR165C
YHR156C	YOR217W
YHR156C	YOR156C
YDL013W	YHR156C
YHR134W	YHR156C
YER025W	YKL205W
YKL205W	YOR185C
YKL205W	YLR335W
YDL240W	YPR165W
YGR136W	YOR181W
YOR181W	YPR154W
YFR024CA	YOR181W
YCL034W	YOR181W
YMR021C	YMR021C
YGL086W	YJL030W
YJL013C	YOR026W
YAL038W	YNL307C
YBL023C	YDL017W
YBL023C	YDR052C
YBL023C	YIL150C
YDR318W	YMR117C
YDR318W	YER018C
YDR318W	YJR060W
YDR318W	YPL018W
YDR318W	YDR318W
YDR318W	YGR179C
YDR318W	YDR328C
YDR318W	YKL089W
YGL201C	YIL150C
YOL126C	YOL126C
YGL181W	YLR188W
YJL112W	YJL112W
YIL072W	YOR351C
YLR263W	YOR351C
YER044CA	YJR021C
YJR021C	YJR021C
YDR369C	YJR021C
YIL046W	YNL103W
YIR017C	YNL103W
YNL103W	YPL038W
YDR253C	YNL103W
YLR332W	YOL109W
YLR332W	YLR371W
YDR335W	YGL035C
YBR112C	YGL035C
YHR030C	YPL140C
YMR167W	YPL164C
YMR167W	YMR190C
YLR035C	YMR167W
YBR088C	YMR167W
YIL106W	YNR052C
YFL034CB	YLR131C
YBR131W	YGL124C
YGL124C	YGL124C
YGL124C	YMR231W
YGL124C	YLR148W
YGL124C	YLR396C
YDL077C	YGL124C
YHR148W	YJR002W
YJR002W	YNL075W
YGL075C	YNL107W
YGL178W	YLR452C
YMR224C	YMR224C
YER044CA	YHR086W
YHR086W	YJR021C
YOL090W	YOR033C
YOL090W	YPL022W
YML095C	YOL090W
YMR201C	YOL090W
YGR258C	YOL090W
YIL143C	YOL090W
YER171W	YOL090W
YFL003C	YFL003C
YDL154W	YFL003C
YDL138W	YDR277C
YDL194W	YDR277C
YOR098C	YOR160W
YGL092W	YOR160W
YGL172W	YOR160W
YGR119C	YOR160W
YDR192C	YOR160W
YKL079W	YOR326W
YIL159W	YKL129C
YIL156W	YKL129C
YDR388W	YMR109W
YLR337C	YMR109W
YGL122C	YKR095W
YDL140C	YNL124W
YKR048C	YLR457C
YIL144W	YOL069W
YER018C	YIL144W
YLR314C	YOR156C
YDR510W	YOR156C
YOR156C	YPL020C
YDR176W	YER151C
YDR176W	YGL221C
YDR176W	YGL013C
YFR002W	YMR153W
YMR309C	YPL237W
YOL144W	YPL211W
YCR035C	YPL211W
YCR002C	YNL078W
YJR076C	YNL078W
YHR107C	YNL078W
YLR314C	YNL078W
YDR507C	YNL078W
YCL024W	YNL078W
YKR048C	YNL078W
YDL225W	YNL078W
YHR077C	YMR080C
YGR072W	YHR077C
YCR093W	YDL165W
YCR093W	YER068W
YCR093W	YPR072W
YCR093W	YGR274C
YCR093W	YDR443C
YDL165W	YGR092W
YDL165W	YDL165W
YER068W	YIL038C
YIL038C	YPR072W
YDL175C	YDR432W
YDR432W	YNL112W
YDR432W	YHR089C
YCL011C	YDR432W
YBR034C	YDR432W
YDR432W	YGL122C
YDR432W	YGR159C
YDR432W	YEL050C
YDL084W	YDR432W
YNL251C	YPL190C
YBR112C	YDR043C
YBR188C	YDR416W
YBR188C	YLR117C
YER018C	YOL069W
YLR347C	YMR047C
YJL061W	YMR047C
YHL020C	YOL004W
YBR060C	YLR117C
YER165W	YGR218W
YER165W	YGR178C
YBR233W	YER165W
YBL105C	YER165W
YER165W	YGL044C
YBL007C	YIR006C
YGR241C	YIR006C
YHR161C	YIR006C
YKR002W	YPL031C
YDR390C	YKR002W
YGR048W	YKR002W
YGR047C	YGR218W
YDR228C	YGL044C
YDR228C	YMR061W
YGL134W	YLR258W
YDL127W	YDR388W
YBL005W	YDR176W
YJR106W	YOR153W
YDR420W	YOR153W
YOR153W	YOR153W
YJL078C	YOR153W
YLR084C	YOR153W
YDR105C	YOR153W
YFL044C	YOR153W
YHL009C	YOR153W
YJL080C	YOR153W
YJL109C	YOR153W
YOR071C	YOR153W
YDR309C	YER149C
YLR148W	YLR148W
YDR323C	YLR148W
YLR148W	YMR231W
YMR231W	YMR231W
YDR323C	YMR231W
YDL044C	YMR257C
YGR222W	YMR257C
YDL044C	YLR067C
YER153C	YLR067C
YGR222W	YLR067C
YGR222W	YNR045W
YER153C	YGR222W
YOL147C	YOL147C
YMR026C	YMR026C
YDR244W	YGL153W
YGL153W	YGL153W
YDR244W	YNL214W
YDL065C	YDR329C
YPL112C	YPL112C
YOR193W	YPL112C
YBR168W	YHR150W
YDR479C	YLR324W
YDR142C	YLR191W
YDR142C	YGL153W
YDR142C	YDR244W
YDR244W	YGR077C
YNL271C	YOR122C
YIL159W	YOR122C
YFR034C	YOL001W
YGR233C	YIL050W
YOL001W	YPL031C
YNL025C	YPL031C
YBL105C	YGL022W
YBL105C	YMR149W
YBL105C	YEL002C
YLR336C	YPL268W
YDL035C	YPL268W
YJL090C	YNL262W
YFL008W	YNL262W
YNL262W	YOL115W
YNL262W	YNL299W
YBR278W	YNL262W
YDR121W	YNL262W
YBR088C	YCR066W
YBR088C	YLR032W
YJR043C	YNL102W
YJL092W	YJR043C
YNL221C	YNL282W
YBR257W	YNL221C
YGR030C	YNL221C
YHR062C	YNL221C
YDR478W	YNL221C
YDL160C	YNR052C
YBR257W	YNL282W
YBR257W	YBR257W
YBR257W	YGR030C
YBR257W	YHR062C
YBR257W	YDR478W
YAL033W	YBR257W
YAL033W	YBL018C
YAL033W	YHR062C
YAL033W	YGR030C
YBR167C	YGR030C
YDR478W	YGR030C
YBR167C	YNL221C
YBR167C	YBR257W
YBR167C	YDR478W
YHR206W	YHR206W
YER054C	YML016C
YML016C	YMR311C
YLR263W	YML016C
YML016C	YOR329C
YBL007C	YML016C
YML016C	YOL091W
YML016C	YPL074W
YER012W	YPR103W
YER012W	YFR050C
YMR314W	YOR362C
YGR253C	YOR362C
YMR154C	YOR362C
YGL011C	YOR362C
YNL244C	YOR362C
YBR173C	YPR103W
YJL001W	YPR180W
YER016W	YFR050C
YER105C	YFR050C
YFR050C	YJL047C
YBR270C	YFR050C
YFR050C	YGR067C
YFR050C	YNL253W
YDL084W	YMR314W
YBL041W	YER105C
YBL041W	YDL020C
YBL041W	YCR073C
YBL041W	YIL007C
YGL172W	YML092C
YGR135W	YML092C
YML092C	YOR157C
YGR135W	YNL244C
YBL007C	YIL095W
YDL043C	YNL286W
YDL043C	YKL074C
YER013W	YKR086W
YGR006W	YLR433C
YGR006W	YPL016W
YLL036C	YLL036C
YDR416W	YLL036C
YGR129W	YLL036C
YLL036C	YLR117C
YDR002W	YGL097W
YER013W	YLR117C
YDR473C	YDR473C
YHR165C	YLR133W
YHR164C	YHR165C
YHR165C	YMR176W
YDR110W	YHR165C
YHR165C	YPR141C
YGL035C	YHR165C
YHR165C	YML046W
YER125W	YHR165C
YHR165C	YPL016W
YGR019W	YHR165C
YER177W	YHR165C
YHR165C	YIR004W
YBR102C	YHR165C
YHR165C	YKL152C
YDR213W	YHR165C
YGR021W	YHR165C
YBR114W	YMR190C
YER089C	YPL153C
YER144C	YOR157C
YOR368W	YOR368W
YCR066W	YCR066W
YCR066W	YLR032W
YEL037C	YER143W
YEL037C	YMR276W
YEL037C	YEL037C
YEL037C	YLL039C
YEL037C	YPL096W
YEL037C	YER162C
YER173W	YPL194W
YIL143C	YPL122C
YIL143C	YPR056W
YDR460W	YER171W
YER162C	YJR052W
YLR032W	YLR032W
YDR092W	YLR032W
YER095W	YJL092W
YER095W	YER095W
YDR076W	YER095W
YDR004W	YER095W
YML032C	YML032C
YAR007C	YML032C
YML032C	YNL312W
YJL173C	YML032C
YDR386W	YGL163C
YDL059C	YML032C
YDL059C	YDL059C
YIL115C	YOR046C
YLR113W	YLR248W
YDR328C	YJL204C
YHL022C	YHR157W
YER044CA	YMR133W
YJR021C	YMR133W
YHR157W	YMR133W
YMR133W	YMR133W
YLR263W	YLR263W
YDR195W	YER032W
YDR028C	YDR477W
YBR260C	YNL090W
YBR260C	YIL118W
YBR260C	YKR055W
YDR277C	YKL038W
YKL038W	YOR047C
YOR134W	YPR165W
YNL271C	YPR165W
YPL161C	YPR165W
YDL240W	YNL090W
YNL090W	YPL161C
YIL118W	YNL271C
YKR055W	YPL161C
YFL047W	YNL180C
YDR207C	YMR139W
YBR126C	YFL033C
YDR074W	YFL033C
YHR030C	YPL089C
YGR218W	YMR061W
YGL044C	YMR061W
YMR061W	YMR061W
YGL044C	YGR218W
YGL044C	YGL044C
YER070W	YML058W
YER070W	YER070W
YJL026W	YJL026W
YIL066C	YML058W
YIL104C	YMR239C
YJR063W	YPR010C
YJL140W	YPR187W
YDR404C	YJL140W
YDR404C	YNL251C
YJL061W	YOR224C
YDL140C	YOR224C
YOR116C	YOR224C
YGR089W	YOR224C
YGL070C	YKL028W
YDR045C	YOR207C
YNL151C	YNR003C
YNR003C	YPR190C
YKR081C	YPR102C
YKR081C	YOR294W
YBR079C	YNL243W
YCR073C	YHR027C
YHR027C	YNL244C
YHR027C	YKL171W
YDR427W	YHR200W
YFR004W	YOR261C
YFR004W	YIR011C
YFR052W	YOR261C
YFR052W	YOR056C
YER021W	YFR052W
YER021W	YPR108W
YDL147W	YMR025W
YDL147W	YDR179C
YDL147W	YFR004W
YDL097C	YDL147W
YDL147W	YOR261C
YDL147W	YDR427W
YDL147W	YDR069C
YDL147W	YPL026C
YDL147W	YDR073W
YDR427W	YOR261C
YDR427W	YFR004W
YDR394W	YDR427W
YDR427W	YNL244C
YDR427W	YGR067C
YDR427W	YLR386W
YFL036W	YMR228W
YDR394W	YDR394W
YDR394W	YOR117W
YDR394W	YGL048C
YBR211C	YDR394W
YDR394W	YOR259C
YDR394W	YMR216C
YOR117W	YOR259C
YGL048C	YNL244C
YBR088C	YHR031C
YBL014C	YML043C
YBL014C	YKL125W
YBL014C	YBL014C
YBL014C	YJL025W
YBL025W	YMR270C
YCR035C	YGR095C
YDR432W	YOR001W
YCR020WB	YFR037C
YGR152C	YOR127W
YDR379W	YGR152C
YER164W	YGL244W
YCR009C	YDR388W
YCR009C	YMR232W
YCR009C	YDR395W
YCR009C	YOR181W
YCR009C	YMR192W
YCR009C	YNL094W
YCR009C	YPL249C
YDR388W	YFL039C
YDR388W	YDR388W
YDR388W	YLR436C
YDR388W	YGR098C
YDR388W	YJL085W
YDR388W	YMR308C
YDR388W	YGL016W
YDR388W	YER127W
YDR388W	YMR287C
YDR386W	YDR388W
YDR388W	YNL287W
YDR388W	YPR055W
YDR388W	YDR515W
YDR388W	YIL147C
YDR388W	YPR088C
YDR362C	YDR388W
YBL039C	YDR388W
YCL036W	YDR388W
YDR229W	YDR388W
YDR388W	YDR545W
YDR388W	YGL060W
YDR388W	YMR192W
YDR388W	YNL094W
YDR388W	YPL181W
YDR388W	YPL249C
YCR088W	YDR388W
YJL115W	YMR127C
YMR127C	YPR018W
YMR127C	YMR127C
YDR181C	YJL115W
YDR181C	YPR018W
YDR181C	YDR181C
YJL115W	YOR213C
YOR213C	YPR018W
YBR173C	YGL011C
YGR245C	YKR048C
YDR164C	YMR183C
YFL005W	YGL233W
YDL195W	YPL085W
YPL085W	YPR181C
YIL109C	YLR026C
YER157W	YGR120C
YER136W	YFL005W
YFL005W	YNL044W
YFL005W	YPR017C
YOR254C	YPL094C
YOR254C	YOR254C
YLR292C	YLR301W
YCR067C	YPL085W
YAR008W	YMR059W
YLR105C	YPL083C
YHR119W	YLR288C
YNL049C	YPR181C
YHR023W	YOR035C
YOR035C	YOR326W
YKL129C	YOR035C
YAL029C	YOR035C
YDL225W	YLL021W
YBR103W	YDR227W
YNL309W	YOL004W
YMR053C	YOL004W
YDR169C	YOL004W
YMR019W	YOL004W
YHR178W	YOL004W
YKL072W	YOL004W
YDR207C	YOL004W
YDR422C	YDR477W
YDR422C	YGL115W
YGL208W	YML007W
YDR477W	YGL208W
YJL089W	YJL089W
YDR477W	YJL089W
YJL089W	YPL042C
YDR227W	YKR101W
YLR442C	YLR442C
YDR227W	YDR227W
YNL106C	YPR171W
YOR109W	YPR171W
YGL213C	YHL022C
YDR328C	YIL046W
YDR139C	YDR328C
YDR328C	YOR057W
YBL007C	YCL034W
YBL007C	YHR016C
YNL243W	YOR329C
YNL020C	YNL243W
YJL090C	YKL108W
YDR013W	YGL113W
YDR013W	YDR489W
YDR088C	YER172C
YDR088C	YLR433C
YDR088C	YDR110W
YDR088C	YHR023W
YDR088C	YER013W
YDR088C	YLR430W
YBR182C	YLR113W
YER143W	YOR327C
YDR477W	YER040W
YBR066C	YDR477W
YDR477W	YNL236W
YDR477W	YPL042C
YDR477W	YNL025C
YDR477W	YMR140W
YDR477W	YGL035C
YDR477W	YNL257C
YFR037C	YOR290C
YDR073W	YOR290C
YJL176C	YOR290C
YBR289W	YDR073W
YDR073W	YHL025W
YBR102C	YIL061C
YHR165C	YIL061C
YIL061C	YML029W
YOR308C	YPL215W
YGL035C	YOR308C
YLR067C	YOR308C
YBR055C	YOR308C
YNL189W	YOR308C
YMR095C	YMR096W
YMR096W	YMR096W
YMR096W	YNL333W
YGL127C	YLR032W
YLL021W	YOR231W
YLL021W	YPL140C
YER149C	YLL021W
YLL021W	YLR362W
YDL159W	YLL021W
YDR356W	YKL042W
YIL144W	YMR117C
YER018C	YMR117C
YMR117C	YOL069W
YMR117C	YMR117C
YER018C	YER018C
YDR016C	YKR037C
YKL042W	YPL124W
YKL042W	YKL042W
YAL047C	YAL047C
YLR212C	YNL126W
YLR313C	YOR231W
YLR313C	YPL140C
YLR313C	YLR362W
YDL159W	YLR313C
YHR152W	YJR148W
YHR152W	YJL168C
YER032W	YHR152W
YHR152W	YLR288C
YDR267C	YHR152W
YHR073W	YHR152W
YHR152W	YLR016C
YHR152W	YLR132C
YHR152W	YPR118W
YBR152W	YGR075C
YDR218C	YDR218C
YKR036C	YPL042C
YGR092W	YPL042C
YCR093W	YPL042C
YDL165W	YPL042C
YLR119W	YMR235C
YLR006C	YNR031C
YIL159W	YLR452C
YJL057C	YLR452C
YHR158C	YLR452C
YGR040W	YLR452C
YLR452C	YMR004W
YLR452C	YLR457C
YLR452C	YOR036W
YER118C	YLR452C
YLR452C	YOL018C
YLR417W	YLR452C
YDL180W	YLR452C
YDL186W	YLR452C
YDR319C	YLR452C
YGR172C	YLR452C
YLR452C	YML038C
YGL252C	YOR047C
YDL194W	YOR047C
YBR133C	YHL007C
YHR005C	YOR212W
YJR086W	YOR212W
YDR103W	YOR212W
YDR103W	YDR103W
YDR103W	YLR362W
YDL159W	YDR103W
YCL032W	YOR212W
YFR037C	YIL126W
YLL024C	YOR027W
YBL075C	YOR027W
YER103W	YOR027W
YBL034C	YFL037W
YCL029C	YLR045C
YER016W	YLR045C
YLR045C	YLR045C
YLR045C	YML085C
YLR045C	YML124C
YDR310C	YNL261W
YDR172W	YDR385W
YDR172W	YHR174W
YDR028C	YDR172W
YBL007C	YDR172W
YJL187C	YPR119W
YFR037C	YFR037C
YDR073W	YJL176C
YDL056W	YLR182W
YGR129W	YMR213W
YDR416W	YGR129W
YGR129W	YLR117C
YIL047C	YOR212W
YLR309C	YLR309C
YAL021C	YML098W
YDL165W	YML098W
YIL038C	YML098W
YCR042C	YGL112C
YDR167W	YPL011C
YDR167W	YML114C
YPL011C	YPL129W
YBR198C	YGL112C
YGL112C	YMR227C
YGL112C	YML114C
YMR028W	YPR040W
YDL220C	YLR010C
YDR082W	YLR010C
YDL108W	YDR460W
YGR047C	YOR110W
YNR017W	YPL063W
YPL063W	YPL063W
YDR468C	YOL018C
YDR468C	YKR020W
YCL059C	YDR457W
YCR077C	YNL088W
YAL038W	YKL110C
YIL033C	YJL164C
YOR140W	YPL203W
YKL166C	YPL203W
YIL038C	YPL203W
YPL203W	YPR072W
YIL033C	YPL203W
YGR249W	YPL203W
YIL033C	YKL166C
YBR126C	YDR074W
YBR126C	YMR261C
YBR126C	YML100W
YDR074W	YMR261C
YDR074W	YML100W
YNL299W	YOL115W
YJL090C	YNL299W
YER007W	YML085C
YLR212C	YLR212C
YBR082C	YKL034W
YBR088C	YDL064W
YCR066W	YDL064W
YDL064W	YLR032W
YLL039C	YMR276W
YDL190C	YLL039C
YKL010C	YOR259C
YDR409W	YDR510W
YDL207W	YPL020C
YDR192C	YPL020C
YDR207C	YOR337W
YDR207C	YNL307C
YMR080C	YNL112W
YHR170W	YMR080C
YGR072W	YMR080C
YDR323C	YOR089C
YDR323C	YGL095C
YCL063W	YOR326W
YEL013W	YPR185W
YDL077C	YMR231W
YGL095C	YOL018C
YDR027C	YOR036W
YLL010C	YOR043W
YLR371W	YOR008C
YOR230W	YOR230W
YOR229W	YOR230W
YOR229W	YOR229W
YER110C	YML007W
YLR347C	YML007W
YBR168W	YLR324W
YDR135C	YGL181W
YCR028CA	YOR113W
YCR028CA	YIR002C
YDR192C	YMR255W
YDR478W	YHR062C
YDR478W	YDR478W
YGR004W	YLR324W
YNL263C	YOR089C
YNL093W	YNL263C
YHR156C	YIL026C
YHR030C	YIL113W
YGL161C	YGR172C
YGR172C	YPR028W
YGL161C	YGL198W
YIR011C	YNL189W
YBR257W	YIR015W
YGR030C	YIR015W
YIR015W	YIR015W
YER005W	YPR036W
YHR090C	YHR099W
YLR127C	YOL133W
YKL172W	YOR294W
YAL047C	YOR373W
YER136W	YFL038C
YFL038C	YNL044W
YFL038C	YGR172C
YBR264C	YER136W
YBR264C	YNL044W
YER136W	YNL304W
YNL044W	YNL304W
YER031C	YER136W
YER031C	YNL044W
YER031C	YGR172C
YER136W	YGL210W
YGL210W	YNL044W
YER136W	YOR089C
YNL044W	YOR089C
YER136W	YKR014C
YKR014C	YNL044W
YER136W	YNL093W
YNL044W	YNL093W
YER136W	YLR262C
YLR262C	YNL044W
YJL044C	YLR262C
YER136W	YML001W
YDR138W	YDR381W
YGR103W	YIR026C
YDL042C	YMR273C
YLR442C	YMR273C
YDR227W	YMR273C
YML109W	YNL216W
YDL042C	YML109W
YLR442C	YML109W
YDR227W	YML109W
YDL154W	YLR394W
YER095W	YLR394W
YDR004W	YLR394W
YDR285W	YLR394W
YOR193W	YOR193W
YNL225C	YOR373W
YOR373W	YOR373W
YCL066W	YMR043W
YER032W	YGR178C
YGR048W	YGR178C
YDL053C	YGR178C
YGR178C	YPL049C
YGR178C	YGR178C
YDR468C	YOR036W
YMR197C	YOR036W
YKR048C	YPR119W
YHR099W	YPL248C
YLR256W	YPL240C
YGR172C	YNL093W
YGR172C	YOR089C
YGR172C	YKR014C
YGR172C	YML001W
YGR172C	YLR262C
YFL005W	YGR172C
YLR227C	YNL225C
YLR227C	YOL091W
YOL091W	YOR177C
YGL170C	YOL091W
YLR227C	YOR373W
YGL170C	YGL170C
YPL042C	YPL248C
YFL039C	YNR031C
YDL239C	YNL225C
YDL239C	YOL091W
YDL239C	YKL042W
YDL239C	YOR373W
YBR156C	YFR028C
YHL027W	YOR275C
YGL044C	YMR039C
YDR244W	YLR284C
YNL025C	YPL248C
YDR448W	YPL248C
YKL145W	YPL248C
YDL007W	YPL248C
YDR394W	YPL248C
YOR117W	YPL248C
YNL098C	YNL098C
YOR101W	YOR101W
YCL027W	YER118C
YCL027W	YNL271C
YGR140W	YPL268W
YMR168C	YPL268W
YHR042W	YNL289W
YNL289W	YOR032C
YJR072C	YNL289W
YPL228W	YPL228W
YOR265W	YOR265W
YER029C	YPL157W
YOR310C	YPL157W
YLR175W	YPL157W
YKL203C	YPL268W
YIR038C	YIR038C
YLL060C	YLL060C
YKL117W	YPL240C
YML099C	YMR042W
YMR042W	YMR043W
YML099C	YML099C
[truncated: 4,272 more rows]
