# Supplementary material for: New insights into protein-protein interaction data lead to increased estimates of the S. cerevisiae interactome size
Source: BMC Bioinformatics. 2010 Dec 21;11:605. doi: 10.1186/1471-2105-11-605 (PMC3023808; doi:10.1186/1471-2105-11-605)
Supplement: Additional file 2 — Datasets and scripts. Additional file 2 is an archive that includes all scripts, distributed under an open source license, as well as all datasets used in this study. [file 1471-2105-11-605-S2.ZIP › sambourg_BMCBioinfo2010/Sources/tarassovS3.txt]

ORF1      NAME1   ORF2    NAME2
YLR100W   ERG27   YLR144C ACF2
YDL222C   FMP45   YKL094W YJU3
YLR332W   MID2    YMR212C EFR3
YKL051W   SFK1    YLR332W MID2
YFR051C   RET2    YLR083C EMP70
YBR106W   PHO88   YMR149W SWP1
YLR079W   SIC1    YLR345W YLR345W
YDL125C   HNT1    YDL125C HNT1
YDR293C   SSD1    YPL119C DBP1
YDR011W   SNQ2    YDR011W SNQ2
YNL078W   NIS1    YOR393W ERR1
YOR341W   RPA190  YPR110C RPC40
YGR055W   MUP1    YGR055W MUP1
YBR106W   PHO88   YIL027C KRE27
YBR267W   REI1    YGL099W LSG1
YGL006W   PMC1    YKR007W MEH1
YDR264C   AKR1    YIL048W NEO1
YAR002C-A ERP1    YHR123W EPT1
YBR264C   YPT10   YER136W GDI1
YKL013C   ARC19   YLR370C ARC18
YKR089C   TGL4    YLR144C ACF2
YGR054W   YGR054W YGR054W YGR054W
YHR108W   GGA2    YOR109W INP53
YLR110C   CCW12   YLR350W ORM2
YMR070W   MOT3    YMR070W MOT3
YFL048C   EMP47   YML067C ERV41
YDR398W   UTP5    YGR128C UTP8
YAR002C-A ERP1    YBR106W PHO88
YLL028W   TPO1    YOR153W PDR5
YHR094C   HXT1    YJL151C SNA3
YJL153C   INO1    YMR120C ADE17
YER068W   MOT2    YJR091C JSN1
YML072C   TCB3    YPL221W FLC1
YNL130C   CPT1    YPL246C RBD2
YDR190C   RVB1    YHR034C PIH1
YDL168W   SFA1    YLR077W YLR077W
YGL002W   ERP6    YML012W ERV25
YNL031C   HHT2    YPL127C HHO1
YER090W   TRP2    YGL137W SEC27
YNL265C   IST1    YNL265C IST1
YDR324C   UTP4    YJL069C UTP18
YEL051W   VMA8    YJL153C INO1
YGR284C   ERV29   YML016C PPZ1
YKL002W   DID4    YKL002W DID4
YLR450W   HMG2    YPL139C UME1
YGL137W   SEC27   YOR327C SNC2
YBL039C   URA7    YLR027C AAT2
YDR541C   YDR541C YGL133W ITC1
YGL056C   SDS23     YIL121W QDR2
YBR296C-A YBR296C-A YJL030W MAD2
YGL137W   SEC27     YGR037C ACB1
YIL121W   QDR2      YML072C TCB3
YBR002C   RER2      YPR113W PIS1
YIL027C   KRE27     YOL005C RPB11
YDL192W   ARF1      YOL137W BSC6
YDR105C   TMS1      YJL178C ATG27
YGL207W   SPT16     YNR065C YNR065C
YGL001C   ERG26     YML012W ERV25
YER118C   SHO1      YGL203C KEX1
YCL037C   SRO9      YGL014W PUF4
YML072C   TCB3      YML072C TCB3
YML086C   ALO1      YMR120C ADE17
YDR100W   TVP15     YGL137W SEC27
YGL055W   OLE1      YGL055W OLE1
YBL071W-A KTI11     YGR200C ELP2
YER020W   GPA2      YPR138C MEP3
YDL204W   RTN2      YHR007C ERG11
YEL051W   VMA8      YJL151C SNA3
YBR234C   ARC40     YLR370C ARC18
YCR021C   HSP30     YGR130C YGR130C
YCR028C-A RIM1      YDL222C FMP45
YGL137W   SEC27     YNL138W SRV2
YER020W   GPA2      YOR273C TPO4
YAR002C-A ERP1      YOL005C RPB11
YGR159C   NSR1      YNL112W DBP2
YKL051W   SFK1      YOR153W PDR5
YJR108W   ABM1      YOR393W ERR1
YDL165W   CDC36     YIL038C NOT3
YGL077C   HNM1      YPR156C TPO3
YBR207W   FTH1      YNL238W KEX2
YLR033W   RSC58     YPL227C ALG5
YER002W   NOP16     YOL077C BRX1
YJL151C   SNA3      YPL058C PDR12
YFR001W   LOC1      YNL186W UBP10
YBR207W   FTH1      YOR316C COT1
YLR258W   GSY2      YLR258W GSY2
YDR293C   SSD1      YPL004C LSP1
YJL151C   SNA3      YML013W SEL1
YDL085W   NDE2      YDL198C GGC1
YIL027C   KRE27     YJL192C SOP4
YNL288W   CAF40     YPR042C PUF2
YGR284C   ERV29     YML012W ERV25
YBR006W   UGA2      YBR006W UGA2
YFR004W   RPN11     YOR261C RPN8
YGR065C   VHT1      YPL058C PDR12
YDR238C   SEC26     YJL151C SNA3
YGL203C   KEX1      YJL053W PEP8
YLR033W   RSC58     YPL117C IDI1
YLR350W   ORM2      YMR149W SWP1
YGL137W   SEC27     YOR323C PRO2
YHR072W   ERG7      YKL140W TGL1
YHR039C   MSC7      YML012W ERV25
YDR380W   ARO10     YIL034C CAP2
YDR141C   DOP1      YGL203C KEX1
YGR281W   YOR1      YPL058C PDR12
YGR113W   DAM1      YGR161C RTS3
YGR020C   VMA7      YGR037C ACB1
YCR094W   CDC50     YFL047W RGD2
YGL006W   PMC1      YGR163W GTR2
YIR026C   YVH1      YKL051W SFK1
YIL027C   KRE27     YLR350W ORM2
YIL038C   NOT3      YNL197C WHI3
YGR169C-A YGR169C-A YPL004C LSP1
YCL021W-A YCL021W-A YFR025C HIS2
YHR175W   CTR2      YPL246C RBD2
YDL123W   SNA4      YGL006W PMC1
YNL307C   MCK1      YOL147C PEX11
YDR100W   TVP15     YJL178C ATG27
YMR120C   ADE17     YOR133W EFT1
YBR244W   GPX2      YPR156C TPO3
YDR293C   SSD1      YDR293C SSD1
YBL028C   YBL028C   YKL172W EBP2
YKL096W-A CWP2      YML086C ALO1
YBR106W   PHO88     YNL336W COS1
YER157W   COG3      YER157W COG3
YDL222C   FMP45     YGR121C MEP1
YFL038C   YPT1      YOL125W YOL125W
YBR222C   PCS60     YBR222C PCS60
YGR060W   ERG25     YML016C PPZ1
YIL021W   RPB3      YOL005C RPB11
YJL151C   SNA3      YMR296C LCB1
YGL077C   HNM1      YPL265W DIP5
YJR118C   ILM1      YOR054C VHS3
YAR002C-A ERP1      YLR350W ORM2
YHR194W   MDM31     YPL117C IDI1
YJL151C   SNA3      YKR007W MEH1
YDR150W   NUM1      YLR084C RAX2
YDR394W   RPT3      YGR232W NAS6
YCR028C-A RIM1      YCR093W CDC39
YGL006W   PMC1      YOL129W VPS68
YLR345W   YLR345W   YMR261C TPS3
YDR497C   ITR1      YGR130C YGR130C
YFL005W   SEC4      YOR370C MRS6
YDL222C   FMP45     YLR219W MSC3
YKL067W   YNK1      YKL067W YNK1
YDR100W   TVP15     YDR264C AKR1
YIR038C   GTT1      YPL246C RBD2
YCR043C   YCR043C   YJL151C SNA3
YBL007C   SLA1      YBL007C SLA1
YGL210W   YPT32     YML086C ALO1
YBR214W   SDS24     YFR040W SAP155
YNL313C   YNL313C   YOR133W EFT1
YCR021C   HSP30     YLR332W MID2
YIL105C   SLM1      YIL105C SLM1
YDR388W   RVS167    YLR337C VRP1
YJR122W   CAF17     YNL295W YNL295W
YGL077C   HNM1      YGL203C KEX1
YOR145C   PNO1      YPL263C KEL3
YGR284C   ERV29     YMR292W GOT1
YBR207W   FTH1      YJL178C ATG27
YDL222C   FMP45     YLR326W YLR326W
YDL236W   PHO13     YLR420W URA4
YNL112W   DBP2      YNL255C GIS2
YGR060W   ERG25     YML012W ERV25
YBR207W   FTH1      YGR020C VMA7
YBR041W   FAT1      YDL052C SLC1
YCL037C   SRO9      YER112W LSM4
YBR283C   SSH1      YPR113W PIS1
YHR089C   GAR1      YHR089C GAR1
YHR052W   CIC1      YLR196W PWP1
YLR378C   SEC61     YML012W ERV25
YHR039C   MSC7      YMR292W GOT1
YGR065C   VHT1      YLR413W YLR413W
YCR030C   SYP1      YDR032C PST2
YBR154C   RPB5      YPR133C SPN1
YCR093W   CDC39     YPR072W NOT5
YBR177C   EHT1      YIL124W AYR1
YDR507C   GIN4      YPL058C PDR12
YHR114W   BZZ1      YLR337C VRP1
YOR117W   RPT5      YOR259C RPT4
YBR296C-A YBR296C-A YJL092W HPR5
YBR234C   ARC40     YDR129C SAC6
YGL203C   KEX1      YKR088C TVP38
YIL009W   FAA3      YPL058C PDR12
YDL123W   SNA4      YJL154C VPS35
YLR337C   VRP1      YNL243W SLA2
YDR264C   AKR1      YOR104W PIN2
YGL002W   ERP6      YOR016C ERP4
YDL224C   WHI4      YNL288W CAF40
YBL034C   STU1      YOL069W NUF2
YDL182W   LYS20     YDL182W LYS20
YDR501W   PLM2      YHR094C HXT1
YEL039C   CYC7      YNL229C URE2
YER090W   TRP2      YJL060W BNA3
YBR288C   APM3      YBR288C APM3
YBR041W   FAT1      YLL012W YEH1
YDR398W   UTP5      YMR093W UTP15
YKR035W-A DID2      YLR025W SNF7
YKR072C   SIS2      YML016C PPZ1
YBL017C   PEP1      YMR010W YMR010W
YCR093W   CDC39     YGL014W PUF4
YGL048C   RPT6      YOR259C RPT4
YGR055W   MUP1      YJL151C SNA3
YJL060W   BNA3      YOR327C SNC2
YER166W   DNF1      YIL068C SEC6
YHL009C   YAP3      YLR336C SGD1
YBL102W   SFT2      YFL048C EMP47
YER035W   EDC2      YNL118C DCP2
YDR497C   ITR1      YLR332W MID2
YDL111C   RRP42     YGL120C PRP43
YGR055W   MUP1      YGR065C VHT1
YDL192W   ARF1      YHR094C HXT1
YDR501W   PLM2      YML016C PPZ1
YHR007C   ERG11     YLR332W MID2
YER020W   GPA2      YGR138C TPO2
YCR030C   SYP1      YGL077C HNM1
YHR072W   ERG7      YKL094W YJU3
YDL222C   FMP45     YDR032C PST2
YAR002W   NUP60     YLR347C KAP95
YCR028C-A RIM1      YKL054C DEF1
YGR055W   MUP1      YGR281W YOR1
YLR332W   MID2      YOR104W PIN2
YLL034C   RIX7      YLL034C RIX7
YFR010W   UBP6      YMR136W GAT2
YDR478W   SNM1      YOR393W ERR1
YCR077C   PAT1      YDL165W CDC36
YGR284C   ERV29     YOR016C ERP4
YCR030C   SYP1      YNL283C WSC2
YGR105W   VMA21     YMR123W PKR1
YKL054C   DEF1      YNL118C DCP2
YER057C   HMF1      YJL148W RPA34
YBR023C   CHS3      YGL203C KEX1
YDL213C   NOP6      YNL186W UBP10
YER023W   PRO3      YGL137W SEC27
YDR189W   SLY1      YJL151C SNA3
YOR181W   LAS17     YOR181W LAS17
YDL100C   GET3      YGL020C GET1
YMR058W   FET3      YMR149W SWP1
YAL053W   FLC2      YGL203C KEX1
YDR501W   PLM2      YPL058C PDR12
YBL029C-A YBL029C-A YDL222C FMP45
YHR108W   GGA2      YPR029C APL4
YHR008C   SOD2      YNL295W YNL295W
YDL192W   ARF1      YMR010W YMR010W
YCR021C   HSP30     YPR124W CTR1
YNL197C   WHI3      YOR204W DED1
YDL212W   SHR3      YGR191W HIP1
YER112W   LSM4      YNL255C GIS2
YCR028C-A RIM1      YKL051W SFK1
YNL116W   DMA2      YOR393W ERR1
YGR105W   VMA21     YGR106C YGR106C
YER082C   UTP7      YLL011W SOF1
YAL021C   CCR4      YPR072W NOT5
YBR283C   SSH1      YDL092W SRP14
YEL061C   CIN8      YER042W MXR1
YDR324C   UTP4      YJL109C UTP10
YDL222C   FMP45     YGL077C HNM1
YDR419W   RAD30     YMR161W HLJ1
YBR296C-A YBR296C-A YOL077C BRX1
YGR065C   VHT1      YML072C TCB3
YNL016W   PUB1      YNL197C WHI3
YGR080W   TWF1      YNL138W SRV2
YJL153C   INO1      YOR120W GCY1
YCR093W   CDC39     YNL288W CAF40
YLR350W   ORM2      YML031W NDC1
YBL039W-A YBL039W-A YPL186C UIP4
YGR054W   YGR054W   YNR051C BRE5
YHR094C   HXT1      YMR011W HXT2
YDL055C   PSA1      YGR130C YGR130C
YPL265W   DIP5      YPL265W DIP5
YER145C   FTR1      YLR326W YLR326W
YGL203C   KEX1      YGR229C SMI1
YHR096C   HXT5      YPL058C PDR12
YLL028W   TPO1      YLR219W MSC3
YGL203C   KEX1      YPL221W FLC1
YDL192W   ARF1      YML012W ERV25
YGR281W   YOR1      YML072C TCB3
YLR332W   MID2      YOL105C WSC3
YLL043W   FPS1      YML016C PPZ1
YDL222C   FMP45     YNL283C WSC2
YCR043C   YCR043C   YDR503C LPP1
YDR293C   SSD1      YJL153C INO1
YHR001W   OSH7      YLR332W MID2
YDL215C   GDH2      YLL001W DNM1
YHR136C   SPL2      YOL138C YOL138C
YBL102W   SFT2      YFL041W FET5
YEL051W   VMA8      YGR105W VMA21
YDL160C   DHH1      YOR204W DED1
YDL160C   DHH1      YDR378C LSM6
YML058W-A HUG1      YMR105C PGM2
YML012W   ERV25     YMR015C ERG5
YBR215W   HPC2      YGL078C DBP3
YBR154C   RPB5      YPR086W SUA7
YAR002C-A ERP1    YIL043C CBR1
YGL014W   PUF4    YKL054C DEF1
YML012W   ERV25   YMR123W PKR1
YDL222C   FMP45   YNL173C MDG1
YJR034W   PET191  YOR195W SLK19
YBR053C   YBR053C YNL339C YRF1-6
YHR175W   CTR2    YJL178C ATG27
YLL028W   TPO1    YLR326W YLR326W
YGR121C   MEP1    YKL051W SFK1
YLR200W   YKE2    YNL153C GIM3
YCR093W   CDC39   YER112W LSM4
YBR244W   GPX2    YDL222C FMP45
YHR094C   HXT1    YPL058C PDR12
YIL027C   KRE27   YMR272C SCS7
YCR077C   PAT1    YDL160C DHH1
YGL019W   CKB1    YOR061W CKA2
YDR479C   PEX29   YLR089C YLR089C
YGL203C   KEX1    YGL203C KEX1
YBR036C   CSG2    YDL212W SHR3
YGR130C   YGR130C YOR273C TPO4
YDL160C   DHH1    YNL016W PUB1
YCL039W   GID7    YCL039W GID7
YER105C   NUP157  YKL068W NUP100
YJR133W   XPT1    YJR133W XPT1
YAL053W   FLC2    YCR030C SYP1
YLR129W   DIP2    YNL186W UBP10
YER157W   COG3    YJL151C SNA3
YDR293C   SSD1    YGL178W MPT5
YEL051W   VMA8    YMR120C ADE17
YGL006W   PMC1    YMR221C YMR221C
YER020W   GPA2    YGR130C YGR130C
YBR207W   FTH1    YEL013W VAC8
YKL051W   SFK1    YLR219W MSC3
YCR009C   RVS161  YDR388W RVS167
YAR002C-A ERP1    YMR272C SCS7
YGR105W   VMA21   YML012W ERV25
YDR501W   PLM2    YLR413W YLR413W
YDR324C   UTP4    YGR128C UTP8
YDR189W   SLY1    YPR105C COG4
YFL026W   STE2    YIL068C SEC6
YML016C   PPZ1    YPL058C PDR12
YNL255C   GIS2    YPL119C DBP1
YBR077C   SLM4    YML121W GTR1
YAL029C   MYO4    YKL130C SHE2
YGL212W   VAM7    YMR231W PEP5
YDR499W   LCD1    YIL027C KRE27
YDL074C   BRE1    YLR424W SPP382
YLL013C   PUF3    YNL016W PUB1
YDR264C   AKR1    YHR175W CTR2
YIL070C   MAM33     YIL105C SLM1
YFR051C   RET2      YPL246C RBD2
YDR100W   TVP15     YIL027C KRE27
YJL053W   PEP8      YOR069W VPS5
YGL137W   SEC27     YPL246C RBD2
YKL054C   DEF1      YLR216C CPR6
YML055W   SPC2      YMR149W SWP1
YDR032C   PST2      YER145C FTR1
YDR398W   UTP5      YIL127C YIL127C
YGL153W   PEX14     YOL147C PEX11
YML012W   ERV25     YML016C PPZ1
YFR002W   NIC96     YML031W NDC1
YDL212W   SHR3      YMR149W SWP1
YKL051W   SFK1      YLR326W YLR326W
YGL077C   HNM1      YHL016C DUR3
YCR030C   SYP1      YPL221W FLC1
YBR002C   RER2      YJL151C SNA3
YDL192W   ARF1      YMR292W GOT1
YLR336C   SGD1      YPR137W RRP9
YDL212W   SHR3      YIL027C KRE27
YDR289C   RTT103    YIL127C YIL127C
YEL051W   VMA8      YML121W GTR1
YDL189W   RBS1      YOL138C YOL138C
YMR299C   DYN3      YPL058C PDR12
YJL151C   SNA3      YLR144C ACF2
YBR077C   SLM4      YKR007W MEH1
YLR447C   VMA6      YOR270C VPH1
YAL021C   CCR4      YNL288W CAF40
YAL053W   FLC2      YDL222C FMP45
YBR296C-A YBR296C-A YJR131W MNS1
YHR007C   ERG11     YMR149W SWP1
YGL213C   SKI8      YMR120C ADE17
YDR142C   PEX7      YKL054C DEF1
YGR020C   VMA7      YOR270C VPH1
YLR337C   VRP1      YNL084C END3
YOR229W   WTM2      YOR229W WTM2
YBL029C-A YBL029C-A YER145C FTR1
YBR111W-A SUS1      YOL138C YOL138C
YDR011W   SNQ2      YDR501W PLM2
YHR007C   ERG11     YIL027C KRE27
YDR501W   PLM2      YGR055W MUP1
YKL054C   DEF1      YNL288W CAF40
YHR122W   YHR122W   YIL128W MET18
YJL154C   VPS35     YMR004W MVP1
YCR057C   PWP2      YLR409C UTP21
YCR028C-A RIM1      YMR275C BUL1
YDR119W   YDR119W   YGL006W PMC1
YBR106W   PHO88     YPR113W PIS1
YCR030C   SYP1      YCR030C SYP1
YBL017C   PEP1      YOL129W VPS68
YDL147W   RPN5      YFR004W RPN11
YDL225W   SHS1      YDL225W SHS1
YDR238C   SEC26     YPL057C SUR1
YNR035C   ARC35     YPL004C LSP1
YEL051W   VMA8      YKR007W MEH1
YBR214W   SDS24     YBR243C ALG7
YCR075C   ERS1      YPL246C RBD2
YJL178C   ATG27     YPL246C RBD2
YAR002C-A ERP1      YHR007C ERG11
YER145C   FTR1      YGL077C HNM1
YLR332W   MID2      YPR138C MEP3
YER035W   EDC2      YOL149W DCP1
YBL029C-A YBL029C-A YLL028W TPO1
YDR200C   VPS64     YPL130W SPO19
YLR332W   MID2      YOR273C TPO4
YGL137W   SEC27     YIL143C SSL2
YBR106W   PHO88     YKL088W YKL088W
YJR072C   NPA3      YOR151C RPB2
YDL029W   ARP2      YOR181W LAS17
YDL123W   SNA4      YLL048C YBT1
YDL222C   FMP45     YPL221W FLC1
YML067C   ERV41     YML067C ERV41
YEL051W   VMA8      YJR033C RAV1
YDR100W   TVP15     YPR079W MRL1
YCR043C   YCR043C   YMR010W YMR010W
YDR479C   PEX29     YLR082C SRL2
YEL039C   CYC7      YGL078C DBP3
YCR093W   CDC39     YER068W MOT2
YBR177C   EHT1      YJL153C INO1
YER112W   LSM4      YKL054C DEF1
YER020W   GPA2      YLR332W MID2
YDR011W   SNQ2      YHR096C HXT5
YLR196W   PWP1      YNL112W DBP2
YLR027C   AAT2      YOL147C PEX11
YGR055W   MUP1      YHR096C HXT5
YGR280C   PXR1      YHR089C GAR1
YNL197C   WHI3      YPR129W SCD6
YBR052C   RFS1      YDR039C ENA2
YDR032C   PST2      YKL051W SFK1
YDR188W   CCT6      YLR045C STU2
YKR007W   MEH1      YML121W GTR1
YDR264C   AKR1      YPL246C RBD2
YGL077C   HNM1      YLL028W TPO1
YDR171W   HSP42     YOL147C PEX11
YOR110W   TFC7      YPL117C IDI1
YKL139W   CTK1      YLR196W PWP1
YDL197C   ASF2      YGL162W SUT1
YDL236W   PHO13     YMR120C ADE17
YHR072W-A NOP10     YNL112W DBP2
YGL043W   DST1      YGL070C RPB9
YGL263W   COS12     YLR272C YCS4
YGR129W   SYF2      YOR104W PIN2
YAL029C   MYO4      YBR130C SHE3
YDR501W   PLM2      YML072C TCB3
YBR177C   EHT1      YJL151C SNA3
YDL192W   ARF1      YOL129W VPS68
YDL222C   FMP45     YDL222C FMP45
YLR196W   PWP1      YNL002C RLP7
YDR011W   SNQ2      YHR094C HXT1
YBL007C   SLA1      YBR234C ARC40
YBL026W   LSM2      YCR093W CDC39
YBR177C   EHT1      YML086C ALO1
YGR055W   MUP1      YHR094C HXT1
YDL135C   RDI1      YPR156C TPO3
YDL131W   LYS21     YDL182W LYS20
YKL135C   APL2      YPL259C APM1
YJL020C   BBC1      YJL020C BBC1
YGR261C   APL6      YGR261C APL6
YBL029C-A YBL029C-A YKL051W SFK1
YDR486C   VPS60     YLR181C VTA1
YDR324C   UTP4      YDR365C ESF1
YIL068C   SEC6      YNR049C MSO1
YNL255C   GIS2      YNL255C GIS2
YNL186W   UBP10     YPR137W RRP9
YHR083W   SAM35     YML086C ALO1
YAL026C   DRS2      YBR023C CHS3
YDL212W   SHR3      YML038C YMD8
YDL222C   FMP45     YOR094W ARF3
YBR207W   FTH1      YPR079W MRL1
YDR385W   EFT2      YLR172C DPH5
YDR334W   SWR1      YOL090W MSH2
YKL101W   HSL1      YKL101W HSL1
YDR152W   GIR2      YHR060W VMA22
YDL065C   PEX19     YOL147C PEX11
YMR149W   SWP1      YNL130C CPT1
YDL123W   SNA4      YHR094C HXT1
YGL206C   CHC1      YJL153C INO1
YBR006W   UGA2      YOR089C VPS21
YHR016C   YSC84     YHR016C YSC84
YDL160C   DHH1      YPR129W SCD6
YDR129C   SAC6      YIL062C ARC15
YOR039W   CKB2      YOR061W CKA2
YGR055W   MUP1      YMR011W HXT2
YJR049C   UTR1      YOR009W TIR4
YGL070C   RPB9      YNL031C HHT2
YBR283C   SSH1      YGR284C ERV29
YGR055W   MUP1      YML016C PPZ1
YML012W   ERV25   YMR292W   GOT1
YGL099W   LSG1    YPR016C   TIF6
YNL091W   NST1    YNL288W   CAF40
YBR164C   ARL1    YDR141C   DOP1
YDL002C   NHP10   YDL002C   NHP10
YGL077C   HNM1    YKL051W   SFK1
YGL120C   PRP43   YHR072W-A NOP10
YML072C   TCB3    YOR086C   TCB1
YGL099W   LSG1    YIR026C   YVH1
YBR154C   RPB5    YLR223C   IFH1
YHR096C   HXT5    YML072C   TCB3
YBR102C   EXO84   YLR166C   SEC10
YGL108C   YGL108C YGR055W   MUP1
YDR380W   ARO10   YIL027C   KRE27
YKL054C   DEF1    YNL281W   HCH1
YHR158C   KEL1    YLL021W   SPA2
YDR479C   PEX29   YHR008C   SOD2
YGR055W   MUP1    YMR010W   YMR010W
YBL042C   FUI1    YGR130C   YGR130C
YGL055W   OLE1    YMR015C   ERG5
YDR189W   SLY1    YHR094C   HXT1
YEL002C   WBP1    YLR350W   ORM2
YDR068W   DOS2    YDR068W   DOS2
YAL029C   MYO4    YAL029C   MYO4
YBR207W   FTH1    YFL048C   EMP47
YAR002C-A ERP1    YNL130C   CPT1
YHR098C   SFB3    YIL109C   SEC24
YGL203C   KEX1    YJR040W   GEF1
YBR106W   PHO88   YBR106W   PHO88
YGL153W   PEX14   YGL153W   PEX14
YKL051W   SFK1    YNL283C   WSC2
YFL047W   RGD2    YOR104W   PIN2
YDL160C   DHH1    YEL015W   EDC3
YDR293C   SSD1    YDR501W   PLM2
YFR041C   ERJ5    YGL256W   ADH4
YAL026C   DRS2    YGR229C   SMI1
YKL004W   AUR1    YMR010W   YMR010W
YKL013C   ARC19   YOR181W   LAS17
YDR011W   SNQ2    YPL058C   PDR12
YMR004W   MVP1    YOR132W   VPS17
YHR023W   MYO1    YMR015C   ERG5
YDL123W   SNA4    YEL051W   VMA8
YGR055W   MUP1    YPL058C   PDR12
YAL053W   FLC2    YER145C   FTR1
YDR226W   ADK1    YJL153C   INO1
YGR055W   MUP1    YMR299C   DYN3
YLR449W   FPR4    YOR206W   NOC2
YGL153W   PEX14   YNL329C   PEX6
YGL056C   SDS23   YHR094C   HXT1
YAL021C CCR4    YER068W   MOT2
YHR094C HXT1    YML072C   TCB3
YKL046C DCW1    YMR149W   SWP1
YCR093W CDC39   YCR093W   CDC39
YHR072W ERG7    YLR100W   ERG27
YLL011W SOF1    YNL186W   UBP10
YGL206C CHC1    YOR027W   STI1
YHR012W VPS29   YHR012W   VPS29
YHR187W IKI1    YLR384C   IKI3
YGL203C KEX1    YOR357C   SNX3
YBR267W REI1    YIR026C   YVH1
YGR037C ACB1    YML058W-A HUG1
YLR028C ADE16   YPL004C   LSP1
YBR244W GPX2    YKL051W   SFK1
YLR332W MID2    YMR266W   RSN1
YBL043W ECM13   YJL174W   KRE9
YBR213W MET8    YBR213W   MET8
YER068W MOT2    YKL054C   DEF1
YCR043C YCR043C YMR292W   GOT1
YDR515W SLF1    YKL054C   DEF1
YDR284C DPP1    YDR284C   DPP1
YBR052C RFS1    YDR032C   PST2
YDR297W SUR2    YML016C   PPZ1
YER122C GLO3    YPL246C   RBD2
YJL030W MAD2    YPL058C   PDR12
YER021W RPN3    YIR025W   MND2
YDR501W PLM2    YGR169C-A YGR169C-A
YLR027C AAT2    YPL004C   LSP1
YDR238C SEC26   YKL004W   AUR1
YML072C TCB3    YMR011W   HXT2
YJL178C ATG27   YOR316C   COT1
YBL102W SFT2    YBR241C   YBR241C
YDL123W SNA4    YML121W   GTR1
YGL078C DBP3    YLR196W   PWP1
YJL076W NET1    YPR187W   RPO26
YGL055W OLE1    YML016C   PPZ1
YGR082W TOM20   YHR060W   VMA22
YIR026C YVH1    YIR038C   GTT1
YBR200W BEM1    YGR238C   KEL2
YGL251C HFM1    YNL229C   URE2
YER145C FTR1    YPL221W   FLC1
YNL031C HHT2    YNL031C   HHT2
YLR028C ADE16   YLR028C   ADE16
YCR030C SYP1    YLR206W   ENT2
YER035W EDC2    YPL004C   LSP1
YBR283C SSH1    YGR060W   ERG25
YGR161C RTS3    YMR299C   DYN3
YLR245C CDD1    YLR245C   CDD1
YBR234C ARC40   YOR181W   LAS17
YFL005W   SEC4    YOL147C PEX11
YMR109W   MYO5    YMR109W MYO5
YDR329C   PEX3    YOL147C PEX11
YBR102C   EXO84   YBR102C EXO84
YIL009W   FAA3    YPR156C TPO3
YGR163W   GTR2    YKR007W MEH1
YLR258W   GSY2    YMR120C ADE17
YGL056C   SDS23   YPL058C PDR12
YDR170C   SEC7    YGR229C SMI1
YDL213C   NOP6    YNL112W DBP2
YML012W   ERV25   YOR016C ERP4
YGL040C   HEM2    YGL040C HEM2
YLR273C   PIG1    YOR393W ERR1
YML072C   TCB3    YPL058C PDR12
YDR427W   RPN9    YOR261C RPN8
YDL123W   SNA4    YKR007W MEH1
YDR032C   PST2    YJL016W YJL016W
YAR002C-A ERP1    YOR165W SEY1
YGR138C   TPO2    YLR332W MID2
YDR297W   SUR2    YML012W ERV25
YHR170W   NMD3    YPR016C TIF6
YAL017W   PSK1    YLL061W MMP1
YJL061W   NUP82   YMR047C NUP116
YBR154C   RPB5    YPL129W TAF14
YHR069C   RRP4    YPR189W SKI3
YBR052C   RFS1    YGL077C HNM1
YAL053W   FLC2    YKL051W SFK1
YCL037C   SRO9    YGL178W MPT5
YLR025W   SNF7    YLR025W SNF7
YBR207W   FTH1    YFL041W FET5
YIR038C   GTT1    YMR149W SWP1
YBR154C   RPB5    YOR151C RPB2
YOR069W   VPS5    YOR069W VPS5
YGL055W   OLE1    YML012W ERV25
YBL011W   SCT1    YBR002C RER2
YGL153W   PEX14   YNL214W PEX17
YDL065C   PEX19   YPL112C PEX25
YDR264C   AKR1    YFR051C RET2
YML058W-A HUG1    YNL243W SLA2
YGR055W   MUP1    YLR413W YLR413W
YOR151C   RPB2    YPR133C SPN1
YIL121W   QDR2    YLL028W TPO1
YBR041W   FAT1    YKL140W TGL1
YBL051C   PIN4    YNL288W CAF40
YDL029W   ARP2    YNR035C ARC35
YBR052C   RFS1    YNL283C WSC2
YDR170C   SEC7    YDR170C SEC7
YBR053C   YBR053C YDR098C GRX3
YHR187W   IKI1    YHR187W IKI1
YHL011C   PRS3      YHL011C   PRS3
YLR350W   ORM2      YLR350W   ORM2
YBR169C   SSE2      YPL004C   LSP1
YLR079W   SIC1      YNL180C   RHO5
YGL203C   KEX1      YOL137W   BSC6
YLL028W   TPO1      YLL028W   TPO1
YHR003C   YHR003C   YPL186C   UIP4
YBR296C-A YBR296C-A YLR134W   PDC5
YER157W   COG3      YMR010W   YMR010W
YGR083C   GCD2      YLR291C   GCD7
YKR071C   DRE2      YPR048W   TAH18
YAR002C-A ERP1      YIR038C   GTT1
YHL002W   HSE1      YNR006W   VPS27
YLR432W   IMD3      YML056C   IMD4
YKL135C   APL2      YOR109W   INP53
YAR002C-A ERP1      YOR054C   VHS3
YGL203C   KEX1      YHR142W   CHS7
YER068W   MOT2      YNL091W   NST1
YBL102W   SFT2      YBL102W   SFT2
YJR118C   ILM1      YMR149W   SWP1
YBL029C-A YBL029C-A YCR021C   HSP30
YBR052C   RFS1      YBR244W   GPX2
YKL054C   DEF1      YKL054C   DEF1
YER126C   NSA2      YGL029W   CGR1
YKL051W   SFK1      YPL221W   FLC1
YDL052C   SLC1      YKL094W   YJU3
YGR284C   ERV29     YML067C   ERV41
YDR284C   DPP1      YGL006W   PMC1
YIL002C   INP51     YOR316C-A YOR316C-A
YGR020C   VMA7      YLR447C   VMA6
YMR105C   PGM2      YMR105C   PGM2
YGR055W   MUP1      YNL268W   LYP1
YDR100W   TVP15     YDR141C   DOP1
YBR106W   PHO88     YJR152W   DAL5
YIL027C   KRE27     YJR117W   STE24
YDR436W   PPZ2      YKL088W   YKL088W
YLR022C   YLR022C   YLR022C   YLR022C
YGR250C   YGR250C   YLR216C   CPR6
YCL037C   SRO9      YNR051C   BRE5
YDR011W   SNQ2      YGR055W   MUP1
YIL121W   QDR2      YKL051W   SFK1
YCR021C   HSP30     YGL077C   HNM1
YDR264C   AKR1      YJL178C   ATG27
YBL017C   PEP1      YGL206C   CHC1
YBR068C   BAP2      YDL192W   ARF1
YFR003C   YPI1      YKL193C   SDS22
YGL056C   SDS23     YLR413W   YLR413W
YGR138C   TPO2      YOR153W   PDR5
YLR170C   APS1      YPR029C   APL4
YLR191W   PEX13   YOL147C   PEX11
YKL051W   SFK1    YKL051W   SFK1
YLR413W   YLR413W YML072C   TCB3
YLR370C   ARC18   YOR181W   LAS17
YDL192W   ARF1    YPR156C   TPO3
YHR074W   QNS1    YHR074W   QNS1
YCR028C-A RIM1    YNL197C   WHI3
YIL105C   SLM1    YPL058C   PDR12
YPL006W   NCR1    YPR032W   SRO7
YBR154C   RPB5    YPR010C   RPA135
YKL051W   SFK1    YOR094W   ARF3
YKL140W   TGL1    YMR152W   YIM1
YDL123W   SNA4    YGR163W   GTR2
YER166W   DNF1    YGL203C   KEX1
YHR096C   HXT5    YPR156C   TPO3
YNL186W   UBP10   YOR206W   NOC2
YBR052C   RFS1    YBR132C   AGP2
YDL222C   FMP45   YGR065C   VHT1
YLR144C   ACF2    YML013W   SEL1
YJL130C   URA2    YOR027W   STI1
YBR207W   FTH1    YDR141C   DOP1
YGL133W   ITC1    YPL190C   NAB3
YDR028C   REG1    YLR028C   ADE16
YPR036W   VMA13   YPR036W   VMA13
YBR057C   MUM2    YBR057C   MUM2
YDR100W   TVP15   YGL077C   HNM1
YGR178C   PBP1    YHR121W   LSM12
YDR329C   PEX3    YPL112C   PEX25
YJR122W   CAF17   YNR075C-A YNR075C-A
YDR501W   PLM2    YPL265W   DIP5
YGL206C   CHC1    YLR370C   ARC18
YDR105C   TMS1    YPR113W   PIS1
YKL013C   ARC19   YNR035C   ARC35
YHR072W   ERG7    YHR072W   ERG7
YBL017C   PEP1    YGL203C   KEX1
YOL012C   HTZ1    YPR052C   NHP6A
YCR028C-A RIM1    YOR273C   TPO4
YBL041W   PRE7    YPL129W   TAF14
YHR012W   VPS29   YJL154C   VPS35
YBR068C   BAP2    YHR094C   HXT1
YIL027C   KRE27   YJL117W   PHO86
YGR253C   PUP2    YOR362C   PRE10
YDL021W   GPM2    YKL214C   YRA2
YDL215C   GDH2    YOL147C   PEX11
YDR011W   SNQ2    YGL056C   SDS23
YHR094C   HXT1    YPR156C   TPO3
YGL056C   SDS23   YGR055W   MUP1
YDR011W   SNQ2    YML072C   TCB3
YCR028C-A RIM1    YER020W   GPA2
YGR055W   MUP1      YML072C TCB3
YLL021W   SPA2      YLL021W SPA2
YCL056C   YCL056C   YCR092C MSH3
YER099C   PRS2      YER099C PRS2
YDR416W   SYF1      YDR420W HKR1
YDR497C   ITR1      YGL077C HNM1
YDR100W   TVP15     YKR088C TVP38
YDR350C   TCM10     YOR110W TFC7
YBL102W   SFT2      YGL006W PMC1
YMR272C   SCS7      YPL227C ALG5
YBL068W   PRS4      YKL181W PRS1
YBR177C   EHT1      YML016C PPZ1
YDR501W   PLM2      YGL203C KEX1
YEL013W   VAC8      YOR316C COT1
YGL077C   HNM1      YHR007C ERG11
YGR200C   ELP2      YPL101W ELP4
YDL160C   DHH1      YNL118C DCP2
YDL008W   APC11     YKL079W SMY1
YHR096C   HXT5      YPL265W DIP5
YCL021W-A YCL021W-A YKR101W SIR1
YBR041W   FAT1      YKL094W YJU3
YJR042W   NUP85     YKL057C NUP120
YDL029W   ARP2      YMR109W MYO5
YBR177C   EHT1      YEL051W VMA8
YDL029W   ARP2      YDR063W YDR063W
YBL051C   PIN4      YER068W MOT2
YPL010W   RET3      YPL246C RBD2
YDR032C   PST2      YLR237W THI7
YCR093W   CDC39     YGL178W MPT5
YKL088W   YKL088W   YMR272C SCS7
YBR052C   RFS1      YIL121W QDR2
YGR121C   MEP1      YPR138C MEP3
YDL192W   ARF1      YGL203C KEX1
YIL047C   SYG1      YIL047C SYG1
YNL255C   GIS2      YNR051C BRE5
YDR032C   PST2      YHR001W OSH7
YBR234C   ARC40     YNR035C ARC35
YFL003C   MSH4      YLR160C ASP3-4
YCL037C   SRO9      YIR001C SGN1
YGL014W   PUF4      YNL197C WHI3
YAL020C   ATS1      YDR354W TRP4
YCR030C   SYP1      YER166W DNF1
YFL048C   EMP47     YPL246C RBD2
YHL048W   COS8      YHR007C ERG11
YDL055C   PSA1      YLR435W TSR2
YHR094C   HXT1      YPL265W DIP5
YER020W   GPA2      YGR121C MEP1
YJL153C   INO1      YLR027C AAT2
YJR068W   RFC2      YNL290W RFC3
YER095W   RAD51   YER095W   RAD51
YGL056C   SDS23   YML072C   TCB3
YOL061W   PRS5    YOL061W   PRS5
YJL154C   VPS35   YOR069W   VPS5
YDL212W   SHR3    YPR113W   PIS1
YBR068C   BAP2    YML012W   ERV25
YBR234C   ARC40   YJL020C   BBC1
YHR007C   ERG11   YHR042W   NCP1
YOR206W   NOC2    YPL127C   HHO1
YGL137W   SEC27   YLL001W   DNM1
YCR028C-A RIM1    YIL038C   NOT3
YDR293C   SSD1    YGR054W   YGR054W
YGL006W   PMC1    YPR036W   VMA13
YDL213C   NOP6    YPL117C   IDI1
YCR093W   CDC39   YNR052C   POP2
YGL001C   ERG26   YLR350W   ORM2
YEL002C   WBP1    YHR007C   ERG11
YBL039C   URA7    YGL137W   SEC27
YCR021C   HSP30   YPL221W   FLC1
YGL203C   KEX1    YHR094C   HXT1
YHR007C   ERG11   YPR113W   PIS1
YDL165W   CDC36   YNL288W   CAF40
YBR106W   PHO88   YGR060W   ERG25
YDL160C   DHH1    YGL014W   PUF4
YGR178C   PBP1    YKL054C   DEF1
YGL077C   HNM1    YOL105C   WSC3
YAL042W   ERV46   YML067C   ERV41
YGL077C   HNM1    YHR001W   OSH7
YDL029W   ARP2    YMR105C   PGM2
YDR346C   SVF1    YGL207W   SPT16
YGR055W   MUP1    YIL105C   SLM1
YDR189W   SLY1    YER157W   COG3
YER020W   GPA2    YLR326W   YLR326W
YBR283C   SSH1    YML012W   ERV25
YIR003W   YIR003W YJL020C   BBC1
YHR007C   ERG11   YKL088W   YKL088W
YEL013W   VAC8    YGR020C   VMA7
YPL058C   PDR12   YPL265W   DIP5
YGL203C   KEX1    YMR011W   HXT2
YDR321W   ASP1    YDR321W   ASP1
YBR049C   REB1    YER009W   NTF2
YHR012W   VPS29   YOR132W   VPS17
YHR089C   GAR1    YMR290C   HAS1
YNL283C   WSC2    YOL105C   WSC3
YAL042W   ERV46   YJR010C-A SPC1
YJL082W   IML2    YML086C   ALO1
YGR256W   GND2    YGR256W   GND2
YHR001W   OSH7    YNL283C   WSC2
YAL053W   FLC2    YDR497C   ITR1
YCR021C   HSP30     YCR021C   HSP30
YBL017C   PEP1      YDL113C   ATG20
YJR010W   MET3      YJR010W   MET3
YER136W   GDI1      YGL077C   HNM1
YKL013C   ARC19     YMR109W   MYO5
YGL203C   KEX1      YMR010W   YMR010W
YHR007C   ERG11     YLR056W   ERG3
YMR149W   SWP1      YPL087W   YDC1
YER145C   FTR1      YGR281W   YOR1
YIL038C   NOT3      YPR072W   NOT5
YAR002C-A ERP1      YFR051C   RET2
YNL197C   WHI3      YNL288W   CAF40
YDL222C   FMP45     YER056C   FCY2
YGL019W   CKB1      YIL035C   CKA1
YBR296C-A YBR296C-A YER016W   BIM1
YHR039C   MSC7      YLR350W   ORM2
YDR152W   GIR2      YGL195W   GCN1
YEL013W   VAC8      YGL023C   PIB2
YFL010W-A AUA1      YML099C   ARG81
YBR023C   CHS3      YOR104W   PIN2
YAL053W   FLC2      YOR104W   PIN2
YLR370C   ARC18     YNR035C   ARC35
YGL203C   KEX1      YPL058C   PDR12
YDL215C   GDH2      YDL215C   GDH2
YOR326W   MYO2      YOR326W   MYO2
YGL178W   MPT5      YKL054C   DEF1
YER111C   SWI4      YHR178W   STB5
YBL039W-A YBL039W-A YML086C   ALO1
YDR238C   SEC26     YGL203C   KEX1
YIL103W   DPH1      YJR097W   JJJ3
YDR275W   BSC2      YNR075C-A YNR075C-A
YKL190W   CNB1      YML057W   CMP2
YML086C   ALO1      YMR105C   PGM2
YIL070C   MAM33     YKL051W   SFK1
YIL062C   ARC15     YOR181W   LAS17
YNL248C   RPA49     YNL248C   RPA49
YDR497C   ITR1      YPL221W   FLC1
YDR497C   ITR1      YPL004C   LSP1
YCR028C-A RIM1      YGR138C   TPO2
YGR036C   CAX4      YGR036C   CAX4
YDR100W   TVP15     YDR100W   TVP15
YDR032C   PST2      YPR138C   MEP3
YER112W   LSM4      YNL197C   WHI3
YDR240C   SNU56     YOL069W   NUF2
YKR048C   NAP1      YMR139W   RIM11
YDR032C   PST2      YOR273C   TPO4
YDL030W   PRP9      YKL048C   ELM1
YNL247W   YNL247W   YNL247W   YNL247W
YHR007C   ERG11     YPL221W   FLC1
YKL135C   APL2      YPR029C APL4
YNL138W   SRV2      YNL138W SRV2
YML056C   IMD4      YML056C IMD4
YCR033W   SNT1      YIL068C SEC6
YBR155W   CNS1      YGR187C HGH1
YDL160C   DHH1      YNL288W CAF40
YNL182C   IPI3      YPL190C NAB3
YDR032C   PST2      YER020W GPA2
YDL058W   USO1      YDR517W GRH1
YHR089C   GAR1      YOR341W RPA190
YOR020C   HSP10     YOR110W TFC7
YGR229C   SMI1      YOR104W PIN2
YDL212W   SHR3      YDL212W SHR3
YOR259C   RPT4      YOR270C VPH1
YBR106W   PHO88     YER056C FCY2
YBR234C   ARC40     YMR109W MYO5
YER031C   YPT31     YML086C ALO1
YBR283C   SSH1      YMR292W GOT1
YOR069W   VPS5      YOR132W VPS17
YDR388W   RVS167    YDR388W RVS167
YFL048C   EMP47     YOR316C COT1
YBR002C   RER2      YKR067W GPT2
YGL012W   ERG4      YLR077W YLR077W
YGR065C   VHT1      YKL051W SFK1
YDL222C   FMP45     YHR096C HXT5
YDL147W   RPN5      YDR427W RPN9
YDR497C   ITR1      YDR497C ITR1
YER157W   COG3      YNL041C COG6
YKL054C   DEF1      YNR052C POP2
YAL026C   DRS2      YER166W DNF1
YDR011W   SNQ2      YPR156C TPO3
YBL071W-A KTI11     YLR079W SIC1
YFR051C   RET2      YPL010W RET3
YGL120C   PRP43     YMR269W YMR269W
YDR385W   EFT2      YPL004C LSP1
YGR055W   MUP1      YPR156C TPO3
YDR105C   TMS1      YGL006W PMC1
YGL256W   ADH4      YOR094W ARF3
YHR007C   ERG11     YHR007C ERG11
YFL005W   SEC4      YMR192W GYL1
YAL053W   FLC2      YOL105C WSC3
YDL092W   SRP14     YHR007C ERG11
YGR060W   ERG25     YLR350W ORM2
YGL137W   SEC27     YPL010W RET3
YHR089C   GAR1      YOR340C RPA43
YOR323C   PRO2      YOR323C PRO2
YGR281W   YOR1      YKL051W SFK1
YBL029C-A YBL029C-A YER020W GPA2
YJL151C   SNA3      YPR036W VMA13
YDL160C   DHH1      YER112W LSM4
YGL162W   SUT1      YLR035C MLH2
YFL048C   EMP47     YFR051C RET2
YBR207W   FTH1      YBR207W FTH1
YDL058W   USO1      YPL117C IDI1
YGR048W   UFD1      YML013W SEL1
YKL010C   UFD4      YLL028W TPO1
YDR501W   PLM2      YLR248W RCK2
YDL192W   ARF1      YHR123W EPT1
YHR072W   ERG7      YJL151C SNA3
YGL077C   HNM1      YPR138C MEP3
YBL029C-A YBL029C-A YIR037W HYR1
YGL077C   HNM1      YOR273C TPO4
YDL222C   FMP45     YHR094C HXT1
YJL076W   NET1      YPR110C RPC40
YCR030C   SYP1      YPL058C PDR12
YJR076C   CDC11     YJR076C CDC11
YDR385W   EFT2      YKL191W DPH2
YLR347C   KAP95     YOR098C NUP1
YDL160C   DHH1      YOL149W DCP1
YER020W   GPA2      YGL077C HNM1
YDL208W   NHP2      YNL112W DBP2
YDL165W   CDC36     YER068W MOT2
YFL005W   SEC4      YML086C ALO1
YGL203C   KEX1      YLR413W YLR413W
YML051W   GAL80     YML051W GAL80
YNL268W   LYP1      YPL265W DIP5
YMR120C   ADE17     YNR034W SOL1
YBR255C-A YBR255C-A YJR131W MNS1
YBR111W-A SUS1      YOR296W YOR296W
YIL038C   NOT3      YNL288W CAF40
YBR097W   VPS15     YFL053W DAK2
YDL222C   FMP45     YMR011W HXT2
YHR001W   OSH7      YPL221W FLC1
YNL287W   SEC21     YPL246C RBD2
YKR048C   NAP1      YKR048C NAP1
YHR052W   CIC1      YNL186W UBP10
YKR026C   GCN3      YLR291C GCD7
YDR011W   SNQ2      YPL265W DIP5
YER020W   GPA2      YNL283C WSC2
YBR234C   ARC40     YMR105C PGM2
YGR055W   MUP1      YPL265W DIP5
YIL107C   PFK26     YOR296W YOR296W
YDL222C   FMP45     YGL108C YGL108C
YDR238C   SEC26     YML067C ERV41
YMR256C   COX7      YPL190C NAB3
YGL056C   SDS23     YPR156C TPO3
YBR052C   RFS1      YIL070C MAM33
YER113C   YER113C   YPL246C RBD2
YCR028C-A RIM1  YNL016W   PUB1
YDR170C   SEC7  YER166W   DNF1
YLL012W   YEH1  YLR100W   ERG27
YML072C   TCB3  YPR156C   TPO3
YCR093W   CDC39 YLR438C-A LSM3
YDR100W   TVP15 YGL006W   PMC1
YMR120C   ADE17 YNL255C   GIS2
YDL100C   GET3  YKL080W   VMA5
YOR165W   SEY1  YPR113W   PIS1
YBL017C   PEP1  YOR069W   VPS5
YIR038C   GTT1  YOL147C   PEX11
YER056C   FCY2  YJL192C   SOP4
YLR350W   ORM2  YMR238W   DFG5
YER068W   MOT2  YNL197C   WHI3
YFL048C   EMP47 YJL178C   ATG27
YLL011W   SOF1  YML093W   UTP14
YCR077C   PAT1  YNL118C   DCP2
YBR106W   PHO88 YHR094C   HXT1
YIR037W   HYR1  YOL147C   PEX11
YDL208W   NHP2  YGL120C   PRP43
YBR283C   SSH1  YOR016C   ERP4
YDL222C   FMP45 YPL058C   PDR12
YCR028C-A RIM1  YGR130C   YGR130C
YJL151C   SNA3  YPL145C   KES1
YGL137W   SEC27 YNL007C   SIS1
YLR370C   ARC18 YMR109W   MYO5
YGL120C   PRP43 YIL033C   BCY1
YML086C   ALO1  YPL145C   KES1
YIL033C   BCY1  YJL164C   TPK1
YGL203C   KEX1  YGR055W   MUP1
YGL195W   GCN1  YIL138C   TPM2
YHR058C   MED6  YIL027C   KRE27
YKL159C   RCN1  YKL190W   CNB1
YNL091W   NST1  YNR052C   POP2
YAL016W   TPD3  YOR094W   ARF3
YBR052C   RFS1  YGR065C   VHT1
YIL035C   CKA1  YOR039W   CKB2
YDR501W   PLM2  YER036C   ARB1
YGL077C   HNM1  YPL246C   RBD2
YNL130C   CPT1  YNL130C   CPT1
YCR028C-A RIM1  YDR265W   PEX10
YPL091W   GLR1  YPL091W   GLR1
YFR002W   NIC96 YGL172W   NUP49
YAL016W   TPD3  YKL080W   VMA5
YGL203C   KEX1  YKL004W   AUR1
YBR052C   RFS1  YGR281W   YOR1
YDL058W   USO1  YDL058W   USO1
YNL112W   DBP2  YOR206W   NOC2
YDR068W   DOS2  YMR010W   YMR010W
YBR267W   REI1    YMR139W   RIM11
YBR207W   FTH1    YGL006W   PMC1
YGL056C   SDS23   YPL265W   DIP5
YBR200W   BEM1    YBR200W   BEM1
YDL160C   DHH1    YER068W   MOT2
YDR501W   PLM2    YLL028W   TPO1
YML072C   TCB3    YPL265W   DIP5
YLR110C   CCW12   YMR149W   SWP1
YIR026C   YVH1    YPR016C   TIF6
YGR280C   PXR1    YHR072W-A NOP10
YBL004W   UTP20   YKL173W   SNU114
YKL080W   VMA5    YPL091W   GLR1
YLR138W   NHA1    YML016C   PPZ1
YKR088C   TVP38   YPL246C   RBD2
YHR042W   NCP1    YJR117W   STE24
YKL088W   YKL088W YOR054C   VHS3
YER145C   FTR1    YHR096C   HXT5
YHL002W   HSE1    YHL002W   HSE1
YBR041W   FAT1    YLR100W   ERG27
YGL027C   CWH41   YML058W-A HUG1
YDR141C   DOP1    YGR138C   TPO2
YER136W   GDI1    YFL038C   YPT1
YHR123W   EPT1    YML012W   ERV25
YLR315W   NKP2    YML056C   IMD4
YAL053W   FLC2    YER020W   GPA2
YLR450W   HMG2    YLR450W   HMG2
YHR007C   ERG11   YJR152W   DAL5
YCL037C   SRO9    YGR054W   YGR054W
YJL207C   YJL207C YPR029C   APL4
YAL008W   FUN14   YPL186C   UIP4
YDR517W   GRH1    YPL246C   RBD2
YGL014W   PUF4    YNL016W   PUB1
YGR284C   ERV29   YMR272C   SCS7
YDL052C   SLC1    YIL124W   AYR1
YDR272W   GLO2    YGR223C   HSV2
YBR106W   PHO88   YML012W   ERV25
YDL137W   ARF2    YDR100W   TVP15
YCR021C   HSP30   YJL151C   SNA3
YMR229C   RRP5    YOL077C   BRX1
YCR057C   PWP2    YLR129W   DIP2
YBL102W   SFT2    YDL192W   ARF1
YBR002C   RER2    YBR177C   EHT1
YKL172W   EBP2    YOR294W   RRS1
YFR024C-A LSB3    YOR042W   CUE5
YHR096C   HXT5    YLL028W   TPO1
YDL113C   ATG20   YJL036W   SNX4
YLR028C   ADE16   YMR120C   ADE17
YER145C   FTR1    YHR094C   HXT1
YAL021C   CCR4    YLR438C-A LSM3
YAL053W   FLC2    YNL192W   CHS1
YHR039C   MSC7    YMR272C   SCS7
YPL221W   FLC1    YPR138C   MEP3
YBR177C   EHT1    YLR144C   ACF2
YOR273C   TPO4    YPL221W   FLC1
YOR273C   TPO4    YPL004C   LSP1
YDR501W   PLM2    YKL051W   SFK1
YER023W   PRO3    YER023W   PRO3
YBR102C   EXO84   YPR055W   SEC8
YJL153C   INO1    YNL138W   SRV2
YEL051W   VMA8    YLR028C   ADE16
YBR207W   FTH1    YDR352W   YDR352W
YNL197C   WHI3    YNL197C   WHI3
YIL027C   KRE27   YOR151C   RPB2
YCR028C-A RIM1    YLR332W   MID2
YDR453C   TSA2    YJR085C   YJR085C
YKL054C   DEF1    YLR438C-A LSM3
YIL062C   ARC15   YJL020C   BBC1
YER020W   GPA2    YPL221W   FLC1
YML086C   ALO1    YOR327C   SNC2
YOR165W   SEY1    YOR165W   SEY1
YER006W   NUG1    YGL029W   CGR1
YGR037C   ACB1    YML086C   ALO1
YHR175W   CTR2    YHR175W   CTR2
YER068W   MOT2    YIL038C   NOT3
YJR112W   NNF1    YOR360C   PDE2
YCR043C   YCR043C YHR123W   EPT1
YHR094C   HXT1    YLL028W   TPO1
YGL077C   HNM1    YGR138C   TPO2
YDL047W   SIT4    YFR040W   SAP155
YLR083C   EMP70   YOL137W   BSC6
YBL102W   SFT2    YML018C   YML018C
YBR207W   FTH1    YJL154C   VPS35
YPR138C   MEP3    YPR138C   MEP3
YHR089C   GAR1    YOL077C   BRX1
YBL007C   SLA1    YGL206C   CHC1
YPR029C   APL4    YPR029C   APL4
YDL097C   RPN6    YDR427W   RPN9
YCR028C-A RIM1    YKL144C   RPC25
YMR010W   YMR010W YOR069W   VPS5
YLR082C   SRL2    YOL138C   YOL138C
YDL007W   RPT2    YHR027C   RPN1
YHR096C   HXT5    YKL051W   SFK1
YKL041W   VPS24   YKL041W   VPS24
YIL036W   CST6    YPL117C   IDI1
YHR081W   LRP1    YHR089C   GAR1
YIL027C   KRE27   YMR149W   SWP1
YDL160C   DHH1    YDL160C   DHH1
YER145C   FTR1    YPL058C   PDR12
YDL222C   FMP45     YDR011W SNQ2
YJL192C   SOP4      YPL058C PDR12
YDR436W   PPZ2      YKR072C SIS2
YBL026W   LSM2      YIL038C NOT3
YGR284C   ERV29     YHR007C ERG11
YGL203C   KEX1      YNL041C COG6
YCR028C-A RIM1      YPR129W SCD6
YDL222C   FMP45     YGR055W MUP1
YKL172W   EBP2      YOL077C BRX1
YBR106W   PHO88     YMR292W GOT1
YBL017C   PEP1      YJR125C ENT3
YGR135W   PRE9      YOR362C PRE10
YJL034W   KAR2      YNR030W ALG12
YKL193C   SDS22     YLR079W SIC1
YDR385W   EFT2      YJL153C INO1
YKL054C   DEF1      YMR120C ADE17
YBL071W-A KTI11     YPL086C ELP3
YHR027C   RPN1      YOR117W RPT5
YNL118C   DCP2      YPR129W SCD6
YFR010W   UBP6      YLR033W RSC58
YAR002C-A ERP1      YMR149W SWP1
YHR094C   HXT1      YKL051W SFK1
YHR063C   PAN5      YHR063C PAN5
YKL013C   ARC19     YNL138W SRV2
YMR105C   PGM2      YMR120C ADE17
YBR106W   PHO88     YKL008C LAC1
YGR135W   PRE9      YML092C PRE8
YGL087C   MMS2      YMR140W SIP5
YBL085W   BOI1      YBR200W BEM1
YLL028W   TPO1      YPL058C PDR12
YNR065C   YNR065C   YPL087W YDC1
YER112W   LSM4      YOR204W DED1
YAR002C-A ERP1      YIL027C KRE27
YKL165C   MCD4      YML012W ERV25
YDR039C   ENA2      YLR332W MID2
YDR378C   LSM6      YER112W LSM4
YBR296C-A YBR296C-A YGR014W MSB2
YGR054W   YGR054W   YNL255C GIS2
YEL051W   VMA8      YMR105C PGM2
YCR084C   TUP1      YDL246C SOR2
YCL037C   SRO9      YDR293C SSD1
YIL021W   RPB3      YOR151C RPB2
YDL035C   GPR1      YPL087W YDC1
YJR118C   ILM1      YJR118C ILM1
YGR281W   YOR1      YHR007C ERG11
YDR032C   PST2      YGR130C YGR130C
YOR151C   RPB2      YPR187W RPO26
YBR041W   FAT1      YIL124W AYR1
YCR077C   PAT1      YER112W LSM4
YLR350W ORM2    YML012W ERV25
YML016C PPZ1    YMR212C EFR3
YKL051W SFK1    YML016C PPZ1
YGR106C YGR106C YPR036W VMA13
YBR234C ARC40   YER090W TRP2
YER099C PRS2    YKL181W PRS1
YER112W LSM4    YNL016W PUB1
YEL015W EDC3    YNL118C DCP2
YGR105W VMA21   YPR036W VMA13
YDR501W PLM2    YPL145C KES1
YGL108C YGL108C YKL051W SFK1
YBR234C ARC40   YOR327C SNC2
YGR096W TPC1    YOL090W MSH2
YPL246C RBD2    YPL246C RBD2
YBR234C ARC40   YGR037C ACB1
YML016C PPZ1    YML106W URA5
YGR060W ERG25   YML055W SPC2
YDL222C FMP45   YML072C TCB3
YGL006W PMC1    YHR175W CTR2
YDR068W DOS2    YKL004W AUR1
YGR133W PEX4    YOL147C PEX11
YFL005W SEC4    YHR094C HXT1
YIL062C ARC15   YMR109W MYO5
YAR042W SWH1    YDR100W TVP15
YHR003C YHR003C YML086C ALO1
YKL051W SFK1    YPL058C PDR12
YKL013C ARC19   YNL243W SLA2
YGR284C ERV29   YHR110W ERP5
YBR234C ARC40   YNL138W SRV2
YDL019C OSH2    YMR109W MYO5
YGR060W ERG25   YHR007C ERG11
YER145C FTR1    YLR413W YLR413W
YBR068C BAP2    YPL265W DIP5
YDR011W SNQ2    YHL016C DUR3
YGL077C HNM1    YGR130C YGR130C
YDL055C PSA1    YGR288W MAL13
YGR055W MUP1    YHL016C DUR3
YDR421W ARO80   YKR080W MTD1
YGR159C NSR1    YHR089C GAR1
YBR105C VID24   YGR054W YGR054W
YBR041W FAT1    YBR041W FAT1
YBR234C ARC40   YDR388W RVS167
YJL117W PHO86   YMR134W YMR134W
YKL181W PRS1    YOL061W PRS5
YNL112W DBP2    YNL186W UBP10
YBL102W SFT2    YCR043C YCR043C
YKL145W RPT1    YOR259C RPT4
YKL172W EBP2    YPL043W NOP4
YBR106W PHO88   YDR297W SUR2
YLL016W YLL016W YOL090W MSH2
YOR204W DED1    YPL119C DBP1
YBR023C CHS3    YNL238W KEX2
YGR281W YOR1    YHR001W OSH7
YLL028W TPO1    YLR413W YLR413W
YDL192W ARF1    YLR083C EMP70
YBR052C RFS1    YHR094C HXT1
YBR106W PHO88   YGL055W OLE1
YCR095C YCR095C YHL029C YHL029C
YIL034C CAP2    YIL034C CAP2
YGR103W NOP7    YLR196W PWP1
YNL002C RLP7    YNL186W UBP10
YGR083C GCD2    YKR026C GCN3
YDR397C NCB2    YER159C BUR6
YGL006W PMC1    YOR270C VPH1
YCR069W CPR4    YMR149W SWP1
YBL017C PEP1    YDR100W TVP15
YNL016W PUB1    YPL119C DBP1
YDR032C PST2    YLR332W MID2
YBL102W SFT2    YMR292W GOT1
YPL087W YDC1    YPL227C ALG5
YBR234C ARC40   YNL243W SLA2
YKR058W GLG1    YLR258W GSY2
YGR008C STF2    YIL143C SSL2
YDR265W PEX10   YOL147C PEX11
YIL033C BCY1    YIL033C BCY1
YBR207W FTH1    YDL199C YDL199C
YER145C FTR1    YGR055W MUP1
YGR120C COG2    YJR108W ABM1
YDL192W ARF1    YNR028W CPR8
YBR023C CHS3    YFR051C RET2
YDL207W GLE1    YDL207W GLE1
YDR412W YDR412W YNL229C URE2
YCR077C PAT1    YER068W MOT2
YGL056C SDS23   YHL016C DUR3
YLR378C SEC61   YPL094C SEC62
YJL005W CYR1    YJL005W CYR1
YGR229C SMI1    YNL238W KEX2
YNL238W KEX2    YPL221W FLC1
YHL016C DUR3    YML072C TCB3
YCR021C HSP30   YHR096C HXT5
YDR100W TVP15   YDR501W PLM2
YGR028W MSP1    YGR028W MSP1
YBR207W FTH1    YER166W DNF1
YGR229C SMI1    YHR108W GGA2
YBR241C YBR241C YPL087W YDC1
YER166W DNF1    YOR104W PIN2
YDR264C AKR1    YKR088C TVP38
YHR052W CIC1    YNL112W DBP2
YDL123W   SNA4    YOR069W VPS5
YKL051W   SFK1    YLR413W YLR413W
YDR011W   SNQ2    YLL028W TPO1
YGL172W   NUP49   YLR347C KAP95
YDR507C   GIN4    YKR048C NAP1
YDL222C   FMP45   YIL105C SLM1
YLR420W   URA4    YNL088W TOP2
YGR055W   MUP1    YLL028W TPO1
YBR009C   HHF1    YNL031C HHT2
YMR149W   SWP1    YPL186C UIP4
YDR100W   TVP15   YLL048C YBT1
YBR009C   HHF1    YNL030W HHF2
YDL160C   DHH1    YGR178C PBP1
YLR370C   ARC18   YNL138W SRV2
YER021W   RPN3    YKL126W YPK1
YGR284C   ERV29   YOR165W SEY1
YNL138W   SRV2    YOR087W YVC1
YGR223C   HSV2    YIL034C CAP2
YBL017C   PEP1    YBR207W FTH1
YHR007C   ERG11   YKR072C SIS2
YMR261C   TPS3    YMR261C TPS3
YGL077C   HNM1    YLR332W MID2
YDL192W   ARF1    YDR100W TVP15
YBL026W   LSM2    YNL016W PUB1
YCR021C   HSP30   YHR094C HXT1
YDL204W   RTN2    YDL204W RTN2
YDR202C   RAV2    YKL080W VMA5
YGL137W   SEC27   YGR229C SMI1
YGL137W   SEC27   YPL004C LSP1
YKL002W   DID4    YLR025W SNF7
YDR497C   ITR1    YDR501W PLM2
YJL151C   SNA3    YPR139C VPS66
YGL092W   NUP145  YJR042W NUP85
YOR316C   COT1    YOR316C COT1
YOR027W   STI1    YOR057W SGT1
YHR089C   GAR1    YNL255C GIS2
YDL147W   RPN5    YOR261C RPN8
YHR072W-A NOP10   YJL148W RPA34
YDR398W   UTP5    YHR196W UTP9
YAR002C-A ERP1    YPL186C UIP4
YGR250C   YGR250C YIR001C SGN1
YLR083C   EMP70   YMR010W YMR010W
YER112W   LSM4    YPR129W SCD6
YHR052W   CIC1    YNL110C NOP15
YLR332W   MID2    YNL283C WSC2
YER145C   FTR1    YML072C TCB3
YFL040W   YFL040W YPR121W THI22
YGL087C   MMS2    YNR065C YNR065C
YDR379W   RGA2    YDR379W RGA2
YLR350W   ORM2    YOR016C ERP4
YCR028C-A RIM1    YNL339C YRF1-6
YER021W   RPN3    YGL178W MPT5
YCR021C   HSP30   YML016C PPZ1
YDR011W   SNQ2    YKL051W SFK1
YDL052C   SLC1    YJL151C SNA3
YML098W   TAF13   YPL129W TAF14
YCR030C   SYP1    YOR181W LAS17
YGR284C   ERV29   YIR038C GTT1
YGR055W   MUP1    YKL051W SFK1
YDR297W   SUR2    YLR350W ORM2
YKL150W   MCR1    YML086C ALO1
YLR181C   VTA1    YPR173C VPS4
YBR207W   FTH1    YLL048C YBT1
YKL172W   EBP2    YNL255C GIS2
YBR234C   ARC40   YNL020C ARK1
YMR010W   YMR010W YNR028W CPR8
YDR100W   TVP15   YML018C YML018C
YHR089C   GAR1    YOR004W UTP23
YBR241C   YBR241C YDR264C AKR1
YIR038C   GTT1    YJL151C SNA3
YDR100W   TVP15   YHR094C HXT1
YBR265W   TSC10   YJL151C SNA3
YLL028W   TPO1    YML072C TCB3
YGR281W   YOR1    YPR138C MEP3
YDL160C   DHH1    YGL178W MPT5
YNL197C   WHI3    YNR052C POP2
YIR038C   GTT1    YML086C ALO1
YLR370C   ARC18   YNL243W SLA2
YEL015W   EDC3    YER112W LSM4
YGR281W   YOR1    YOR273C TPO4
YHR039C   MSC7    YOR054C VHS3
YKL173W   SNU114  YOR004W UTP23
YKR092C   SRP40   YNL112W DBP2
YMR272C   SCS7    YOR081C TGL5
YGR130C   YGR130C YPL004C LSP1
YIR037W   HYR1    YML086C ALO1
YMR120C   ADE17   YOR327C SNC2
YHR007C   ERG11   YMR015C ERG5
YIL043C   CBR1    YML012W ERV25
YHR007C   ERG11   YMR123W PKR1
YGR037C   ACB1    YMR120C ADE17
YCL026C-A FRM2    YNL016W PUB1
YDR398W   UTP5    YHR084W STE12
YCR021C   HSP30   YPL058C PDR12
YER020W   GPA2    YGR281W YOR1
YDR486C   VPS60   YDR486C VPS60
YEL051W   VMA8    YOR327C SNC2
YML058W-A HUG1    YPR189W SKI3
YDL160C   DHH1    YMR080C NAM7
YEL051W   VMA8    YGR037C ACB1
YNR035C   ARC35   YOR181W LAS17
YHR104W   GRE3    YHR104W GRE3
YHL016C   DUR3    YIL105C SLM1
YDL222C   FMP45   YPR156C TPO3
YDL123W   SNA4    YPR036W VMA13
YMR120C   ADE17   YNL247W YNL247W
YGR277C   YGR277C YPL145C KES1
YGL077C   HNM1    YOR153W PDR5
YDR100W   TVP15   YMR010W YMR010W
YHR007C   ERG11   YHR094C HXT1
YAL053W   FLC2    YMR307W GAS1
YGR105W   VMA21   YHR007C ERG11
YML012W   ERV25   YMR272C SCS7
YDL047W   SIT4    YLR384C IKI3
YDL212W   SHR3    YML016C PPZ1
YIL027C   KRE27   YPL070W MUK1
YBR207W   FTH1    YML018C YML018C
YER042W   MXR1    YLR466W YRF1-4
YGL056C   SDS23   YKL051W SFK1
YBR207W   FTH1    YHR094C HXT1
YBR247C   ENP1    YGR081C SLX9
YJL178C   ATG27   YJL178C ATG27
YKL051W   SFK1    YML072C TCB3
YDR238C   SEC26   YGR037C ACB1
YHR059W   FYV4    YLR275W SMD2
YDR093W   DNF2    YLR332W MID2
YDR434W   GPI17   YKL008C LAC1
YDR289C   RTT103  YOL077C BRX1
YOL147C   PEX11   YPR128C ANT1
YDR156W   RPA14   YDR156W RPA14
YDR047W   HEM12   YDR047W HEM12
YHR007C   ERG11   YML016C PPZ1
YER136W   GDI1    YOR089C VPS21
YHR016C   YSC84   YOR181W LAS17
YDR100W   TVP15   YDR238C SEC26
YJL068C   YJL068C YJL068C YJL068C
YGL006W   PMC1    YOR316C COT1
YLR337C   VRP1    YLR337C VRP1
YDR497C   ITR1    YMR010W YMR010W
YBR154C   RPB5    YLR200W YKE2
YCR028C-A RIM1    YPR072W NOT5
YER136W   GDI1    YLR262C YPT6
YGR119C   NUP57   YLR335W NUP2
YGL077C   HNM1    YIR026C YVH1
YBR216C   YBP1    YML007W YAP1
YNL248C   RPA49   YPR052C NHP6A
YDR129C   SAC6    YNL138W SRV2
YAL041W   CDC24   YBR200W BEM1
YKL080W   VMA5    YLR447C VMA6
YDR264C   AKR1    YDR264C AKR1
YDR293C   SSD1    YMR105C PGM2
YBR106W   PHO88   YPR156C TPO3
YGR020C   VMA7    YKL080W VMA5
YMR072W   ABF2    YMR167W MLH1
YAL053W   FLC2    YLR330W CHS5
YBR207W   FTH1    YEL051W VMA8
YMR010W   YMR010W YOR104W PIN2
YDR497C   ITR1    YPL058C PDR12
YBR052C   RFS1    YGR055W MUP1
YCR043C   YCR043C YMR272C SCS7
YDR541C   YDR541C YKL008C LAC1
YIL143C   SSL2    YJL153C INO1
YDL212W   SHR3    YML012W ERV25
YBR041W   FAT1    YJL151C SNA3
YBR009C   HHF1    YLL022C HIF1
YGR229C   SMI1    YLR332W MID2
YLR332W   MID2    YPL004C LSP1
YGR280C   PXR1    YMR269W YMR269W
YDL123W   SNA4    YPL145C KES1
YIR026C   YVH1    YOL147C PEX11
YJL207C   YJL207C YLR330W CHS5
YGR060W   ERG25   YJR118C ILM1
YJR060W   CBF1    YJR060W CBF1
YHR007C   ERG11   YML012W ERV25
YBR243C   ALG7    YMR300C ADE4
YBR070C   ALG14   YGR036C CAX4
YIL038C   NOT3    YNR052C POP2
YGL077C   HNM1    YMR149W SWP1
YBR106W   PHO88   YBR283C SSH1
YBR169C   SSE2    YPL204W HRR25
YIL121W   QDR2    YLR332W MID2
YCR028C-A RIM1    YLR326W YLR326W
YCR021C   HSP30   YKR003W OSH6
YCR043C   YCR043C YDR100W TVP15
YGR128C   UTP8    YMR093W UTP15
YIL143C   SSL2    YML086C ALO1
YGR229C   SMI1    YLR330W CHS5
YGR060W   ERG25   YPL246C RBD2
YHR007C   ERG11   YML120C NDI1
YLR332W   MID2    YLR332W MID2
YDR092W   UBC13   YGL087C MMS2
YGR238C   KEL2    YHR158C KEL1
YFL062W   COS4    YML012W ERV25
YOL044W   PEX15   YOL147C PEX11
YBR080C   SEC18   YGL137W SEC27
YDR385W   EFT2    YNL313C YNL313C
YPL083C   SEN54     YPR065W ROX1
YNL182C   IPI3      YPL227C ALG5
YBR243C   ALG7      YOR151C RPB2
YCR030C   SYP1      YDL225W SHS1
YJL060W   BNA3      YPL004C LSP1
YDR060W   MAK21     YKL172W EBP2
YDR086C   SSS1      YLR079W SIC1
YPL246C   RBD2      YPR105C COG4
YBR052C   RFS1      YGL056C SDS23
YGL006W   PMC1      YJL178C ATG27
YIL105C   SLM1      YKL051W SFK1
YBR296C-A YBR296C-A YKL037W YKL037W
YAL016W   TPD3      YOR081C TGL5
YBR052C   RFS1      YML072C TCB3
YIL062C   ARC15     YNL138W SRV2
YIL124W   AYR1      YKL140W TGL1
YBR207W   FTH1      YKR007W MEH1
YCR021C   HSP30     YDR011W SNQ2
YML016C   PPZ1      YNL130C CPT1
YDR034W-B YDR034W-B YLL028W TPO1
YDR166C   SEC5      YIL068C SEC6
YGL006W   PMC1      YGR020C VMA7
YJL061W   NUP82     YJL061W NUP82
YMR109W   MYO5      YOR181W LAS17
YFR010W   UBP6      YLR246W ERF2
YLR330W   CHS5      YLR330W CHS5
YDR501W   PLM2      YPR138C MEP3
YGR028W   MSP1      YML086C ALO1
YBR068C   BAP2      YJL192C SOP4
YDR501W   PLM2      YOR273C TPO4
YNL287W   SEC21     YPL010W RET3
YGL077C   HNM1      YKL094W YJU3
YOL105C   WSC3      YPL058C PDR12
YER145C   FTR1      YPR156C TPO3
YMR312W   ELP6      YPL101W ELP4
YKL004W   AUR1      YNR028W CPR8
YCL037C   SRO9      YNL255C GIS2
YJL151C   SNA3      YMR152W YIM1
YHR001W   OSH7      YPL058C PDR12
YDL097C   RPN6      YOR261C RPN8
YCR094W   CDC50     YGL203C KEX1
YBR210W   ERV15     YGL207W SPT16
YIR012W   SQT1      YPR016C TIF6
YDL208W   NHP2      YGR280C PXR1
YGR060W   ERG25     YJL117W PHO86
YDL007W   RPT2      YOR117W RPT5
YEL017W   GTT3      YEL017W GTT3
YCR028C-A RIM1      YNL288W CAF40
YNL186W   UBP10     YNL186W UBP10
YMR149W   SWP1      YPL227C   ALG5
YCR043C   YCR043C   YFL062W   COS4
YBR002C   RER2      YHR072W   ERG7
YHR110W   ERP5      YML012W   ERV25
YGL137W   SEC27     YJL153C   INO1
YIL027C   KRE27     YPR113W   PIS1
YLL028W   TPO1      YPR156C   TPO3
YDL035C   GPR1      YNL229C   URE2
YHR072W   ERG7      YLR144C   ACF2
YLR196W   PWP1      YMR229C   RRP5
YNL118C   DCP2      YNL288W   CAF40
YDR284C   DPP1      YGL203C   KEX1
YHR007C   ERG11     YKR003W   OSH6
YGL019W   CKB1      YOR039W   CKB2
YIL121W   QDR2      YOR153W   PDR5
YCR028C-A RIM1      YOR147W   MDM32
YJR010C-A SPC1      YML067C   ERV41
YHR096C   HXT5      YPR138C   MEP3
YHR007C   ERG11     YKL008C   LAC1
YML012W   ERV25     YNL130C   CPT1
YKL088W   YKL088W   YMR149W   SWP1
YFR051C   RET2      YGR284C   ERV29
YBL039W-A YBL039W-A YBR177C   EHT1
YGL203C   KEX1      YHL016C   DUR3
YIL062C   ARC15     YNL243W   SLA2
YAR002C-A ERP1      YEL002C   WBP1
YKL140W   TGL1      YKL140W   TGL1
YDL007W   RPT2      YGL048C   RPT6
YMR120C   ADE17     YOR276W   CAF20
YAL026C   DRS2      YGL203C   KEX1
YFR001W   LOC1      YHR089C   GAR1
YAR002C-A ERP1      YPL227C   ALG5
YAR002C-A ERP1      YPR113W   PIS1
YOR153W   PDR5      YOR153W   PDR5
YFR051C   RET2      YJL151C   SNA3
YCR028C-A RIM1      YER112W   LSM4
YBL039W-A YBL039W-A YHR083W   SAM35
YBR234C   ARC40     YIL143C   SSL2
YCR021C   HSP30     YML072C   TCB3
YBR234C   ARC40     YIL034C   CAP2
YBR130C   SHE3      YIL138C   TPM2
YBR256C   RIB5      YBR256C   RIB5
YDR503C   LPP1      YPL246C   RBD2
YGL137W   SEC27     YJL151C   SNA3
YCR093W   CDC39     YJR022W   LSM8
YMR300C   ADE4      YMR300C   ADE4
YDL160C   DHH1      YLR438C-A LSM3
YGR080W   TWF1      YGR080W   TWF1
YIL135C   VHS2      YKL088W   YKL088W
YBR283C   SSH1    YLR350W ORM2
YDL222C   FMP45   YKR100C SKG1
YDR497C   ITR1    YGR055W MUP1
YER112W   LSM4    YNL118C DCP2
YNL288W   CAF40   YPR072W NOT5
YFR001W   LOC1    YKL172W EBP2
YDR100W   TVP15   YOL129W VPS68
YGL048C   RPT6    YOR117W RPT5
YLL031C   GPI13   YLR350W ORM2
YKR097W   PCK1    YKR097W PCK1
YMR256C   COX7    YPL117C IDI1
YDR100W   TVP15   YDR189W SLY1
YIL124W   AYR1    YMR149W SWP1
YHR089C   GAR1    YLR196W PWP1
YDL029W   ARP2    YLR337C VRP1
YGL120C   PRP43   YNL112W DBP2
YKL051W   SFK1    YPR156C TPO3
YCR028C-A RIM1    YGL077C HNM1
YDR032C   PST2    YGR121C MEP1
YOR042W   CUE5    YOR042W CUE5
YLR397C   AFG2    YLR397C AFG2
YHR052W   CIC1    YHR052W CIC1
YLL028W   TPO1    YPL265W DIP5
YHR098C   SFB3    YPL246C RBD2
YPR124W   CTR1    YPR124W CTR1
YBR052C   RFS1    YIL105C SLM1
YHR094C   HXT1    YIR038C GTT1
YJL178C   ATG27   YOR357C SNX3
YGL178W   MPT5    YNL016W PUB1
YGR200C   ELP2    YHR187W IKI1
YER145C   FTR1    YGL203C KEX1
YHR104W   GRE3    YML086C ALO1
YML016C   PPZ1    YPR138C MEP3
YIL034C   CAP2    YIR003W YIR003W
YBR207W   FTH1    YGR163W GTR2
YML016C   PPZ1    YOR273C TPO4
YHR072W-A NOP10   YHR089C GAR1
YBR207W   FTH1    YDL123W SNA4
YDL192W   ARF1    YPL246C RBD2
YDL055C   PSA1    YDR238C SEC26
YDR264C   AKR1    YJR040W GEF1
YLL001W   DNM1    YLL001W DNM1
YCR059C   YIH1    YGL195W GCN1
YER136W   GDI1    YGL210W YPT32
YGL014W   PUF4    YNL288W CAF40
YAR002C-A ERP1    YIL124W AYR1
YDR092W   UBC13   YMR256C COX7
YMR221C   YMR221C YPR036W VMA13
YKL172W   EBP2    YLR196W PWP1
YDL074C   BRE1      YLR196W   PWP1
YDL212W   SHR3      YDR297W   SUR2
YBR154C   RPB5      YMR015C   ERG5
YBL056W   PTC3      YDR071C   PAA1
YIL138C   TPM2      YIL138C   TPM2
YIL033C   BCY1      YMR239C   RNT1
YBR177C   EHT1      YHR072W   ERG7
YGL137W   SEC27     YNL274C   YNL274C
YGL213C   SKI8      YHR069C   RRP4
YBR296C-A YBR296C-A YJR108W   ABM1
YDR170C   SEC7      YGL203C   KEX1
YGR106C   YGR106C   YOR270C   VPH1
YGR065C   VHT1      YGR130C   YGR130C
YHR001W   OSH7      YKR003W   OSH6
YDR517W   GRH1      YNL229C   URE2
YML016C   PPZ1      YOR054C   VHS3
YER020W   GPA2      YGL108C   YGL108C
YGR105W   VMA21     YOR270C   VPH1
YGR020C   VMA7      YJL151C   SNA3
YDR394W   RPT3      YOR117W   RPT5
YAL008W   FUN14     YML086C   ALO1
YIR037W   HYR1      YMR120C   ADE17
YBR106W   PHO88     YJR010C-A SPC1
YML012W   ERV25     YOR165W   SEY1
YDR297W   SUR2      YHR007C   ERG11
YPL058C   PDR12     YPR138C   MEP3
YCR093W   CDC39     YDL224C   WHI4
YIL115C   NUP159    YMR047C   NUP116
YOR273C   TPO4      YPL058C   PDR12
YDR497C   ITR1      YML072C   TCB3
YFR024C-A LSB3      YFR024C-A LSB3
YDR032C   PST2      YLR326W   YLR326W
YBL102W   SFT2      YGL203C   KEX1
YGR054W   YGR054W   YKR048C   NAP1
YNR051C   BRE5      YOR204W   DED1
YGR106C   YGR106C   YNL190W   YNL190W
YGL077C   HNM1      YGR121C   MEP1
YGL055W   OLE1      YHR007C   ERG11
YER112W   LSM4      YGL014W   PUF4
YER020W   GPA2      YPL058C   PDR12
YFR001W   LOC1      YOL077C   BRX1
YIL027C   KRE27     YIL027C   KRE27
YBR154C   RPB5      YML126C   ERG13
YML018C   YML018C   YPL246C   RBD2
YGR055W   MUP1      YOL105C   WSC3
YDR394W   RPT3      YGL048C   RPT6
YGR055W   MUP1      YHR001W   OSH7
YJL061W   NUP82     YJR042W   NUP85
YCR030C   SYP1      YMR109W   MYO5
YIR037W   HYR1      YPL058C   PDR12
YEL051W   VMA8      YOR270C   VPH1
YJR117W   STE24     YML016C   PPZ1
YML086C   ALO1      YNL121C   TOM70
YDR100W   TVP15     YER157W   COG3
YGL077C   HNM1      YLR219W   MSC3
YBR241C   YBR241C   YFL048C   EMP47
YAR002C-A ERP1      YAR002C-A ERP1
YCR005C   CIT2      YCR005C   CIT2
YDR305C   HNT2      YDR305C   HNT2
YJL041W   NSP1      YLR335W   NUP2
YDR331W   GPI8      YHR188C   GPI16
YIR038C   GTT1      YML012W   ERV25
YHL003C   LAG1      YKL008C   LAC1
YBL056W   PTC3      YGR205W   YGR205W
YML012W   ERV25     YOR054C   VHS3
YLR196W   PWP1      YOL077C   BRX1
YDR501W   PLM2      YGR138C   TPO2
YBR177C   EHT1      YPL145C   KES1
YKL013C   ARC19     YLR337C   VRP1
YGL207W   SPT16     YLR196W   PWP1
YCL037C   SRO9      YKL054C   DEF1
YIL070C   MAM33     YLR332W   MID2
YDL222C   FMP45     YHL016C   DUR3
YEL013W   VAC8      YGL006W   PMC1
YMR010W   YMR010W   YPL246C   RBD2
YGL077C   HNM1      YLR326W   YLR326W
YBL017C   PEP1      YHR108W   GGA2
YIL033C   BCY1      YMR016C   SOK2
YJL178C   ATG27     YOR132W   VPS17
YLR172C   DPH5      YLR172C   DPH5
YPR189W   SKI3      YPR189W   SKI3
YBL068W   PRS4      YER099C   PRS2
YDR152W   GIR2      YGR173W   RBG2
YDR092W   UBC13     YMR140W   SIP5
YJR034W   PET191    YOR162C   YRR1
YMR292W   GOT1      YOR165W   SEY1
YBL033C   RIB1      YBL033C   RIB1
YGR065C   VHT1      YLR332W   MID2
YGR078C   PAC10     YML094W   GIM5
YBR255C-A YBR255C-A YGR014W   MSB2
YJL060W   BNA3      YJL153C   INO1
YKL120W   OAC1      YNL121C   TOM70
YML072C   TCB3      YOL105C   WSC3
YER166W   DNF1      YGR241C   YAP1802
YBR234C   ARC40     YIL095W   PRK1
YGR138C   TPO2      YHR096C   HXT5
YBR154C   RPB5      YPR052C   NHP6A
YHR001W   OSH7      YML072C   TCB3
YER068W   MOT2      YPR072W NOT5
YDR264C   AKR1      YOL137W BSC6
YJL020C   BBC1      YMR109W MYO5
YDR238C   SEC26     YPL246C RBD2
YER021W   RPN3      YMR293C YMR293C
YLR413W   YLR413W   YPR138C MEP3
YER112W   LSM4      YNL288W CAF40
YGR281W   YOR1      YLR332W MID2
YDL203C   YDL203C   YLR371W ROM2
YML012W   ERV25     YPL246C RBD2
YFR024C-A LSB3      YNL106C INP52
YML031W   NDC1      YPR113W PIS1
YBR043C   QDR3      YPL058C PDR12
YGL011C   SCL1      YOR362C PRE10
YDL222C   FMP45     YER145C FTR1
YCL021W-A YCL021W-A YGL133W ITC1
YLR450W   HMG2      YML075C HMG1
YBL029C-A YBL029C-A YDR032C PST2
YER020W   GPA2      YLR413W YLR413W
YJL148W   RPA34     YMR269W YMR269W
YGR054W   YGR054W   YOR276W CAF20
YBR234C   ARC40     YLR337C VRP1
YJL041W   NSP1      YJL061W NUP82
YDR300C   PRO1      YDR300C PRO1
YKR003W   OSH6      YOR273C TPO4
YJR010C-A SPC1      YLR350W ORM2
YGL011C   SCL1      YML092C PRE8
YDR501W   PLM2      YFR051C RET2
YGR138C   TPO2      YHR094C HXT1
YDR501W   PLM2      YGL137W SEC27
YHR007C   ERG11     YLR144C ACF2
YGL172W   NUP49     YLR335W NUP2
YMR149W   SWP1      YNL322C KRE1
YCR030C   SYP1      YKL051W SFK1
YMR250W   GAD1      YMR250W GAD1
YER020W   GPA2      YKR003W OSH6
YFL047W   RGD2      YFL047W RGD2
YEL071W   DLD3      YPL004C LSP1
YDL222C   FMP45     YLL028W TPO1
YBL007C   SLA1      YNL243W SLA2
YDR141C   DOP1      YGL077C HNM1
YDR152W   GIR2      YPR106W ISR1
YGL137W   SEC27     YLR370C ARC18
YDR032C   PST2      YGL077C HNM1
YLR257W   YLR257W   YLR345W YLR345W
YBR237W   PRP5      YHR059W FYV4
YKR014C   YPT52     YOR370C MRS6
YMR105C   PGM2      YNR035C ARC35
YLR291C   GCD7      YOR081C TGL5
YIR001C   SGN1    YNL016W   PUB1
YGL206C   CHC1    YIL044C   AGE2
YDL192W   ARF1    YFR051C   RET2
YGR082W   TOM20   YML086C   ALO1
YGR055W   MUP1    YPR138C   MEP3
YKL068W   NUP100  YLR347C   KAP95
YBL017C   PEP1    YJL178C   ATG27
YKR035W-A DID2    YKR035W-A DID2
YCR043C   YCR043C YPL246C   RBD2
YER021W   RPN3    YOR127W   RGA1
YGR055W   MUP1    YOR273C   TPO4
YBR112C   CYC8    YCR084C   TUP1
YJL151C   SNA3    YKL140W   TGL1
YNL007C   SIS1    YPL004C   LSP1
YDR171W   HSP42   YGL153W   PEX14
YDL019C   OSH2    YPL139C   UME1
YNL118C   DCP2    YNL118C   DCP2
YDR032C   PST2    YNL283C   WSC2
YGL195W   GCN1    YGR173W   RBG2
YHR084W   STE12   YNL248C   RPA49
YIL027C   KRE27   YJR152W   DAL5
YBR106W   PHO88   YJL192C   SOP4
YNL113W   RPC19   YPR110C   RPC40
YML018C   YML018C YOR316C   COT1
YER020W   GPA2    YGR055W   MUP1
YHR133C   NSG1    YLR450W   HMG2
YML035C   AMD1    YML035C   AMD1
YDR331W   GPI8    YLR088W   GAA1
YDR129C   SAC6    YIL034C   CAP2
YHR094C   HXT1    YOR316C   COT1
YBR283C   SSH1    YMR272C   SCS7
YML086C   ALO1    YMR300C   ADE4
YDL055C   PSA1    YNL045W   YNL045W
YMR292W   GOT1    YPL246C   RBD2
YGR138C   TPO2    YPL058C   PDR12
YCR009C   RVS161  YMR192W   GYL1
YDL222C   FMP45   YKL051W   SFK1
YDL160C   DHH1    YGR054W   YGR054W
YBR106W   PHO88   YLR350W   ORM2
YBL042C   FUI1    YPL058C   PDR12
YEL013W   VAC8    YJL151C   SNA3
YHR012W   VPS29   YOR069W   VPS5
YDR507C   GIN4    YLR332W   MID2
YBR068C   BAP2    YDL212W   SHR3
YNL030W   HHF2    YNL031C   HHT2
YKR097W   PCK1    YML086C   ALO1
YDL208W   NHP2    YJL148W   RPA34
YNL007C   SIS1    YNL007C   SIS1
YDL065C   PEX19   YGL153W   PEX14
YDR320C   SWA2      YGL206C   CHC1
YGL084C   GUP1      YHR039C   MSC7
YFL036W   RPO41     YHR207C   SET5
YGL006W   PMC1      YPR079W   MRL1
YGL203C   KEX1      YLR083C   EMP70
YGL206C   CHC1      YOR109W   INP53
YER145C   FTR1      YHL016C   DUR3
YDL079C   MRK1      YJR070C   LIA1
YGR183C   QCR9      YOL147C   PEX11
YGL206C   CHC1      YOR327C   SNC2
YLR027C   AAT2      YLR028C   ADE16
YDR331W   GPI8      YDR434W   GPI17
YBR177C   EHT1      YHR007C   ERG11
YAL021C   CCR4      YCR093W   CDC39
YDL192W   ARF1      YJL178C   ATG27
YGR005C   TFG2      YMR140W   SIP5
YML017W   PSP2      YOR204W   DED1
YBL029C-A YBL029C-A YBR244W   GPX2
YGR103W   NOP7      YOR206W   NOC2
YER068W   MOT2      YNL288W   CAF40
YER063W   THO1      YNL112W   DBP2
YGL077C   HNM1      YNL283C   WSC2
YLR337C   VRP1      YLR370C   ARC18
YML072C   TCB3      YPR138C   MEP3
YML092C   PRE8      YOR362C   PRE10
YLR326W   YLR326W   YPL004C   LSP1
YML031W   NDC1      YML031W   NDC1
YML072C   TCB3      YOR273C   TPO4
YLR328W   NMA1      YLR328W   NMA1
YLL001W   DNM1      YML086C   ALO1
YGL195W   GCN1      YPR106W   ISR1
YBR207W   FTH1      YMR221C   YMR221C
YCR093W   CDC39     YKL054C   DEF1
YGL055W   OLE1      YOR273C   TPO4
YLR219W   MSC3      YLR219W   MSC3
YAL026C   DRS2      YDR170C   SEC7
YDL097C   RPN6      YDL147W   RPN5
YHL016C   DUR3      YLL028W   TPO1
YGL137W   SEC27     YMR120C   ADE17
YCL056C   YCL056C   YMR256C   COX7
YAR002C-A ERP1      YGL001C   ERG26
YFL048C   EMP47     YGL006W   PMC1
YGL014W   PUF4      YGL014W   PUF4
YER020W   GPA2      YML072C   TCB3
YFR051C   RET2      YMR010W   YMR010W
YIR012W   SQT1      YNL067W-B YNL067W-B
YNR053C   NOG2      YPR016C   TIF6
YGL137W   SEC27     YMR010W   YMR010W
YBR244W   GPX2      YGL077C   HNM1
YNL112W   DBP2    YNL112W DBP2
YDL192W   ARF1    YDR264C AKR1
YGR284C   ERV29   YIL027C KRE27
YAL053W   FLC2    YDR032C PST2
YDR068W   DOS2    YLR020C YEH2
YKL004W   AUR1    YPL246C RBD2
YIL034C   CAP2    YIL062C ARC15
YBR283C   SSH1    YHR007C ERG11
YER166W   DNF1    YLR330W CHS5
YHR039C   MSC7    YMR149W SWP1
YNL243W   SLA2    YOR181W LAS17
YDL212W   SHR3    YPL265W DIP5
YJL178C   ATG27   YML018C YML018C
YGL122C   NAB2    YGL122C NAB2
YIL027C   KRE27   YJL151C SNA3
YGR106C   YGR106C YLR447C VMA6
YMR096W   SNZ1    YMR096W SNZ1
YGR105W   VMA21   YLR447C VMA6
YGR020C   VMA7    YGR106C YGR106C
YAR002C-A ERP1    YGR284C ERV29
YER126C   NSA2    YPL211W NIP7
YDR100W   TVP15   YGL203C KEX1
YGR020C   VMA7    YGR105W VMA21
YBR177C   EHT1    YHR003C YHR003C
YFR051C   RET2    YPL057C SUR1
YKL078W   DHR2    YNL186W UBP10
YDR189W   SLY1    YPL246C RBD2
YIL115C   NUP159  YJL061W NUP82
YGR138C   TPO2    YLR413W YLR413W
YJL192C   SOP4    YLR350W ORM2
YGL055W   OLE1    YJR118C ILM1
YHL016C   DUR3    YKL051W SFK1
YKR007W   MEH1    YOR316C COT1
YAR002C-A ERP1    YHR039C MSC7
YLR324W   PEX30   YLR324W PEX30
YDR419W   RAD30   YGL064C MRH4
YGL120C   PRP43   YGL120C PRP43
YBL026W   LSM2    YER112W LSM4
YGL206C   CHC1    YNL243W SLA2
YJL164C   TPK1    YJL164C TPK1
YDR032C   PST2    YPL221W FLC1
YBR052C   RFS1    YDL222C FMP45
YAR042W   SWH1    YEL013W VAC8
YLR432W   IMD3    YLR432W IMD3
YJL110C   GZF3    YOL081W IRA2
YML012W   ERV25   YPL087W YDC1
YEL051W   VMA8    YLR447C VMA6
YJL151C   SNA3    YKL094W YJU3
YDR284C   DPP1    YPR036W VMA13
YDR497C   ITR1      YGL203C KEX1
YAL053W   FLC2      YGL077C HNM1
YDR028C   REG1      YDR477W SNF1
YDL085W   NDE2      YNL187W YNL187W
YEL051W   VMA8      YGR020C VMA7
YDL248W   COS7      YDR479C PEX29
YDR324C   UTP4      YDR398W UTP5
YDR086C   SSS1      YLR288C MEC3
YBR177C   EHT1      YER136W GDI1
YNL288W   CAF40     YNL288W CAF40
YBR234C   ARC40     YCR009C RVS161
YHR042W   NCP1      YPR113W PIS1
YLR242C   ARV1      YOR393W ERR1
YBR207W   FTH1      YGL203C KEX1
YGL203C   KEX1      YOR104W PIN2
YCR093W   CDC39     YNL091W NST1
YGR280C   PXR1      YKR092C SRP40
YDR032C   PST2      YDR032C PST2
YAL053W   FLC2      YNL283C WSC2
YDR264C   AKR1      YMR010W YMR010W
YBR002C   RER2      YDL052C SLC1
YDR011W   SNQ2      YGR138C TPO2
YER145C   FTR1      YKL051W SFK1
YLR378C   SEC61     YMR149W SWP1
YGR055W   MUP1      YGR138C TPO2
YGR060W   ERG25     YIL027C KRE27
YHR158C   KEL1      YHR158C KEL1
YDR084C   TVP23     YDR419W RAD30
YBL042C   FUI1      YGR055W MUP1
YER020W   GPA2      YIL105C SLM1
YDL052C   SLC1      YLR144C ACF2
YML072C   TCB3      YMR266W RSN1
YDL222C   FMP45     YJL016W YJL016W
YBL029C-A YBL029C-A YIL121W QDR2
YHR094C   HXT1      YLR332W MID2
YAL009W   SPO7      YJR034W PET191
YGL077C   HNM1      YGR229C SMI1
YGL077C   HNM1      YPL221W FLC1
YLL022C   HIF1      YNL031C HHT2
YGL077C   HNM1      YPL004C LSP1
YBR130C   SHE3      YKL130C SHE2
YBL007C   SLA1      YNL084C END3
YLL043W   FPS1      YLR332W MID2
YFL048C   EMP47     YGR284C ERV29
YER112W   LSM4      YER112W LSM4
YAR002C-A ERP1      YGR060W ERG25
YDL222C   FMP45     YPL032C SVL3
YKL051W   SFK1      YLL028W TPO1
YKL088W   YKL088W   YPR113W PIS1
YER157W   COG3      YPL246C   RBD2
YBR125C   PTC4      YLR066W   SPC3
YGL023C   PIB2      YML121W   GTR1
YCR021C   HSP30     YDL222C   FMP45
YLR181C   VTA1      YNL265C   IST1
YOR089C   VPS21     YOR370C   MRS6
YGL077C   HNM1      YIL121W   QDR2
YLR332W   MID2      YML016C   PPZ1
YGR157W   CHO2      YHR007C   ERG11
YLR172C   DPH5      YOR133W   EFT1
YLR262C   YPT6      YOR370C   MRS6
YGR020C   VMA7      YKR007W   MEH1
YFR004W   RPN11     YNL098C   RAS2
YBR009C   HHF1      YJL115W   ASF1
YGL108C   YGL108C   YLR332W   MID2
YGL077C   HNM1      YGL077C   HNM1
YDR151C   CTH1      YPL059W   GRX5
YGR163W   GTR2      YOR316C   COT1
YER166W   DNF1      YFR024C-A LSB3
YBR296C-A YBR296C-A YHR156C   LIN1
YOL147C   PEX11     YPL112C   PEX25
YIL124W   AYR1      YPR113W   PIS1
YNL138W   SRV2      YNR035C   ARC35
YHR096C   HXT5      YOR153W   PDR5
YGL023C   PIB2      YKR007W   MEH1
YGR138C   TPO2      YML072C   TCB3
YCL037C   SRO9      YKR048C   NAP1
YJL039C   NUP192    YLR335W   NUP2
YLR332W   MID2      YPL058C   PDR12
YNL283C   WSC2      YNL283C   WSC2
YMR026C   PEX12     YOL147C   PEX11
YLR332W   MID2      YMR299C   DYN3
YJR010C-A SPC1      YML055W   SPC2
YDL113C   ATG20     YDR100W   TVP15
YBR154C   RPB5      YHR089C   GAR1
YLR033W   RSC58     YPL139C   UME1
YAL053W   FLC2      YBR023C   CHS3
YCR030C   SYP1      YJR076C   CDC11
YDL225W   SHS1      YJR076C   CDC11
YHR188C   GPI16     YLR088W   GAA1
YBR296C-A YBR296C-A YHR154W   RTT107
YLR330W   CHS5      YMR010W   YMR010W
YGL120C   PRP43     YPL283C   YRF1-7
YOL147C   PEX11     YOL147C   PEX11
YER136W   GDI1      YML001W   YPT7
YCR043C   YCR043C   YDR264C   AKR1
YOL129W   VPS68     YOR316C   COT1
YFR051C   RET2      YKL004W   AUR1
YHR089C   GAR1      YMR269W   YMR269W
YKR072C   SIS2      YMR149W   SWP1
YGL137W   SEC27     YKL004W   AUR1
YNL064C   YDJ1      YNL064C   YDJ1
YKL139W   CTK1      YLR424W   SPP382
YMR080C   NAM7      YNL118C   DCP2
YJL153C   INO1      YML058W-A HUG1
YBR106W   PHO88     YMR272C   SCS7
YHR094C   HXT1      YOR153W   PDR5
YBR049C   REB1      YLL034C   RIX7
YHR007C   ERG11     YJR010C-A SPC1
YIL062C   ARC15     YLR337C   VRP1
YGR054W   YGR054W   YOR204W   DED1
YOL147C   PEX11     YOR094W   ARF3
YCR028C-A RIM1      YNR052C   POP2
YBR101C   FES1      YDR325W   YCG1
YER020W   GPA2      YPR156C   TPO3
YML086C   ALO1      YNL007C   SIS1
YBR052C   RFS1      YER145C   FTR1
YGR012W   YGR012W   YML086C   ALO1
YDL222C   FMP45     YDR497C   ITR1
YPL119C   DBP1      YPL119C   DBP1
YML086C   ALO1      YPL186C   UIP4
YBL102W   SFT2      YIL048W   NEO1
YBR002C   RER2      YBR041W   FAT1
YGR284C   ERV29     YML031W   NDC1
YIR037W   HYR1      YPR156C   TPO3
YDR264C   AKR1      YMR292W   GOT1
YCR021C   HSP30     YLR138W   NHA1
YKL068W   NUP100    YMR047C   NUP116
YBL051C   PIN4      YCR093W   CDC39
YLR332W   MID2      YMR296C   LCB1
YER145C   FTR1      YMR058W   FET3
YDR434W   GPI17     YHR188C   GPI16
YNL243W   SLA2      YNR035C   ARC35
YPR113W   PIS1      YPR113W   PIS1
YBR023C   CHS3      YPL221W   FLC1
YGL213C   SKI8      YOR267C   HRK1
YGR055W   MUP1      YGR130C   YGR130C
YBR041W   FAT1      YLR144C   ACF2
YEL013W   VAC8      YHR094C   HXT1
YAL053W   FLC2      YGR229C   SMI1
YDR068W   DOS2      YDR100W   TVP15
YCR021C   HSP30     YHL016C   DUR3
YGL195W   GCN1      YOR081C   TGL5
YBR255C-A YBR255C-A YKL037W   YKL037W
YBR177C   EHT1      YLL012W   YEH1
YML058W-A HUG1      YML086C   ALO1
YGL113W   SLD3      YKL026C   GPX1
YGR178C   PBP1      YLR216C   CPR6
YBR052C   RFS1  YLL028W   TPO1
YLR315W   NKP2  YLR432W   IMD3
YDL192W   ARF1  YMR149W   SWP1
YGL206C   CHC1  YPR029C   APL4
YNL084C   END3  YOR181W   LAS17
YHR094C   HXT1  YIR026C   YVH1
YER021W   RPN3  YGL205W   POX1
YJL127C   SPT10 YOL110W   SHR5
YHL011C   PRS3  YOL061W   PRS5
YPL116W   HOS3  YPL116W   HOS3
YBR106W   PHO88 YML055W   SPC2
YBR283C   SSH1  YOR054C   VHS3
YBR106W   PHO88 YDL212W   SHR3
YMR139W   RIM11 YMR139W   RIM11
YDR363W-A SEM1  YMR120C   ADE17
YOR153W   PDR5  YPL058C   PDR12
YHR007C   ERG11 YHR123W   EPT1
YIL033C   BCY1  YPL203W   TPK2
YBR009C   HHF1  YLR449W   FPR4
YDL123W   SNA4  YGR020C   VMA7
YLR056W   ERG3  YLR056W   ERG3
YBL020W   RFT1  YPL117C   IDI1
YJR010C-A SPC1  YPL094C   SEC62
YBR068C   BAP2  YPL246C   RBD2
YAR002C-A ERP1  YDL192W   ARF1
YDL208W   NHP2  YHR089C   GAR1
YGR103W   NOP7  YHR052W   CIC1
YPL004C   LSP1  YPL221W   FLC1
YKL013C   ARC19 YML058W-A HUG1
YBR106W   PHO88 YHR007C   ERG11
YGR138C   TPO2  YIL105C   SLM1
YCL055W   KAR4  YNL288W   CAF40
YJL178C   ATG27 YOL129W   VPS68
YGL023C   PIB2  YGR163W   GTR2
YBR154C   RPB5  YGL207W   SPT16
YMR299C   DYN3  YNL183C   NPR1
YDL123W   SNA4  YGL023C   PIB2
YIL043C   CBR1  YLR350W   ORM2
YDR264C   AKR1  YKL004W   AUR1
YDR092W   UBC13 YER061C   CEM1
YBR130C   SHE3  YBR130C   SHE3
YDL065C   PEX19 YLR191W   PEX13
YAR002C-A ERP1  YMR015C   ERG5
YCL037C   SRO9  YDL055C   PSA1
YBR052C   RFS1  YKL051W   SFK1
YDL215C   GDH2  YLR027C   AAT2
YAR002C-A ERP1  YMR123W   PKR1
YML056C   IMD4  YOL005C   RPB11
YDL222C   FMP45 YOL105C   WSC3
YDL021W GPM2    YML058W-A HUG1
YDL208W NHP2    YKL172W   EBP2
YBR106W PHO88   YFL062W   COS4
YDL222C FMP45   YLR454W   YLR454W
YMR229C RRP5    YOR206W   NOC2
YIR026C YVH1    YPL058C   PDR12
YKR080W MTD1    YKR080W   MTD1
YEL013W VAC8    YML121W   GTR1
YFR001W LOC1    YLR196W   PWP1
YDR293C SSD1    YGL137W   SEC27
YDL235C YPD1    YLR006C   SSK1
YBR041W FAT1    YBR177C   EHT1
YGL240W DOC1    YGR270W   YTA7
YDL006W PTC1    YDR162C   NBP2
YGL095C VPS45   YGL203C   KEX1
YML016C PPZ1    YMR149W   SWP1
YER063W THO1    YER063W   THO1
YDR032C PST2    YIL070C   MAM33
YLR350W ORM2    YMR272C   SCS7
YDR293C SSD1    YOR204W   DED1
YBR207W FTH1    YDR284C   DPP1
YDR264C AKR1    YHR135C   YCK1
YMR192W GYL1    YNR065C   YNR065C
YPL112C PEX25   YPL112C   PEX25
YGR055W MUP1    YLR332W   MID2
YIL033C BCY1    YKL062W   MSN4
YGR119C NUP57   YGR119C   NUP57
YIL121W QDR2    YIL121W   QDR2
YDR100W TVP15   YOR069W   VPS5
YAL026C DRS2    YOR104W   PIN2
YGL178W MPT5    YNL288W   CAF40
YIL135C VHS2    YML016C   PPZ1
YDR293C SSD1    YNL016W   PUB1
YDR092W UBC13   YGR005C   TFG2
YGR078C PAC10   YLR200W   YKE2
YDL055C PSA1    YNL259C   ATX1
YEL013W VAC8    YKR007W   MEH1
YBR106W PHO88   YPL094C   SEC62
YDL192W ARF1    YPL010W   RET3
YJL151C SNA3    YNL287W   SEC21
YDL212W SHR3    YJL192C   SOP4
YER023W PRO3    YNL259C   ATX1
YHR045W YHR045W YPL170W   DAP1
YCL037C SRO9    YDL160C   DHH1
YHR089C GAR1    YOR206W   NOC2
YDR434W GPI17   YLR088W   GAA1
YDR484W VPS52   YER157W   COG3
YKL054C DEF1    YKL204W   EAP1
YDR093W DNF2    YNL323W   LEM3
YFL036W   RPO41     YMR136W GAT2
YJR070C   LIA1      YKL101W HSL1
YOR095C   RKI1      YOR095C RKI1
YIL027C   KRE27     YPL058C PDR12
YDL192W   ARF1      YFL048C EMP47
YMR105C   PGM2      YOR327C SNC2
YPL127C   HHO1      YPR052C NHP6A
YDR497C   ITR1      YER145C FTR1
YCR021C   HSP30     YKL051W SFK1
YHR123W   EPT1      YNL130C CPT1
YHR114W   BZZ1      YMR109W MYO5
YDR032C   PST2      YGR281W YOR1
YBR255C-A YBR255C-A YJR108W ABM1
YDL222C   FMP45     YOL100W PKH2
YHR027C   RPN1      YKL145W RPT1
YHR007C   ERG11     YJL192C SOP4
YBL102W   SFT2      YDR100W TVP15
YBR132C   AGP2      YGL006W PMC1
YML012W   ERV25     YMR149W SWP1
YLR350W   ORM2      YML055W SPC2
YGL203C   KEX1      YPL246C RBD2
YER112W   LSM4      YGL178W MPT5
YDL212W   SHR3      YLR350W ORM2
YJR076C   CDC11     YLR027C AAT2
YGL077C   HNM1      YIL070C MAM33
YGR183C   QCR9      YML086C ALO1
YGL006W   PMC1      YPL006W NCR1
YIL027C   KRE27     YML012W ERV25
YGR138C   TPO2      YPR156C TPO3
YKL172W   EBP2      YOR206W NOC2
YCR030C   SYP1      YER020W GPA2
YNL288W   CAF40     YNR052C POP2
YGL029W   CGR1      YKL172W EBP2
YGL029W   CGR1      YOR294W RRS1
YDL088C   ASM4      YML031W NDC1
YIL027C   KRE27     YJL148W RPA34
YGL056C   SDS23     YLR332W MID2
YHR089C   GAR1      YLR449W FPR4
YHR007C   ERG11     YLR350W ORM2
YLR332W   MID2      YML072C TCB3
YJL151C   SNA3      YLR100W ERG27
YLR332W   MID2      YOR014W RTS1
YMR054W   STV1      YPR036W VMA13
YGL055W   OLE1      YLR332W MID2
YLL063C   AYT1      YMR015C ERG5
YAR002C-A ERP1      YML012W ERV25
YHL016C   DUR3      YHR001W OSH7
YBR016W   YBR016W   YGL120C PRP43
YDL037C   BSC1      YOL138C YOL138C
YDR170C   SEC7      YOR104W   PIN2
YGR130C   YGR130C   YIL105C   SLM1
YLR200W   YKE2      YML094W   GIM5
YDR264C   AKR1      YER157W   COG3
YJL053W   PEP8      YOR132W   VPS17
YLR347C   KAP95     YLR354C   TAL1
YGL112C   TAF6      YPL117C   IDI1
YGL077C   HNM1      YGR065C   VHT1
YDR501W   PLM2      YGR121C   MEP1
YDR011W   SNQ2      YOR153W   PDR5
YBR171W   SEC66     YLR292C   SEC72
YLR438C-A LSM3      YNL118C   DCP2
YBR102C   EXO84     YDR166C   SEC5
YGR055W   MUP1      YOR153W   PDR5
YIL085C   KTR7      YMR128W   ECM16
YMR221C   YMR221C   YOR316C   COT1
YBL102W   SFT2      YBR207W   FTH1
YCR043C   YCR043C   YMR149W   SWP1
YML058W-A HUG1      YOR089C   VPS21
YGL077C   HNM1      YGR281W   YOR1
YLR068W   FYV7      YMR293C   YMR293C
YBL059C-A YBL059C-A YDR088C   SLU7
YBL007C   SLA1      YLR337C   VRP1
YDL222C   FMP45     YPR138C   MEP3
YGL145W   TIP20     YKL054C   DEF1
YDL222C   FMP45     YOR273C   TPO4
YJL006C   CTK2      YML112W   CTK3
YER093C   TSC11     YPR032W   SRO7
YKR048C   NAP1      YLR133W   CKI1
YCR093W   CDC39     YDL165W   CDC36
YDR086C   SSS1      YER116C   SLX8
YGR138C   TPO2      YPL265W   DIP5
YDR381C-A YDR381C-A YML086C   ALO1
YDL160C   DHH1      YNL147W   LSM7
YLR370C   ARC18     YML058W-A HUG1
YDL222C   FMP45     YER020W   GPA2
YNL214W   PEX17     YNL214W   PEX17
YDL197C   ASF2      YDR144C   MKC7
YBR288C   APM3      YPL195W   APL5
YOL077C   BRX1      YOR206W   NOC2
YPR062W   FCY1      YPR062W   FCY1
YLR438C-A LSM3      YPR072W   NOT5
YGL006W   PMC1      YGL006W   PMC1
YDL222C   FMP45     YIR037W   HYR1
YGR055W   MUP1      YIR026C   YVH1
YCL056C   YCL056C   YPL006W   NCR1
YKL139W   CTK1      YLR045C   STU2
YDR350C   TCM10     YNR075C-A YNR075C-A
YGR284C   ERV29     YPR113W   PIS1
YDL123W   SNA4      YEL013W VAC8
YDL160C   DHH1      YNL255C GIS2
YBR106W   PHO88     YOR165W SEY1
YGL056C   SDS23     YGL195W GCN1
YIL033C   BCY1      YPR040W TIP41
YCR040W   MATALPHA1 YIL027C KRE27
YDR238C   SEC26     YPL010W RET3
YLR319C   BUD6      YLR319C BUD6
YEL002C   WBP1      YHR039C MSC7
YNL232W   CSL4      YOR076C SKI7
YHR039C   MSC7      YPR113W PIS1
YML067C   ERV41     YPL246C RBD2
YCR093W   CDC39     YNL197C WHI3
YGL056C   SDS23     YOR153W PDR5
YAR002C-A ERP1      YMR292W GOT1
YGR284C   ERV29     YKL088W YKL088W
YGL213C   SKI8      YPR187W RPO26
YFR040W   SAP155    YMR120C ADE17
YLL062C   MHT1      YOR081C TGL5
YFL048C   EMP47     YML012W ERV25
YCR028C-A RIM1      YPL058C PDR12
YDL224C   WHI4      YIL038C NOT3
YBR207W   FTH1      YPR036W VMA13
YBL017C   PEP1      YJL053W PEP8
YAL016W   TPD3      YMR105C PGM2
YOR100C   CRC1      YOR393W ERR1
YJL061W   NUP82     YKL068W NUP100
YIL105C   SLM1      YLR332W MID2
YBR227C   MCX1      YPL129W TAF14
YDR034W-B YDR034W-B YDR264C AKR1
YMR070W   MOT3      YPL127C HHO1
YFL021W   GAT1      YNL229C URE2
YJL178C   ATG27     YMR221C YMR221C
YBR106W   PHO88     YOR054C VHS3
YGL203C   KEX1      YNL238W KEX2
YDL208W   NHP2      YNR038W DBP6
YDR346C   SVF1      YDR479C PEX29
YCR093W   CDC39     YDL160C DHH1
YGL141W   HUL5      YOL069W NUF2
YDL160C   DHH1      YHR121W LSM12
YHL016C   DUR3      YPR138C MEP3
YHR025W   THR1      YLL001W DNM1
YIR034C   LYS1      YNL255C GIS2
YIL124W   AYR1      YJL151C SNA3
YML058W-A HUG1      YMR120C ADE17
YER126C   NSA2      YKL172W EBP2
YER068W   MOT2      YNR052C POP2
YFR008W   FAR7      YOR276W CAF20
YER020W   GPA2      YHL016C DUR3
YDR503C   LPP1    YER113C YER113C
YJL154C   VPS35   YJL154C VPS35
YFR051C   RET2    YGL203C KEX1
YBR106W   PHO88   YJR118C ILM1
YCL016C   DCC1    YDL008W APC11
YLR337C   VRP1    YOR181W LAS17
YGR060W   ERG25   YPL227C ALG5
YGL137W   SEC27   YGL203C KEX1
YBR106W   PHO88   YJR117W STE24
YBR052C   RFS1    YDR497C ITR1
YDR434W   GPI17   YHR007C ERG11
YHR123W   EPT1    YPL246C RBD2
YHR007C   ERG11   YPL145C KES1
YDL189W   RBS1    YDR419W RAD30
YFR010W   UBP6    YGL133W ITC1
YJL153C   INO1    YJL153C INO1
YBR207W   FTH1    YIL047C SYG1
YBR214W   SDS24   YLR079W SIC1
YLR213C   CRR1    YLR260W LCB5
YML086C   ALO1    YPL004C LSP1
YER031C   YPT31   YER136W GDI1
YML012W   ERV25   YPL186C UIP4
YDR068W   DOS2    YPL246C RBD2
YIL034C   CAP2    YNR035C ARC35
YDR039C   ENA2    YPL058C PDR12
YBR200W   BEM1    YKL051W SFK1
YGR132C   PHB1    YPL263C KEL3
YAL021C   CCR4    YOR057W SGT1
YHR089C   GAR1    YNL186W UBP10
YDR119W   YDR119W YJL178C ATG27
YDL043C   PRP11   YDR072C IPT1
YGR284C   ERV29   YGR284C ERV29
YBR241C   YBR241C YGR060W ERG25
YER145C   FTR1    YOR273C TPO4
YAR002C-A ERP1    YOR016C ERP4
YGR281W   YOR1    YPL221W FLC1
YGR119C   NUP57   YJL041W NSP1
YGL055W   OLE1    YIL027C KRE27
YCR028C-A RIM1    YLR413W YLR413W
YBR002C   RER2    YKL140W TGL1
YKL173W   SNU114  YNL186W UBP10
YLL028W   TPO1    YNL087W TCB2
YAR002C-A ERP1    YDR297W SUR2
YGR060W   ERG25   YLR056W ERG3
YJL151C   SNA3    YJL151C SNA3
YER020W   GPA2    YER145C FTR1
YBR023C   CHS3    YHR142W CHS7
YKL041W   VPS24   YLR025W SNF7
YDR200C   VPS64   YML068W ITT1
YKL054C   DEF1      YNL197C   WHI3
YML086C   ALO1      YML086C   ALO1
YBL029C-A YBL029C-A YDL192W   ARF1
YKL140W   TGL1      YLR144C   ACF2
YCR093W   CDC39     YIL038C   NOT3
YDR501W   PLM2      YGL077C   HNM1
YDR378C   LSM6      YJR022W   LSM8
YLR371W   ROM2      YNL283C   WSC2
YLL028W   TPO1      YPR138C   MEP3
YGR202C   PCT1      YJL174W   KRE9
YDL160C   DHH1      YER035W   EDC2
YOR341W   RPA190    YPR010C   RPA135
YJL178C   ATG27     YPL045W   VPS16
YDR141C   DOP1      YHR094C   HXT1
YOR027W   STI1      YOR027W   STI1
YER112W   LSM4      YLR438C-A LSM3
YBL029C-A YBL029C-A YHR096C   HXT5
YDL222C   FMP45     YGR138C   TPO2
YER136W   GDI1      YFL005W   SEC4
YGR281W   YOR1      YGR281W   YOR1
YGL203C   KEX1      YGR020C   VMA7
YBL042C   FUI1      YDL222C   FMP45
YDR501W   PLM2      YNL283C   WSC2
YCR021C   HSP30     YDR497C   ITR1
YDR352W   YDR352W   YGL006W   PMC1
YFL038C   YPT1      YML086C   ALO1
YLR350W   ORM2      YOR054C   VHS3
YCL063W   VAC17     YFR021W   ATG18
YDR098C   GRX3      YKR071C   DRE2
YNL166C   BNI5      YNL166C   BNI5
YFL003C   MSH4      YGR099W   TEL2
YBR052C   RFS1      YOL105C   WSC3
YHR007C   ERG11     YMR272C   SCS7
YJL053W   PEP8      YMR010W   YMR010W
YCR028C-A RIM1      YGR055W   MUP1
YDL131W   LYS21     YDL131W   LYS21
YGL077C   HNM1      YHR096C   HXT5
YDR032C   PST2      YML016C   PPZ1
YGR280C   PXR1      YGR280C   PXR1
YDR264C   AKR1      YGL203C   KEX1
YDL160C   DHH1      YKL054C   DEF1
YDR032C   PST2      YMR120C   ADE17
YCR030C   SYP1      YGR241C   YAP1802
YBR296C-A YBR296C-A YLR200W   YKE2
YBL039W-A YBL039W-A YIR038C   GTT1
YKR072C   SIS2      YPR113W   PIS1
YDR141C   DOP1      YMR010W   YMR010W
YDR032C   PST2      YGL108C   YGL108C
YGL006W   PMC1      YJL154C   VPS35
YDR093W   DNF2      YER166W   DNF1
YBL039W-A YBL039W-A YIR037W   HYR1
YBR004C   GPI18     YIL027C   KRE27
YCR021C   HSP30     YJR076C   CDC11
YBR023C   CHS3      YER166W   DNF1
YDL192W   ARF1      YOL147C   PEX11
YKL051W   SFK1      YPR138C   MEP3
YKL073W   LHS1      YOR360C   PDE2
YOR341W   RPA190    YPR187W   RPO26
YGR060W   ERG25     YMR134W   YMR134W
YNR051C   BRE5      YNR051C   BRE5
YBR234C   ARC40     YPL004C   LSP1
YMR010W   YMR010W   YNL287W   SEC21
YKL051W   SFK1      YOR273C   TPO4
YDL198C   GGC1      YDR092W   UBC13
YAL053W   FLC2      YMR238W   DFG5
YBR177C   EHT1      YGR082W   TOM20
YGL094C   PAN2      YKL054C   DEF1
YFL048C   EMP47     YOL129W   VPS68
YGL120C   PRP43     YJL148W   RPA34
YBL007C   SLA1      YFR024C-A LSB3
YOL012C   HTZ1      YPL127C   HHO1
YBR106W   PHO88     YGR138C   TPO2
YGL077C   HNM1      YHR094C   HXT1
YGL172W   NUP49     YGR119C   NUP57
YKL088W   YKL088W   YKR072C   SIS2
YER020W   GPA2      YKL051W   SFK1
YDR032C   PST2      YPL058C   PDR12
YLR350W   ORM2      YNL190W   YNL190W
YBR002C   RER2      YMR149W   SWP1
YBR177C   EHT1      YKL140W   TGL1
YCR030C   SYP1      YGR130C   YGR130C
YDL235C   YPD1      YOR301W   RAX1
YHR089C   GAR1      YPL127C   HHO1
YBR207W   FTH1      YDR100W   TVP15
YGL172W   NUP49     YGL172W   NUP49
YKR035W-A DID2      YNL265C   IST1
YHR007C   ERG11     YML055W   SPC2
YGL049C   TIF4632   YOR204W   DED1
YCL021W-A YCL021W-A YPR179C   HDA3
YDL212W   SHR3      YHR007C   ERG11
YGL077C   HNM1      YMR011W   HXT2
YIL143C   SSL2      YLR028C   ADE16
YAR042W   SWH1      YAR042W   SWH1
YGR055W   MUP1      YGR121C   MEP1
YGL077C   HNM1      YML016C   PPZ1
YKL002W   DID4      YKR035W-A DID2
YAL021C   CCR4      YIL038C   NOT3
YCR021C   HSP30     YHL007C   STE20
YER166W   DNF1    YGR229C   SMI1
YBL102W   SFT2    YPL246C   RBD2
YMR154C   RIM13   YOR110W   TFC7
YDL052C   SLC1    YHR072W   ERG7
YCR028C-A RIM1    YML072C   TCB3
YGL077C   HNM1    YGL108C   YGL108C
YDL092W   SRP14   YOL026C   MIM1
YAL053W   FLC2    YDR501W   PLM2
YJL115W   ASF1    YNL031C   HHT2
YGL077C   HNM1    YMR010W   YMR010W
YCR030C   SYP1    YLR337C   VRP1
YCR028C-A RIM1    YDR296W   MHR1
YGL049C   TIF4632 YNL016W   PUB1
YCR021C   HSP30   YLR454W   YLR454W
YCR021C   HSP30   YHR001W   OSH7
YMR015C   ERG5    YPR113W   PIS1
YIL075C   RPN2    YLR421C   RPN13
YLR384C   IKI3    YPL101W   ELP4
YHR089C   GAR1    YKR092C   SRP40
YGR055W   MUP1    YLR219W   MSC3
YPL117C   IDI1    YPR168W   NUT2
YBR241C   YBR241C YDL192W   ARF1
YDR240C   SNU56   YOL090W   MSH2
YLL034C   RIX7    YLR288C   MEC3
YER068W   MOT2    YLR438C-A LSM3
YGL203C   KEX1    YLR330W   CHS5
YGL108C   YGL108C YNL283C   WSC2
YML017W   PSP2    YPL119C   DBP1
YGL077C   HNM1    YPL058C   PDR12
YER170W   ADK2    YGL061C   DUO1
YGR261C   APL6    YPL195W   APL5
YEL013W   VAC8    YJR138W   IML1
YOR270C   VPH1    YPR036W   VMA13
YER166W   DNF1    YER166W   DNF1
YDL222C   FMP45   YGR130C   YGR130C
YLR258W   GSY2    YPR184W   GDB1
YFL062W   COS4    YHR007C   ERG11
YDL029W   ARP2    YJL153C   INO1
YMR120C   ADE17   YNL281W   HCH1
YOL077C   BRX1    YPR016C   TIF6
YOR153W   PDR5    YPL265W   DIP5
YHR072W   ERG7    YLL012W   YEH1
YGR262C   BUD32   YKR038C   KAE1
YGR055W   MUP1    YLR326W   YLR326W
YLR337C   VRP1    YNR035C   ARC35
YDR501W   PLM2    YPL221W   FLC1
YNL283C   WSC2    YPL058C   PDR12
YML055W   SPC2    YPL094C   SEC62
YFR021W   ATG18   YLR386W   VAC14
YBL017C   PEP1    YBL017C   PEP1
YJR125C   ENT3    YPR029C   APL4
YLR025W   SNF7    YLR181C   VTA1
YER145C   FTR1    YGR138C   TPO2
YCL010C   SGF29   YGL262W   YGL262W
YBL026W   LSM2    YLR438C-A LSM3
YGR121C   MEP1    YML072C   TCB3
YBR052C   RFS1    YPR138C   MEP3
YDR503C   LPP1    YDR503C   LPP1
YKR072C   SIS2    YKR072C   SIS2
YDR032C   PST2    YLR413W   YLR413W
YML016C   PPZ1    YPR113W   PIS1
YDL052C   SLC1    YPL145C   KES1
YDR501W   PLM2    YIL121W   QDR2
YCR093W   CDC39   YDR378C   LSM6
YBR244W   GPX2    YPL058C   PDR12
YLR045C   STU2    YLR045C   STU2
YCR030C   SYP1    YLR332W   MID2
YHR007C   ERG11   YPL094C   SEC62
YIL143C   SSL2    YMR105C   PGM2
YBR052C   RFS1    YER020W   GPA2
YIL027C   KRE27   YMR112C   MED11
YBL051C   PIN4    YDL165W   CDC36
YJL151C   SNA3    YJL154C   VPS35
YLR360W   VPS38   YPR079W   MRL1
YFR024C-A LSB3    YOR181W   LAS17
YDR032C   PST2    YKR003W   OSH6
YIR026C   YVH1    YPL265W   DIP5
YGR138C   TPO2    YLL028W   TPO1
YLR362W   STE11   YNL229C   URE2
YLR424W   SPP382  YNL167C   SKO1
YBR234C   ARC40   YNL106C   INP52
YDL007W   RPT2    YKL145W   RPT1
YKL088W   YKL088W YML016C   PPZ1
YBR052C   RFS1    YIR037W   HYR1
YKL172W   EBP2    YPL012W   RRP12
YHR098C   SFB3    YHR098C   SFB3
YGR128C   UTP8    YHR196W   UTP9
YLR370C   ARC18   YLR370C   ARC18
YHL006C   SHU1    YHR007C   ERG11
YDL192W   ARF1    YIL121W   QDR2
YOR087W   YVC1    YOR087W   YVC1
YML001W   YPT7    YOR370C   MRS6
YJL153C   INO1    YML086C   ALO1
YBL020W   RFT1    YDL085W   NDE2
YBR283C   SSH1    YMR149W   SWP1
YPL101W   ELP4    YPL101W   ELP4
YDL192W   ARF1    YDL192W   ARF1
YOR195W   SLK19   YOR195W   SLK19
YIL038C   NOT3      YNL091W NST1
YHR007C   ERG11     YNL130C CPT1
YHR096C   HXT5      YIL121W QDR2
YLR326W   YLR326W   YML072C TCB3
YBL039W-A YBL039W-A YGR028W MSP1
YEL002C   WBP1      YML012W ERV25
YKL145W   RPT1      YOR117W RPT5
YDR170C   SEC7      YNL238W KEX2
YBR212W   NGR1      YNL016W PUB1
YBR041W   FAT1      YHR072W ERG7
YGR271W   SLH1      YKR023W YKR023W
YJR118C   ILM1      YML101C CUE4
YDR141C   DOP1      YGR055W MUP1
YML012W   ERV25     YPL227C ALG5
YDL092W   SRP14     YPL210C SRP72
YML012W   ERV25     YPR113W PIS1
YBR177C   EHT1      YKL094W YJU3
YDR032C   PST2      YGR055W MUP1
YGR284C   ERV29     YHR039C MSC7
YKL181W   PRS1      YKL181W PRS1
YGL077C   HNM1      YLR413W YLR413W
YHR096C   HXT5      YHR096C HXT5
YER166W   DNF1      YNL323W LEM3
YER020W   GPA2      YJL016W YJL016W
YBR234C   ARC40     YDR354W TRP4
YDR068W   DOS2      YDR264C AKR1
YMR149W   SWP1      YPL265W DIP5
YDL222C   FMP45     YLR332W MID2
YGL012W   ERG4      YHR133C NSG1
YCR021C   HSP30     YOR273C TPO4
YGR138C   TPO2      YKL051W SFK1
YAR002C-A ERP1      YBR283C SSH1
YDL192W   ARF1      YFL038C YPT1
YJL020C   BBC1      YLR332W MID2
YDR060W   MAK21     YOR206W NOC2
YHR094C   HXT1      YIL121W QDR2
YGL048C   RPT6      YKL145W RPT1
YBR241C   YBR241C   YML012W ERV25
YML016C   PPZ1      YPL221W FLC1
YML016C   PPZ1      YPL004C LSP1
YCR021C   HSP30     YER020W GPA2
YER029C   SMB1      YHR004C NEM1
YBL029C-A YBL029C-A YGR055W MUP1
YKL171W   YKL171W   YNL229C URE2
YHR068W   DYS1      YPR095C SYT1
YOR109W   INP53     YPR029C APL4
YHR094C   HXT1      YHR094C HXT1
YLR056W   ERG3      YML012W ERV25
YLR403W   SFP1      YOR370C MRS6
YBR186W PCH2    YDL092W SRP14
YDR486C VPS60   YLR025W SNF7
YJL154C VPS35   YOR132W VPS17
YER112W LSM4    YGR054W YGR054W
YMR125W STO1    YPL178W CBC2
YLL043W FPS1    YLL043W FPS1
YBR267W REI1    YDR101C ARX1
YKL144C RPC25   YOR116C RPO31
YLR270W DCS1    YMR120C ADE17
YBR023C CHS3    YBR180W DTR1
YBL102W SFT2    YFR051C RET2
YBL075C SSA3    YPL117C IDI1
YBR068C BAP2    YPL010W RET3
YGR261C APL6    YLR330W CHS5
YER040W GLN3    YNL229C URE2
YDR011W SNQ2    YGL077C HNM1
YBR234C ARC40   YDL029W ARP2
YGL077C HNM1    YGR055W MUP1
YLR006C SSK1    YNR031C SSK2
YER145C FTR1    YGR130C YGR130C
YGR078C PAC10   YNL153C GIM3
YGL242C YGL242C YMR109W MYO5
YML016C PPZ1    YML016C PPZ1
YBR041W FAT1    YPL145C KES1
YGL137W SEC27   YMR105C PGM2
YDR162C NBP2    YKR048C NAP1
YGL178W MPT5    YNR052C POP2
YDR032C PST2    YML072C TCB3
YMR120C ADE17   YMR120C ADE17
YLR337C VRP1    YMR109W MYO5
YDR238C SEC26   YGR229C SMI1
YBR200W BEM1    YDR166C SEC5
YDR394W RPT3    YKL145W RPT1
YMR010W YMR010W YMR010W YMR010W
YHR007C ERG11   YOR165W SEY1
YJL178C ATG27   YOR069W VPS5
YGR055W MUP1    YNL283C WSC2
YOR081C TGL5    YOR081C TGL5
YBR200W BEM1    YHL007C STE20
YGR284C ERV29   YLR378C SEC61
YCR077C PAT1    YKL054C DEF1
YDL192W ARF1    YNL323W LEM3
YIL121W QDR2    YPL058C PDR12
YHR187W IKI1    YPL086C ELP3
YGL006W PMC1    YLL048C YBT1
YMR229C RRP5    YNL002C RLP7
YKL054C DEF1    YNL016W PUB1
YCL056C YCL056C YDL198C GGC1
YKR003W OSH6    YPR113W PIS1
YDL055C   PSA1      YDR385W   EFT2
YBR207W   FTH1      YHR175W   CTR2
YKL008C   LAC1      YPL227C   ALG5
YBL029C-A YBL029C-A YGL056C   SDS23
YBL029C-A YBL029C-A YML072C   TCB3
YDL222C   FMP45     YOR153W   PDR5
YHR007C   ERG11     YOR273C   TPO4
YML013W   SEL1      YML013W   SEL1
YDR478W   SNM1      YLL033W   YLL033W
YIL068C   SEC6      YIL068C   SEC6
YLR113W   HOG1      YLR248W   RCK2
YBR244W   GPX2      YGR055W   MUP1
YDL052C   SLC1      YHR007C   ERG11
YCL056C   YCL056C   YDL197C   ASF2
YHR089C   GAR1      YNL112W   DBP2
YEL041W   YEF1      YNL229C   URE2
YML121W   GTR1      YML121W   GTR1
YBL102W   SFT2      YJL178C   ATG27
YGL172W   NUP49     YJL041W   NSP1
YML012W   ERV25     YML012W   ERV25
YGL206C   CHC1      YGR234W   YHB1
YFR001W   LOC1      YOR206W   NOC2
YHR007C   ERG11     YIR038C   GTT1
YHR007C   ERG11     YOR054C   VHS3
YGL056C   SDS23     YGL077C   HNM1
YER159C   BUR6      YNR065C   YNR065C
YHR007C   ERG11     YIR037W   HYR1
YGL077C   HNM1      YML072C   TCB3
YBR052C   RFS1      YGR138C   TPO2
YBL017C   PEP1      YJL154C   VPS35
YCR030C   SYP1      YFR024C-A LSB3
YJL148W   RPA34     YJL148W   RPA34
YBL042C   FUI1      YBR052C   RFS1
YGL213C   SKI8      YGL213C   SKI8
YKL172W   EBP2      YNL112W   DBP2
YIL009W   FAA3      YML086C   ALO1
YOR018W   ROD1      YPR113W   PIS1
YDR100W   TVP15     YPL246C   RBD2
YLR332W   MID2      YMR109W   MYO5
YBR267W   REI1      YKR048C   NAP1
YGL006W   PMC1      YML018C   YML018C
YGR130C   YGR130C   YKL051W   SFK1
YGL006W   PMC1      YHR094C   HXT1
YBL102W   SFT2      YDR264C   AKR1
YML072C   TCB3      YNL283C   WSC2
YKR007W   MEH1      YKR007W   MEH1
YGL213C   SKI8      YGR008C   STF2
YKR008W   RSC4      YOR094W   ARF3
YLR196W   PWP1      YOR206W   NOC2
YDR009W   GAL3      YNL229C   URE2
YGL120C   PRP43     YHR089C   GAR1
YBR234C   ARC40     YKL013C   ARC19
YDR293C   SSD1      YER112W   LSM4
YDR189W   SLY1      YDR517W   GRH1
YHR007C   ERG11     YJR118C   ILM1
YHR016C   YSC84     YOR042W   CUE5
YFR001W   LOC1      YLR449W   FPR4
YBR207W   FTH1      YOR270C   VPH1
YER145C   FTR1      YLR332W   MID2
YGL203C   KEX1      YML038C   YMD8
YDL029W   ARP2      YLR370C   ARC18
YNL084C   END3      YNL243W   SLA2
YBL039W-A YBL039W-A YNL121C   TOM70
YKL172W   EBP2      YNL002C   RLP7
YHR007C   ERG11     YJR117W   STE24
YER105C   NUP157    YIL115C   NUP159
YDL159W   STE7      YMR322C   SNO4
YAL053W   FLC2      YGR055W   MUP1
YGR060W   ERG25     YLR378C   SEC61
YBR296C-A YBR296C-A YPL055C   LGE1
YDR032C   PST2      YIL105C   SLM1
YIL121W   QDR2      YLR413W   YLR413W
YHR003C   YHR003C   YIR038C   GTT1
YHR001W   OSH7      YOR273C   TPO4
YLR447C   VMA6      YPR036W   VMA13
YGL206C   CHC1      YNL007C   SIS1
YJL061W   NUP82     YKL057C   NUP120
YDL137W   ARF2      YDL192W   ARF1
YEL051W   VMA8      YGL006W   PMC1
YLL028W   TPO1      YLR332W   MID2
YGR020C   VMA7      YPR036W   VMA13
YHR196W   UTP9      YMR093W   UTP15
YER020W   GPA2      YOL105C   WSC3
YER020W   GPA2      YHR001W   OSH7
YGR198W   YGR198W   YMR212C   EFR3
YML072C   TCB3      YPR113W   PIS1
YCR021C   HSP30     YGR138C   TPO2
YDR398W   UTP5      YJL109C   UTP10
YCL056C   YCL056C   YFR025C   HIS2
YAR002C-A ERP1      YJR010C-A SPC1
YGL203C   KEX1      YPR075C   OPY2
YNL112W   DBP2      YOL077C   BRX1
YDR501W   PLM2      YJL151C   SNA3
YDR068W   DOS2      YLL001W   DNM1
YDR297W   SUR2      YKL088W   YKL088W
YFR024C-A LSB3      YHR016C   YSC84
YDR170C   SEC7      YLR330W   CHS5
YGR055W   MUP1      YPL221W   FLC1
YGR055W MUP1    YPL004C LSP1
YKL008C LAC1    YKL008C LAC1
YDR284C DPP1    YEL013W VAC8
YFR040W SAP155  YPR040W TIP41
YIL034C CAP2    YNL138W SRV2
YKR067W GPT2    YPL227C ALG5
YOR057W SGT1    YOR276W CAF20
YDL192W ARF1    YGR284C ERV29
YHR081W LRP1    YNL112W DBP2
YGL049C TIF4632 YMR255W GFD1
YGL055W OLE1    YKL088W YKL088W
YAL054C ACS1    YAR035W YAT1
YFR002W NIC96   YLR335W NUP2
YDR517W GRH1    YIL109C SEC24
YGR054W YGR054W YPL004C LSP1
YDL192W ARF1    YJL151C SNA3
YGL256W ADH4    YLR182W SWI6
YDR501W PLM2    YGR281W YOR1
YGL077C HNM1    YIL105C SLM1
YDR011W SNQ2    YIL121W QDR2
YLL028W TPO1    YLR221C RSA3
YDL208W NHP2    YDL213C NOP6
YHR007C ERG11   YJL117W PHO86
YGR055W MUP1    YIL121W QDR2
YGL078C DBP3    YHR089C GAR1
YHR116W COX23   YLR182W SWI6
YDL192W ARF1    YML086C ALO1
