# Supplementary material for: New insights into protein-protein interaction data lead to increased estimates of the S. cerevisiae interactome size
Source: BMC Bioinformatics. 2010 Dec 21;11:605. doi: 10.1186/1471-2105-11-605 (PMC3023808; doi:10.1186/1471-2105-11-605)
Supplement: Additional file 2 — Datasets and scripts. Additional file 2 is an archive that includes all scripts, distributed under an open source license, as well as all datasets used in this study. [file 1471-2105-11-605-S2.ZIP › sambourg_BMCBioinfo2010/Sources/LC_MULTIPLE]

YFR050C	YJL001W
YFR050C	YOR157C
YLL036C	YPR101W
YDL140C	YER125W
YDR123C	YOL108C
YMR043W	YNL068C
YMR167W	YOL090W
YDL106C	YDR146C
YER111C	YLR182W
YDR097C	YOL090W
YCR092C	YOL090W
YMR167W	YNL082W
YCR066W	YGL058W
YMR167W	YMR167W
YAL041W	YBR200W
YIL004C	YKL196C
YIL004C	YLR078C
YAL041W	YOR212W
YLR310C	YNL098C
YLR310C	YOR101W
YBR160W	YJL194W
YNL188W	YOR257W
YGL130W	YPL228W
YGL238W	YNL189W
YDL140C	YJR017C
YML051W	YPL248C
YDR283C	YGL195W
YGL238W	YLR293C
YER125W	YIR033W
YER148W	YPL082C
YMR309C	YNL244C
YMR309C	YPR041W
YLR347C	YOR098C
YNL189W	YOR098C
YLR335W	YNL189W
YDL127W	YPL031C
YDL179W	YPL031C
YER095W	YGL163C
YGR186W	YMR277W
YFL005W	YNL272C
YIL004C	YLR268W
YDR166C	YER008C
YIL004C	YLR026C
YLR026C	YLR078C
YDR189W	YLR026C
YLR026C	YLR268W
YKL196C	YLR026C
YKL006CA	YLR078C
YHL031C	YKL006CA
YKL006CA	YLR268W
YKL006CA	YLR026C
YKL006CA	YKL196C
YBR009C	YLR442C
YBR010W	YLR442C
YBR009C	YDR227W
YBR010W	YDR227W
YDR328C	YJR090C
YLR026C	YOR327C
YER148W	YGR246C
YER148W	YMR270C
YCR088W	YNL138W
YGR009C	YPL232W
YNL222W	YOR151C
YGR040W	YHR084W
YBL016W	YDL159W
YDL159W	YGR040W
YER148W	YPR086W
YER148W	YGR274C
YJR053W	YML064C
YML064C	YMR055C
YBR079C	YMR309C
YBR079C	YOR361C
YMR146C	YOR361C
YDR429C	YOR361C
YAL047C	YLR212C
YBR112C	YCR084C
YDL064W	YDR409W
YLL039C	YML097C
YMR197C	YOR327C
YLR026C	YMR197C
YDR468C	YMR197C
YKL196C	YMR197C
YML007W	YMR308C
YLR115W	YNL222W
YDL084W	YDR381W
YDR381W	YPL169C
YDL106C	YFR034C
YFL037W	YOR265W
YDL017W	YDR052C
YBR274W	YDR113C
YDR217C	YPL153C
YDL235C	YLR006C
YDR176W	YDR448W
YDR448W	YGR252W
YGR047C	YNL039W
YDL102W	YJR006W
YDL102W	YJR043C
YJR006W	YJR043C
YML095C	YPL022W
YER173W	YJR068W
YER173W	YNL290W
YIL109C	YPR181C
YPL218W	YPR181C
YIL109C	YPL218W
YDL195W	YLR208W
YDR448W	YLR055C
YDR176W	YGR252W
YBL016W	YDR103W
YDR103W	YGR040W
YGL172W	YJL041W
YGR119C	YJL041W
YDR145W	YGL112C
YDR054C	YLR079W
YBL008W	YJL115W
YDL106C	YKR099W
YBR200W	YLR229C
YBR200W	YJL157C
YGR047C	YGR246C
YER125W	YMR275C
YCL051W	YNL161W
YAL021C	YNR052C
YAL021C	YGR092W
YJR076C	YJR076C
YHR107C	YJR076C
YJR076C	YLR314C
YDR085C	YHR107C
YDL220C	YDR082W
YFL009W	YJL194W
YLR229C	YPL115C
YLR229C	YNL271C
YLR229C	YNL298W
YHR061C	YLR229C
YDR309C	YLR229C
YLR229C	YOR127W
YHL007C	YLR229C
YJL187C	YMR001C
YDL132W	YDR328C
YDL132W	YFL009W
YBL023C	YJL194W
Q0120	YPL160W
YBL061C	YBR023C
YMR198W	YPR141C
YBR109C	YDR356W
YDR192C	YGR218W
YJR084W	YMR025W
YDR179C	YMR025W
YJR084W	YOL117W
YJR084W	YJR084W
YDL216C	YJR084W
YDR179C	YJR084W
YKL049C	YPL018W
YDR016C	YGL061C
YDL207W	YOR046C
YJL112W	YLL001W
YPR175W	YPR175W
YNL262W	YPR175W
YDL101C	YML058W
YGL061C	YGR113W
YIR006C	YNL084C
YAL041W	YJL157C
YJL157C	YOR212W
YFR009W	YGL195W
YNL199C	YPL075W
YER133W	YOR178C
YER133W	YLR263W
YER133W	YOR329C
YBR045C	YER133W
YER133W	YMR311C
YER054C	YER133W
YBL007C	YER133W
YAL014C	YER133W
YER133W	YFL023W
YER133W	YFR003C
YER133W	YPL074W
YER040W	YNL189W
YDL035C	YER020W
YIL063C	YLR293C
YIL072W	YLR263W
YLR113W	YMR172W
YGL116W	YKL101W
YGL003C	YKL101W
YBR133C	YKL101W
YBR133C	YJL187C
YDR207C	YJR094C
YLR229C	YPL242C
YLR347C	YNL189W
YDR192C	YLR347C
YER016W	YPL269W
YGR040W	YPL049C
YDR480W	YGR040W
YLR337C	YOR181W
YDL240W	YPR165W
YJR104C	YMR038C
YMR021C	YMR021C
YGL116W	YJL030W
YGL116W	YJL013C
YBR202W	YIL150C
YEL032W	YLR274W
YBR136W	YDR499W
YIL046W	YNL103W
YMR167W	YOR033C
YMR167W	YMR190C
YMR167W	YPL164C
YDR092W	YGL087C
YFL034CB	YNL161W
YDL028C	YIL106W
YGL075C	YPL255W
YGL075C	YMR117C
YGL075C	YNL107W
YMR224C	YNL250W
YMR224C	YMR224C
YDR369C	YMR224C
YOL090W	YOR033C
YDL194W	YDR277C
YKL129C	YLR337C
YLR337C	YMR109W
YIL065C	YJL112W
YDR176W	YER151C
YHR077C	YMR080C
YCR093W	YDL165W
YCR093W	YER068W
YCR093W	YPR072W
YJR050W	YJR050W
YLR347C	YMR047C
YKR101W	YML065W
YER165W	YGR178C
YDR228C	YGL044C
YDR228C	YMR061W
YGL153W	YLR191W
YDR244W	YLR191W
YDR244W	YGL153W
YGL153W	YGL153W
YDR142C	YGL153W
YGR233C	YOL001W
YIL050W	YPL031C
YBL105C	YPR165W
YBR278W	YNL262W
YBR088C	YOL090W
YJR043C	YNL102W
YJL001W	YPR103W
YER094C	YPR103W
YJL001W	YOR157C
YDR088C	YGR006W
YDL030W	YJL203W
YER094C	YOR157C
YLR288C	YOR368W
YLR032W	YLR032W
YDR092W	YLR032W
YER095W	YML032C
YER095W	YER095W
YDR076W	YER095W
YDR052C	YPL153C
YDR004W	YDR076W
YDR217C	YDR217C
YLR442C	YNL216W
YDR227W	YNL216W
YDR028C	YER133W
YPL161C	YPR165W
YGL044C	YMR061W
YER070W	YML058W
YDR404C	YJL140W
YEL037C	YHR027C
YER021W	YFR052W
YDL147W	YDR179C
YFR004W	YOR261C
YFL036W	YMR228W
YDR394W	YDR394W
YDR394W	YOR117W
YDR394W	YGL048C
YBL016W	YPL049C
YBL016W	YDR480W
YCR009C	YDR388W
YDR388W	YOR181W
YDR388W	YDR388W
YDL127W	YDR388W
YDR181C	YMR127C
YDR181C	YOR213C
YDR164C	YNR049C
YDR166C	YLR166C
YHR098C	YPR181C
YOR254C	YPL094C
YLR234W	YMR190C
YKL129C	YOR035C
YMR109W	YOR035C
YDR477W	YJL089W
YDR227W	YKR101W
YDL042C	YDR227W
YLR442C	YLR442C
YDR227W	YLR442C
YDR409W	YLR314C
YDR328C	YFL009W
YDR328C	YMR094W
YNL243W	YNL243W
YKL079W	YOR326W
YDR477W	YGL115W
YDR422C	YDR477W
YDR028C	YDR477W
YDR356W	YPL124W
YDR356W	YDR356W
YDR356W	YHR172W
YDR356W	YNL126W
YDR356W	YLR212C
YER018C	YMR117C
YGR113W	YKR037C
YGL061C	YKR037C
YDR201W	YKR037C
YKL042W	YNL225C
YKL042W	YKL042W
YAL047C	YHR172W
YAL047C	YNL126W
YHR172W	YNL126W
YHR172W	YLR212C
YIL022W	YJR045C
YLR006C	YNR031C
YNL025C	YPL042C
YGL178W	YLR452C
YDR477W	YOR047C
YKL038W	YOR047C
YGR040W	YLR362W
YHR084W	YPL049C
YDR480W	YHR084W
YDR103W	YOR212W
YDR103W	YLR362W
YDL159W	YDR103W
YCL032W	YLR362W
YCL032W	YOR212W
YAL047C	YLR045C
YGL112C	YMR005W
YNR017W	YPL063W
YKL058W	YOR194C
YOR140W	YPL203W
YLR212C	YNL126W
YGL058W	YGR184C
YER143W	YLL039C
YDR207C	YOL004W
YHR170W	YMR080C
YDR323C	YOR089C
YDR323C	YGL095C
YGR218W	YIL063C
YGR218W	YML007W
YGL112C	YGR274C
YFL005W	YNL263C
YGR172C	YNL263C
YFL038C	YNL263C
YER031C	YNL263C
YKL172W	YOR294W
YDL235C	YIL147C
YDR002W	YLR293C
YFR003C	YML016C
YBR083W	YHR084W
YHR084W	YMR043W
YGR178C	YGR178C
YLR256W	YPL240C
YFL038C	YGR172C
YER031C	YGR172C
YER148W	YPL248C
YPL042C	YPL248C
YOR259C	YPL248C
YGL048C	YPL248C
YOL051W	YPL248C
YDR103W	YDR103W
YIL118W	YOR326W
YIL118W	YJL085W
YDL140C	YPR086W
YDR173C	YMR042W
YDR173C	YMR043W
YDR448W	YEL009C
YKR048C	YLR457C
YHR005C	YOR212W
YER148W	YOR194C
YBR009C	YLR399C
YOL001W	YPL031C
YDR145W	YMR005W
YDR167W	YPL011C
YDR167W	YML114C
YBR081C	YDR167W
YER148W	YKL058W
YFL009W	YOL133W
YJR090C	YOL133W
YDR328C	YJL204C
YLR256W	YLR256W
YEL013W	YKL196C
YCR039C	YCR097W
YDL043C	YJL203W
YDR328C	YML088W
YDL132W	YML088W
YDR283C	YDR283C
YJR063W	YPR010C
YNL216W	YPL075W
YBR143C	YDR172W
YDR172W	YLL026W
YER040W	YJR066W
YGR072W	YHR077C
YDL042C	YJL076W
YJR052W	YLR442C
YEL037C	YER143W
YDR264C	YOR212W
YJR086W	YOR212W
YBR217W	YHR171W
YAL041W	YLR229C
YFL039C	YFL039C
YBR130C	YKL130C
YDR388W	YMR192W
YFR024CA	YOR181W
YHR161C	YIR006C
YGR241C	YIR006C
YFR034C	YOL001W
YDL220C	YNL102W
YDR227W	YML109W
YJR093C	YPR107C
YBR155W	YPL240C
YOR027W	YPL240C
YLR216C	YPL240C
YGL237C	YOR358W
YBL021C	YOR358W
YHR005C	YLR452C
YER040W	YNL229C
YNL229C	YNL229C
YDL195W	YPL085W
YPL085W	YPR181C
YIL109C	YPL085W
YDL064W	YDR510W
YGR233C	YPL031C
YGL134W	YPL031C
YDR335W	YFR034C
YFR034C	YMR308C
YDL140C	YGL130W
YLR293C	YLR347C
YIR017C	YNL103W
YJR060W	YNL103W
YIR017C	YJR060W
YDR080W	YPL195W
YGL090W	YLR265C
YDR473C	YDR473C
YDL030W	YDL043C
YDR129C	YFL039C
YDR328C	YOR057W
YGR140W	YMR168C
YGR140W	YMR094W
YMR094W	YMR168C
YBR098W	YDR386W
YAL030W	YGR009C
YBL078C	YNL223W
YHR171W	YHR171W
YBL078C	YHR171W
YHR171W	YNR007C
YBR217W	YPL149W
YKL196C	YLR268W
YHL031C	YKL196C
YHL031C	YLR026C
YDR328C	YIL046W
YKL074C	YLR116W
YJL061W	YMR047C
YFR002W	YMR153W
YGL172W	YGR119C
YDR142C	YLR191W
YDL207W	YDR192C
YJL044C	YLR262C
YML099C	YMR042W
YMR042W	YMR043W
YML099C	YMR043W
YER157W	YGR120C
YLR181C	YPR173C
YBR278W	YDR121W
YER013W	YLR117C
YGR218W	YIL115C
YIL115C	YLR293C
YGL106W	YOR326W
YDL239C	YOL091W
YDL239C	YNL225C
YDL239C	YOR373W
YIL144W	YMR117C
YGL105W	YGR264C
YJR093C	YKR002W
YIR021W	YIR021W
YMR080C	YNL112W
YDL126C	YLL039C
YDL126C	YKL213C
YKL028W	YOL051W
YKR062W	YOL051W
YMR240C	YOR319W
YMR095C	YMR096W
YJR002W	YNL075W
YDR099W	YDR130C
YDR142C	YGR239C
YDR142C	YHR160C
YOL091W	YOR177C
YNL225C	YOL091W
YFR051C	YNL258C
YBR216C	YML007W
YDL178W	YFL039C
YLR399C	YMR227C
YLR055C	YOL148C
YJL026W	YJL026W
YFR028C	YJL076W
YDL207W	YMR255W
YBL058W	YDL126C
YDL126C	YMR067C
YDL126C	YJL048C
YBR273C	YDL126C
YGL094C	YKL025C
YLL036C	YLL036C
YBL016W	YLR362W
YGR162W	YKR059W
YGR162W	YJL138C
YLR442C	YNL030W
YLR442C	YNL031C
YCR039C	YMR043W
YLR025W	YOR275C
YLR362W	YLR362W
YBR234C	YMR109W
YBR234C	YOR181W
YNL244C	YPR041W
YMR094W	YOR057W
YKL117W	YPL240C
YDR277C	YKL038W
YEL037C	YPL096W
YDL003W	YFL008W
YCR009C	YPL249C
YCR009C	YMR192W
YDR388W	YPL249C
YCR009C	YMR232W
YLR417W	YPL002C
YJR102C	YPL002C
YJR102C	YLR417W
YJR102C	YMR077C
YDL140C	YJL168C
YMR255W	YOR046C
YDR388W	YLR144C
YBR108W	YDR388W
YCR009C	YOR181W
YDR225W	YJL081C
YIL115C	YOR046C
YDL097C	YDL147W
YBR050C	YER133W
YDR510W	YOR156C
YFL026W	YOR212W
YFL026W	YHR005C
YAL035W	YMR260C
YKR048C	YPR119W
YDR004W	YER095W
YER118C	YJL128C
YDR477W	YNL257C
YER161C	YHR166C
YCL032W	YDR103W
YNL271C	YOR122C
YAL030W	YPL232W
YER110C	YLR293C
YER136W	YFL005W
YLR263W	YLR263W
YDR429C	YMR146C
YFL037W	YML085C
YDR052C	YDR052C
Q0085	YPL078C
YDR377W	YPL078C
YLR313C	YLR362W
YJL006C	YKL139W
YLR293C	YOR160W
YGR218W	YLR293C
YDR192C	YMR255W
YFL039C	YOR367W
YDL140C	YDR301W
YDL140C	YDR228C
YBR088C	YJR043C
YBR088C	YDR097C
YMR280C	YMR280C
YDR171W	YDR171W
YFR034C	YFR034C
YJR021C	YJR021C
YHR206W	YHR206W
YDR130C	YDR130C
YDR416W	YGR129W
YCR088W	YNL094W
YER008C	YPR165W
YJR074W	YLR293C
YBR109C	YNR035C
YGR092W	YIL106W
YLR229C	YOL113W
YGL212W	YOR106W
YMR197C	YOR106W
YGL212W	YMR197C
YGL212W	YLR093C
YGR009C	YOR327C
YIL021W	YOL005C
YDL140C	YOR224C
YPL248C	YPR086W
YCR084C	YCR084C
YJL005W	YNL138W
YBR072W	YBR072W
YDR388W	YFL039C
YHR016C	YOR181W
YNR003C	YPR190C
YBR154C	YDL140C
YDL140C	YGL070C
YDR045C	YOR207C
YHR143WA	YPR010C
YOR151C	YOR210W
YER165W	YGL049C
YER165W	YGR162W
YFL039C	YLL050C
YIR012W	YLR075W
YFL039C	YGR080W
YBR109C	YOR326W
YFL039C	YOR122C
YDL161W	YIR006C
YDL140C	YPL228W
YPL237W	YPR041W
YGR162W	YOL139C
YDL108W	YPR025C
YBL103C	YOL067C
YDR142C	YDR244W
YGR246C	YNR003C
YBR160W	YPL256C
YLR078C	YLR268W
YFL039C	YNL138W
YER148W	YNL039W
YGR246C	YNL039W
YDR227W	YDR227W
YGL207W	YML069W
YKL058W	YML015C
YBR200W	YHL007C
YDR214W	YPL240C
YJR032W	YPL240C
YDL105W	YDR288W
YDR288W	YLR007W
YIL004C	YPR181C
YIL004C	YIL109C
YGL213C	YHL022C
YDR123C	YHL020C
YDL235C	YHR206W
YCL063W	YOR326W
YOR326W	YPL269W
YMR117C	YOL069W
YAL041W	YGR152C
YDL132W	YOL133W
YLL039C	YMR276W
YER095W	YJL092W
YCR066W	YJL092W
YDR510W	YJL092W
YDR356W	YKL042W
YKL042W	YPL124W
YDL192W	YDL226C
YLR337C	YMR032W
YEL013W	YPR185W
YGR120C	YPR105C
YER157W	YPR105C
YGL213C	YPR189W
YDR009W	YML051W
YNL113W	YPR110C
YCR084C	YLR176C
YBR112C	YLR176C
YBL023C	YDR052C
YBR060C	YDR052C
YBR088C	YLR032W
YCR066W	YLR032W
YCR002C	YLR314C
YHR107C	YLR314C
YHR107C	YHR107C
YDL225W	YHR107C
YJL100W	YOR181W
YAR014C	YER133W
YGL180W	YPR049C
YLR288C	YPL194W
YGL241W	YKR048C
YAL056W	YER020W
YBR200W	YER114C
YDL132W	YDR139C
YHR030C	YNL053W
YHR030C	YOR208W
YER075C	YHR030C
YBL016W	YER075C
YHR030C	YIL113W
YBR034C	YDR432W
YBR010W	YGL058W
YGR188C	YOR026W
YDL140C	YPR161C
YBR160W	YFL029C
YDL108W	YFL029C
YBR160W	YOR372C
YBR160W	YPL269W
YBR160W	YNL309W
YBR160W	YJL157C
YBR160W	YLR079W
YAL040C	YBR160W
YJR053W	YMR001C
YBL016W	YJL157C
YLR113W	YLR248W
YLR113W	YNL167C
YHR124W	YJL106W
YBR156C	YPL209C
YDL108W	YDL140C
YGR140W	YNL307C
YAR007C	YBR136W
YBR136W	YNL312W
YHR030C	YLR442C
YHR030C	YPL089C
YER111C	YHR030C
YHR030C	YLR182W
YFR034C	YPL031C
YEL009C	YPL031C
YBL039C	YBL105C
YLR182W	YPL153C
YJR094C	YMR139W
YDR432W	YMR216C
YDR477W	YGL035C
YDL140C	YPL042C
YJL128C	YNR031C
YHL007C	YLR362W
YAL038W	YJL164C
YJL164C	YPL232W
YBL016W	YHR084W
YAR019C	YFR028C
YBR010W	YGR252W
YBR009C	YGR252W
YFL009W	YLR079W
YLR079W	YPL256C
YBL023C	YDL017W
YDL017W	YEL032W
YDL017W	YPR019W
YDL017W	YGL201C
YGR252W	YNL031C
YGR252W	YNL030W
YGL134W	YLR258W
YLR258W	YPL031C
YBR034C	YOL123W
YHR206W	YIL147C
YDL122W	YKR094C
YDL122W	YLR167W
YBR010W	YDR440W
YDR440W	YNL031C
YBR034C	YGL122C
YOR370C	YPR176C
YFL038C	YPR176C
YFL038C	YOR370C
YBL016W	YBR083W
YIL095W	YIR006C
YNL025C	YPL248C
YBR160W	YHR118C
YBR160W	YGL003C
YDR490C	YKL126W
YER125W	YKL020C
YDR477W	YER129W
YBR160W	YJL187C
YBR009C	YOR244W
YNL030W	YOR244W
YBR136W	YPL153C
YBR010W	YPL209C
YBL007C	YCL034W
YML051W	YML051W
YAL005C	YNL007C
YDL140C	YOR151C
YDL140C	YPR187W
YDL140C	YOR210W
YDL140C	YOL005C
YLL036C	YMR213W
YDL190C	YEL037C
YGL105W	YGL245W
YGR185C	YGR229C
YGR229C	YOR028C
YGR229C	YHR030C
YER167W	YGR229C
YBL016W	YNL053W
YDL042C	YIL150C
YIL150C	YLR442C
YJL106W	YNL312W
YBL007C	YDR172W
YPL269W	YPR120C
YBR164C	YNL297C
YDR369C	YGL090W
YDR388W	YPL031C
YMR311C	YPL031C
YAL005C	YPL106C
YDL042C	YLR442C
YLR192C	YOR361C
YEL037C	YEL037C
YGL033W	YGL183C
YER179W	YER179W
YGL206C	YGR167W
YGR167W	YNL243W
YFL039C	YMR092C
YBL021C	YGL237C
YKL109W	YOR358W
YBL021C	YKL109W
YGL237C	YKL109W
YEL037C	YER162C
YJL034W	YOR254C
YAL005C	YNL064C
YKL015W	YKL015W
YDL137W	YDR358W
YDL137W	YHR108W
YKL186C	YPL169C
YNL088W	YNL088W
YLR450W	YMR022W
YGL090W	YOR005C
YDL126C	YDL190C
YKL213C	YLL039C
YLR119W	YPL065W
YMR308C	YOR098C
YMR153W	YMR308C
YLL001W	YLL001W
YJL112W	YJL112W
YOR294W	YPR102C
YGR085C	YOR294W
YGR163W	YML121W
YML121W	YML121W
YGR163W	YKR007W
YBR077C	YKR007W
YDR308C	YOL135C
YER165W	YGR218W
YDL120W	YOR176W
YNL281W	YPL240C
YKL117W	YLR216C
YLR293C	YMR308C
YDR225W	YGL241W
YBR010W	YMR308C
YBR009C	YMR308C
YOR069W	YOR132W
YDR164C	YPL232W
YDR164C	YOR327C
YNL271C	YNL271C
YFL016C	YJR045C
YHR089C	YLR175W
YDL208W	YLR175W
YER118C	YLR362W
YCL029C	YLR045C
YLR045C	YLR045C
YER016W	YLR045C
YKL074C	YLR117C
YDR308C	YPR168W
YDR308C	YOR174W
YOL135C	YPR168W
YER133W	YKL193C
YMR159C	YPL149W
YLR293C	YPL125W
YGR181W	YKL195W
YLL050C	YMR092C
YJL104W	YLR008C
YDR082W	YLR010C
YBL035C	YDR082W
YGL095C	YOL018C
YLR045C	YML085C
YFL037W	YLR045C
YER148W	YLR055C
YJL106W	YLR079W
YDL140C	YLR113W
YHR154W	YLR135W
YLR188W	YLR188W
YDR244W	YGR077C
YGL086W	YJL030W
YIL035C	YJR093C
YJR093C	YOR061W
YGR029W	YKL195W
YBR200W	YGL116W
YDL065C	YOL147C
YGR140W	YJR089W
YFL005W	YNL293W
YLR262C	YNL293W
YNL293W	YOR089C
YDL078C	YDR244W
YIL033C	YJL164C
YDL192W	YER122C
YKL103C	YOL082W
YER125W	YHL002W
YDR164C	YGR009C
YDR270W	YNL259C
YDR409W	YDR510W
YDR468C	YKR020W
YBR088C	YJR068W
YBR087W	YBR088C
YMR077C	YPR173C
YKR035WA	YPR173C
YDL140C	YMR277W
YJL090C	YKL108W
YER162C	YJR052W
YNL329C	YOL044W
YKR068C	YOR115C
YGL120C	YLR424W
YOL010W	YPL217C
YCR020WB	YFR037C
YLR045C	YPL269W
YLR025W	YPL084W
YDR069C	YLR025W
YCL008C	YNR006W
YBR088C	YDR419W
YBR010W	YLL002W
YLL002W	YNL031C
YGL113W	YLR103C
YER125W	YOR018W
YDR388W	YER125W
YER125W	YFR022W
YHL002W	YNR006W
YKL190W	YLR433C
YDL239C	YHR184W
YBR010W	YJL115W
YJL115W	YNL031C
YER125W	YJL151C
YJL013C	YOR026W
YGL212W	YLR396C
YER164W	YGL244W
YBR195C	YPR018W
YBR195C	YNL183C
YBR193C	YGR104C
YBR005W	YER125W
YER089C	YPL153C
YGL035C	YGL253W
YDR394W	YGR232W
YDR069C	YPL084W
YBR154C	YOR341W
YBR154C	YOR116C
YER044CA	YMR133W
YHL022C	YHR157W
YJR021C	YMR133W
YDR510W	YPL020C
YDR054C	YDR054C
YDR416W	YJR050W
YCR035C	YGR095C
YBR156C	YJR089W
YDR023W	YGR239C
YJR076C	YNL166C
YHR107C	YNL166C
YNL201C	YPL153C
YDL013W	YER116C
YDL013W	YDR510W
YFL008W	YJL074C
YGL241W	YLR293C
YBR017C	YLR293C
YDR225W	YLR347C
YDR225W	YER110C
YBR017C	YDR225W
YDR225W	YMR308C
YEL020WA	YKL195W
YER020W	YJL106W
YPR173C	YPR173C
YEL037C	YLL039C
YDR138W	YPL169C
YCL063W	YFR021W
YDR510W	YER116C
YNL082W	YOL090W
YGL115W	YGL208W
YML032C	YML032C
YLR178C	YOL081W
YDR373W	YNL267W
YER172C	YHR165C
YHR030C	YPL140C
YLR234W	YPL024W
YKR081C	YOR294W
YKR081C	YPR102C
YKL002W	YPR173C
YBR010W	YDL042C
YDL042C	YNL031C
YBR009C	YDL042C
YDL042C	YNL030W
YAL029C	YBR130C
YOR326W	YOR326W
YFL039C	YOR326W
YDL159W	YLR362W
YGR285C	YHR064C
YPL240C	YPL240C
YBR010W	YJR119C
YJR119C	YNL031C
YDR510W	YNL078W
YDR510W	YER032W
YDR510W	YOR191W
YBR167C	YGR030C
YDL140C	YKL139W
YFL039C	YLR337C
YDR214W	YNL281W
YDL140C	YJL140W
YDL140C	YDR404C
YHR030C	YOR231W
YLL026W	YLL026W
YER151C	YNR051C
YMR047C	YPL169C
YKL068W	YLR347C
YDR392W	YEL009C
YEL009C	YHR200W
YDR172W	YDR172W
YDR189W	YOR075W
YDL190C	YLL039C
YDL020C	YLR024C
YGR120C	YLR026C
YDR156W	YOR340C
YJL148W	YNL248C
YDL132W	YLR128W
YER008C	YLR229C
YDR240C	YNL210W
YDL014W	YLR197W
YDL014W	YEL026W
YEL026W	YOR310C
YHR034C	YOR310C
YEL026W	YLR197W
YCR060W	YHR034C
YCR060W	YPL240C
YDL003W	YMR001C
YAL047C	YMR001C
YBR010W	YER110C
YER110C	YNL031C
YLR021W	YPL144W
YLL049W	YMR294W
YKR084C	YNL001W
YEL020WA	YHR005CA
YDR486C	YLR181C
YMR001C	YOR373W
YBR088C	YDL064W
YGL122C	YKR095W
YGL122C	YMR255W
YBR060C	YNL261W
YBR060C	YLL004W
YNL261W	YPR162C
YNL261W	YNL261W
YML065W	YPR162C
YEL015W	YEL015W
YKL205W	YLR293C
YLR131C	YNL161W
YBR160W	YLR182W
YBR160W	YER111C
YPL153C	YPL153C
YDL201W	YDR165W
YIL065C	YKR036C
YHR118C	YLL004W
YHR118C	YNL261W
YHR118C	YJR046W
YBL016W	YBL016W
YDL116W	YGL092W
YGL092W	YKL057C
YGL092W	YJR042W
YGR218W	YLR131C
YDL116W	YKR082W
YKL196C	YKL196C
YNL037C	YOR136W
YJL050W	YOL115W
YBR275C	YNL216W
YLR438CA	YLR438CA
YDR378C	YLR438CA
YER146W	YLR438CA
YBL026W	YLR438CA
YBR017C	YGL122C
YBR088C	YCR066W
YGR113W	YGR113W
YMR049C	YOR272W
YGR103W	YMR049C
YCL028W	YCL028W
YAL005C	YDR172W
YHR205W	YJR066W
YCL032W	YCL032W
YBR088C	YLL039C
YBR088C	YGL058W
YDR050C	YDR050C
YDL225W	YPL031C
YER031C	YER136W
YER136W	YFL038C
YIL160C	YIL160C
YGR254W	YGR254W
YPR060C	YPR060C
YOR265W	YOR265W
YLR044C	YLR044C
YPL069C	YPL069C
YDR195W	YER133W
YDR113C	YGL116W
YMR001C	YMR036C
YJL115W	YLL002W
YJL019W	YJL073W
YDR477W	YGL073W
YDL149W	YLR431C
YDL149W	YJL178C
YDL149W	YPR049C
YDL149W	YDL149W
YGL003C	YPL267W
YAL047C	YAL047C
YNL064C	YNL064C
YNL007C	YNL007C
YLL002W	YNL246W
YDR014WA	YER095W
YDR477W	YDR477W
YAL051W	YOR363C
YKR048C	YKR048C
YDL042C	YDR363W
YFR028C	YMR001C
YFR027W	YFR027W
YNL161W	YNL272C
YGL174W	YIR005W
YBR253W	YMR112C
YBR088C	YDR409W
YKL067W	YKL067W
YDL140C	YNL251C
YDL140C	YDR289C
YFL009W	YKL159C
YJL194W	YML065W
YBR060C	YJL194W
YLL004W	YNL261W
YML065W	YNL261W
YPL248C	YPL248C
YHR071W	YPL031C
YNL246W	YNL246W
YBR009C	YJL115W
YJL115W	YNL030W
YJR053W	YMR055C
YDR227W	YMR284W
YDR172W	YNL064C
YGR181W	YJR135WA
YGR181W	YNR017W
YAL047C	YGR218W
YGR218W	YJR134C
YGL172W	YGR218W
YER133W	YNL233W
YDR079CA	YPL122C
YBR017C	YOL123W
YAR007C	YNL312W
YCR066W	YCR066W
YCR002C	YJR076C
YCR002C	YHR107C
YOR327C	YPL232W
YBR202W	YEL032W
YDL077C	YML001W
YJL090C	YPL194W
YIL105C	YMR068W
YDR389W	YPR165W
YDL101C	YPL153C
YGR184C	YPL177C
YFR028C	YKR010C
YBR088C	YJL092W
YDR372C	YDR483W
YGR262C	YKR038C
YDL100C	YDL100C
YJR099W	YLL039C
YDL003W	YJL074C
YNL161W	YNL161W
YIR006C	YIR006C
YMR047C	YMR047C
YFR044C	YFR044C
YLR433C	YOR324C
YIL105C	YLR433C
YLR433C	YNL047C
YMR186W	YMR186W
YBR088C	YBR088C
YEL009C	YEL009C
YJL128C	YLR113W
YER030W	YOL012C
YDL220C	YLR010C
YBR135W	YBR160W
YBL078C	YOL082W
YOL082W	YPR049C
YML058W	YML058W
YDR397C	YER148W
YGL100W	YJR042W
YBR010W	YOR064C
YNL031C	YOR064C
YBR010W	YPL138C
YNL031C	YPL138C
YHR111W	YHR111W
YHR111W	YIL008W
YGL092W	YLR208W
YBL007C	YIL095W
YDR190C	YPL235W
YBL007C	YCR088W
YBL101C	YER125W
YHR200W	YMR276W
YIL150C	YIL150C
YER174C	YGR262C
YBR272C	YKL145W
YBR136W	YDL220C
YDL058W	YDL058W
YDL113C	YJL036W
YDR425W	YJL036W
YER149C	YLR319C
YGL180W	YGL180W
YGR241C	YNL084C
YLR025W	YMR077C
YMR192W	YPL249C
YPR049C	YPR049C
YDR106W	YHR129C
YEL013W	YNL326C
YGL180W	YPR185W
YGL180W	YLR423C
YLR423C	YPL166W
YER038C	YML023C
YEL019C	YOL034W
YJL173C	YNL312W
YBR010W	YHR119W
YHR119W	YNL031C
YOR098C	YPL169C
YGL004C	YGL048C
YMR159C	YMR159C
YLR293C	YNL189W
YHR200W	YLL039C
YER124C	YLR362W
YDL056W	YLR182W
YDL132W	YDR054C
YBL078C	YNR007C
YIR005W	YLR016C
YBR009C	YBR034C
YBR034C	YNL030W
YCR088W	YNL020C
YGR180C	YJL026W
YGR180C	YGR180C
YJL137C	YLR258W
YHR108W	YLL039C
YDR005C	YHR205W
YLR178C	YMR297W
YDR073W	YHL025W
YER025W	YJR007W
YER025W	YPL237W
YER025W	YPR041W
YJR007W	YPR041W
YHR079C	YHR079C
YBR160W	YDL220C
YBR123C	YOR110W
YAL003W	YBR118W
YAL003W	YPR080W
YDL017W	YDL017W
YML028W	YML028W
YAL029C	YFL039C
YFL039C	YIL138C
YDL059C	YML032C
YDR386W	YGL163C
YOR270C	YPR036W
YAL043C	YLR115W
YAL043C	YNL222W
YAL043C	YLR277C
YAL043C	YGR156W
YKR007W	YML121W
YGR198W	YLR305C
YKL130C	YKL130C
YBR102C	YLR166C
YNL138W	YNL138W
YDR113C	YGL003C
YCL032W	YPR075C
YCR035C	YOL021C
YHR069C	YOL021C
YJR089W	YPL209C
YGR113W	YPL209C
YBR156C	YGR113W
YMR167W	YOL043C
YLR450W	YOL013C
YCR086W	YLR086W
YFR027W	YJL074C
YER148W	YER148W
YNL102W	YPR135W
YGR040W	YNL053W
YBR160W	YOR083W
YBR274W	YDR217C
YPL122C	YPL122C
YIL143C	YPL122C
YMR163C	YOR326W
YDR416W	YMR213W
YBR188C	YDR416W
YDR416W	YKL095W
YMR109W	YOR181W
YHR114W	YOR181W
YGL210W	YOR326W
YGL210W	YNL272C
YCR088W	YOR367W
YCR088W	YNL106C
YDL065C	YDR329C
YOL144W	YPL211W
YDL120W	YPL135W
YDL120W	YDL120W
YFL005W	YPR032W
YMR032W	YNL152W
YDL117W	YNL152W
YDR052C	YMR001C
YBR136W	YDL101C
YJL143W	YNR017W
YKL035W	YKL035W
YGL128C	YLR424W
YHR119W	YPL138C
YHR119W	YLR015W
YHL007C	YHL007C
YGR104C	YHR041C
YDR328C	YOR080W
YCL061C	YOR080W
YOR080W	YPR135W
YBL023C	YIL150C
YDL132W	YOL025W
YDR407C	YGR166W
YGR166W	YMR218C
YFL009W	YFL009W
YNL183C	YNL183C
YGR123C	YPL240C
YML115C	YPL050C
YBR111WA	YPL047W
YBR290W	YER125W
YER125W	YPL176C
YLR079W	YPR120C
YDR448W	YPL248C
YMR005W	YPL248C
YLR320W	YPR135W
YDR098C	YGL071W
YER174C	YGL071W
YBL084C	YBL084C
YAL002W	YOR089C
YDL081C	YLR340W
YMR005W	YMR236W
YBR198C	YMR005W
YBR198C	YGL112C
YGR082W	YNL131W
YDL140C	YLR418C
YBR089CA	YCR084C
YEL002C	YJL002C
YGR133W	YGR133W
YDR329C	YDR329C
YDR244W	YNL214W
YAL055W	YGR133W
YDL065C	YNL214W
YDL065C	YLR191W
YOL147C	YOL147C
YDR265W	YDR265W
YER044C	YML008C
YGL092W	YGL092W
YEL002C	YML019W
YEL002C	YER087CB
YDR086C	YEL002C
YER087CB	YGL022W
YDL232W	YER087CB
YER087CB	YOR085W
YER087CB	YOR103C
YER044C	YHR007C
YER044C	YGR060W
YGR060W	YLR100W
YER044C	YGL001C
YGL001C	YGR060W
YER044C	YLR100W
YER044C	YER044C
YDL010W	YDL010W
YGR128C	YHR196W
YDR101C	YKL068W
YBR010W	YDR225W
YDR224C	YDR225W
