# Supplementary material for: New insights into protein-protein interaction data lead to increased estimates of the S. cerevisiae interactome size
Source: BMC Bioinformatics. 2010 Dec 21;11:605. doi: 10.1186/1471-2105-11-605 (PMC3023808; doi:10.1186/1471-2105-11-605)
Supplement: Additional file 2 — Datasets and scripts. Additional file 2 is an archive that includes all scripts, distributed under an open source license, as well as all datasets used in this study. [file 1471-2105-11-605-S2.ZIP › sambourg_BMCBioinfo2010/Sources/gene_literature_10-05-01.tab]

47	Hartman FC, et al. (1975) The influence of pH on the interaction of inhibitors with triosephosphate isomerase and determination of the pKa of the active-site carboxyl group. Biochemistry 14(24):5274-9	TPI1	YDR050C	Regulation of|Other Features	S000002457
55	Mockrin SC, et al. (1975) Subunit interactions in yeast glyceraldehyde-3-phosphate dehydrogenase. Biochemistry 14(25):5428-37	TDH3	YGR192C	Substrates/Ligands/Cofactors|Function/Process	S000003424
55	Mockrin SC, et al. (1975) Subunit interactions in yeast glyceraldehyde-3-phosphate dehydrogenase. Biochemistry 14(25):5428-37	TDH2	YJR009C	Substrates/Ligands/Cofactors|Function/Process	S000003769
55	Mockrin SC, et al. (1975) Subunit interactions in yeast glyceraldehyde-3-phosphate dehydrogenase. Biochemistry 14(25):5428-37	TDH1	YJL052W	Substrates/Ligands/Cofactors|Function/Process	S000003588
74	Moroff G and Brandt KG (1975) Yeast glutathione reductase. Studies of the kinetics and stability of the enzyme as a function of pH and salt concentration. Biochim Biophys Acta 410(1):21-31	GLR1	YPL091W	Protein Physical Properties|Substrates/Ligands/Cofactors|Function/Process	S000006012
1253	Rossi A, et al. (1975) Yeast hexokinase A. Succinylation and properties of the active subunit. Eur J Biochem 59(2):423-32	HXK1	YFR053C	Protein Physical Properties|Substrates/Ligands/Cofactors|Protein/Nucleic Acid Structure	S000001949
1385	Phan SH and Mahler HR (1976) Studies on cytochrome oxidase. Partial resolution of enzymes containing seven or six subunits, from yeast and beef heart, respectively. J Biol Chem 251(2):257-69	COX12	YLR038C	Protein Physical Properties|Protein-protein Interactions	S000004028
1385	Phan SH and Mahler HR (1976) Studies on cytochrome oxidase. Partial resolution of enzymes containing seven or six subunits, from yeast and beef heart, respectively. J Biol Chem 251(2):257-69	COX9	YDL067C	Protein Physical Properties|Protein-protein Interactions	S000002225
1385	Phan SH and Mahler HR (1976) Studies on cytochrome oxidase. Partial resolution of enzymes containing seven or six subunits, from yeast and beef heart, respectively. J Biol Chem 251(2):257-69	COX13	YGL191W	Protein Physical Properties|Protein-protein Interactions	S000003159
1385	Phan SH and Mahler HR (1976) Studies on cytochrome oxidase. Partial resolution of enzymes containing seven or six subunits, from yeast and beef heart, respectively. J Biol Chem 251(2):257-69	COX8	YLR395C	Protein Physical Properties|Protein-protein Interactions	S000004387
1385	Phan SH and Mahler HR (1976) Studies on cytochrome oxidase. Partial resolution of enzymes containing seven or six subunits, from yeast and beef heart, respectively. J Biol Chem 251(2):257-69	COX3	Q0275	Protein Physical Properties|Protein-protein Interactions	S000007283
1385	Phan SH and Mahler HR (1976) Studies on cytochrome oxidase. Partial resolution of enzymes containing seven or six subunits, from yeast and beef heart, respectively. J Biol Chem 251(2):257-69	COX4	YGL187C	Protein Physical Properties|Protein-protein Interactions	S000003155
1385	Phan SH and Mahler HR (1976) Studies on cytochrome oxidase. Partial resolution of enzymes containing seven or six subunits, from yeast and beef heart, respectively. J Biol Chem 251(2):257-69	COX6	YHR051W	Protein Physical Properties|Protein-protein Interactions	S000001093
1385	Phan SH and Mahler HR (1976) Studies on cytochrome oxidase. Partial resolution of enzymes containing seven or six subunits, from yeast and beef heart, respectively. J Biol Chem 251(2):257-69	COX2	Q0250	Protein Physical Properties|Protein-protein Interactions	S000007281
1385	Phan SH and Mahler HR (1976) Studies on cytochrome oxidase. Partial resolution of enzymes containing seven or six subunits, from yeast and beef heart, respectively. J Biol Chem 251(2):257-69	COX5B	YIL111W	Protein Physical Properties|Protein-protein Interactions	S000001373
1385	Phan SH and Mahler HR (1976) Studies on cytochrome oxidase. Partial resolution of enzymes containing seven or six subunits, from yeast and beef heart, respectively. J Biol Chem 251(2):257-69	COX5A	YNL052W	Protein Physical Properties|Protein-protein Interactions	S000004997
1385	Phan SH and Mahler HR (1976) Studies on cytochrome oxidase. Partial resolution of enzymes containing seven or six subunits, from yeast and beef heart, respectively. J Biol Chem 251(2):257-69	COX1	Q0045	Protein Physical Properties|Protein-protein Interactions	S000007260
1385	Phan SH and Mahler HR (1976) Studies on cytochrome oxidase. Partial resolution of enzymes containing seven or six subunits, from yeast and beef heart, respectively. J Biol Chem 251(2):257-69	COX7	YMR256C	Protein Physical Properties|Protein-protein Interactions	S000004869
1754	Kamiryo T, et al. (1976) Evidence that acyl coenzyme A synthetase activity is required for repression of yeast acetyl coenzyme A carboxylase by exogenous fatty acids. Proc Natl Acad Sci U S A 73(2):386-90	FAA1	YOR317W	Strains/Constructs|Mutants/Phenotypes|Function/Process	S000005844
1754	Kamiryo T, et al. (1976) Evidence that acyl coenzyme A synthetase activity is required for repression of yeast acetyl coenzyme A carboxylase by exogenous fatty acids. Proc Natl Acad Sci U S A 73(2):386-90	FAA3	YIL009W	Strains/Constructs|Mutants/Phenotypes|Function/Process	S000001271
1754	Kamiryo T, et al. (1976) Evidence that acyl coenzyme A synthetase activity is required for repression of yeast acetyl coenzyme A carboxylase by exogenous fatty acids. Proc Natl Acad Sci U S A 73(2):386-90	FAA2	YER015W	Strains/Constructs|Mutants/Phenotypes|Function/Process	S000000817
1754	Kamiryo T, et al. (1976) Evidence that acyl coenzyme A synthetase activity is required for repression of yeast acetyl coenzyme A carboxylase by exogenous fatty acids. Proc Natl Acad Sci U S A 73(2):386-90	ACC1	YNR016C	Regulation of|Function/Process	S000005299
1754	Kamiryo T, et al. (1976) Evidence that acyl coenzyme A synthetase activity is required for repression of yeast acetyl coenzyme A carboxylase by exogenous fatty acids. Proc Natl Acad Sci U S A 73(2):386-90	FAA4	YMR246W	Strains/Constructs|Mutants/Phenotypes|Function/Process	S000004860
2297	Blomquist G (1976) Cross partition and determination of net charge of the isoenzymes of enolase. Biochim Biophys Acta 420(1):81-6	ENO1	YGR254W	Protein Physical Properties	S000003486
2297	Blomquist G (1976) Cross partition and determination of net charge of the isoenzymes of enolase. Biochim Biophys Acta 420(1):81-6	ENO2	YHR174W	Protein Physical Properties	S000001217
3207	Fisher J, et al. (1976) Enzyme-catalyzed redox reactions with the flavin analogues 5-deazariboflavin, 5-deazariboflavin 5'-phosphte, and 5-deazariboflavin 5'-diphosphate, 5' leads to 5'-adenosine ester. Biochemistry 15(5):1054-64	OYE3	YPL171C	Substrates/Ligands/Cofactors|Function/Process	S000006092
3207	Fisher J, et al. (1976) Enzyme-catalyzed redox reactions with the flavin analogues 5-deazariboflavin, 5-deazariboflavin 5'-phosphte, and 5-deazariboflavin 5'-diphosphate, 5' leads to 5'-adenosine ester. Biochemistry 15(5):1054-64	OYE2	YHR179W	Substrates/Ligands/Cofactors|Function/Process	S000001222
3491	Sumrada R, et al. (1976) Urea transport-defective strains of Saccharomyces cerevisiae. J Bacteriol 125(3):1048-56	DUR3	YHL016C	Strains/Constructs|Mutants/Phenotypes|Function/Process	S000001008
4035	Moroff G, et al. (1976) Yeast glutathione reductase. Steady-state kinetic studies of its transhydrogenase activity. Arch Biochem Biophys 173(1):42-9	GLR1	YPL091W	Protein Physical Properties|Function/Process	S000006012
4126	Camardella L, et al. (1976) Purification and properties of NADP-dependent glutamate dehydrogenase from yeast nuclear fractions. Biochim Biophys Acta 429(2):324-30	GDH1	YOR375C	Protein Physical Properties|Cellular Location|Function/Process	S000005902
4126	Camardella L, et al. (1976) Purification and properties of NADP-dependent glutamate dehydrogenase from yeast nuclear fractions. Biochim Biophys Acta 429(2):324-30	GDH3	YAL062W	Cellular Location|Function/Process	S000000058
4847	Robbins JE, et al. (1975) The structural subunit of glucose-6-phosphate dehydrogenase (baker's yeast). Physiol Chem Phys 7(6):555-64	ZWF1	YNL241C	Protein Physical Properties	S000005185
5121	Kuby SA and Roy RN (1976) Glucose-6-phosphate dehydrogenase from brewers' yeast. The effects of pH and temperature on the steady-state kinetic parameters of the two-chain protein species. Biochemistry 15(9):1975-87	ZWF1	YNL241C	Protein Physical Properties	S000005185
5666	Ishiguro J (1976) Study on proteins from yeast cytoplasmic ribosomes by two-dimensional gel electrophoresis. Mol Gen Genet 145(1):73-9	RPL20A	YMR242C	Protein Physical Properties|Cellular Location	S000004855
5666	Ishiguro J (1976) Study on proteins from yeast cytoplasmic ribosomes by two-dimensional gel electrophoresis. Mol Gen Genet 145(1):73-9	RPP1A	YDL081C	Protein Physical Properties|Cellular Location	S000002239
5666	Ishiguro J (1976) Study on proteins from yeast cytoplasmic ribosomes by two-dimensional gel electrophoresis. Mol Gen Genet 145(1):73-9	RPL36A	YMR194W	Protein Physical Properties|Cellular Location	S000004807
5666	Ishiguro J (1976) Study on proteins from yeast cytoplasmic ribosomes by two-dimensional gel electrophoresis. Mol Gen Genet 145(1):73-9	RPS18A	YDR450W	Protein Physical Properties|Cellular Location	S000002858
5666	Ishiguro J (1976) Study on proteins from yeast cytoplasmic ribosomes by two-dimensional gel electrophoresis. Mol Gen Genet 145(1):73-9	RPS8B	YER102W	Protein Physical Properties|Cellular Location	S000000904
5666	Ishiguro J (1976) Study on proteins from yeast cytoplasmic ribosomes by two-dimensional gel electrophoresis. Mol Gen Genet 145(1):73-9	RPL26A	YLR344W	Protein Physical Properties|Cellular Location	S000004336
5666	Ishiguro J (1976) Study on proteins from yeast cytoplasmic ribosomes by two-dimensional gel electrophoresis. Mol Gen Genet 145(1):73-9	RPL8A	YHL033C	Protein Physical Properties|Cellular Location	S000001025
5666	Ishiguro J (1976) Study on proteins from yeast cytoplasmic ribosomes by two-dimensional gel electrophoresis. Mol Gen Genet 145(1):73-9	RPS10A	YOR293W	Protein Physical Properties|Cellular Location	S000005819
5666	Ishiguro J (1976) Study on proteins from yeast cytoplasmic ribosomes by two-dimensional gel electrophoresis. Mol Gen Genet 145(1):73-9	RPS2	YGL123W	Protein Physical Properties|Cellular Location	S000003091
5666	Ishiguro J (1976) Study on proteins from yeast cytoplasmic ribosomes by two-dimensional gel electrophoresis. Mol Gen Genet 145(1):73-9	RPP2A	YOL039W	Protein Physical Properties|Cellular Location	S000005399
5666	Ishiguro J (1976) Study on proteins from yeast cytoplasmic ribosomes by two-dimensional gel electrophoresis. Mol Gen Genet 145(1):73-9	RPL43A	YPR043W	Protein Physical Properties|Cellular Location	S000006247
5666	Ishiguro J (1976) Study on proteins from yeast cytoplasmic ribosomes by two-dimensional gel electrophoresis. Mol Gen Genet 145(1):73-9	RPS19B	YNL302C	Protein Physical Properties|Cellular Location	S000005246
5666	Ishiguro J (1976) Study on proteins from yeast cytoplasmic ribosomes by two-dimensional gel electrophoresis. Mol Gen Genet 145(1):73-9	RPL40A	YIL148W	Protein Physical Properties|Cellular Location	S000001410
5666	Ishiguro J (1976) Study on proteins from yeast cytoplasmic ribosomes by two-dimensional gel electrophoresis. Mol Gen Genet 145(1):73-9	RPL37B	YDR500C	Protein Physical Properties|Cellular Location	S000002908
5666	Ishiguro J (1976) Study on proteins from yeast cytoplasmic ribosomes by two-dimensional gel electrophoresis. Mol Gen Genet 145(1):73-9	RPL40B	YKR094C	Protein Physical Properties|Cellular Location	S000001802
5666	Ishiguro J (1976) Study on proteins from yeast cytoplasmic ribosomes by two-dimensional gel electrophoresis. Mol Gen Genet 145(1):73-9	RPS4A	YJR145C	Protein Physical Properties|Cellular Location	S000003906
5666	Ishiguro J (1976) Study on proteins from yeast cytoplasmic ribosomes by two-dimensional gel electrophoresis. Mol Gen Genet 145(1):73-9	RPS14B	YJL191W	Protein Physical Properties|Cellular Location	S000003727
5666	Ishiguro J (1976) Study on proteins from yeast cytoplasmic ribosomes by two-dimensional gel electrophoresis. Mol Gen Genet 145(1):73-9	RPL28	YGL103W	Protein Physical Properties|Cellular Location	S000003071
5666	Ishiguro J (1976) Study on proteins from yeast cytoplasmic ribosomes by two-dimensional gel electrophoresis. Mol Gen Genet 145(1):73-9	RPS16B	YDL083C	Protein Physical Properties|Cellular Location	S000002241
5666	Ishiguro J (1976) Study on proteins from yeast cytoplasmic ribosomes by two-dimensional gel electrophoresis. Mol Gen Genet 145(1):73-9	RPL41B	YDL133C-A	Protein Physical Properties|Cellular Location	S000002293
5666	Ishiguro J (1976) Study on proteins from yeast cytoplasmic ribosomes by two-dimensional gel electrophoresis. Mol Gen Genet 145(1):73-9	RPL41A	YDL184C	Protein Physical Properties|Cellular Location	S000002343
5666	Ishiguro J (1976) Study on proteins from yeast cytoplasmic ribosomes by two-dimensional gel electrophoresis. Mol Gen Genet 145(1):73-9	RPS26A	YGL189C	Protein Physical Properties|Cellular Location	S000003157
5666	Ishiguro J (1976) Study on proteins from yeast cytoplasmic ribosomes by two-dimensional gel electrophoresis. Mol Gen Genet 145(1):73-9	RPS0B	YLR048W	Protein Physical Properties|Cellular Location	S000004038
5666	Ishiguro J (1976) Study on proteins from yeast cytoplasmic ribosomes by two-dimensional gel electrophoresis. Mol Gen Genet 145(1):73-9	RPL2B	YIL018W	Protein Physical Properties|Cellular Location	S000001280
5666	Ishiguro J (1976) Study on proteins from yeast cytoplasmic ribosomes by two-dimensional gel electrophoresis. Mol Gen Genet 145(1):73-9	RPL4B	YDR012W	Protein Physical Properties|Cellular Location	S000002419
5666	Ishiguro J (1976) Study on proteins from yeast cytoplasmic ribosomes by two-dimensional gel electrophoresis. Mol Gen Genet 145(1):73-9	RPS24B	YIL069C	Protein Physical Properties|Cellular Location	S000001331
5666	Ishiguro J (1976) Study on proteins from yeast cytoplasmic ribosomes by two-dimensional gel electrophoresis. Mol Gen Genet 145(1):73-9	RPS20	YHL015W	Protein Physical Properties|Cellular Location	S000001007
5666	Ishiguro J (1976) Study on proteins from yeast cytoplasmic ribosomes by two-dimensional gel electrophoresis. Mol Gen Genet 145(1):73-9	RPL29	YFR032C-A	Protein Physical Properties|Cellular Location	S000006437
5666	Ishiguro J (1976) Study on proteins from yeast cytoplasmic ribosomes by two-dimensional gel electrophoresis. Mol Gen Genet 145(1):73-9	RPL33A	YPL143W	Protein Physical Properties|Cellular Location	S000006064
5666	Ishiguro J (1976) Study on proteins from yeast cytoplasmic ribosomes by two-dimensional gel electrophoresis. Mol Gen Genet 145(1):73-9	RPS11A	YDR025W	Protein Physical Properties|Cellular Location	S000002432
5666	Ishiguro J (1976) Study on proteins from yeast cytoplasmic ribosomes by two-dimensional gel electrophoresis. Mol Gen Genet 145(1):73-9	RPS17B	YDR447C	Protein Physical Properties|Cellular Location	S000002855
5666	Ishiguro J (1976) Study on proteins from yeast cytoplasmic ribosomes by two-dimensional gel electrophoresis. Mol Gen Genet 145(1):73-9	RPS8A	YBL072C	Protein Physical Properties|Cellular Location	S000000168
5666	Ishiguro J (1976) Study on proteins from yeast cytoplasmic ribosomes by two-dimensional gel electrophoresis. Mol Gen Genet 145(1):73-9	RPL14B	YHL001W	Protein Physical Properties|Cellular Location	S000000993
5666	Ishiguro J (1976) Study on proteins from yeast cytoplasmic ribosomes by two-dimensional gel electrophoresis. Mol Gen Genet 145(1):73-9	RPS3	YNL178W	Protein Physical Properties|Cellular Location	S000005122
5666	Ishiguro J (1976) Study on proteins from yeast cytoplasmic ribosomes by two-dimensional gel electrophoresis. Mol Gen Genet 145(1):73-9	RPP2B	YDR382W	Protein Physical Properties|Cellular Location	S000002790
5666	Ishiguro J (1976) Study on proteins from yeast cytoplasmic ribosomes by two-dimensional gel electrophoresis. Mol Gen Genet 145(1):73-9	RPS4B	YHR203C	Protein Physical Properties|Cellular Location	S000001246
5666	Ishiguro J (1976) Study on proteins from yeast cytoplasmic ribosomes by two-dimensional gel electrophoresis. Mol Gen Genet 145(1):73-9	RPS11B	YBR048W	Protein Physical Properties|Cellular Location	S000000252
5666	Ishiguro J (1976) Study on proteins from yeast cytoplasmic ribosomes by two-dimensional gel electrophoresis. Mol Gen Genet 145(1):73-9	RPL20B	YOR312C	Protein Physical Properties|Cellular Location	S000005839
5666	Ishiguro J (1976) Study on proteins from yeast cytoplasmic ribosomes by two-dimensional gel electrophoresis. Mol Gen Genet 145(1):73-9	RPL21A	YBR191W	Protein Physical Properties|Cellular Location	S000000395
5666	Ishiguro J (1976) Study on proteins from yeast cytoplasmic ribosomes by two-dimensional gel electrophoresis. Mol Gen Genet 145(1):73-9	RPS19A	YOL121C	Protein Physical Properties|Cellular Location	S000005481
5666	Ishiguro J (1976) Study on proteins from yeast cytoplasmic ribosomes by two-dimensional gel electrophoresis. Mol Gen Genet 145(1):73-9	RPL6B	YLR448W	Protein Physical Properties|Cellular Location	S000004440
5666	Ishiguro J (1976) Study on proteins from yeast cytoplasmic ribosomes by two-dimensional gel electrophoresis. Mol Gen Genet 145(1):73-9	RPL36B	YPL249C-A	Protein Physical Properties|Cellular Location	S000006438
5666	Ishiguro J (1976) Study on proteins from yeast cytoplasmic ribosomes by two-dimensional gel electrophoresis. Mol Gen Genet 145(1):73-9	RPL16B	YNL069C	Protein Physical Properties|Cellular Location	S000005013
5666	Ishiguro J (1976) Study on proteins from yeast cytoplasmic ribosomes by two-dimensional gel electrophoresis. Mol Gen Genet 145(1):73-9	RPS29B	YDL061C	Protein Physical Properties|Cellular Location	S000002219
5666	Ishiguro J (1976) Study on proteins from yeast cytoplasmic ribosomes by two-dimensional gel electrophoresis. Mol Gen Genet 145(1):73-9	RPS6B	YBR181C	Protein Physical Properties|Cellular Location	S000000385
5666	Ishiguro J (1976) Study on proteins from yeast cytoplasmic ribosomes by two-dimensional gel electrophoresis. Mol Gen Genet 145(1):73-9	RPL15B	YMR121C	Protein Physical Properties|Cellular Location	S000004728
5666	Ishiguro J (1976) Study on proteins from yeast cytoplasmic ribosomes by two-dimensional gel electrophoresis. Mol Gen Genet 145(1):73-9	RPS25B	YLR333C	Protein Physical Properties|Cellular Location	S000004325
5666	Ishiguro J (1976) Study on proteins from yeast cytoplasmic ribosomes by two-dimensional gel electrophoresis. Mol Gen Genet 145(1):73-9	RPS24A	YER074W	Protein Physical Properties|Cellular Location	S000000876
5666	Ishiguro J (1976) Study on proteins from yeast cytoplasmic ribosomes by two-dimensional gel electrophoresis. Mol Gen Genet 145(1):73-9	RPL11A	YPR102C	Protein Physical Properties|Cellular Location	S000006306
5666	Ishiguro J (1976) Study on proteins from yeast cytoplasmic ribosomes by two-dimensional gel electrophoresis. Mol Gen Genet 145(1):73-9	RPL23B	YER117W	Protein Physical Properties|Cellular Location	S000000919
5666	Ishiguro J (1976) Study on proteins from yeast cytoplasmic ribosomes by two-dimensional gel electrophoresis. Mol Gen Genet 145(1):73-9	RPL8B	YLL045C	Protein Physical Properties|Cellular Location	S000003968
5666	Ishiguro J (1976) Study on proteins from yeast cytoplasmic ribosomes by two-dimensional gel electrophoresis. Mol Gen Genet 145(1):73-9	RPL4A	YBR031W	Protein Physical Properties|Cellular Location	S000000235
5666	Ishiguro J (1976) Study on proteins from yeast cytoplasmic ribosomes by two-dimensional gel electrophoresis. Mol Gen Genet 145(1):73-9	RPL24A	YGL031C	Protein Physical Properties|Cellular Location	S000002999
5666	Ishiguro J (1976) Study on proteins from yeast cytoplasmic ribosomes by two-dimensional gel electrophoresis. Mol Gen Genet 145(1):73-9	RPL3	YOR063W	Protein Physical Properties|Cellular Location	S000005589
5666	Ishiguro J (1976) Study on proteins from yeast cytoplasmic ribosomes by two-dimensional gel electrophoresis. Mol Gen Genet 145(1):73-9	RPL17B	YJL177W	Protein Physical Properties|Cellular Location	S000003713
5666	Ishiguro J (1976) Study on proteins from yeast cytoplasmic ribosomes by two-dimensional gel electrophoresis. Mol Gen Genet 145(1):73-9	RPS10B	YMR230W	Protein Physical Properties|Cellular Location	S000004843
5666	Ishiguro J (1976) Study on proteins from yeast cytoplasmic ribosomes by two-dimensional gel electrophoresis. Mol Gen Genet 145(1):73-9	RPL19B	YBL027W	Protein Physical Properties|Cellular Location	S000000123
5666	Ishiguro J (1976) Study on proteins from yeast cytoplasmic ribosomes by two-dimensional gel electrophoresis. Mol Gen Genet 145(1):73-9	RPL16A	YIL133C	Protein Physical Properties|Cellular Location	S000001395
5666	Ishiguro J (1976) Study on proteins from yeast cytoplasmic ribosomes by two-dimensional gel electrophoresis. Mol Gen Genet 145(1):73-9	RPL34A	YER056C-A	Protein Physical Properties|Cellular Location	S000002135
5666	Ishiguro J (1976) Study on proteins from yeast cytoplasmic ribosomes by two-dimensional gel electrophoresis. Mol Gen Genet 145(1):73-9	RPS1B	YML063W	Protein Physical Properties|Cellular Location	S000004528
5666	Ishiguro J (1976) Study on proteins from yeast cytoplasmic ribosomes by two-dimensional gel electrophoresis. Mol Gen Genet 145(1):73-9	RPL24B	YGR148C	Protein Physical Properties|Cellular Location	S000003380
5666	Ishiguro J (1976) Study on proteins from yeast cytoplasmic ribosomes by two-dimensional gel electrophoresis. Mol Gen Genet 145(1):73-9	RPL14A	YKL006W	Protein Physical Properties|Cellular Location	S000001489
5666	Ishiguro J (1976) Study on proteins from yeast cytoplasmic ribosomes by two-dimensional gel electrophoresis. Mol Gen Genet 145(1):73-9	RPS31	YLR167W	Protein Physical Properties|Cellular Location	S000004157
5666	Ishiguro J (1976) Study on proteins from yeast cytoplasmic ribosomes by two-dimensional gel electrophoresis. Mol Gen Genet 145(1):73-9	RPL12B	YDR418W	Protein Physical Properties|Cellular Location	S000002826
5666	Ishiguro J (1976) Study on proteins from yeast cytoplasmic ribosomes by two-dimensional gel electrophoresis. Mol Gen Genet 145(1):73-9	RPS23A	YGR118W	Protein Physical Properties|Cellular Location	S000003350
5666	Ishiguro J (1976) Study on proteins from yeast cytoplasmic ribosomes by two-dimensional gel electrophoresis. Mol Gen Genet 145(1):73-9	RPL42A	YNL162W	Protein Physical Properties|Cellular Location	S000005106
5666	Ishiguro J (1976) Study on proteins from yeast cytoplasmic ribosomes by two-dimensional gel electrophoresis. Mol Gen Genet 145(1):73-9	RPS16A	YMR143W	Protein Physical Properties|Cellular Location	S000004751
5666	Ishiguro J (1976) Study on proteins from yeast cytoplasmic ribosomes by two-dimensional gel electrophoresis. Mol Gen Genet 145(1):73-9	RPL15A	YLR029C	Protein Physical Properties|Cellular Location	S000004019
5666	Ishiguro J (1976) Study on proteins from yeast cytoplasmic ribosomes by two-dimensional gel electrophoresis. Mol Gen Genet 145(1):73-9	RPS26B	YER131W	Protein Physical Properties|Cellular Location	S000000933
5666	Ishiguro J (1976) Study on proteins from yeast cytoplasmic ribosomes by two-dimensional gel electrophoresis. Mol Gen Genet 145(1):73-9	RPS30B	YOR182C	Protein Physical Properties|Cellular Location	S000005708
5666	Ishiguro J (1976) Study on proteins from yeast cytoplasmic ribosomes by two-dimensional gel electrophoresis. Mol Gen Genet 145(1):73-9	RPS30A	YLR287C-A	Protein Physical Properties|Cellular Location	S000004278
5666	Ishiguro J (1976) Study on proteins from yeast cytoplasmic ribosomes by two-dimensional gel electrophoresis. Mol Gen Genet 145(1):73-9	RPS28B	YLR264W	Protein Physical Properties|Cellular Location	S000004254
5666	Ishiguro J (1976) Study on proteins from yeast cytoplasmic ribosomes by two-dimensional gel electrophoresis. Mol Gen Genet 145(1):73-9	RPS27B	YHR021C	Protein Physical Properties|Cellular Location	S000001063
5666	Ishiguro J (1976) Study on proteins from yeast cytoplasmic ribosomes by two-dimensional gel electrophoresis. Mol Gen Genet 145(1):73-9	RPL13B	YMR142C	Protein Physical Properties|Cellular Location	S000004750
5666	Ishiguro J (1976) Study on proteins from yeast cytoplasmic ribosomes by two-dimensional gel electrophoresis. Mol Gen Genet 145(1):73-9	RPS9B	YBR189W	Protein Physical Properties|Cellular Location	S000000393
5666	Ishiguro J (1976) Study on proteins from yeast cytoplasmic ribosomes by two-dimensional gel electrophoresis. Mol Gen Genet 145(1):73-9	RPL11B	YGR085C	Protein Physical Properties|Cellular Location	S000003317
5666	Ishiguro J (1976) Study on proteins from yeast cytoplasmic ribosomes by two-dimensional gel electrophoresis. Mol Gen Genet 145(1):73-9	RPL6A	YML073C	Protein Physical Properties|Cellular Location	S000004538
5666	Ishiguro J (1976) Study on proteins from yeast cytoplasmic ribosomes by two-dimensional gel electrophoresis. Mol Gen Genet 145(1):73-9	RPL12A	YEL054C	Protein Physical Properties|Cellular Location	S000000780
5666	Ishiguro J (1976) Study on proteins from yeast cytoplasmic ribosomes by two-dimensional gel electrophoresis. Mol Gen Genet 145(1):73-9	RPL1A	YPL220W	Protein Physical Properties|Cellular Location	S000006141
5666	Ishiguro J (1976) Study on proteins from yeast cytoplasmic ribosomes by two-dimensional gel electrophoresis. Mol Gen Genet 145(1):73-9	RPP0	YLR340W	Protein Physical Properties|Cellular Location	S000004332
5666	Ishiguro J (1976) Study on proteins from yeast cytoplasmic ribosomes by two-dimensional gel electrophoresis. Mol Gen Genet 145(1):73-9	RPL30	YGL030W	Protein Physical Properties|Cellular Location	S000002998
5666	Ishiguro J (1976) Study on proteins from yeast cytoplasmic ribosomes by two-dimensional gel electrophoresis. Mol Gen Genet 145(1):73-9	RPS22B	YLR367W	Protein Physical Properties|Cellular Location	S000004359
5666	Ishiguro J (1976) Study on proteins from yeast cytoplasmic ribosomes by two-dimensional gel electrophoresis. Mol Gen Genet 145(1):73-9	RPL27A	YHR010W	Protein Physical Properties|Cellular Location	S000001052
5666	Ishiguro J (1976) Study on proteins from yeast cytoplasmic ribosomes by two-dimensional gel electrophoresis. Mol Gen Genet 145(1):73-9	RPS29A	YLR388W	Protein Physical Properties|Cellular Location	S000004380
5666	Ishiguro J (1976) Study on proteins from yeast cytoplasmic ribosomes by two-dimensional gel electrophoresis. Mol Gen Genet 145(1):73-9	RPL19A	YBR084C-A	Protein Physical Properties|Cellular Location	S000002156
5666	Ishiguro J (1976) Study on proteins from yeast cytoplasmic ribosomes by two-dimensional gel electrophoresis. Mol Gen Genet 145(1):73-9	RPL5	YPL131W	Protein Physical Properties|Cellular Location	S000006052
5666	Ishiguro J (1976) Study on proteins from yeast cytoplasmic ribosomes by two-dimensional gel electrophoresis. Mol Gen Genet 145(1):73-9	RPL13A	YDL082W	Protein Physical Properties|Cellular Location	S000002240
5666	Ishiguro J (1976) Study on proteins from yeast cytoplasmic ribosomes by two-dimensional gel electrophoresis. Mol Gen Genet 145(1):73-9	RPS17A	YML024W	Protein Physical Properties|Cellular Location	S000004486
5666	Ishiguro J (1976) Study on proteins from yeast cytoplasmic ribosomes by two-dimensional gel electrophoresis. Mol Gen Genet 145(1):73-9	RPL18A	YOL120C	Protein Physical Properties|Cellular Location	S000005480
5666	Ishiguro J (1976) Study on proteins from yeast cytoplasmic ribosomes by two-dimensional gel electrophoresis. Mol Gen Genet 145(1):73-9	RPS13	YDR064W	Protein Physical Properties|Cellular Location	S000002471
5666	Ishiguro J (1976) Study on proteins from yeast cytoplasmic ribosomes by two-dimensional gel electrophoresis. Mol Gen Genet 145(1):73-9	RPS18B	YML026C	Protein Physical Properties|Cellular Location	S000004488
5666	Ishiguro J (1976) Study on proteins from yeast cytoplasmic ribosomes by two-dimensional gel electrophoresis. Mol Gen Genet 145(1):73-9	RPL35A	YDL191W	Protein Physical Properties|Cellular Location	S000002350
5666	Ishiguro J (1976) Study on proteins from yeast cytoplasmic ribosomes by two-dimensional gel electrophoresis. Mol Gen Genet 145(1):73-9	RPL31B	YLR406C	Protein Physical Properties|Cellular Location	S000004398
5666	Ishiguro J (1976) Study on proteins from yeast cytoplasmic ribosomes by two-dimensional gel electrophoresis. Mol Gen Genet 145(1):73-9	RPL7B	YPL198W	Protein Physical Properties|Cellular Location	S000006119
5666	Ishiguro J (1976) Study on proteins from yeast cytoplasmic ribosomes by two-dimensional gel electrophoresis. Mol Gen Genet 145(1):73-9	RPL25	YOL127W	Protein Physical Properties|Cellular Location	S000005487
5666	Ishiguro J (1976) Study on proteins from yeast cytoplasmic ribosomes by two-dimensional gel electrophoresis. Mol Gen Genet 145(1):73-9	RPS5	YJR123W	Protein Physical Properties|Cellular Location	S000003884
5666	Ishiguro J (1976) Study on proteins from yeast cytoplasmic ribosomes by two-dimensional gel electrophoresis. Mol Gen Genet 145(1):73-9	RPL18B	YNL301C	Protein Physical Properties|Cellular Location	S000005245
5666	Ishiguro J (1976) Study on proteins from yeast cytoplasmic ribosomes by two-dimensional gel electrophoresis. Mol Gen Genet 145(1):73-9	RPS14A	YCR031C	Protein Physical Properties|Cellular Location	S000000627
5666	Ishiguro J (1976) Study on proteins from yeast cytoplasmic ribosomes by two-dimensional gel electrophoresis. Mol Gen Genet 145(1):73-9	RPS25A	YGR027C	Protein Physical Properties|Cellular Location	S000003259
5666	Ishiguro J (1976) Study on proteins from yeast cytoplasmic ribosomes by two-dimensional gel electrophoresis. Mol Gen Genet 145(1):73-9	RPS23B	YPR132W	Protein Physical Properties|Cellular Location	S000006336
5666	Ishiguro J (1976) Study on proteins from yeast cytoplasmic ribosomes by two-dimensional gel electrophoresis. Mol Gen Genet 145(1):73-9	RPL33B	YOR234C	Protein Physical Properties|Cellular Location	S000005760
5666	Ishiguro J (1976) Study on proteins from yeast cytoplasmic ribosomes by two-dimensional gel electrophoresis. Mol Gen Genet 145(1):73-9	RPS7B	YNL096C	Protein Physical Properties|Cellular Location	S000005040
5666	Ishiguro J (1976) Study on proteins from yeast cytoplasmic ribosomes by two-dimensional gel electrophoresis. Mol Gen Genet 145(1):73-9	RPL42B	YHR141C	Protein Physical Properties|Cellular Location	S000001183
5666	Ishiguro J (1976) Study on proteins from yeast cytoplasmic ribosomes by two-dimensional gel electrophoresis. Mol Gen Genet 145(1):73-9	RPS9A	YPL081W	Protein Physical Properties|Cellular Location	S000006002
5666	Ishiguro J (1976) Study on proteins from yeast cytoplasmic ribosomes by two-dimensional gel electrophoresis. Mol Gen Genet 145(1):73-9	RPL22B	YFL034C-A	Protein Physical Properties|Cellular Location	S000006436
5666	Ishiguro J (1976) Study on proteins from yeast cytoplasmic ribosomes by two-dimensional gel electrophoresis. Mol Gen Genet 145(1):73-9	RPS7A	YOR096W	Protein Physical Properties|Cellular Location	S000005622
5666	Ishiguro J (1976) Study on proteins from yeast cytoplasmic ribosomes by two-dimensional gel electrophoresis. Mol Gen Genet 145(1):73-9	RPL35B	YDL136W	Protein Physical Properties|Cellular Location	S000002295
5666	Ishiguro J (1976) Study on proteins from yeast cytoplasmic ribosomes by two-dimensional gel electrophoresis. Mol Gen Genet 145(1):73-9	RPL37A	YLR185W	Protein Physical Properties|Cellular Location	S000004175
5666	Ishiguro J (1976) Study on proteins from yeast cytoplasmic ribosomes by two-dimensional gel electrophoresis. Mol Gen Genet 145(1):73-9	RPL21B	YPL079W	Protein Physical Properties|Cellular Location	S000006000
5666	Ishiguro J (1976) Study on proteins from yeast cytoplasmic ribosomes by two-dimensional gel electrophoresis. Mol Gen Genet 145(1):73-9	RPS21B	YJL136C	Protein Physical Properties|Cellular Location	S000003672
5666	Ishiguro J (1976) Study on proteins from yeast cytoplasmic ribosomes by two-dimensional gel electrophoresis. Mol Gen Genet 145(1):73-9	RPS22A	YJL190C	Protein Physical Properties|Cellular Location	S000003726
5666	Ishiguro J (1976) Study on proteins from yeast cytoplasmic ribosomes by two-dimensional gel electrophoresis. Mol Gen Genet 145(1):73-9	RPL43B	YJR094W-A	Protein Physical Properties|Cellular Location	S000003855
5666	Ishiguro J (1976) Study on proteins from yeast cytoplasmic ribosomes by two-dimensional gel electrophoresis. Mol Gen Genet 145(1):73-9	RPS1A	YLR441C	Protein Physical Properties|Cellular Location	S000004433
5666	Ishiguro J (1976) Study on proteins from yeast cytoplasmic ribosomes by two-dimensional gel electrophoresis. Mol Gen Genet 145(1):73-9	RPL26B	YGR034W	Protein Physical Properties|Cellular Location	S000003266
5666	Ishiguro J (1976) Study on proteins from yeast cytoplasmic ribosomes by two-dimensional gel electrophoresis. Mol Gen Genet 145(1):73-9	RPL10	YLR075W	Protein Physical Properties|Cellular Location	S000004065
5666	Ishiguro J (1976) Study on proteins from yeast cytoplasmic ribosomes by two-dimensional gel electrophoresis. Mol Gen Genet 145(1):73-9	RPS15	YOL040C	Protein Physical Properties|Cellular Location	S000005400
5666	Ishiguro J (1976) Study on proteins from yeast cytoplasmic ribosomes by two-dimensional gel electrophoresis. Mol Gen Genet 145(1):73-9	RPS28A	YOR167C	Protein Physical Properties|Cellular Location	S000005693
5666	Ishiguro J (1976) Study on proteins from yeast cytoplasmic ribosomes by two-dimensional gel electrophoresis. Mol Gen Genet 145(1):73-9	RPL7A	YGL076C	Protein Physical Properties|Cellular Location	S000003044
5666	Ishiguro J (1976) Study on proteins from yeast cytoplasmic ribosomes by two-dimensional gel electrophoresis. Mol Gen Genet 145(1):73-9	RPP1B	YDL130W	Protein Physical Properties|Cellular Location	S000002288
5666	Ishiguro J (1976) Study on proteins from yeast cytoplasmic ribosomes by two-dimensional gel electrophoresis. Mol Gen Genet 145(1):73-9	RPS0A	YGR214W	Protein Physical Properties|Cellular Location	S000003446
5666	Ishiguro J (1976) Study on proteins from yeast cytoplasmic ribosomes by two-dimensional gel electrophoresis. Mol Gen Genet 145(1):73-9	RPL31A	YDL075W	Protein Physical Properties|Cellular Location	S000002233
5666	Ishiguro J (1976) Study on proteins from yeast cytoplasmic ribosomes by two-dimensional gel electrophoresis. Mol Gen Genet 145(1):73-9	RPL9B	YNL067W	Protein Physical Properties|Cellular Location	S000005011
5666	Ishiguro J (1976) Study on proteins from yeast cytoplasmic ribosomes by two-dimensional gel electrophoresis. Mol Gen Genet 145(1):73-9	RPL17A	YKL180W	Protein Physical Properties|Cellular Location	S000001663
5666	Ishiguro J (1976) Study on proteins from yeast cytoplasmic ribosomes by two-dimensional gel electrophoresis. Mol Gen Genet 145(1):73-9	RPS12	YOR369C	Protein Physical Properties|Cellular Location	S000005896
5666	Ishiguro J (1976) Study on proteins from yeast cytoplasmic ribosomes by two-dimensional gel electrophoresis. Mol Gen Genet 145(1):73-9	RPL9A	YGL147C	Protein Physical Properties|Cellular Location	S000003115
5666	Ishiguro J (1976) Study on proteins from yeast cytoplasmic ribosomes by two-dimensional gel electrophoresis. Mol Gen Genet 145(1):73-9	RPL1B	YGL135W	Protein Physical Properties|Cellular Location	S000003103
5666	Ishiguro J (1976) Study on proteins from yeast cytoplasmic ribosomes by two-dimensional gel electrophoresis. Mol Gen Genet 145(1):73-9	RPL2A	YFR031C-A	Protein Physical Properties|Cellular Location	S000002104
5666	Ishiguro J (1976) Study on proteins from yeast cytoplasmic ribosomes by two-dimensional gel electrophoresis. Mol Gen Genet 145(1):73-9	RPL38	YLR325C	Protein Physical Properties|Cellular Location	S000004317
5666	Ishiguro J (1976) Study on proteins from yeast cytoplasmic ribosomes by two-dimensional gel electrophoresis. Mol Gen Genet 145(1):73-9	RPS21A	YKR057W	Protein Physical Properties|Cellular Location	S000001765
5666	Ishiguro J (1976) Study on proteins from yeast cytoplasmic ribosomes by two-dimensional gel electrophoresis. Mol Gen Genet 145(1):73-9	RPL39	YJL189W	Protein Physical Properties|Cellular Location	S000003725
5666	Ishiguro J (1976) Study on proteins from yeast cytoplasmic ribosomes by two-dimensional gel electrophoresis. Mol Gen Genet 145(1):73-9	RPS6A	YPL090C	Protein Physical Properties|Cellular Location	S000006011
5666	Ishiguro J (1976) Study on proteins from yeast cytoplasmic ribosomes by two-dimensional gel electrophoresis. Mol Gen Genet 145(1):73-9	RPL27B	YDR471W	Protein Physical Properties|Cellular Location	S000002879
5666	Ishiguro J (1976) Study on proteins from yeast cytoplasmic ribosomes by two-dimensional gel electrophoresis. Mol Gen Genet 145(1):73-9	RPS27A	YKL156W	Protein Physical Properties|Cellular Location	S000001639
5666	Ishiguro J (1976) Study on proteins from yeast cytoplasmic ribosomes by two-dimensional gel electrophoresis. Mol Gen Genet 145(1):73-9	RPL34B	YIL052C	Protein Physical Properties|Cellular Location	S000001314
5666	Ishiguro J (1976) Study on proteins from yeast cytoplasmic ribosomes by two-dimensional gel electrophoresis. Mol Gen Genet 145(1):73-9	RPL22A	YLR061W	Protein Physical Properties|Cellular Location	S000004051
5666	Ishiguro J (1976) Study on proteins from yeast cytoplasmic ribosomes by two-dimensional gel electrophoresis. Mol Gen Genet 145(1):73-9	RPL32	YBL092W	Protein Physical Properties|Cellular Location	S000000188
5666	Ishiguro J (1976) Study on proteins from yeast cytoplasmic ribosomes by two-dimensional gel electrophoresis. Mol Gen Genet 145(1):73-9	RPL23A	YBL087C	Protein Physical Properties|Cellular Location	S000000183
6062	Bell JB, et al. (1976) A nonspecific inhibitory effect of tRNA on the activity of 3-deoxy-D-arabino-heptulosonate-7-phosphate synthase from Saccharomyces cerevisiae. Biochim Biophys Acta 435(1):21-9	ARO4	YBR249C	Protein Processing/Modification/Regulation|Substrates/Ligands/Cofactors|Function/Process	S000000453
6062	Bell JB, et al. (1976) A nonspecific inhibitory effect of tRNA on the activity of 3-deoxy-D-arabino-heptulosonate-7-phosphate synthase from Saccharomyces cerevisiae. Biochim Biophys Acta 435(1):21-9	ARO3	YDR035W	Protein Processing/Modification/Regulation|Substrates/Ligands/Cofactors|Function/Process	S000002442
6134	Dove MJ and Tsai CS (1976) Kinetic effect of some aliphatic amines on yeast alcohol dehydrogenase. Can J Biochem 54(5):432-7	ADH2	YMR303C	Protein Processing/Modification/Regulation|Substrates/Ligands/Cofactors|Function/Process	S000004918
6134	Dove MJ and Tsai CS (1976) Kinetic effect of some aliphatic amines on yeast alcohol dehydrogenase. Can J Biochem 54(5):432-7	ADH1	YOL086C	Protein Processing/Modification/Regulation|Substrates/Ligands/Cofactors|Function/Process	S000005446
6271	Zelikson R and Luzzati M (1976) Two forms of serine transhydroxymethylase, one absent in a thymidylate-less mutant in Saccharomyces cerevisiae. Eur J Biochem 64(1):7-13	SHM1	YBR263W	Strains/Constructs|Cellular Location|Mutants/Phenotypes|Substrates/Ligands/Cofactors|Function/Process	S000000467
6271	Zelikson R and Luzzati M (1976) Two forms of serine transhydroxymethylase, one absent in a thymidylate-less mutant in Saccharomyces cerevisiae. Eur J Biochem 64(1):7-13	SHM2	YLR058C	Cellular Location|Substrates/Ligands/Cofactors|Function/Process	S000004048
6271	Zelikson R and Luzzati M (1976) Two forms of serine transhydroxymethylase, one absent in a thymidylate-less mutant in Saccharomyces cerevisiae. Eur J Biochem 64(1):7-13	ADE3	YGR204W	Strains/Constructs|Mutants/Phenotypes	S000003436
6282	Menezes LC and Pudles J (1976) Studies on the active site of yeast hexokinase. Specific phosphorylation of a serine residue induced by D-xylose and ATPMg. Eur J Biochem 65(1):41-7	HXK1	YFR053C	Protein Physical Properties|Regulation of|Substrates/Ligands/Cofactors	S000001949
6447	Perl M, et al. (1976) Transport of riboflavin into yeast cells. J Biol Chem 251(11):3221-8			Cell Growth and Metabolism
6452	Ulane RE and Cabib E (1976) The activating system of chitin synthetase from Saccharomyces cerevisiae. Purification and properties of the activating factor. J Biol Chem 251(11):3367-74	CHS3	YBR023C	Regulation of	S000000227
6452	Ulane RE and Cabib E (1976) The activating system of chitin synthetase from Saccharomyces cerevisiae. Purification and properties of the activating factor. J Biol Chem 251(11):3367-74	CHS1	YNL192W	Regulation of	S000005136
6452	Ulane RE and Cabib E (1976) The activating system of chitin synthetase from Saccharomyces cerevisiae. Purification and properties of the activating factor. J Biol Chem 251(11):3367-74	CHS2	YBR038W	Regulation of	S000000242
6452	Ulane RE and Cabib E (1976) The activating system of chitin synthetase from Saccharomyces cerevisiae. Purification and properties of the activating factor. J Biol Chem 251(11):3367-74	PRB1	YEL060C	Protein Physical Properties|Techniques and Reagents|Substrates/Ligands/Cofactors|Function/Process	S000000786
6456	Bigelis R and Umbarger HE (1976) Yeast alpha-isopropylmalate isomerase. Factors affecting stability and enzyme activity. J Biol Chem 251(12):3545-52	LEU1	YGL009C	Protein Physical Properties|Substrates/Ligands/Cofactors|Function/Process	S000002977
7207	Trocha PJ and Sprinson DB (1976) Location and regulation of early enzymes of sterol biosynthesis in yeast. Arch Biochem Biophys 174(1):45-51	HMG1	YML075C	Regulation of|Cellular Location|Fungal Related Genes/Proteins|Function/Process	S000004540
7207	Trocha PJ and Sprinson DB (1976) Location and regulation of early enzymes of sterol biosynthesis in yeast. Arch Biochem Biophys 174(1):45-51	HMG2	YLR450W	Regulation of|Cellular Location|Fungal Related Genes/Proteins|Function/Process	S000004442
7314	Leblond DJ and Robinson JL (1976) Secondary kinase reactions catalyzed by yeast pyruvate kinase. Biochim Biophys Acta 438(1):108-18	CDC19	YAL038W	Regulation of|Substrates/Ligands/Cofactors|Non-Fungal Related Genes/Proteins|Function/Process	S000000036
7315	Ford SR and Robinson JL (1976) The proton transfer reactions catalyzed by yeast pyruvate kinase. Biochim Biophys Acta 438(1):119-30	CDC19	YAL038W	Regulation of|Substrates/Ligands/Cofactors|Non-Fungal Related Genes/Proteins|Function/Process	S000000036
8144	Hjelmgren T, et al. (1976) Spectrophotometric pH titrations and nitration with tetranitromethane of the tyrosyl residues in yeast phosphoglycerate kinase. Biochim Biophys Acta 445(2):342-9	PGK1	YCR012W	Other Features|Substrates/Ligands/Cofactors|Protein/Nucleic Acid Structure|Protein Sequence Features|Function/Process	S000000605
8154	Menezes LC and Pudles J (1976) Effects of activators on chemically modified yeast hexokinase. Biochimie 58(1-2):51-9	HXK2	YGL253W	Protein Physical Properties|Substrates/Ligands/Cofactors|Protein/Nucleic Acid Structure	S000003222
8154	Menezes LC and Pudles J (1976) Effects of activators on chemically modified yeast hexokinase. Biochimie 58(1-2):51-9	HXK1	YFR053C	Protein Physical Properties|Substrates/Ligands/Cofactors|Protein/Nucleic Acid Structure	S000001949
8312	Hoggett JG and Kellett GL (1976) Yeast hexokinase: substrate-induced association--dissociation reactions in the binding of glucose to hexokinase P-II. Eur J Biochem 66(1):65-77	HXK2	YGL253W	Protein Physical Properties|Protein-protein Interactions|Techniques and Reagents|Substrates/Ligands/Cofactors|Protein/Nucleic Acid Structure	S000003222
8461	Abramovitz AS and Massey V (1976) Interaction of phenols with old yellow enzyme. Physical evidence for charge-transfer complexes. J Biol Chem 251(17):5327-36	OYE2	YHR179W	Substrates/Ligands/Cofactors|Protein/Nucleic Acid Structure	S000001222
8461	Abramovitz AS and Massey V (1976) Interaction of phenols with old yellow enzyme. Physical evidence for charge-transfer complexes. J Biol Chem 251(17):5327-36	OYE3	YPL171C	Substrates/Ligands/Cofactors|Protein/Nucleic Acid Structure	S000006092
8648	Penninckx M and Wiame JM (1976) Affinity of arginase for ornithine carbamoyltransferase in Saccharomyces cerevisiae. J Mol Biol 104(4):819-31	ARG3	YJL088W	Protein-protein Interactions|Function/Process	S000003624
8648	Penninckx M and Wiame JM (1976) Affinity of arginase for ornithine carbamoyltransferase in Saccharomyces cerevisiae. J Mol Biol 104(4):819-31	CAR1	YPL111W	Protein-protein Interactions|Function/Process	S000006032
8893	Fath WW and Brendel M (1976) Isolation and properties of yeast mutants with highly efficient thymidylate utilization. Z Naturforsch C 31(7-8):468-78	TUP4	TUP4	Strains/Constructs|Mutants/Phenotypes|Function/Process	S000029627
9133	Qureshi N, et al. (1976) Kinetic analysis of the individual reductive steps catalyzed by beta-hydroxy-beta-methylglutaryl-coenzyme A reductase obtained from yeast. Biochemistry 15(19):4191-07	HMG1	YML075C	Substrates/Ligands/Cofactors|Fungal Related Genes/Proteins|Function/Process	S000004540
9133	Qureshi N, et al. (1976) Kinetic analysis of the individual reductive steps catalyzed by beta-hydroxy-beta-methylglutaryl-coenzyme A reductase obtained from yeast. Biochemistry 15(19):4191-07	HMG2	YLR450W	Substrates/Ligands/Cofactors|Fungal Related Genes/Proteins|Function/Process	S000004442
10066	Gray GS and Bhattacharjee JK (1976) Biosynthesis of lysine in Saccharomyces cervisiae: properties and spectrophotometric determination of homocitrate synthase activity. Can J Microbiol 22(11):1664-7	GLU3	GLU3	Mutants/Phenotypes	S000029184
11132	Meyer MC and Westhead EW (1976) Interaction of sulfate ion with a critical tyrosine residue in yeast phosphoglycerate kinase detected through the tetranitromethane reaction. FEBS Lett 72(1):25-8	PGK1	YCR012W	Substrates/Ligands/Cofactors|Protein Sequence Features|Function/Process	S000000605
12169	Peters BA and Neet KE (1976) pH-dependent effects of Cr(NH3)2ATP on kinetics of yeast hexokinase PII. Relationship to the slow transition mechanism. J Biol Chem 251(23):7521-5	HXK2	YGL253W	Regulation of|Substrates/Ligands/Cofactors	S000003222
12794	Jentoft JE, et al. (1977) Relaxation spectra of yeast hexokinases. Isomerization of the enzyme. Biochemistry 16(1):117-21	HXK2	YGL253W	Protein Physical Properties|Techniques and Reagents|Protein/Nucleic Acid Structure|Function/Process	S000003222
12794	Jentoft JE, et al. (1977) Relaxation spectra of yeast hexokinases. Isomerization of the enzyme. Biochemistry 16(1):117-21	HXK1	YFR053C	Protein Physical Properties|Techniques and Reagents|Protein/Nucleic Acid Structure|Function/Process	S000001949
13070	Frenkel EP and Kitchens RL (1977) Purification and properties of acetyl coenzyme A synthetase from bakers' yeast. J Biol Chem 252(2):504-7	ACS1	YAL054C	Protein Physical Properties|Substrates/Ligands/Cofactors|Non-Fungal Related Genes/Proteins	S000000050
13070	Frenkel EP and Kitchens RL (1977) Purification and properties of acetyl coenzyme A synthetase from bakers' yeast. J Biol Chem 252(2):504-7	ACS2	YLR153C	Protein Physical Properties|Substrates/Ligands/Cofactors|Non-Fungal Related Genes/Proteins	S000004143
13072	Brautigan DL, et al. (1977) Multiple low spin forms of the cytochrome c ferrihemochrome. EPR spectra of various eukaryotic and prokaryotic cytochromes c. J Biol Chem 252(2):574-82	CYC7	YEL039C	Protein Physical Properties|Non-Fungal Related Genes/Proteins	S000000765
13072	Brautigan DL, et al. (1977) Multiple low spin forms of the cytochrome c ferrihemochrome. EPR spectra of various eukaryotic and prokaryotic cytochromes c. J Biol Chem 252(2):574-82	CYC1	YJR048W	Protein Physical Properties|Non-Fungal Related Genes/Proteins	S000003809
13269	Hayashi R (1976) Carboxypeptidase Y. Methods Enzymol 45:568-87	PRC1	YMR297W	Function/Process	S000004912
13765	Kossobudzki L (1976) Sustrate-specificity of glucomylase (E.C. 3.2.1.3) exemplified by p-nitroaniline n-glucosides. Arch Immunol Ther Exp (Warsz) 24(6):935-54	STA2	STA2	Non-Fungal Related Genes/Proteins|Fungal Related Genes/Proteins	S000029524
13765	Kossobudzki L (1976) Sustrate-specificity of glucomylase (E.C. 3.2.1.3) exemplified by p-nitroaniline n-glucosides. Arch Immunol Ther Exp (Warsz) 24(6):935-54	SGA1	YIL099W	Non-Fungal Related Genes/Proteins|Fungal Related Genes/Proteins	S000001361
13765	Kossobudzki L (1976) Sustrate-specificity of glucomylase (E.C. 3.2.1.3) exemplified by p-nitroaniline n-glucosides. Arch Immunol Ther Exp (Warsz) 24(6):935-54	STA1	STA1	Non-Fungal Related Genes/Proteins|Fungal Related Genes/Proteins	S000029522
13831	Greth ML, et al. (1977) Ureidosuccinic acid permeation in Saccharomyces cerevisiae. Biochim Biophys Acta 465(1):138-51	DAL5	YJR152W	Protein Physical Properties|Mutants/Phenotypes|Techniques and Reagents|Function/Process	S000003913
14138	Kang CH, et al. (1977) Steady state kinetics and binding of eukaryotic cytochromes c with yeast cytochrome c peroxidase. J Biol Chem 252(3):919-26	CCP1	YKR066C	Protein Physical Properties|Regulation of|Protein-protein Interactions|Substrates/Ligands/Cofactors	S000001774
14138	Kang CH, et al. (1977) Steady state kinetics and binding of eukaryotic cytochromes c with yeast cytochrome c peroxidase. J Biol Chem 252(3):919-26	CYC7	YEL039C	Protein Physical Properties|Regulation of|Protein-protein Interactions|Substrates/Ligands/Cofactors|Non-Fungal Related Genes/Proteins	S000000765
14138	Kang CH, et al. (1977) Steady state kinetics and binding of eukaryotic cytochromes c with yeast cytochrome c peroxidase. J Biol Chem 252(3):919-26	CYC1	YJR048W	Protein Physical Properties|Regulation of|Protein-protein Interactions|Substrates/Ligands/Cofactors|Non-Fungal Related Genes/Proteins	S000003809
14144	Schell MA and Wilson DB (1977) Purification and properties of galactokinase from Saccharomyces cerevisiae. J Biol Chem 252(4):1162-6	GAL1	YBR020W	Protein Physical Properties|Techniques and Reagents|Substrates/Ligands/Cofactors|Protein Sequence Features	S000000224
14922	Neal WD and Parks LW (1977) Sterol 24(28) methylene reductase in Saccharomyces cerevisiae. J Bacteriol 129(3):1375-8	ERG4	YGL012W	Protein Physical Properties|Substrates/Ligands/Cofactors|Function/Process	S000002980
14923	Abdelal AT, et al. (1977) Ornithine transcarbamylase from Salmonella typhimurium: purification, subunit composition, kinetic analysis, and immunological cross-reactivity. J Bacteriol 129(3):1387-96	ARG3	YJL088W	Non-Fungal Related Genes/Proteins	S000003624
14930	Kubota S, et al. (1977) Studies on the microsomal electron-transport system of anaerobically grown yeast. IV. Purification and characterization of NADH-cytochrome b5 reductase. J Biochem 81(1):187-95	MCR1	YKL150W	Protein Physical Properties|Cellular Location|Substrates/Ligands/Cofactors|Non-Fungal Related Genes/Proteins|Function/Process	S000001633
15541	Dickenson CJ and Dickinson FM (1977) A study of the ionic properties of the essential histidine residue of yeast alcohol dehydrogenase in complexes of the enzyme with its coenzymes and substrates. Biochem J 161(1):73-82	ADH1	YOL086C	Archived Literature	S000005446
15556	Somlo M, et al. (1977) An oligomycin-resistant adenosine triphosphatase and its effects on cellular growth, mitochondrial oxidative phosphorylation and respiratory proton translocation in Saccharomyces cerevisiae. Biochem J 162(1):51-9	OLI1	Q0130	Strains/Constructs|Mutants/Phenotypes	S000007274
15556	Somlo M, et al. (1977) An oligomycin-resistant adenosine triphosphatase and its effects on cellular growth, mitochondrial oxidative phosphorylation and respiratory proton translocation in Saccharomyces cerevisiae. Biochem J 162(1):51-9	ATP6	Q0085	Strains/Constructs|Mutants/Phenotypes	S000007268
16652	Avaeva SM, et al. (1977) The essential activated carboxyl group of inorganic pyrophosphatase. Biochim Biophys Acta 482(1):173-84	IPP1	YBR011C	Protein Processing/Modification/Regulation|Substrates/Ligands/Cofactors|Protein Sequence Features	S000000215
17065	Woolf JH and Yuan JH (1977) Studies of yeast alcohol dehydrogenase with 3-aminopyridine monucleotide. Mol Cell Biochem 15(1):19-25	ADH2	YMR303C	Protein Processing/Modification/Regulation|Substrates/Ligands/Cofactors|Fungal Related Genes/Proteins|Function/Process	S000004918
17065	Woolf JH and Yuan JH (1977) Studies of yeast alcohol dehydrogenase with 3-aminopyridine monucleotide. Mol Cell Biochem 15(1):19-25	ADH1	YOL086C	Protein Processing/Modification/Regulation|Substrates/Ligands/Cofactors|Fungal Related Genes/Proteins|Function/Process	S000005446
17331	Ulane RE, et al. (1977) A rapid accurate assay for choline kinase. Anal Biochem 79(1-2):526-34	CKI1	YLR133W	Techniques and Reagents|Function/Process	S000004123
18204	Yoshimura T, et al. (1977) Formation of a complex between yeast L-lactate dehydrogenase (cytochrome b2) and cytochrome c. Ultracentrifugal and gel chromatographic analyses. Biochim Biophys Acta 492(2):331-9	CYC7	YEL039C	Protein-protein Interactions	S000000765
18204	Yoshimura T, et al. (1977) Formation of a complex between yeast L-lactate dehydrogenase (cytochrome b2) and cytochrome c. Ultracentrifugal and gel chromatographic analyses. Biochim Biophys Acta 492(2):331-9	CYB2	YML054C	Protein-protein Interactions	S000004518
18345	Sedgwick B and Cornforth JW (1977) The biosynthesis of long-chain fatty acids. Stereochemical differentiation in the enzymic incorporation of chiral acetates. Eur J Biochem 75(2):465-79	FAS1	YKL182W	Function/Process	S000001665
18345	Sedgwick B and Cornforth JW (1977) The biosynthesis of long-chain fatty acids. Stereochemical differentiation in the enzymic incorporation of chiral acetates. Eur J Biochem 75(2):465-79	FAS2	YPL231W	Function/Process	S000006152
18346	Sedgwick B, et al. (1977) The biosynthesis of long-chain fatty acids. Incorporation of radioactivity from stereospecifically tritiated malonyl thiol esters, and the stereochemistry of the acetyl-CoA carboxylase reaction. Eur J Biochem 75(2):481-95	FAS1	YKL182W	Function/Process	S000001665
18346	Sedgwick B, et al. (1977) The biosynthesis of long-chain fatty acids. Incorporation of radioactivity from stereospecifically tritiated malonyl thiol esters, and the stereochemistry of the acetyl-CoA carboxylase reaction. Eur J Biochem 75(2):481-95	FAS2	YPL231W	Function/Process	S000006152
18461	Peters BA and Neet KE (1977) Regulatory properties of yeast hexokinase PII. Metal specificity, nucleotide specificity, and buffer effects. J Biol Chem 252(15):5345-9	HXK2	YGL253W	Regulatory Role	S000003222
19243	Dickenson CJ and Dickinson FM (1975) The role of an essential histidine residue of yeast alcohol dehydrogenase. Eur J Biochem 52(3):595-603	ADH1	YOL086C	Archived Literature	S000005446
19473	Banuelos M, et al. (1977) Activation by phosphate of yeast phosphofructokinase. J Biol Chem 252(18):6394-8	PFK2	YMR205C	Protein Physical Properties|Substrates/Ligands/Cofactors|Function/Process	S000004818
19473	Banuelos M, et al. (1977) Activation by phosphate of yeast phosphofructokinase. J Biol Chem 252(18):6394-8	PFK1	YGR240C	Protein Physical Properties|Substrates/Ligands/Cofactors|Function/Process	S000003472
19681	Brown OR and Stees JL (1976) Simple assay for the condensation component enzyme (beta-ketoacyl synthetase) of fatty acid synthetase. Microbios 17(67):17-21	FAS1	YKL182W	Protein Processing/Modification/Regulation|Protein-protein Interactions|Substrates/Ligands/Cofactors|Function/Process	S000001665
19681	Brown OR and Stees JL (1976) Simple assay for the condensation component enzyme (beta-ketoacyl synthetase) of fatty acid synthetase. Microbios 17(67):17-21	FAS2	YPL231W	Protein Processing/Modification/Regulation|Protein-protein Interactions|Substrates/Ligands/Cofactors|Function/Process	S000006152
20092	Hartman FC and Ratrie H 3rd (1977) Apparent equivalence of the active-site glutamyl residue and the essential group with pKalpha 6.0 in triosephosphate isomerase. Biochem Biophys Res Commun 77(2):746-52	TPI1	YDR050C	Other Features|Protein Sequence Features	S000002457
20507	Jund R, et al. (1977) Uracil transport in Saccharomyces cerevisiae. J Membr Biol 36(2-3):233-51	FUR4	YBR021W	Function/Process	S000000225
20818	Danner J, et al. (1977) Affinity chromatography of glutathione reductase: bound by immobilized GSSG, eluted by NADPH. Anal Biochem 82(2):586-90	GLR1	YPL091W	Techniques and Reagents|Substrates/Ligands/Cofactors	S000006012
20961	Coffe G and Pudles J (1977) Chemical reactivity of the tyrosyl residues in yeast hexokinase. Properties of the nitroenzyme. Biochim Biophys Acta 484(2):322-35	HXK2	YGL253W	Protein Physical Properties|Protein Sequence Features	S000003222
20961	Coffe G and Pudles J (1977) Chemical reactivity of the tyrosyl residues in yeast hexokinase. Properties of the nitroenzyme. Biochim Biophys Acta 484(2):322-35	HXK1	YFR053C	Protein Physical Properties|Protein Sequence Features	S000001949
21088	Oesterhelt D, et al. (1977) Reaction of yeast fatty acid synthetase with iodoacetamide. 1. Kinetics of inactivation and extent of carboxamidomethylation. Eur J Biochem 79(1):173-80	FAS2	YPL231W	Protein Physical Properties|Substrates/Ligands/Cofactors|Function/Process	S000006152
21884	Huet J, et al. (1977) Characterization of ribonuclease H activity associated yeast RNA polymerase A. J Biol Chem 252(24):8848-55	RPC19	YNL113W	Protein Physical Properties|Function/Process	S000005057
21884	Huet J, et al. (1977) Characterization of ribonuclease H activity associated yeast RNA polymerase A. J Biol Chem 252(24):8848-55	RPC10	YHR143W-A	Protein Physical Properties|Function/Process	S000001185
21884	Huet J, et al. (1977) Characterization of ribonuclease H activity associated yeast RNA polymerase A. J Biol Chem 252(24):8848-55	RPB8	YOR224C	Protein Physical Properties|Function/Process	S000005750
21884	Huet J, et al. (1977) Characterization of ribonuclease H activity associated yeast RNA polymerase A. J Biol Chem 252(24):8848-55	RPA14	YDR156W	Protein Physical Properties|Function/Process	S000002563
21884	Huet J, et al. (1977) Characterization of ribonuclease H activity associated yeast RNA polymerase A. J Biol Chem 252(24):8848-55	RPA43	YOR340C	Protein Physical Properties|Function/Process	S000005867
21884	Huet J, et al. (1977) Characterization of ribonuclease H activity associated yeast RNA polymerase A. J Biol Chem 252(24):8848-55	RPA190	YOR341W	Protein Physical Properties|Function/Process	S000005868
21884	Huet J, et al. (1977) Characterization of ribonuclease H activity associated yeast RNA polymerase A. J Biol Chem 252(24):8848-55	RPA34	YJL148W	Protein Physical Properties|Protein-protein Interactions|Function/Process	S000003684
21884	Huet J, et al. (1977) Characterization of ribonuclease H activity associated yeast RNA polymerase A. J Biol Chem 252(24):8848-55	RPA49	YNL248C	Protein Physical Properties|Protein-protein Interactions|Function/Process	S000005192
21884	Huet J, et al. (1977) Characterization of ribonuclease H activity associated yeast RNA polymerase A. J Biol Chem 252(24):8848-55	RPA135	YPR010C	Protein Physical Properties|Function/Process	S000006214
21884	Huet J, et al. (1977) Characterization of ribonuclease H activity associated yeast RNA polymerase A. J Biol Chem 252(24):8848-55	RPB5	YBR154C	Protein Physical Properties|Function/Process	S000000358
21884	Huet J, et al. (1977) Characterization of ribonuclease H activity associated yeast RNA polymerase A. J Biol Chem 252(24):8848-55	RPC40	YPR110C	Protein Physical Properties|Function/Process	S000006314
21884	Huet J, et al. (1977) Characterization of ribonuclease H activity associated yeast RNA polymerase A. J Biol Chem 252(24):8848-55	RPA12	YJR063W	Protein Physical Properties|Function/Process	S000003824
21884	Huet J, et al. (1977) Characterization of ribonuclease H activity associated yeast RNA polymerase A. J Biol Chem 252(24):8848-55	RPO26	YPR187W	Protein Physical Properties|Function/Process	S000006391
21884	Huet J, et al. (1977) Characterization of ribonuclease H activity associated yeast RNA polymerase A. J Biol Chem 252(24):8848-55	RPB10	YOR210W	Protein Physical Properties|Function/Process	S000005736
24040	Mazon MJ (1978) Effect of glucose starvation on the nicotinamide adenine dinucleotide phosphate-dependent glutamate dehydrogenase of yeast. J Bacteriol 133(2):780-5	GDH2	YDL215C	Fungal Related Genes/Proteins	S000002374
24040	Mazon MJ (1978) Effect of glucose starvation on the nicotinamide adenine dinucleotide phosphate-dependent glutamate dehydrogenase of yeast. J Bacteriol 133(2):780-5	GDH1	YOR375C	Substrates/Ligands/Cofactors|Function/Process	S000005902
26383	Bruice PY, et al. (1978) Inactivation of glyceraldehyde-3-phosphate dehydrogenase and yeast alcohol dehydrogenase by arene oxides. Biochemistry 17(9):1662-9	ADH2	YMR303C	Archived Literature	S000004918
26383	Bruice PY, et al. (1978) Inactivation of glyceraldehyde-3-phosphate dehydrogenase and yeast alcohol dehydrogenase by arene oxides. Biochemistry 17(9):1662-9	ADH1	YOL086C	Archived Literature	S000005446
26684	Agnew WS and Popjak G (1978) Squalene synthetase. Stoichiometry and kinetics of presqualene pyrophosphate and squalene synthesis by yeast microsomes. J Biol Chem 253(13):4566-73	ERG9	YHR190W	Protein Physical Properties|Regulation of|Substrates/Ligands/Cofactors|Function/Process	S000001233
27189	Aoyama Y and Yoshida Y (1978) Interaction of lanosterol to cytochrome P-450 purified from yeast microscomes: evidence for contribution of cytochrome P-450 to lanosterol metabolism. Biochem Biophys Res Commun 82(1):33-8	ERG11	YHR007C	Function/Process	S000001049
27402	Leskovac V, et al. (1978) Yeast alcohol dehydrogenase IV. Binding of reduced coenzyme and its fragments. Int J Biochem 9(5):365-71	ADH1	YOL086C	Archived Literature	S000005446
27717	Toh-e A, et al. (1978) Disturbance of the machinery for the gene expression by acidic pH in the repressible acid phosphatase system of Saccharomyces cerevisiae. Mol Gen Genet 162(2):139-49	PHO5	YBR093C	Alias|Regulation of	S000000297
28772	Taketani S, et al. (1978) Characterization of sterol-ester hydrolase in Saccharomyces cerevisiae. Biochim Biophys Acta 525(1):87-92	TGL1	YKL140W	Cellular Location|Substrates/Ligands/Cofactors|Function/Process	S000001623
28772	Taketani S, et al. (1978) Characterization of sterol-ester hydrolase in Saccharomyces cerevisiae. Biochim Biophys Acta 525(1):87-92	YEH2	YLR020C	Cellular Location|Substrates/Ligands/Cofactors|Function/Process	S000004010
28772	Taketani S, et al. (1978) Characterization of sterol-ester hydrolase in Saccharomyces cerevisiae. Biochim Biophys Acta 525(1):87-92	YEH1	YLL012W	Cellular Location|Substrates/Ligands/Cofactors|Function/Process	S000003935
29894	Midelfort CF and Sarton-Miller I (1978) The stereochemical course of acetate activation by yeast acetyl-CoA synthetase. J Biol Chem 253(20):7127-9	ACS1	YAL054C	Substrates/Ligands/Cofactors|Function/Process	S000000050
29894	Midelfort CF and Sarton-Miller I (1978) The stereochemical course of acetate activation by yeast acetyl-CoA synthetase. J Biol Chem 253(20):7127-9	ACS2	YLR153C	Substrates/Ligands/Cofactors|Function/Process	S000004143
30473	Viola RE and Cleland WW (1978) Use of pH studies to elucidate the chemical mechanism of yeast hexokinase. Biochemistry 17(20):4111-7	HXK2	YGL253W	Protein Physical Properties	S000003222
31559	Schweizer E, et al. (1978) Fatty acid biosynthesis in yeast. Mol Cell Biochem 21(2):95-107	FAS1	YKL182W	Reviews	S000001665
31559	Schweizer E, et al. (1978) Fatty acid biosynthesis in yeast. Mol Cell Biochem 21(2):95-107	FAS2	YPL231W	Reviews	S000006152
31925	Kramp DC and Feldman I (1978) Tryptophan distribution in yeast hexokinase isoenzyme B. Biochim Biophys Acta 537(2):406-16	HXK2	YGL253W	Protein Sequence Features	S000003222
32908	Bottema CK and Parks LW (1978) Delta14-sterol reductase in Saccharomyces cerevisiae. Biochim Biophys Acta 531(3):301-7	ERG24	YNL280C	Protein Physical Properties|Protein Processing/Modification/Regulation|Substrates/Ligands/Cofactors|Function/Process	S000005224
33994	Wilkinson KD and Rose IA (1979) Activation of yeast hexokinase PII. Changes in conformation and association. J Biol Chem 254(6):2125-31	HXK2	YGL253W	Regulation of|Protein/Nucleic Acid Structure	S000003222
34516	Ramos F and Wiame JM (1979) Synthesis and activation of asparagine in asparagine auxotrophs of Saccharomyces cerevisiae. Eur J Biochem 94(2):409-17	DED81	YHR019C	Strains/Constructs|Mutants/Phenotypes|Function/Process	S000001061
34600	Osumi T, et al. (1979) Studies on the delta 5-desaturation in ergosterol biosynthesis in yeast. J Biochem 85(3):819-26	ERG3	YLR056W	Protein Physical Properties|Cellular Location|Substrates/Ligands/Cofactors|Function/Process	S000004046
35347	Hilger F, et al. (1979) Yeast argininosuccinate synthetase. Purification; structural and kinetic properties. Eur J Biochem 94(1):153-63	ARG1	YOL058W	Protein-protein Interactions|Techniques and Reagents|Substrates/Ligands/Cofactors|Function/Process	S000005419
37242	Mazon MJ and Hemmings BA (1979) Regulation of Saccharomyces cerevisiae nicotinamide adenine dinucleotide phosphate-dependent glutamate dehydrogenase by proteolysis during carbon starvation. J Bacteriol 139(2):686-9	GDH1	YOR375C	Regulation of|Substrates/Ligands/Cofactors|Function/Process	S000005902
39251	Silhankova L, et al. (1979) Sodium azide-induced mutagenesis in Saccharomyces cerevisiae. Mutat Res 61(2):191-6	TRP5	YGL026C	Genetic Interactions|Strains/Constructs|Other Features|Mutants/Phenotypes|Techniques and Reagents	S000002994
39251	Silhankova L, et al. (1979) Sodium azide-induced mutagenesis in Saccharomyces cerevisiae. Mutat Res 61(2):191-6	ILV1	YER086W	Strains/Constructs|Mutants/Phenotypes	S000000888
40824	Scopes RK and Algar E (1979) Yeast phosphoglycerate kinase -- evidence from affinity elution studies for conformational changes on binding of substrates. FEBS Lett 106(1):239-42	PGK1	YCR012W	Techniques and Reagents|Substrates/Ligands/Cofactors|Protein/Nucleic Acid Structure|Function/Process	S000000605
41104	Tsuzuki Y and Yamada T (1979) Inhibitory actions of mercury compounds against glucose-6-phosphate dehydrogenase from yeast. J Toxicol Sci 4(2):105-13	ZWF1	YNL241C	Protein Physical Properties	S000005185
43457	Newlon MC (1979) NADP-specific glutamate dehydrogenase is not involved in repression of yeast sporulation by ammonia. Mol Gen Genet 176(2):297-300	GDH1	YOR375C	Substrates/Ligands/Cofactors|Function/Process	S000005902
43469	Azzi A and Casey RP (1979) Molecular aspects of cytochrome c oxidase: structure and dynamics. Mol Cell Biochem 28(1-3):169-84	COX7	YMR256C	Cellular Location|Non-Fungal Related Genes/Proteins|Fungal Related Genes/Proteins|Function/Process	S000004869
43469	Azzi A and Casey RP (1979) Molecular aspects of cytochrome c oxidase: structure and dynamics. Mol Cell Biochem 28(1-3):169-84	COX3	Q0275	Cellular Location|Non-Fungal Related Genes/Proteins|Fungal Related Genes/Proteins|Function/Process	S000007283
43469	Azzi A and Casey RP (1979) Molecular aspects of cytochrome c oxidase: structure and dynamics. Mol Cell Biochem 28(1-3):169-84	COX4	YGL187C	Cellular Location|Non-Fungal Related Genes/Proteins|Fungal Related Genes/Proteins|Function/Process	S000003155
43469	Azzi A and Casey RP (1979) Molecular aspects of cytochrome c oxidase: structure and dynamics. Mol Cell Biochem 28(1-3):169-84	COX8	YLR395C	Cellular Location|Non-Fungal Related Genes/Proteins|Fungal Related Genes/Proteins|Function/Process	S000004387
43469	Azzi A and Casey RP (1979) Molecular aspects of cytochrome c oxidase: structure and dynamics. Mol Cell Biochem 28(1-3):169-84	COX2	Q0250	Cellular Location|Non-Fungal Related Genes/Proteins|Fungal Related Genes/Proteins|Function/Process	S000007281
43469	Azzi A and Casey RP (1979) Molecular aspects of cytochrome c oxidase: structure and dynamics. Mol Cell Biochem 28(1-3):169-84	COX5A	YNL052W	Cellular Location|Non-Fungal Related Genes/Proteins|Fungal Related Genes/Proteins|Function/Process	S000004997
43469	Azzi A and Casey RP (1979) Molecular aspects of cytochrome c oxidase: structure and dynamics. Mol Cell Biochem 28(1-3):169-84	COX5B	YIL111W	Cellular Location|Non-Fungal Related Genes/Proteins|Fungal Related Genes/Proteins|Function/Process	S000001373
43469	Azzi A and Casey RP (1979) Molecular aspects of cytochrome c oxidase: structure and dynamics. Mol Cell Biochem 28(1-3):169-84	COX6	YHR051W	Cellular Location|Non-Fungal Related Genes/Proteins|Fungal Related Genes/Proteins|Function/Process	S000001093
43469	Azzi A and Casey RP (1979) Molecular aspects of cytochrome c oxidase: structure and dynamics. Mol Cell Biochem 28(1-3):169-84	COX9	YDL067C	Cellular Location|Non-Fungal Related Genes/Proteins|Fungal Related Genes/Proteins|Function/Process	S000002225
45608	Prakash L, et al. (1979) Decreased UV mutagenesis in cdc8, a DNA replication mutant of Saccharomyces cerevisiae. Mol Gen Genet 172(3):249-58	ARG4	YHR018C	Other Features|Mutants/Phenotypes	S000001060
45608	Prakash L, et al. (1979) Decreased UV mutagenesis in cdc8, a DNA replication mutant of Saccharomyces cerevisiae. Mol Gen Genet 172(3):249-58	CDC8	YJR057W	Genetic Interactions|Strains/Constructs|Mutants/Phenotypes|Function/Process	S000003818
45608	Prakash L, et al. (1979) Decreased UV mutagenesis in cdc8, a DNA replication mutant of Saccharomyces cerevisiae. Mol Gen Genet 172(3):249-58	RAD6	YGL058W	Archived Literature	S000003026
45608	Prakash L, et al. (1979) Decreased UV mutagenesis in cdc8, a DNA replication mutant of Saccharomyces cerevisiae. Mol Gen Genet 172(3):249-58	URA1	YKL216W	Strains/Constructs|Mutants/Phenotypes	S000001699
45608	Prakash L, et al. (1979) Decreased UV mutagenesis in cdc8, a DNA replication mutant of Saccharomyces cerevisiae. Mol Gen Genet 172(3):249-58	RAD51	YER095W	Genetic Interactions	S000000897
45608	Prakash L, et al. (1979) Decreased UV mutagenesis in cdc8, a DNA replication mutant of Saccharomyces cerevisiae. Mol Gen Genet 172(3):249-58	LYS2	YBR115C	Other Features	S000000319
45608	Prakash L, et al. (1979) Decreased UV mutagenesis in cdc8, a DNA replication mutant of Saccharomyces cerevisiae. Mol Gen Genet 172(3):249-58	RAD1	YPL022W	Archived Literature	S000005943
45608	Prakash L, et al. (1979) Decreased UV mutagenesis in cdc8, a DNA replication mutant of Saccharomyces cerevisiae. Mol Gen Genet 172(3):249-58	TYR1	YBR166C	Regulation of	S000000370
45611	Khan NA (1979) Genetic control of maltase synthesis in yeast. IV. Function of the MAL4 gene: extragenic suppression of a maltase negative mutant. Mol Gen Genet 172(3):281-5	MAL4	MAL4	Genetic Interactions|Mutants/Phenotypes|Fungal Related Genes/Proteins|Function/Process	S000029685
46120	Willhardt I and Wiederanders B (1975) Activity staining of cystathionine-beta-synthetase and related enzymes. Anal Biochem 63(1):263-6	CYS4	YGR155W	Techniques and Reagents	S000003387
51020	Wolf DH and Fink GR (1975) Proteinase C (carboxypeptidase Y) mutant of yeast. J Bacteriol 123(3):1150-6	PRC1	YMR297W	Strains/Constructs|Mutants/Phenotypes|Function/Process	S000004912
65102	Swietlinska Z, et al. (1976) Survival and liquid holding recovery in UV-sensitive strains of Saccharomyces cerevisiae after treatment with chemical mutagens and radiation. Acta Microbiol Pol 25(4):295-305	RAD6	YGL058W	Strains/Constructs|Mutants/Phenotypes|Techniques and Reagents|Substrates/Ligands/Cofactors|Function/Process	S000003026
65102	Swietlinska Z, et al. (1976) Survival and liquid holding recovery in UV-sensitive strains of Saccharomyces cerevisiae after treatment with chemical mutagens and radiation. Acta Microbiol Pol 25(4):295-305	RAD3	YER171W	Strains/Constructs|Mutants/Phenotypes|Techniques and Reagents|Substrates/Ligands/Cofactors|Function/Process	S000000973
65153	Qureshi AA, et al. (1976) Subunits of fatty acid synthetase complexes. Comparative study of enzyme activities and properties of the half-molecular weight nonidentical subunits of fatty acid synthetase complexes obtained from rat, human, and chicken liver and yeast. Arch Biochem Biophys 177(2):364-78	FAS1	YKL182W	Protein Physical Properties|Protein-protein Interactions|Non-Fungal Related Genes/Proteins|Function/Process	S000001665
65153	Qureshi AA, et al. (1976) Subunits of fatty acid synthetase complexes. Comparative study of enzyme activities and properties of the half-molecular weight nonidentical subunits of fatty acid synthetase complexes obtained from rat, human, and chicken liver and yeast. Arch Biochem Biophys 177(2):364-78	FAS2	YPL231W	Protein Physical Properties|Protein-protein Interactions|Non-Fungal Related Genes/Proteins|Function/Process	S000006152
66015	Polastro E, et al. (1976) Evidence that trimethylation of iso-1-cytochrome c from Saccharomyces cerevisiae does not alter its functional properties [proceedings]. Arch Int Physiol Biochim 84(5):1099-100	CYC1	YJR048W	Protein Processing/Modification/Regulation|Function/Process	S000003809
72702	Culbertson MR, et al. (1977) Frameshifts and frameshift suppressors in Saccharomyces cerevisiae. Genetics 86(4):745-64	SUF11	tP(UGG)O2	Strains/Constructs|Mutants/Phenotypes	S000006688
72702	Culbertson MR, et al. (1977) Frameshifts and frameshift suppressors in Saccharomyces cerevisiae. Genetics 86(4):745-64	GLY1	YEL046C	Genetic Interactions|Strains/Constructs|Mutants/Phenotypes|Fungal Related Genes/Proteins	S000000772
72702	Culbertson MR, et al. (1977) Frameshifts and frameshift suppressors in Saccharomyces cerevisiae. Genetics 86(4):745-64	HIS4	YCL030C	Other Features	S000000535
72702	Culbertson MR, et al. (1977) Frameshifts and frameshift suppressors in Saccharomyces cerevisiae. Genetics 86(4):745-64	SUF9	tP(UGG)F	Strains/Constructs|Mutants/Phenotypes	S000006681
72702	Culbertson MR, et al. (1977) Frameshifts and frameshift suppressors in Saccharomyces cerevisiae. Genetics 86(4):745-64	SUF2	tP(AGG)C	Mapping|Strains/Constructs	S000006678
72702	Culbertson MR, et al. (1977) Frameshifts and frameshift suppressors in Saccharomyces cerevisiae. Genetics 86(4):745-64	LEU2	YCL018W	Mapping	S000000523
80746	Moore CW (1978) Responses of radiation-sensitive mutants of Saccharomyces cerevisiae to lethal effects of bleomycin. Mutat Res 51(2):165-80	RAD18	YCR066W	Mutants/Phenotypes|Function/Process	S000000662
80746	Moore CW (1978) Responses of radiation-sensitive mutants of Saccharomyces cerevisiae to lethal effects of bleomycin. Mutat Res 51(2):165-80	RAD6	YGL058W	Archived Literature	S000003026
80746	Moore CW (1978) Responses of radiation-sensitive mutants of Saccharomyces cerevisiae to lethal effects of bleomycin. Mutat Res 51(2):165-80	REV3	YPL167C	Mutants/Phenotypes|Function/Process	S000006088
80746	Moore CW (1978) Responses of radiation-sensitive mutants of Saccharomyces cerevisiae to lethal effects of bleomycin. Mutat Res 51(2):165-80	RAD55	YDR076W	Mutants/Phenotypes	S000002483
80746	Moore CW (1978) Responses of radiation-sensitive mutants of Saccharomyces cerevisiae to lethal effects of bleomycin. Mutat Res 51(2):165-80	RAD50	YNL250W	Mutants/Phenotypes	S000005194
80746	Moore CW (1978) Responses of radiation-sensitive mutants of Saccharomyces cerevisiae to lethal effects of bleomycin. Mutat Res 51(2):165-80	RAD51	YER095W	Mutants/Phenotypes|Fungal Related Genes/Proteins	S000000897
80746	Moore CW (1978) Responses of radiation-sensitive mutants of Saccharomyces cerevisiae to lethal effects of bleomycin. Mutat Res 51(2):165-80	RAD3	YER171W	Archived Literature	S000000973
80746	Moore CW (1978) Responses of radiation-sensitive mutants of Saccharomyces cerevisiae to lethal effects of bleomycin. Mutat Res 51(2):165-80	RAD16	YBR114W	Strains/Constructs|Mutants/Phenotypes	S000000318
80746	Moore CW (1978) Responses of radiation-sensitive mutants of Saccharomyces cerevisiae to lethal effects of bleomycin. Mutat Res 51(2):165-80	RAD53	YPL153C	Mutants/Phenotypes|Fungal Related Genes/Proteins	S000006074
80746	Moore CW (1978) Responses of radiation-sensitive mutants of Saccharomyces cerevisiae to lethal effects of bleomycin. Mutat Res 51(2):165-80	RAD2	YGR258C	Mutants/Phenotypes|Fungal Related Genes/Proteins	S000003490
80746	Moore CW (1978) Responses of radiation-sensitive mutants of Saccharomyces cerevisiae to lethal effects of bleomycin. Mutat Res 51(2):165-80	RAD24	YER173W	Alias|Strains/Constructs|Mutants/Phenotypes|Fungal Related Genes/Proteins	S000000975
80746	Moore CW (1978) Responses of radiation-sensitive mutants of Saccharomyces cerevisiae to lethal effects of bleomycin. Mutat Res 51(2):165-80	RAD57	YDR004W	Mutants/Phenotypes	S000002411
80746	Moore CW (1978) Responses of radiation-sensitive mutants of Saccharomyces cerevisiae to lethal effects of bleomycin. Mutat Res 51(2):165-80	RAD9	YDR217C	Mutants/Phenotypes|Function/Process	S000002625
80746	Moore CW (1978) Responses of radiation-sensitive mutants of Saccharomyces cerevisiae to lethal effects of bleomycin. Mutat Res 51(2):165-80	RAD1	YPL022W	Archived Literature	S000005943
80746	Moore CW (1978) Responses of radiation-sensitive mutants of Saccharomyces cerevisiae to lethal effects of bleomycin. Mutat Res 51(2):165-80	RAD52	YML032C	Mutants/Phenotypes|Fungal Related Genes/Proteins	S000004494
80746	Moore CW (1978) Responses of radiation-sensitive mutants of Saccharomyces cerevisiae to lethal effects of bleomycin. Mutat Res 51(2):165-80	RAD14	YMR201C	Strains/Constructs|Mutants/Phenotypes	S000004814
80746	Moore CW (1978) Responses of radiation-sensitive mutants of Saccharomyces cerevisiae to lethal effects of bleomycin. Mutat Res 51(2):165-80	RAD10	YML095C	Archived Literature	S000004560
80746	Moore CW (1978) Responses of radiation-sensitive mutants of Saccharomyces cerevisiae to lethal effects of bleomycin. Mutat Res 51(2):165-80	RAD4	YER162C	Strains/Constructs|Mutants/Phenotypes	S000000964
80746	Moore CW (1978) Responses of radiation-sensitive mutants of Saccharomyces cerevisiae to lethal effects of bleomycin. Mutat Res 51(2):165-80	RAD7	YJR052W	Strains/Constructs|Mutants/Phenotypes	S000003813
80746	Moore CW (1978) Responses of radiation-sensitive mutants of Saccharomyces cerevisiae to lethal effects of bleomycin. Mutat Res 51(2):165-80	RAD5	YLR032W	Strains/Constructs|Mutants/Phenotypes	S000004022
80746	Moore CW (1978) Responses of radiation-sensitive mutants of Saccharomyces cerevisiae to lethal effects of bleomycin. Mutat Res 51(2):165-80	RAD56	RAD56	Mutants/Phenotypes|Fungal Related Genes/Proteins	S000029405
80746	Moore CW (1978) Responses of radiation-sensitive mutants of Saccharomyces cerevisiae to lethal effects of bleomycin. Mutat Res 51(2):165-80	RAD54	YGL163C	Mutants/Phenotypes|Fungal Related Genes/Proteins	S000003131
100495	Aust AE and Suelter CH (1978) Homogeneous pyruvate kinase isolated from yeast by two different methods is indistinguishable from pyruvate kinase in cell-free extract. J Biol Chem 253(20):7508-12	CDC19	YAL038W	Protein Physical Properties|Techniques and Reagents|Function/Process	S000000036
103657	Martin R, et al. (1978) [Nucleotide sequence determination of yeast mitochondrial phenylalanine-tRNA] C R Acad Sci Hebd Seances Acad Sci D 287(8):845-8		tF(GAA)Q	DNA/RNA Sequence Features|Techniques and Reagents|Protein/Nucleic Acid Structure	S000007319
105731	Aoyama Y and Yoshida Y (1978) The 14alpha-demethylation of lanosterol by a reconstituted cytochrome P-450 system from yeast microsomes. Biochem Biophys Res Commun 85(1):28-34	NCP1	YHR042W	Techniques and Reagents|Substrates/Ligands/Cofactors|Function/Process	S000001084
105731	Aoyama Y and Yoshida Y (1978) The 14alpha-demethylation of lanosterol by a reconstituted cytochrome P-450 system from yeast microsomes. Biochem Biophys Res Commun 85(1):28-34	ERG11	YHR007C	Techniques and Reagents|Substrates/Ligands/Cofactors|Function/Process	S000001049
106893	Ohba M, et al. (1979) Mutant and immunochemical studies on the involvement of cytochrome b5 in fatty acid desaturation by yeast microsomes. Biochim Biophys Acta 572(2):352-62	CYB5	YNL111C	Techniques and Reagents|Function/Process	S000005055
107173	Schell MA and Wilson DB (1979) Purification of galactokinase mRNA from Saccharomyces cerevisiae by indirect immunoprecipitation. J Biol Chem 254(9):3531-6	GAL1	YBR020W	DNA/RNA Sequence Features|Techniques and Reagents|Function/Process	S000000224
114514	Wrede P, et al. (1979) Conformational changes of yeast tRNAPhe and E. coli tRNA2Glu as indicated by different nuclease digestion patterns. J Biol Chem 254(19):9608-16		tF(GAA)F	DNA/RNA Sequence Features|Protein/Nucleic Acid Structure|Non-Fungal Related Genes/Proteins	S000006564
114514	Wrede P, et al. (1979) Conformational changes of yeast tRNAPhe and E. coli tRNA2Glu as indicated by different nuclease digestion patterns. J Biol Chem 254(19):9608-16		tF(GAA)B	DNA/RNA Sequence Features|Protein/Nucleic Acid Structure|Non-Fungal Related Genes/Proteins	S000006562
114514	Wrede P, et al. (1979) Conformational changes of yeast tRNAPhe and E. coli tRNA2Glu as indicated by different nuclease digestion patterns. J Biol Chem 254(19):9608-16		tF(GAA)H2	DNA/RNA Sequence Features|Protein/Nucleic Acid Structure|Non-Fungal Related Genes/Proteins	S000006567
114514	Wrede P, et al. (1979) Conformational changes of yeast tRNAPhe and E. coli tRNA2Glu as indicated by different nuclease digestion patterns. J Biol Chem 254(19):9608-16		tF(GAA)N	DNA/RNA Sequence Features|Protein/Nucleic Acid Structure|Non-Fungal Related Genes/Proteins	S000006569
114514	Wrede P, et al. (1979) Conformational changes of yeast tRNAPhe and E. coli tRNA2Glu as indicated by different nuclease digestion patterns. J Biol Chem 254(19):9608-16		tF(GAA)G	DNA/RNA Sequence Features|Protein/Nucleic Acid Structure|Non-Fungal Related Genes/Proteins	S000006565
114514	Wrede P, et al. (1979) Conformational changes of yeast tRNAPhe and E. coli tRNA2Glu as indicated by different nuclease digestion patterns. J Biol Chem 254(19):9608-16		tF(GAA)M	DNA/RNA Sequence Features|Protein/Nucleic Acid Structure|Non-Fungal Related Genes/Proteins	S000006568
114514	Wrede P, et al. (1979) Conformational changes of yeast tRNAPhe and E. coli tRNA2Glu as indicated by different nuclease digestion patterns. J Biol Chem 254(19):9608-16		tF(GAA)P2	DNA/RNA Sequence Features|Protein/Nucleic Acid Structure|Non-Fungal Related Genes/Proteins	S000006571
114514	Wrede P, et al. (1979) Conformational changes of yeast tRNAPhe and E. coli tRNA2Glu as indicated by different nuclease digestion patterns. J Biol Chem 254(19):9608-16		tF(GAA)P1	DNA/RNA Sequence Features|Protein/Nucleic Acid Structure|Non-Fungal Related Genes/Proteins	S000006570
114514	Wrede P, et al. (1979) Conformational changes of yeast tRNAPhe and E. coli tRNA2Glu as indicated by different nuclease digestion patterns. J Biol Chem 254(19):9608-16		tF(GAA)Q	DNA/RNA Sequence Features|Protein/Nucleic Acid Structure|Non-Fungal Related Genes/Proteins	S000007319
114514	Wrede P, et al. (1979) Conformational changes of yeast tRNAPhe and E. coli tRNA2Glu as indicated by different nuclease digestion patterns. J Biol Chem 254(19):9608-16		tF(GAA)H1	DNA/RNA Sequence Features|Protein/Nucleic Acid Structure|Non-Fungal Related Genes/Proteins	S000006566
114514	Wrede P, et al. (1979) Conformational changes of yeast tRNAPhe and E. coli tRNA2Glu as indicated by different nuclease digestion patterns. J Biol Chem 254(19):9608-16		tF(GAA)D	DNA/RNA Sequence Features|Protein/Nucleic Acid Structure|Non-Fungal Related Genes/Proteins	S000006563
115881	Lehle L, et al. (1979) Carbohydrate structure of yeast invertase. Demonstration of a form with only core oligosaccharides and a form with completed polysaccharide chains. J Biol Chem 254(23):12209-18	SUC2	YIL162W	Protein Physical Properties|Cellular Location|Protein Sequence Features	S000001424
116193	Vogeli G (1979) The nucleotide sequence of tRNA tyrosine from the fission yeast Schizosaccharomyces pombe. Nucleic Acids Res 7(4):1059-65	SUP3	tY(GUA)O	Fungal Related Genes/Proteins	S000006785
116193	Vogeli G (1979) The nucleotide sequence of tRNA tyrosine from the fission yeast Schizosaccharomyces pombe. Nucleic Acids Res 7(4):1059-65	SUP6	tY(GUA)F2	Fungal Related Genes/Proteins	S000006780
116193	Vogeli G (1979) The nucleotide sequence of tRNA tyrosine from the fission yeast Schizosaccharomyces pombe. Nucleic Acids Res 7(4):1059-65	SUP4	tY(GUA)J2	Fungal Related Genes/Proteins	S000006782
116193	Vogeli G (1979) The nucleotide sequence of tRNA tyrosine from the fission yeast Schizosaccharomyces pombe. Nucleic Acids Res 7(4):1059-65	SUP8	tY(GUA)M2	Fungal Related Genes/Proteins	S000006784
124388	Stellwagen E and Wilgus H (1975) Phosphofructokinase of yeast. Methods Enzymol 42:78-85	PFK2	YMR205C	Function/Process	S000004818
124388	Stellwagen E and Wilgus H (1975) Phosphofructokinase of yeast. Methods Enzymol 42:78-85	PFK1	YGR240C	Function/Process	S000003472
126240	Bastos RN (1975) Use of diazido ethidium bromide as a specific probe for mitochondrial functions. J Biol Chem 250(19):7739-46			Techniques and Reagents
127792	Woods RA, et al. (1975) Regulation of mitochondrial biogenesis: enzymatic changes in cytochrome-deficient yeast mutants requiring delta-aminolevulinic acid. J Biol Chem 250(23):9090-8	HEM1	YDR232W	Genetic Interactions|Strains/Constructs|Mutants/Phenotypes|Function/Process	S000002640
129672	Trembath MK, et al. (1975) Biogenesis of mitochondria 36, The genetic and biochemical analysis of a mitochondrially determined cold sensitive oligomycin resistant mutant of Saccharomyces cerevisiae with affected mitochondrial ATPase assembly. Mol Gen Genet 141(1):9-22	OLI1	Q0130	Strains/Constructs|Cellular Location|Mutants/Phenotypes	S000007274
133445	Rabega C, et al. (1976) [Study of the incorporation of radioactive zinc in Saccharomyces cerevisiae aldolase] Rev Ig Bacteriol Virusol Parazitol Epidemiol Pneumoftiziol Bacteriol Virusol 21(1):33-6	FBA1	YKL060C	Protein Physical Properties|Other Features	S000001543
133446	Rabega C, et al. (1976) [Study of purified aldolase from Saccharomyces cerevisiae, using irradiated fructose-1,6-diphosphate] Rev Ig Bacteriol Virusol Parazitol Epidemiol Pneumoftiziol Bacteriol Virusol 21(1):37-41	FBA1	YKL060C	Protein Physical Properties|Substrates/Ligands/Cofactors|Non-Fungal Related Genes/Proteins|Function/Process	S000001543
134707	Kopperschlager G, et al. (1976) Studies on the oligomeric structure of yeast phosphofructo-kinase by means of cross-linking diimidoesters. Biochem Biophys Res Commun 71(1):371-8	PFK1	YGR240C	Protein-protein Interactions|Function/Process	S000003472
134892	Foury F and Tzagoloff A (1976) Localization on mitochondrial DNA of mutations leading to a loss of rutamycin-sensitive adenosine triphosphatase. Eur J Biochem 68(1):113-9	OLI1	Q0130	Mapping	S000007274
134892	Foury F and Tzagoloff A (1976) Localization on mitochondrial DNA of mutations leading to a loss of rutamycin-sensitive adenosine triphosphatase. Eur J Biochem 68(1):113-9	YAP1	YML007W	Alias|Mapping	S000004466
134892	Foury F and Tzagoloff A (1976) Localization on mitochondrial DNA of mutations leading to a loss of rutamycin-sensitive adenosine triphosphatase. Eur J Biochem 68(1):113-9	ATP6	Q0085	Alias|Mapping	S000007268
137903	Ebner E and Maier KL (1977) A protein inhibitor of mitochondrial adenosine triphosphatase (F1) from Saccharomyces cerevisiae. J Biol Chem 252(2):671-76	INH1	YDL181W	Protein Physical Properties|Strains/Constructs|Mutants/Phenotypes|Techniques and Reagents|Protein Sequence Features|Function/Process	S000002340
138589	Subik J, et al. (1977) Mucidin resistance in yeast. Isolation, characterization and genetic analysis of nuclear and mitochondrial mucidin-resistant mutants of Saccharomyces cerevisiae. Eur J Biochem 73(1):275-86	OLI1	Q0130	Mapping|Genetic Interactions|Mutants/Phenotypes	S000007274
138589	Subik J, et al. (1977) Mucidin resistance in yeast. Isolation, characterization and genetic analysis of nuclear and mitochondrial mucidin-resistant mutants of Saccharomyces cerevisiae. Eur J Biochem 73(1):275-86	21S_RRNA	21S_rRNA	Mapping|Strains/Constructs	S000007288
144731	Douglas MG, et al. (1977) Aurovertin binds to the beta subunit of yeast mitochondrial ATPase. J Biol Chem 252(23):8333-5	ATP2	YJR121W	Strains/Constructs|Mutants/Phenotypes|Substrates/Ligands/Cofactors	S000003882
145942	Kopperschlager G, et al. (1977) Physicochemical parameters and subunit composition of yeast phosphofructokinase. Eur J Biochem 81(2):317-25	PFK2	YMR205C	Protein Physical Properties|Function/Process	S000004818
145942	Kopperschlager G, et al. (1977) Physicochemical parameters and subunit composition of yeast phosphofructokinase. Eur J Biochem 81(2):317-25	PFK1	YGR240C	Protein Physical Properties|Function/Process	S000003472
147195	Clifton D, et al. (1978) Glycolysis mutants in Saccharomyces cerevisiae. Genetics 88(1):1-11	PGI1	YBR196C	Strains/Constructs|Mutants/Phenotypes|Function/Process	S000000400
147195	Clifton D, et al. (1978) Glycolysis mutants in Saccharomyces cerevisiae. Genetics 88(1):1-11	CDC19	YAL038W	Genetic Interactions|Strains/Constructs|Mutants/Phenotypes|Function/Process	S000000036
147195	Clifton D, et al. (1978) Glycolysis mutants in Saccharomyces cerevisiae. Genetics 88(1):1-11	GCR1	YPL075W	Genetic Interactions|Strains/Constructs|Mutants/Phenotypes|Function/Process	S000005996
147195	Clifton D, et al. (1978) Glycolysis mutants in Saccharomyces cerevisiae. Genetics 88(1):1-11	PFK1	YGR240C	Genetic Interactions|Strains/Constructs|Mutants/Phenotypes|Function/Process	S000003472
147195	Clifton D, et al. (1978) Glycolysis mutants in Saccharomyces cerevisiae. Genetics 88(1):1-11	HXK1	YFR053C	Genetic Interactions|Strains/Constructs|Mutants/Phenotypes|Function/Process	S000001949
150337	Plietz P, et al. (1978) Small-angle x-ray scattering studies on the quaternary structure of phosphofructokinase from baker's yeast. FEBS Lett 91(2):230-2	PFK1	YGR240C	Protein/Nucleic Acid Structure	S000003472
153154	Ryrie IJ and Gallagher A (1979) The yeast mitochondrial ATPase complex. Subunit composition and evidence for a latent protease contaminant. Biochim Biophys Acta 545(1):1-14	ATP8	Q0080	Other Features	S000007267
153154	Ryrie IJ and Gallagher A (1979) The yeast mitochondrial ATPase complex. Subunit composition and evidence for a latent protease contaminant. Biochim Biophys Acta 545(1):1-14	OLI1	Q0130	Other Features	S000007274
153154	Ryrie IJ and Gallagher A (1979) The yeast mitochondrial ATPase complex. Subunit composition and evidence for a latent protease contaminant. Biochim Biophys Acta 545(1):1-14	ATP6	Q0085	Other Features	S000007268
153229	Coruzzi G, et al. (1978) Assembly of the mitochondrial membrane system: mutations in the pho2 locus of the mitochondrial genome of Saccharomyces cerevisiae. Eur J Biochem 92(1):279-87	OLI1	Q0130	Mapping|Strains/Constructs|Mutants/Phenotypes	S000007274
153229	Coruzzi G, et al. (1978) Assembly of the mitochondrial membrane system: mutations in the pho2 locus of the mitochondrial genome of Saccharomyces cerevisiae. Eur J Biochem 92(1):279-87	ATP6	Q0085	Alias|Mapping	S000007268
154059	Serrano R (1978) Characterization of the plasma membrane ATPase of Saccharomyces cerevisiae. Mol Cell Biochem 22(1):51-63	PMA1	YGL008C	Protein Physical Properties|Cellular Location|Techniques and Reagents|Substrates/Ligands/Cofactors	S000002976
155066	Willsky GR (1979) Characterization of the plasma membrane Mg2+-ATPase from the yeast, Saccharomyces cerevisiae. J Biol Chem 254(9):3326-32	PMA1	YGL008C	Protein Physical Properties|Substrates/Ligands/Cofactors|Function/Process	S000002976
155696	Macino G and Tzagoloff A (1979) Assembly of the mitochondrial membrane system. The DNA sequence of a mitochondrial ATPase gene in Saccharomyces cerevisiae. J Biol Chem 254(11):4617-23	OLI1	Q0130	Mapping|DNA/RNA Sequence Features	S000007274
157354	Laurent M, et al. (1979) Allosteric regulation of yeast phosphofructokinase. Correlation between equilibrium binding, spectroscopic and kinetic data. J Biol Chem 254(16):7515-20	PFK2	YMR205C	Other Features|Substrates/Ligands/Cofactors|Function/Process	S000004818
157354	Laurent M, et al. (1979) Allosteric regulation of yeast phosphofructokinase. Correlation between equilibrium binding, spectroscopic and kinetic data. J Biol Chem 254(16):7515-20	PFK1	YGR240C	Other Features|Substrates/Ligands/Cofactors|Function/Process	S000003472
158542	Tijane MN, et al. (1979) Octameric structure of yeast phosphofructokinase as determined by crosslinking with disuccinimidyl beta-hydromuconate. FEBS Lett 105(2):249-53	PFK2	YMR205C	Protein-protein Interactions	S000004818
158542	Tijane MN, et al. (1979) Octameric structure of yeast phosphofructokinase as determined by crosslinking with disuccinimidyl beta-hydromuconate. FEBS Lett 105(2):249-53	PFK1	YGR240C	Protein-protein Interactions	S000003472
159297	Todd RD, et al. (1979) A nuclear mutation altering the assembly of the energy-transducing membrane of yeast. J Biol Chem 254(21):11134-41	ATP1	YBL099W	RNA Levels and Processing|Protein Processing/Modification/Regulation|Cellular Location	S000000195
159297	Todd RD, et al. (1979) A nuclear mutation altering the assembly of the energy-transducing membrane of yeast. J Biol Chem 254(21):11134-41	ATP2	YJR121W	RNA Levels and Processing|Protein Processing/Modification/Regulation|Cellular Location	S000003882
159297	Todd RD, et al. (1979) A nuclear mutation altering the assembly of the energy-transducing membrane of yeast. J Biol Chem 254(21):11134-41			Mutants/Phenotypes|Strains/Constructs
160797	Nissler K, et al. (1979) Effects of AMP and Cibacron blue F3G-A on the fructose 6-phosphate binding of yeast phosphofructokinase. Biochem Biophys Res Commun 91(4):1462-7	PFK2	YMR205C	Substrates/Ligands/Cofactors|Function/Process	S000004818
160797	Nissler K, et al. (1979) Effects of AMP and Cibacron blue F3G-A on the fructose 6-phosphate binding of yeast phosphofructokinase. Biochem Biophys Res Commun 91(4):1462-7	PFK1	YGR240C	Substrates/Ligands/Cofactors|Function/Process	S000003472
160974	Lancashire WE and Mattoon JR (1979) Genetics of oxidative phosphorylation: mitochondrial loci determining ossamycin-, venturicidin- and oligomycin-resistance in yeast. Mol Gen Genet 176(2):255-64	OLI1	Q0130	Mapping|Strains/Constructs|Mutants/Phenotypes	S000007274
160974	Lancashire WE and Mattoon JR (1979) Genetics of oxidative phosphorylation: mitochondrial loci determining ossamycin-, venturicidin- and oligomycin-resistance in yeast. Mol Gen Genet 176(2):255-64	ATP6	Q0085	Alias|Mapping|Strains/Constructs|Mutants/Phenotypes	S000007268
160974	Lancashire WE and Mattoon JR (1979) Genetics of oxidative phosphorylation: mitochondrial loci determining ossamycin-, venturicidin- and oligomycin-resistance in yeast. Mol Gen Genet 176(2):255-64	OSS1	OSS1	Mapping|Strains/Constructs|Mutants/Phenotypes	S000029340
163211	Londesborough JC (1975) Soluble and membrane-bound cyclic AMP diesterase activity with a low Michaelis constant in baker's yeast. FEBS Lett 50(2):283-7	PDE1	YGL248W	Substrates/Ligands/Cofactors|Function/Process	S000003217
163211	Londesborough JC (1975) Soluble and membrane-bound cyclic AMP diesterase activity with a low Michaelis constant in baker's yeast. FEBS Lett 50(2):283-7	PDE2	YOR360C	Substrates/Ligands/Cofactors|Function/Process	S000005887
163233	Poyton RO and Schatz G (1975) Cytochrome c oxidase from bakers' yeast. III. Physical characterization of isolated subunits and chemical evidence for two different classes of polypeptides. J Biol Chem 250(2):752-61	COX7	YMR256C	Protein Physical Properties|Protein-protein Interactions|Techniques and Reagents|Protein Sequence Features	S000004869
163233	Poyton RO and Schatz G (1975) Cytochrome c oxidase from bakers' yeast. III. Physical characterization of isolated subunits and chemical evidence for two different classes of polypeptides. J Biol Chem 250(2):752-61	COX3	Q0275	Protein Physical Properties|Cellular Location|Protein-protein Interactions|Techniques and Reagents|Function/Process	S000007283
163233	Poyton RO and Schatz G (1975) Cytochrome c oxidase from bakers' yeast. III. Physical characterization of isolated subunits and chemical evidence for two different classes of polypeptides. J Biol Chem 250(2):752-61	COX4	YGL187C	Protein Physical Properties|Techniques and Reagents	S000003155
163233	Poyton RO and Schatz G (1975) Cytochrome c oxidase from bakers' yeast. III. Physical characterization of isolated subunits and chemical evidence for two different classes of polypeptides. J Biol Chem 250(2):752-61	COX2	Q0250	Protein Physical Properties|Cellular Location|Protein-protein Interactions|Techniques and Reagents|Function/Process	S000007281
163233	Poyton RO and Schatz G (1975) Cytochrome c oxidase from bakers' yeast. III. Physical characterization of isolated subunits and chemical evidence for two different classes of polypeptides. J Biol Chem 250(2):752-61	COX5A	YNL052W	Techniques and Reagents|Protein Sequence Features	S000004997
163233	Poyton RO and Schatz G (1975) Cytochrome c oxidase from bakers' yeast. III. Physical characterization of isolated subunits and chemical evidence for two different classes of polypeptides. J Biol Chem 250(2):752-61	COX6	YHR051W	Protein Physical Properties|Fungal Related Genes/Proteins	S000001093
163233	Poyton RO and Schatz G (1975) Cytochrome c oxidase from bakers' yeast. III. Physical characterization of isolated subunits and chemical evidence for two different classes of polypeptides. J Biol Chem 250(2):752-61	COX1	Q0045	Protein Physical Properties|Cellular Location|Protein-protein Interactions|Techniques and Reagents|Function/Process	S000007260
163234	Poyton RO and Schatz G (1975) Cytochrome c oxidase from bakers' yeast. IV. Immunological evidence for the participation of a mitochondrially synthesized subunit in enzymatic activity. J Biol Chem 250(2):762-6	COX7	YMR256C	Cellular Location|Protein-protein Interactions|Techniques and Reagents|Function/Process	S000004869
163234	Poyton RO and Schatz G (1975) Cytochrome c oxidase from bakers' yeast. IV. Immunological evidence for the participation of a mitochondrially synthesized subunit in enzymatic activity. J Biol Chem 250(2):762-6	COX4	YGL187C	Cellular Location|Protein-protein Interactions|Techniques and Reagents|Function/Process	S000003155
163234	Poyton RO and Schatz G (1975) Cytochrome c oxidase from bakers' yeast. IV. Immunological evidence for the participation of a mitochondrially synthesized subunit in enzymatic activity. J Biol Chem 250(2):762-6	COX2	Q0250	Cellular Location|Protein-protein Interactions|Techniques and Reagents|Function/Process	S000007281
163234	Poyton RO and Schatz G (1975) Cytochrome c oxidase from bakers' yeast. IV. Immunological evidence for the participation of a mitochondrially synthesized subunit in enzymatic activity. J Biol Chem 250(2):762-6	COX5A	YNL052W	Cellular Location|Protein-protein Interactions|Techniques and Reagents|Function/Process	S000004997
163234	Poyton RO and Schatz G (1975) Cytochrome c oxidase from bakers' yeast. IV. Immunological evidence for the participation of a mitochondrially synthesized subunit in enzymatic activity. J Biol Chem 250(2):762-6	COX6	YHR051W	Cellular Location|Protein-protein Interactions|Techniques and Reagents|Function/Process	S000001093
163234	Poyton RO and Schatz G (1975) Cytochrome c oxidase from bakers' yeast. IV. Immunological evidence for the participation of a mitochondrially synthesized subunit in enzymatic activity. J Biol Chem 250(2):762-6	COX1	Q0045	Cellular Location|Protein-protein Interactions|Techniques and Reagents|Function/Process	S000007260
163235	Eytan GD and Schatz G (1975) Cytochrome c oxidase from bakers' yeast. V. Arrangement of the subunits in the isolated and membrane-bound enzyme. J Biol Chem 250(2):767-74	COX7	YMR256C	Cellular Location|Protein-protein Interactions|Protein/Nucleic Acid Structure|Function/Process	S000004869
163235	Eytan GD and Schatz G (1975) Cytochrome c oxidase from bakers' yeast. V. Arrangement of the subunits in the isolated and membrane-bound enzyme. J Biol Chem 250(2):767-74	COX3	Q0275	Cellular Location|Protein-protein Interactions|Protein/Nucleic Acid Structure|Function/Process	S000007283
163235	Eytan GD and Schatz G (1975) Cytochrome c oxidase from bakers' yeast. V. Arrangement of the subunits in the isolated and membrane-bound enzyme. J Biol Chem 250(2):767-74	COX4	YGL187C	Cellular Location|Protein-protein Interactions|Protein/Nucleic Acid Structure|Function/Process	S000003155
163235	Eytan GD and Schatz G (1975) Cytochrome c oxidase from bakers' yeast. V. Arrangement of the subunits in the isolated and membrane-bound enzyme. J Biol Chem 250(2):767-74	COX2	Q0250	Cellular Location|Protein-protein Interactions|Protein/Nucleic Acid Structure|Function/Process	S000007281
163235	Eytan GD and Schatz G (1975) Cytochrome c oxidase from bakers' yeast. V. Arrangement of the subunits in the isolated and membrane-bound enzyme. J Biol Chem 250(2):767-74	COX5A	YNL052W	Cellular Location|Protein-protein Interactions|Protein/Nucleic Acid Structure|Function/Process	S000004997
163235	Eytan GD and Schatz G (1975) Cytochrome c oxidase from bakers' yeast. V. Arrangement of the subunits in the isolated and membrane-bound enzyme. J Biol Chem 250(2):767-74	COX6	YHR051W	Cellular Location|Protein-protein Interactions|Protein/Nucleic Acid Structure|Function/Process	S000001093
163235	Eytan GD and Schatz G (1975) Cytochrome c oxidase from bakers' yeast. V. Arrangement of the subunits in the isolated and membrane-bound enzyme. J Biol Chem 250(2):767-74	COX1	Q0045	Cellular Location|Protein-protein Interactions|Protein/Nucleic Acid Structure|Function/Process	S000007260
163813	Schamhart DH, et al. (1975) Isolation of a catabolite repression mutant of yeast as a revertant of a strain that is maltose negative in the respiratory-deficient state. J Bacteriol 121(3):747-52			Cell Growth and Metabolism
163818	Brown HD, et al. (1975) Biosynthesis of branched-chain amino acids in yeast: effect of carbon source on leucine biosynthetic enzymes. J Bacteriol 121(3):959-69	LEU4	YNL104C	Protein Processing/Modification/Regulation|Regulation of	S000005048
163818	Brown HD, et al. (1975) Biosynthesis of branched-chain amino acids in yeast: effect of carbon source on leucine biosynthetic enzymes. J Bacteriol 121(3):959-69	LEU1	YGL009C	Regulation of	S000002977
163818	Brown HD, et al. (1975) Biosynthesis of branched-chain amino acids in yeast: effect of carbon source on leucine biosynthetic enzymes. J Bacteriol 121(3):959-69	LEU2	YCL018W	Regulation of	S000000523
164834	Wills C and Phelps J (1975) A technique for the isolation of yeast alcohol dehydrogenase mutants with altered substrate specificity. Arch Biochem Biophys 167(2):627-37	ADH1	YOL086C	Archived Literature	S000005446
164916	Heilmann H-D and Pfleiderer G (1975) On the role of tryptophan residues in the mechanism of action of glyceraldehyde-3phosphate dehydrogenase as tested by specific modification. Biochim Biophys Acta 384(2):331-41	TDH3	YGR192C	Techniques and Reagents|Protein/Nucleic Acid Structure|Protein Sequence Features|Function/Process	S000003424
164916	Heilmann H-D and Pfleiderer G (1975) On the role of tryptophan residues in the mechanism of action of glyceraldehyde-3phosphate dehydrogenase as tested by specific modification. Biochim Biophys Acta 384(2):331-41	TDH1	YJL052W	Techniques and Reagents|Protein/Nucleic Acid Structure|Protein Sequence Features|Function/Process	S000003588
164916	Heilmann H-D and Pfleiderer G (1975) On the role of tryptophan residues in the mechanism of action of glyceraldehyde-3phosphate dehydrogenase as tested by specific modification. Biochim Biophys Acta 384(2):331-41	TDH2	YJR009C	Techniques and Reagents|Protein/Nucleic Acid Structure|Protein Sequence Features|Function/Process	S000003769
164934	Nagradova NK and Asryants RA (1975) Essential arginine residues in D-glyceraldehyde-3-phosphate dehydrogenase. Biochim Biophys Acta 386(1):365-8	TDH3	YGR192C	Substrates/Ligands/Cofactors|Protein Sequence Features|Function/Process	S000003424
164934	Nagradova NK and Asryants RA (1975) Essential arginine residues in D-glyceraldehyde-3-phosphate dehydrogenase. Biochim Biophys Acta 386(1):365-8	TDH1	YJL052W	Substrates/Ligands/Cofactors|Protein Sequence Features|Function/Process	S000003588
164934	Nagradova NK and Asryants RA (1975) Essential arginine residues in D-glyceraldehyde-3-phosphate dehydrogenase. Biochim Biophys Acta 386(1):365-8	TDH2	YJR009C	Substrates/Ligands/Cofactors|Protein Sequence Features|Function/Process	S000003769
165136	Moore CW and Sherman F (1975) Role of DNA sequences in genetic recombination in the iso-1-cytochrome c gene of yeast. I. Discrepancies between physical distances and genetic distances determined by five mapping procedures. Genetics 79(3):397-418	CYC1	YJR048W	Strains/Constructs|Other Features|Mutants/Phenotypes	S000003809
165183	Myers JS and Jakoby WB (1975) Glycerol as an agent eliciting small conformational changes in alcohol dehydrogenase. J Biol Chem 250(10):3785-9	ADH1	YOL086C	Archived Literature	S000005446
165191	Cottrell SF, et al. (1975) Cytochrome synthesis in synchronous cultures of the yeast, Saccharomyces cerevisiae. J Biol Chem 250(11):4087-94	COB	Q0105	Cell Growth and Metabolism	S000007270
165191	Cottrell SF, et al. (1975) Cytochrome synthesis in synchronous cultures of the yeast, Saccharomyces cerevisiae. J Biol Chem 250(11):4087-94	CYC1	YJR048W	Cell Growth and Metabolism	S000003809
165980	Jornvall H, et al. (1975) Modification of alcohol dehydrogenases with two NAD-+-analogues containing reactive substituents on the functional side of the molecule. FEBS Lett 54(2):297-301	ADH1	YOL086C	Substrates/Ligands/Cofactors|Non-Fungal Related Genes/Proteins|Function/Process	S000005446
166275	Grisolia S and Carreras J (1975) Phosphoglycerate mutase from yeast, chicken breast muscle, and kidney (2, 3-PGA-dependent). Methods Enzymol 42():435-50	GPM1	YKL152C	Non-Fungal Related Genes/Proteins	S000001635
166317	Tada M (1975) Seryl-tRNA synthetase and activation of the carcinogen 4-nitroguinoline 1-oxide. Nature 255(5508):510-2	SES1	YDR023W	Function/Process	S000002430
166987	Angus WW and Lester RL (1975) The regulated catabolism of endogenous and exogenous phosphatidylinositol by Saccharomyces cerevisiae leading to extracellular glycerophosphorylinositol and inositol. J Biol Chem 250(1):22-30			Cell Growth and Metabolism
168195	Schray KJ, et al. (1975) The anomeric form of D-fructose 1,6-bisphosphate used as substrate in the muscle and yeast aldolase reactions. J Biol Chem 250(13):4883-7	FBA1	YKL060C	Substrates/Ligands/Cofactors|Non-Fungal Related Genes/Proteins|Function/Process	S000001543
169882	Byers LD and Koshland DE Jr (1975) The specificity of induced conformational changes. The case of yeast glyceraldehyde-3-phosphate dehydrogenase. Biochemistry 14(16):3661-9	TDH3	YGR192C	Substrates/Ligands/Cofactors|Protein/Nucleic Acid Structure|Protein Sequence Features|Function/Process	S000003424
169882	Byers LD and Koshland DE Jr (1975) The specificity of induced conformational changes. The case of yeast glyceraldehyde-3-phosphate dehydrogenase. Biochemistry 14(16):3661-9	TDH1	YJL052W	Substrates/Ligands/Cofactors|Protein/Nucleic Acid Structure|Protein Sequence Features|Function/Process	S000003588
169882	Byers LD and Koshland DE Jr (1975) The specificity of induced conformational changes. The case of yeast glyceraldehyde-3-phosphate dehydrogenase. Biochemistry 14(16):3661-9	TDH2	YJR009C	Substrates/Ligands/Cofactors|Protein/Nucleic Acid Structure|Protein Sequence Features|Function/Process	S000003769
170081	Haarasilta S and Oura E (1975) On the activity and regulation of anaplerotic and gluconeogenetic enzymes during the growth process of baker's yeast. The biphasic growth. Eur J Biochem 52(1):1-7	PCK1	YKR097W	Function/Process	S000001805
170091	Zappelli P, et al. (1975) Synthesis of coenzymically active soluble and insoluble macromolecularized NAD+ derivatives. Eur J Biochem 54(2):475-82	ADH1	YOL086C	Function/Process	S000005446
170284	Tzagoloff A, et al. (1975) Assembly of the mitochondrial membrane system. Characterization of nuclear mutants of Saccharomyces cerevisiae with defects in mitochondrial ATPase and respiratory enzymes. J Biol Chem 250(20):8228-35			Cell Growth and Metabolism|Mutants/Phenotypes
170911	Dickenson CJ and Dickinson FM (1975) A study of the oxidation of butan-1-ol and propan-2-ol by nicotinamide-adenine dinucleotide catalysed by yeast alcohol dehydrogenase. Biochem J 147(3):541-7	ADH1	YOL086C	Substrates/Ligands/Cofactors|Function/Process	S000005446
171256	Tzagoloff A, et al. (1975) Assembly of the mitochondrial membrane system. Cytoplasmic mutants of Saccharomyces cerevisiae with lesions in enzymes of the respiratory chain and in the mitochondrial ATPase. J Biol Chem 250(20):8236-42	COX7	YMR256C	Genetic Interactions|Mutants/Phenotypes	S000004869
171256	Tzagoloff A, et al. (1975) Assembly of the mitochondrial membrane system. Cytoplasmic mutants of Saccharomyces cerevisiae with lesions in enzymes of the respiratory chain and in the mitochondrial ATPase. J Biol Chem 250(20):8236-42	COX3	Q0275	Genetic Interactions|Mutants/Phenotypes	S000007283
171256	Tzagoloff A, et al. (1975) Assembly of the mitochondrial membrane system. Cytoplasmic mutants of Saccharomyces cerevisiae with lesions in enzymes of the respiratory chain and in the mitochondrial ATPase. J Biol Chem 250(20):8236-42	COX4	YGL187C	Genetic Interactions|Mutants/Phenotypes	S000003155
171256	Tzagoloff A, et al. (1975) Assembly of the mitochondrial membrane system. Cytoplasmic mutants of Saccharomyces cerevisiae with lesions in enzymes of the respiratory chain and in the mitochondrial ATPase. J Biol Chem 250(20):8236-42	COB	Q0105	Genetic Interactions|Mutants/Phenotypes	S000007270
171256	Tzagoloff A, et al. (1975) Assembly of the mitochondrial membrane system. Cytoplasmic mutants of Saccharomyces cerevisiae with lesions in enzymes of the respiratory chain and in the mitochondrial ATPase. J Biol Chem 250(20):8236-42	COX13	YGL191W	Genetic Interactions|Mutants/Phenotypes	S000003159
171256	Tzagoloff A, et al. (1975) Assembly of the mitochondrial membrane system. Cytoplasmic mutants of Saccharomyces cerevisiae with lesions in enzymes of the respiratory chain and in the mitochondrial ATPase. J Biol Chem 250(20):8236-42	COX8	YLR395C	Genetic Interactions|Mutants/Phenotypes	S000004387
171256	Tzagoloff A, et al. (1975) Assembly of the mitochondrial membrane system. Cytoplasmic mutants of Saccharomyces cerevisiae with lesions in enzymes of the respiratory chain and in the mitochondrial ATPase. J Biol Chem 250(20):8236-42	COX2	Q0250	Genetic Interactions|Mutants/Phenotypes	S000007281
171256	Tzagoloff A, et al. (1975) Assembly of the mitochondrial membrane system. Cytoplasmic mutants of Saccharomyces cerevisiae with lesions in enzymes of the respiratory chain and in the mitochondrial ATPase. J Biol Chem 250(20):8236-42	COX5A	YNL052W	Genetic Interactions|Mutants/Phenotypes	S000004997
171256	Tzagoloff A, et al. (1975) Assembly of the mitochondrial membrane system. Cytoplasmic mutants of Saccharomyces cerevisiae with lesions in enzymes of the respiratory chain and in the mitochondrial ATPase. J Biol Chem 250(20):8236-42	QCR2	YPR191W	Genetic Interactions|Mutants/Phenotypes	S000006395
171256	Tzagoloff A, et al. (1975) Assembly of the mitochondrial membrane system. Cytoplasmic mutants of Saccharomyces cerevisiae with lesions in enzymes of the respiratory chain and in the mitochondrial ATPase. J Biol Chem 250(20):8236-42	COX12	YLR038C	Genetic Interactions|Mutants/Phenotypes	S000004028
171256	Tzagoloff A, et al. (1975) Assembly of the mitochondrial membrane system. Cytoplasmic mutants of Saccharomyces cerevisiae with lesions in enzymes of the respiratory chain and in the mitochondrial ATPase. J Biol Chem 250(20):8236-42	COX5B	YIL111W	Genetic Interactions|Mutants/Phenotypes	S000001373
171256	Tzagoloff A, et al. (1975) Assembly of the mitochondrial membrane system. Cytoplasmic mutants of Saccharomyces cerevisiae with lesions in enzymes of the respiratory chain and in the mitochondrial ATPase. J Biol Chem 250(20):8236-42	RIP1	YEL024W	Genetic Interactions|Mutants/Phenotypes	S000000750
171256	Tzagoloff A, et al. (1975) Assembly of the mitochondrial membrane system. Cytoplasmic mutants of Saccharomyces cerevisiae with lesions in enzymes of the respiratory chain and in the mitochondrial ATPase. J Biol Chem 250(20):8236-42	QCR10	YHR001W-A	Genetic Interactions|Mutants/Phenotypes	S000003529
171256	Tzagoloff A, et al. (1975) Assembly of the mitochondrial membrane system. Cytoplasmic mutants of Saccharomyces cerevisiae with lesions in enzymes of the respiratory chain and in the mitochondrial ATPase. J Biol Chem 250(20):8236-42	QCR7	YDR529C	Genetic Interactions|Mutants/Phenotypes	S000002937
171256	Tzagoloff A, et al. (1975) Assembly of the mitochondrial membrane system. Cytoplasmic mutants of Saccharomyces cerevisiae with lesions in enzymes of the respiratory chain and in the mitochondrial ATPase. J Biol Chem 250(20):8236-42	COX6	YHR051W	Genetic Interactions|Mutants/Phenotypes	S000001093
171256	Tzagoloff A, et al. (1975) Assembly of the mitochondrial membrane system. Cytoplasmic mutants of Saccharomyces cerevisiae with lesions in enzymes of the respiratory chain and in the mitochondrial ATPase. J Biol Chem 250(20):8236-42	COX9	YDL067C	Genetic Interactions|Mutants/Phenotypes	S000002225
171256	Tzagoloff A, et al. (1975) Assembly of the mitochondrial membrane system. Cytoplasmic mutants of Saccharomyces cerevisiae with lesions in enzymes of the respiratory chain and in the mitochondrial ATPase. J Biol Chem 250(20):8236-42	QCR8	YJL166W	Genetic Interactions|Mutants/Phenotypes	S000003702
171256	Tzagoloff A, et al. (1975) Assembly of the mitochondrial membrane system. Cytoplasmic mutants of Saccharomyces cerevisiae with lesions in enzymes of the respiratory chain and in the mitochondrial ATPase. J Biol Chem 250(20):8236-42	QCR6	YFR033C	Genetic Interactions|Mutants/Phenotypes	S000001929
171256	Tzagoloff A, et al. (1975) Assembly of the mitochondrial membrane system. Cytoplasmic mutants of Saccharomyces cerevisiae with lesions in enzymes of the respiratory chain and in the mitochondrial ATPase. J Biol Chem 250(20):8236-42	COR1	YBL045C	Genetic Interactions|Mutants/Phenotypes	S000000141
171256	Tzagoloff A, et al. (1975) Assembly of the mitochondrial membrane system. Cytoplasmic mutants of Saccharomyces cerevisiae with lesions in enzymes of the respiratory chain and in the mitochondrial ATPase. J Biol Chem 250(20):8236-42	CYT1	YOR065W	Genetic Interactions|Mutants/Phenotypes	S000005591
171256	Tzagoloff A, et al. (1975) Assembly of the mitochondrial membrane system. Cytoplasmic mutants of Saccharomyces cerevisiae with lesions in enzymes of the respiratory chain and in the mitochondrial ATPase. J Biol Chem 250(20):8236-42	COX1	Q0045	Genetic Interactions|Mutants/Phenotypes	S000007260
171256	Tzagoloff A, et al. (1975) Assembly of the mitochondrial membrane system. Cytoplasmic mutants of Saccharomyces cerevisiae with lesions in enzymes of the respiratory chain and in the mitochondrial ATPase. J Biol Chem 250(20):8236-42	QCR9	YGR183C	Genetic Interactions|Mutants/Phenotypes	S000003415
171412	Liebman SW, et al. (1975) Serine substitutions caused by an ochre suppressor in yeast. J Mol Biol 94(4):595-610	SUP16	tS(UGA)P	Strains/Constructs|Function/Process	S000006736
171419	Herzfeld J and Schlesinger PA (1975) Analysis of the allosteric basis for positive and negative co-operativity and half-of-the-sites reactivity in yeast and rabbit muscle glyceraldehyde 3-phosphate dehydrogenase. J Mol Biol 97(4):483-517	TDH3	YGR192C	Non-Fungal Related Genes/Proteins|Protein Sequence Features|Function/Process	S000003424
171419	Herzfeld J and Schlesinger PA (1975) Analysis of the allosteric basis for positive and negative co-operativity and half-of-the-sites reactivity in yeast and rabbit muscle glyceraldehyde 3-phosphate dehydrogenase. J Mol Biol 97(4):483-517	TDH1	YJL052W	Non-Fungal Related Genes/Proteins|Protein Sequence Features|Function/Process	S000003588
171419	Herzfeld J and Schlesinger PA (1975) Analysis of the allosteric basis for positive and negative co-operativity and half-of-the-sites reactivity in yeast and rabbit muscle glyceraldehyde 3-phosphate dehydrogenase. J Mol Biol 97(4):483-517	TDH2	YJR009C	Non-Fungal Related Genes/Proteins|Protein Sequence Features|Function/Process	S000003769
172502	Fujioka M (1975) Saccharopine dehydrogenase. Substrate inhibition studies. J Biol Chem 250(23):8986-9	LYS1	YIR034C	Alias|Regulation of|Substrates/Ligands/Cofactors	S000001473
172506	Lin CS, et al. (1975) Kinetic studies of leucyl transfer RNA synthetase from bakers' yeast. Order of addition of substrates and release of products. J Biol Chem 250(24):9299-303	CDC60	YPL160W	Protein Physical Properties|Substrates/Ligands/Cofactors|Function/Process	S000006081
173342	Verdiere J and Petrochilo E (1975) CYP3 a likely candidate for the structural gene of ISO-2 cytochrome C in Saccaromyces cerevisiae. Biochem Biophys Res Commun 67(4):1451-8	CYC7	YEL039C	Alias	S000000765
173553	Slonimski PP and Tzagoloff A (1976) Localization in yeast mitochondrial DNA of mutations expressed in a deficiency of cytochrome oxidase and/or coenzyme QH2-cytochrome c reductase. Eur J Biochem 61(1):27-41	ATP6	Q0085	Alias|Mutants/Phenotypes|Techniques and Reagents	S000007268
173620	Sherman F, et al. (1975) A deletion map of cyc1 mutants and its correspondence to mutationally altered iso-1-cytochromes c of yeast. Genetics 81(1):51-73	CYC1	YJR048W	Mapping|Strains/Constructs|Mutants/Phenotypes	S000003809
173715	Phan SH and Mahler HR (1976) Studies on cytochrome oxidase. Preliminary characterization of an enzyme containing only four subunits. J Biol Chem 251(2):270-6	COX7	YMR256C	Cellular Location|Techniques and Reagents	S000004869
173715	Phan SH and Mahler HR (1976) Studies on cytochrome oxidase. Preliminary characterization of an enzyme containing only four subunits. J Biol Chem 251(2):270-6	COX3	Q0275	Cellular Location|Techniques and Reagents	S000007283
173715	Phan SH and Mahler HR (1976) Studies on cytochrome oxidase. Preliminary characterization of an enzyme containing only four subunits. J Biol Chem 251(2):270-6	COX4	YGL187C	Cellular Location|Techniques and Reagents	S000003155
173715	Phan SH and Mahler HR (1976) Studies on cytochrome oxidase. Preliminary characterization of an enzyme containing only four subunits. J Biol Chem 251(2):270-6	COX2	Q0250	Cellular Location|Techniques and Reagents	S000007281
173715	Phan SH and Mahler HR (1976) Studies on cytochrome oxidase. Preliminary characterization of an enzyme containing only four subunits. J Biol Chem 251(2):270-6	COX5A	YNL052W	Cellular Location|Techniques and Reagents	S000004997
173715	Phan SH and Mahler HR (1976) Studies on cytochrome oxidase. Preliminary characterization of an enzyme containing only four subunits. J Biol Chem 251(2):270-6	COX6	YHR051W	Cellular Location|Techniques and Reagents	S000001093
173715	Phan SH and Mahler HR (1976) Studies on cytochrome oxidase. Preliminary characterization of an enzyme containing only four subunits. J Biol Chem 251(2):270-6	COX1	Q0045	Cellular Location|Techniques and Reagents	S000007260
174913	Zappelli P, et al. (1976) New coenzymically-active soluble and insoluble macromolecular NAD+ derivatives. Eur J Biochem 62(1):211-5	ADH2	YMR303C	Substrates/Ligands/Cofactors	S000004918
174913	Zappelli P, et al. (1976) New coenzymically-active soluble and insoluble macromolecular NAD+ derivatives. Eur J Biochem 62(1):211-5	ADH1	YOL086C	Substrates/Ligands/Cofactors	S000005446
174970	Lawrence CW, et al. (1975) Mapping and gene conversion studies with the structural gene for iso-1-cytochrome C in yeast. Genetics 81(4):615-29	CDC8	YJR057W	Mapping|Strains/Constructs|Mutants/Phenotypes	S000003818
174970	Lawrence CW, et al. (1975) Mapping and gene conversion studies with the structural gene for iso-1-cytochrome C in yeast. Genetics 81(4):615-29	CYC1	YJR048W	Mapping|Strains/Constructs	S000003809
174970	Lawrence CW, et al. (1975) Mapping and gene conversion studies with the structural gene for iso-1-cytochrome C in yeast. Genetics 81(4):615-29	SUP4	tY(GUA)J2	Mapping	S000006782
174970	Lawrence CW, et al. (1975) Mapping and gene conversion studies with the structural gene for iso-1-cytochrome C in yeast. Genetics 81(4):615-29	RAD7	YJR052W	Mapping	S000003813
175598	Jeck R, et al. (1975) Interaction between dehydrogenases and a new NAD -isomer. Z Naturforsch C 30(6):734-8	ADH1	YOL086C	Substrates/Ligands/Cofactors	S000005446
177333	Liebman SW, et al. (1976) Isolation and characterization of amber suppressors in yeast. Genetics 82(2):251-72	SUP58	SUP58	Strains/Constructs|Mutants/Phenotypes|Function/Process	S000029572
177333	Liebman SW, et al. (1976) Isolation and characterization of amber suppressors in yeast. Genetics 82(2):251-72	SUP56	tL(CAA)A	Strains/Constructs|Mutants/Phenotypes|Function/Process	S000006636
177333	Liebman SW, et al. (1976) Isolation and characterization of amber suppressors in yeast. Genetics 82(2):251-72	SUP57	SUP57	Strains/Constructs|Mutants/Phenotypes|Function/Process	S000029571
177396	Culbertson MR, et al. (1976) Control of inositol biosynthesis in Saccharomyces cerevisiae; inositol-phosphate synthetase mutants. J Bacteriol 126(1):243-50	INO1	YJL153C	Archived Literature	S000003689
178651	Ross E and Schatz G (1976) Cytochrome c1 of bakers' yeast. I. Isolation and properties. J Biol Chem 251(7):1991-6	CYC1	YJR048W	Protein Physical Properties|Protein Processing/Modification/Regulation|Cellular Location|Techniques and Reagents|Substrates/Ligands/Cofactors|Function/Process	S000003809
178877	Brandriss MC, et al. (1976) Substitution of serine caused by a recessive lethal suppressor in yeast. J Mol Biol 102(3):467-76	SUP61	tS(CGA)C	Mapping|Strains/Constructs	S000006730
178877	Brandriss MC, et al. (1976) Substitution of serine caused by a recessive lethal suppressor in yeast. J Mol Biol 102(3):467-76	THR4	YCR053W	Mapping	S000000649
179008	Wills C (1976) Production of yeast alcohol dehydrogenase isoenzymes by selection. Nature 261(5555):26-9	ADH1	YOL086C	Archived Literature	S000005446
179530	Fothergill LA and Hodgson GI (1976) Yeast phosphoglycerate mutate. Cyanogen bromide cleavage and amino acid sequence of an active-site peptide. Biochem J 153(2):145-9	GPM1	YKL152C	Protein Physical Properties|Protein Sequence Features|Function/Process	S000001635
179534	Dickenson CJ and Dickinson FM (1976) Some properties of an alcohol dehydrogenase partially purified from baker's yeast grown without added zinc. Biochem J 153(2):309-19	ADH1	YOL086C	Archived Literature	S000005446
181250	Karlovic D, et al. (1976) Spectroscopic investigation of binary and ternary coenzyme complexes of yeast alcohol dehydrogenase. Eur J Biochem 66(2):277-84	ADH1	YOL086C	Protein Physical Properties|Substrates/Ligands/Cofactors|Protein/Nucleic Acid Structure|Fungal Related Genes/Proteins|Function/Process	S000005446
181668	Denis-Duphil M and Kaplan JG (1976) Fine structure of the URA2 locus in Saccharomyces cerevisiae. II. Meiotic and mitotic mapping studies. Mol Gen Genet 145(3):259-71	URA2	YJL130C	Mapping|Strains/Constructs|Mutants/Phenotypes	S000003666
181669	Wilmore PJ and Parry JM (1976) Division delay and DNA degradation after mutagen treatment of the yeast, Saccharomyces cerevisiae. Mol Gen Genet 145(3):287-91	CDC21	YOR074C	Alias|Strains/Constructs|Mutants/Phenotypes|Cell Cycle Phase Involved	S000005600
182283	Clavilier L, et al. (1976) [Network of interactions between unlinked genes: synergistic and antagonistic regulation of iso-1-cytochrome c, iso-2-cytochrome c and cytochrome b2 synthesis] Biochimie 58(1-2):155-72	HAP1	YLR256W	Alias|Strains/Constructs|Regulatory Role|Mutants/Phenotypes	S000004246
182283	Clavilier L, et al. (1976) [Network of interactions between unlinked genes: synergistic and antagonistic regulation of iso-1-cytochrome c, iso-2-cytochrome c and cytochrome b2 synthesis] Biochimie 58(1-2):155-72	CYC7	YEL039C	Regulation of	S000000765
182283	Clavilier L, et al. (1976) [Network of interactions between unlinked genes: synergistic and antagonistic regulation of iso-1-cytochrome c, iso-2-cytochrome c and cytochrome b2 synthesis] Biochimie 58(1-2):155-72	CYB2	YML054C	Regulation of	S000004518
182283	Clavilier L, et al. (1976) [Network of interactions between unlinked genes: synergistic and antagonistic regulation of iso-1-cytochrome c, iso-2-cytochrome c and cytochrome b2 synthesis] Biochimie 58(1-2):155-72	CYC1	YJR048W	Genetic Interactions|Strains/Constructs|Regulation of|Mutants/Phenotypes	S000003809
182284	Lue PF, et al. (1976) Studies of the regulation and reaction mechanism of the carbamyl phosphate synthetase and aspartate transcarbamylase of bakers' yeast. Biochimie 58(1-2):19-25	URA2	YJL130C	Protein Physical Properties|Alias|Protein Processing/Modification/Regulation|Substrates/Ligands/Cofactors|Function/Process	S000003666
182285	Huet J, et al. (1976) Further characterization of yeast RNA polymerases. Effect of subunits removal. Biochimie 58(1-2):71-80	RPC19	YNL113W	Protein Physical Properties|Function/Process	S000005057
182285	Huet J, et al. (1976) Further characterization of yeast RNA polymerases. Effect of subunits removal. Biochimie 58(1-2):71-80	RPC10	YHR143W-A	Protein Physical Properties|Function/Process	S000001185
182285	Huet J, et al. (1976) Further characterization of yeast RNA polymerases. Effect of subunits removal. Biochimie 58(1-2):71-80	RPB8	YOR224C	Protein Physical Properties|Function/Process	S000005750
182285	Huet J, et al. (1976) Further characterization of yeast RNA polymerases. Effect of subunits removal. Biochimie 58(1-2):71-80	RPA14	YDR156W	Protein Physical Properties|Function/Process	S000002563
182285	Huet J, et al. (1976) Further characterization of yeast RNA polymerases. Effect of subunits removal. Biochimie 58(1-2):71-80	RPA43	YOR340C	Protein Physical Properties|Function/Process	S000005867
182285	Huet J, et al. (1976) Further characterization of yeast RNA polymerases. Effect of subunits removal. Biochimie 58(1-2):71-80	RPA190	YOR341W	Protein Physical Properties|Function/Process	S000005868
182285	Huet J, et al. (1976) Further characterization of yeast RNA polymerases. Effect of subunits removal. Biochimie 58(1-2):71-80	RPA34	YJL148W	Protein Physical Properties|Protein-protein Interactions|Function/Process	S000003684
182285	Huet J, et al. (1976) Further characterization of yeast RNA polymerases. Effect of subunits removal. Biochimie 58(1-2):71-80	RPA49	YNL248C	Protein Physical Properties|Protein-protein Interactions|Function/Process	S000005192
182285	Huet J, et al. (1976) Further characterization of yeast RNA polymerases. Effect of subunits removal. Biochimie 58(1-2):71-80	RPA135	YPR010C	Protein Physical Properties|Function/Process	S000006214
182285	Huet J, et al. (1976) Further characterization of yeast RNA polymerases. Effect of subunits removal. Biochimie 58(1-2):71-80	RPB5	YBR154C	Protein Physical Properties|Function/Process	S000000358
182285	Huet J, et al. (1976) Further characterization of yeast RNA polymerases. Effect of subunits removal. Biochimie 58(1-2):71-80	RPC40	YPR110C	Protein Physical Properties|Function/Process	S000006314
182285	Huet J, et al. (1976) Further characterization of yeast RNA polymerases. Effect of subunits removal. Biochimie 58(1-2):71-80	RPA12	YJR063W	Protein Physical Properties|Function/Process	S000003824
182285	Huet J, et al. (1976) Further characterization of yeast RNA polymerases. Effect of subunits removal. Biochimie 58(1-2):71-80	RPO26	YPR187W	Protein Physical Properties|Function/Process	S000006391
182285	Huet J, et al. (1976) Further characterization of yeast RNA polymerases. Effect of subunits removal. Biochimie 58(1-2):71-80	RPB10	YOR210W	Protein Physical Properties|Function/Process	S000005736
182494	Sasaki R, et al. (1976) Subunit structure and multifunctional properties of yeast phosphoglyceromutase. Eur J Biochem 66(3):523-33	GPM1	YKL152C	Protein Physical Properties|Techniques and Reagents|Substrates/Ligands/Cofactors|Protein/Nucleic Acid Structure|Function/Process	S000001635
183740	Schopp W and Aurich H (1976) Kinetics and reaction mechanism of yeast alcohol dehydrogenase with long-chain primary alcohols. Biochem J 157(1):15-22	ADH1	YOL086C	Archived Literature	S000005446
184288	Nakano M, et al. (1976) Relationship between structure and chemical reactivity in D-glyceraldehyde 3-phosphate dehydrogenase. Trinitrophenylation of the lysine residues in yeast, sturgeon and rabbit muscle enzyme. J Mol Biol 105(2):275-91	TDH3	YGR192C	Protein/Nucleic Acid Structure|Non-Fungal Related Genes/Proteins|Protein Sequence Features|Function/Process	S000003424
184288	Nakano M, et al. (1976) Relationship between structure and chemical reactivity in D-glyceraldehyde 3-phosphate dehydrogenase. Trinitrophenylation of the lysine residues in yeast, sturgeon and rabbit muscle enzyme. J Mol Biol 105(2):275-91	TDH1	YJL052W	Protein/Nucleic Acid Structure|Non-Fungal Related Genes/Proteins|Protein Sequence Features|Function/Process	S000003588
184288	Nakano M, et al. (1976) Relationship between structure and chemical reactivity in D-glyceraldehyde 3-phosphate dehydrogenase. Trinitrophenylation of the lysine residues in yeast, sturgeon and rabbit muscle enzyme. J Mol Biol 105(2):275-91	TDH2	YJR009C	Protein/Nucleic Acid Structure|Non-Fungal Related Genes/Proteins|Protein Sequence Features|Function/Process	S000003769
185210	Zitomer RS and Hall BD (1976) Yeast cytochrome c messenger RNA. In vitro translation and specific immunoprecipitation of the CYC1 gene product. J Biol Chem 251(20):6320-6	CYC1	YJR048W	RNA Levels and Processing|Techniques and Reagents	S000003809
186031	Looze Y, et al. (1976) Iso-cytochrome c species from baker's yeast. Analysis of their circular-dichroism spectra. Biochem J 157(3):773-5	CYC7	YEL039C	Protein Processing/Modification/Regulation|Techniques and Reagents|Protein/Nucleic Acid Structure|Non-Fungal Related Genes/Proteins	S000000765
186031	Looze Y, et al. (1976) Iso-cytochrome c species from baker's yeast. Analysis of their circular-dichroism spectra. Biochem J 157(3):773-5	CYC1	YJR048W	Protein Processing/Modification/Regulation|Techniques and Reagents|Protein/Nucleic Acid Structure|Non-Fungal Related Genes/Proteins	S000003809
186456	Guynn RW (1976) Equilibrium constants under physiological conditions for the reactions of choline kinase and the hydrolysis of phosphorylcholine to choline and inorganic phosphate. J Biol Chem 251(22):7162-7	CKI1	YLR133W	Protein Physical Properties|Substrates/Ligands/Cofactors|Function/Process	S000004123
188034	Birchmeier W, et al. (1976) Interaction of integral and peripheral membrane proteins: affinity labeling of yeast cytochrome oxidase by modified yeast cytochrome c. Proc Natl Acad Sci U S A 73(12):4334-8	COX3	Q0275	Protein-protein Interactions|Techniques and Reagents|Function/Process	S000007283
189200	Szostak JW, et al. (1977) Specific binding of a synthetic oligodeoxyribonucleotide to yeast cytochrome c mRNA. Nature 265(5589):61-3	CYC1	YJR048W	Other Features	S000003809
189317	Gillam S, et al. (1977) Enzymatic synthesis of oligonucleotides of defined sequence: synthesis of a segment of yeast iso-1-cytochrome c gene. Proc Natl Acad Sci U S A 74(1):96-100	CYC1	YJR048W	DNA/RNA Sequence Features|Techniques and Reagents	S000003809
190408	Liebman SW, et al. (1977) Leucine insertion caused by a yeast amber suppressor. J Mol Biol 109(1):13-22	SUP51	tL(UAA)J	Mapping|Strains/Constructs|Function/Process	S000006650
191434	Sprague GF and Cronan JE (1977) Isolation and characterization of Saccharomyces cerevisiae mutants defective in glycerol catabolism. J Bacteriol 129(3):1335-42	GUT2	YIL155C	Genetic Interactions|Strains/Constructs|Mutants/Phenotypes|Function/Process	S000001417
191434	Sprague GF and Cronan JE (1977) Isolation and characterization of Saccharomyces cerevisiae mutants defective in glycerol catabolism. J Bacteriol 129(3):1335-42	GUT1	YHL032C	Genetic Interactions|Strains/Constructs|Mutants/Phenotypes|Function/Process	S000001024
193805	Feraudi M, et al. (1977) Reaction mechanism of yeast alcohol-dehydrogenase in the steady state. Kinetic possibility of two catalytic centres. Ital J Biochem 26(1):12-21	ADH1	YOL086C	Archived Literature	S000005446
194140	Zimmermann FK, et al. (1977) Genetics of carbon catabolite repression in Saccharomycess cerevisiae: genes involved in the derepression process. Mol Gen Genet 151(1):95-103	CAT2	YML042W	Genetic Interactions|Regulatory Role|Regulation of|Other Features|Mutants/Phenotypes|Function/Process	S000004506
194140	Zimmermann FK, et al. (1977) Genetics of carbon catabolite repression in Saccharomycess cerevisiae: genes involved in the derepression process. Mol Gen Genet 151(1):95-103	SNF1	YDR477W	Alias|Genetic Interactions|Mutants/Phenotypes	S000002885
194147	Jachymczyk WJ, et al. (1977) Alkaline sucrose sedimentation studies of MMS-induced DNA single-strand breakage and rejoining in the wild type and in UV-sensitive mutants of Saccharomyces cerevisiae. Mutat Res 43(1):1-10	RAD6	YGL058W	Archived Literature	S000003026
194884	Chiang PK and Cantoni GL (1977) Activation of methionine for transmethylation. Purification of the S-adenosylmethionine synthetase of bakers' yeast and its separation into two forms. J Biol Chem 252(13):4506-13	SAM1	YLR180W	Protein Physical Properties|Techniques and Reagents	S000004170
194884	Chiang PK and Cantoni GL (1977) Activation of methionine for transmethylation. Purification of the S-adenosylmethionine synthetase of bakers' yeast and its separation into two forms. J Biol Chem 252(13):4506-13	SAM2	YDR502C	Protein Physical Properties|Techniques and Reagents	S000002910
195807	Prats M (1977) Proteolysis of L-(+)-lactate cytochrome c oxidoreductase (cytochrome b2) extracted from Saccharomyces cerevisiae and Hansenula anomala yeasts. Eur J Biochem 75(2):619-25	CYB2	YML054C	Fungal Related Genes/Proteins|Protein Sequence Features|Function/Process	S000004518
195865	Prakash L and Prakash S (1977) Isolation and characterization of MMS-sensitive mutants of Saccharomyces cerevisiae. Genetics 86(1):33-55	RAD55	YDR076W	Strains/Constructs|Mutants/Phenotypes|Fungal Related Genes/Proteins	S000002483
195865	Prakash L and Prakash S (1977) Isolation and characterization of MMS-sensitive mutants of Saccharomyces cerevisiae. Genetics 86(1):33-55	MMS3	MMS3	Strains/Constructs|Mutants/Phenotypes	S000029298
195865	Prakash L and Prakash S (1977) Isolation and characterization of MMS-sensitive mutants of Saccharomyces cerevisiae. Genetics 86(1):33-55	MMS1	YPR164W	Strains/Constructs|Mutants/Phenotypes	S000006368
195865	Prakash L and Prakash S (1977) Isolation and characterization of MMS-sensitive mutants of Saccharomyces cerevisiae. Genetics 86(1):33-55	MMS4	YBR098W	Strains/Constructs|Mutants/Phenotypes	S000000302
195865	Prakash L and Prakash S (1977) Isolation and characterization of MMS-sensitive mutants of Saccharomyces cerevisiae. Genetics 86(1):33-55	CDC9	YDL164C	Strains/Constructs|Mutants/Phenotypes	S000002323
195865	Prakash L and Prakash S (1977) Isolation and characterization of MMS-sensitive mutants of Saccharomyces cerevisiae. Genetics 86(1):33-55	MMS21	YEL019C	Strains/Constructs|Mutants/Phenotypes	S000000745
195865	Prakash L and Prakash S (1977) Isolation and characterization of MMS-sensitive mutants of Saccharomyces cerevisiae. Genetics 86(1):33-55	RAD57	YDR004W	Strains/Constructs|Mutants/Phenotypes|Fungal Related Genes/Proteins	S000002411
195865	Prakash L and Prakash S (1977) Isolation and characterization of MMS-sensitive mutants of Saccharomyces cerevisiae. Genetics 86(1):33-55	MET18	YIL128W	Strains/Constructs|Mutants/Phenotypes	S000001390
195865	Prakash L and Prakash S (1977) Isolation and characterization of MMS-sensitive mutants of Saccharomyces cerevisiae. Genetics 86(1):33-55	RAD1	YPL022W	Archived Literature	S000005943
195865	Prakash L and Prakash S (1977) Isolation and characterization of MMS-sensitive mutants of Saccharomyces cerevisiae. Genetics 86(1):33-55	RAD52	YML032C	Strains/Constructs|Mutants/Phenotypes|Fungal Related Genes/Proteins	S000004494
195865	Prakash L and Prakash S (1977) Isolation and characterization of MMS-sensitive mutants of Saccharomyces cerevisiae. Genetics 86(1):33-55	MAG1	YER142C	Strains/Constructs|Mutants/Phenotypes	S000000944
195865	Prakash L and Prakash S (1977) Isolation and characterization of MMS-sensitive mutants of Saccharomyces cerevisiae. Genetics 86(1):33-55	RAD4	YER162C	Strains/Constructs|Mutants/Phenotypes	S000000964
196092	Downie JA, et al. (1977) Structural gene for yeast iso-2-cytochrome c. J Mol Biol 113(2):369-84	CYC7	YEL039C	DNA/RNA Sequence Features	S000000765
196563	Haarasilta S and Taskinen L (1977) Location of three key enzymes of gluconeogenesis in baker's yeast. Arch Microbiol 113(1-2):159-61	PYC1	YGL062W	Cellular Location	S000003030
196563	Haarasilta S and Taskinen L (1977) Location of three key enzymes of gluconeogenesis in baker's yeast. Arch Microbiol 113(1-2):159-61	PYC2	YBR218C	Cellular Location	S000000422
196563	Haarasilta S and Taskinen L (1977) Location of three key enzymes of gluconeogenesis in baker's yeast. Arch Microbiol 113(1-2):159-61	PCK1	YKR097W	Cellular Location	S000001805
196637	Iwatsubo M, et al. (1977) Rapid kinetic studies of partial reactions in the heme free derivative of L-lactate cytochrome c oxidoreductase (flavocytochrome b2); the flavodehydrogenase function. Biochemistry 16(16):3558-66	CYB2	YML054C	Techniques and Reagents|Function/Process	S000004518
196654	Honma T and Ogura Y (1977) Kinetic studies of the old yellow enzyme. I. The reaction mechanism of the enzyme with reduced nicotinamide adenine dinucleotide. Biochim Biophys Acta 484(1):9-23	OYE2	YHR179W	Substrates/Ligands/Cofactors|Function/Process	S000001222
196654	Honma T and Ogura Y (1977) Kinetic studies of the old yellow enzyme. I. The reaction mechanism of the enzyme with reduced nicotinamide adenine dinucleotide. Biochim Biophys Acta 484(1):9-23	OYE3	YPL171C	Protein Physical Properties|Alias|Techniques and Reagents|Substrates/Ligands/Cofactors|Function/Process	S000006092
197090	Matern H and Holzer H (1977) Catabolite inactivation of the galactose uptake system in yeast. J Biol Chem 252(18):6399-402	GAL7	YBR018C	Protein Physical Properties|Substrates/Ligands/Cofactors|Function/Process	S000000222
197090	Matern H and Holzer H (1977) Catabolite inactivation of the galactose uptake system in yeast. J Biol Chem 252(18):6399-402	PGM2	YMR105C	Protein Physical Properties|Substrates/Ligands/Cofactors|Function/Process	S000004711
197090	Matern H and Holzer H (1977) Catabolite inactivation of the galactose uptake system in yeast. J Biol Chem 252(18):6399-402	GAL10	YBR019C	Protein Physical Properties|Substrates/Ligands/Cofactors|Function/Process	S000000223
197090	Matern H and Holzer H (1977) Catabolite inactivation of the galactose uptake system in yeast. J Biol Chem 252(18):6399-402	GAL1	YBR020W	Protein Physical Properties|Substrates/Ligands/Cofactors|Function/Process	S000000224
197094	Schweingruber ME, et al. (1977) Altered absorption spectra of iso-1-cytochromes c from mutants of yeast. J Biol Chem 252(19):6577-80	CYC1	YJR048W	Strains/Constructs|Mutants/Phenotypes|Protein/Nucleic Acid Structure|Non-Fungal Related Genes/Proteins|Protein Sequence Features	S000003809
197388	Masselot M and Surdin-Kerjan Y (1977) Methionine biosynthesis in Saccharomyces cerevisiae. II. Gene-enzyme relationships in the sulfate assimilation pathway. Mol Gen Genet 154(1):23-30	MET18	YIL128W	Function/Process	S000001390
197388	Masselot M and Surdin-Kerjan Y (1977) Methionine biosynthesis in Saccharomyces cerevisiae. II. Gene-enzyme relationships in the sulfate assimilation pathway. Mol Gen Genet 154(1):23-30	MET1	YKR069W	Mutants/Phenotypes|Function/Process	S000001777
197388	Masselot M and Surdin-Kerjan Y (1977) Methionine biosynthesis in Saccharomyces cerevisiae. II. Gene-enzyme relationships in the sulfate assimilation pathway. Mol Gen Genet 154(1):23-30	MET16	YPR167C	Fungal Related Genes/Proteins|Function/Process	S000006371
197389	van de Poll KW and Schamhart DH (1977) Characterization of a regulatory mutant of fructose 1,6-bisphosphatase in Saccharomyces carlsbergensis. Mol Gen Genet 154(1):61-6	LYS2	YBR115C	Fungal Related Genes/Proteins	S000000319
197391	Ciriacy M (1977) Isolation and characterization of yeast mutants defective in intermediary carbon metabolism and in carbon catabolite derepression. Mol Gen Genet 154(2):213-20	SDH1	YKL148C	Regulation of|Mutants/Phenotypes	S000001631
197391	Ciriacy M (1977) Isolation and characterization of yeast mutants defective in intermediary carbon metabolism and in carbon catabolite derepression. Mol Gen Genet 154(2):213-20	MDH2	YOL126C	Mutants/Phenotypes	S000005486
197391	Ciriacy M (1977) Isolation and characterization of yeast mutants defective in intermediary carbon metabolism and in carbon catabolite derepression. Mol Gen Genet 154(2):213-20	SNF1	YDR477W	Alias|Strains/Constructs|Mutants/Phenotypes|Fungal Related Genes/Proteins	S000002885
197391	Ciriacy M (1977) Isolation and characterization of yeast mutants defective in intermediary carbon metabolism and in carbon catabolite derepression. Mol Gen Genet 154(2):213-20	MDH1	YKL085W	Strains/Constructs|Mutants/Phenotypes	S000001568
198628	Woenckhaus C and Jeck R (1977) Alcohol dehydrogenases. Methods Enzymol 46:249-58	ADH1	YOL086C	Substrates/Ligands/Cofactors|Non-Fungal Related Genes/Proteins|Function/Process	S000005446
199574	Breton A and Surdin-Kerjan Y (1977) Sulfate uptake in Saccharomyces cerevisiae: biochemical and genetic study. J Bacteriol 132(1):224-32	MET16	YPR167C	Function/Process	S000006371
200419	Urrestarazu LA, et al. (1977) Change in location of ornithine carbamoyltransferase and carbamoylphosphate synthetase among yeasts in relation to the arginase/ornithine carbamoyltransferase regulatory complex and the energy status of the cells. Eur J Biochem 79(2):473-81	CPA1	YOR303W	Cellular Location|Function/Process	S000005829
200419	Urrestarazu LA, et al. (1977) Change in location of ornithine carbamoyltransferase and carbamoylphosphate synthetase among yeasts in relation to the arginase/ornithine carbamoyltransferase regulatory complex and the energy status of the cells. Eur J Biochem 79(2):473-81	CPA2	YJR109C	Cellular Location|Function/Process	S000003870
200486	Schlesinger DH, et al. (1977) The NH2-terminal sequences of galactokinase from Escherichia coli and Saccharomyces cerevisiae. FEBS Lett 83(1):45-7	GAL1	YBR020W	Non-Fungal Related Genes/Proteins|Protein Sequence Features|Function/Process	S000000224
200524	Prakash S and Prakash L (1977) Increased spontaneous mitotic segregation in MMS-sensitive mutants of Saccharomyces cerevisiae. Genetics 87(2):229-36	CDC9	YDL164C	Strains/Constructs|Mutants/Phenotypes|Function/Process	S000002323
200524	Prakash S and Prakash L (1977) Increased spontaneous mitotic segregation in MMS-sensitive mutants of Saccharomyces cerevisiae. Genetics 87(2):229-36	MMS21	YEL019C	Strains/Constructs|Mutants/Phenotypes|Fungal Related Genes/Proteins	S000000745
200607	Sasaki R, et al. (1977) Essential arginyl residues in yeast phosphoglyceromutase. J Biochem 82(4):1173-5	GPM1	YKL152C	Protein Physical Properties|Alias|Substrates/Ligands/Cofactors	S000001635
200623	Dezelee S, et al. (1977) DNA binding, condensing and unwinding properties of yeast RNase H1. J Biol Chem 252(24):8935-44	RNH1	YMR234W	Substrates/Ligands/Cofactors|Protein-Nucleic Acid Interactions|Function/Process	S000004847
200835	Karst F and Lacroute F (1977) Ertosterol biosynthesis in Saccharomyces cerevisiae: mutants deficient in the early steps of the pathway. Mol Gen Genet 154(3):269-77	ERG8	YMR220W	Genetic Interactions|Strains/Constructs|Mutants/Phenotypes|Function/Process	S000004833
200835	Karst F and Lacroute F (1977) Ertosterol biosynthesis in Saccharomyces cerevisiae: mutants deficient in the early steps of the pathway. Mol Gen Genet 154(3):269-77	ERG1	YGR175C	Genetic Interactions|Strains/Constructs|Mutants/Phenotypes|Function/Process	S000003407
200835	Karst F and Lacroute F (1977) Ertosterol biosynthesis in Saccharomyces cerevisiae: mutants deficient in the early steps of the pathway. Mol Gen Genet 154(3):269-77	ERG9	YHR190W	Genetic Interactions|Strains/Constructs|Mutants/Phenotypes|Function/Process	S000001233
200835	Karst F and Lacroute F (1977) Ertosterol biosynthesis in Saccharomyces cerevisiae: mutants deficient in the early steps of the pathway. Mol Gen Genet 154(3):269-77	ERG7	YHR072W	Genetic Interactions|Strains/Constructs|Mutants/Phenotypes|Function/Process	S000001114
200835	Karst F and Lacroute F (1977) Ertosterol biosynthesis in Saccharomyces cerevisiae: mutants deficient in the early steps of the pathway. Mol Gen Genet 154(3):269-77	ERG12	YMR208W	Genetic Interactions|Strains/Constructs|Mutants/Phenotypes|Fungal Related Genes/Proteins	S000004821
200835	Karst F and Lacroute F (1977) Ertosterol biosynthesis in Saccharomyces cerevisiae: mutants deficient in the early steps of the pathway. Mol Gen Genet 154(3):269-77	ERG11	YHR007C	Genetic Interactions|Strains/Constructs|Mutants/Phenotypes|Function/Process	S000001049
200835	Karst F and Lacroute F (1977) Ertosterol biosynthesis in Saccharomyces cerevisiae: mutants deficient in the early steps of the pathway. Mol Gen Genet 154(3):269-77	ERG10	YPL028W	Genetic Interactions|Strains/Constructs|Mutants/Phenotypes|Function/Process	S000005949
201246	Dickinson FM and Berrieman S (1977) The reactions of 1,10-phenanthroline with yeast alcohol dehydrogenase. Biochem J 167(1):237-44	ADH1	YOL086C	Archived Literature	S000005446
201250	Petrochilo E and Verdiere J (1977) A glycine to serine substitution identifies the CYP 3 locus as the structural gene of iso 2 cytochrome c in Saccharomyces cerevisiae. Biochem Biophys Res Commun 79(2):364-71	CYC7	YEL039C	Alias|DNA/RNA Sequence Features	S000000765
201621	Cabral F, et al. (1978) Identification of the structural gene for yeast cytochrome c oxidase subunit II on mitochondrial DNA. J Biol Chem 253(1):297-304	COX2	Q0250	Mapping	S000007281
201622	Saltzgaber-Muller J and Schatz G (1978) Heme is necessary for the accumulation and assembly of cytochrome c oxidase subunits in Saccharomyces cerevisiae. J Biol Chem 253(1):305-10	COX7	YMR256C	Regulation of|Protein-protein Interactions	S000004869
201622	Saltzgaber-Muller J and Schatz G (1978) Heme is necessary for the accumulation and assembly of cytochrome c oxidase subunits in Saccharomyces cerevisiae. J Biol Chem 253(1):305-10	COX3	Q0275	Regulation of|Protein-protein Interactions	S000007283
201622	Saltzgaber-Muller J and Schatz G (1978) Heme is necessary for the accumulation and assembly of cytochrome c oxidase subunits in Saccharomyces cerevisiae. J Biol Chem 253(1):305-10	COX4	YGL187C	Regulation of|Protein-protein Interactions	S000003155
201622	Saltzgaber-Muller J and Schatz G (1978) Heme is necessary for the accumulation and assembly of cytochrome c oxidase subunits in Saccharomyces cerevisiae. J Biol Chem 253(1):305-10	COX13	YGL191W	Regulation of|Protein-protein Interactions	S000003159
201622	Saltzgaber-Muller J and Schatz G (1978) Heme is necessary for the accumulation and assembly of cytochrome c oxidase subunits in Saccharomyces cerevisiae. J Biol Chem 253(1):305-10	COX8	YLR395C	Regulation of|Protein-protein Interactions	S000004387
201622	Saltzgaber-Muller J and Schatz G (1978) Heme is necessary for the accumulation and assembly of cytochrome c oxidase subunits in Saccharomyces cerevisiae. J Biol Chem 253(1):305-10	COX2	Q0250	Regulation of|Protein-protein Interactions	S000007281
201622	Saltzgaber-Muller J and Schatz G (1978) Heme is necessary for the accumulation and assembly of cytochrome c oxidase subunits in Saccharomyces cerevisiae. J Biol Chem 253(1):305-10	COX5A	YNL052W	Regulation of|Protein-protein Interactions	S000004997
201622	Saltzgaber-Muller J and Schatz G (1978) Heme is necessary for the accumulation and assembly of cytochrome c oxidase subunits in Saccharomyces cerevisiae. J Biol Chem 253(1):305-10	HEM2	YGL040C	Strains/Constructs|Mutants/Phenotypes	S000003008
201622	Saltzgaber-Muller J and Schatz G (1978) Heme is necessary for the accumulation and assembly of cytochrome c oxidase subunits in Saccharomyces cerevisiae. J Biol Chem 253(1):305-10	COX12	YLR038C	Regulation of|Protein-protein Interactions	S000004028
201622	Saltzgaber-Muller J and Schatz G (1978) Heme is necessary for the accumulation and assembly of cytochrome c oxidase subunits in Saccharomyces cerevisiae. J Biol Chem 253(1):305-10	COX5B	YIL111W	Regulation of|Protein-protein Interactions	S000001373
201622	Saltzgaber-Muller J and Schatz G (1978) Heme is necessary for the accumulation and assembly of cytochrome c oxidase subunits in Saccharomyces cerevisiae. J Biol Chem 253(1):305-10	COX6	YHR051W	Regulation of|Protein-protein Interactions	S000001093
201622	Saltzgaber-Muller J and Schatz G (1978) Heme is necessary for the accumulation and assembly of cytochrome c oxidase subunits in Saccharomyces cerevisiae. J Biol Chem 253(1):305-10	COX9	YDL067C	Regulation of|Protein-protein Interactions	S000002225
201622	Saltzgaber-Muller J and Schatz G (1978) Heme is necessary for the accumulation and assembly of cytochrome c oxidase subunits in Saccharomyces cerevisiae. J Biol Chem 253(1):305-10	COX1	Q0045	Regulation of|Protein-protein Interactions	S000007260
201623	Dockter ME, et al. (1978) Mapping of yeast cytochrome c oxidase by fluorescence resonance energy transfer. Distances between subunit II, heme a, and cytochrome c bound to subunit III. J Biol Chem 253(1):311-7	COX3	Q0275	Protein/Nucleic Acid Structure	S000007283
201623	Dockter ME, et al. (1978) Mapping of yeast cytochrome c oxidase by fluorescence resonance energy transfer. Distances between subunit II, heme a, and cytochrome c bound to subunit III. J Biol Chem 253(1):311-7	COX2	Q0250	Protein/Nucleic Acid Structure	S000007281
202199	Sytkowski AJ (1977) Metal stoichiometry, coenzyme binding, and zinc and cobalt enchange in highly purified yeast alcohol dehydrogenase. Arch Biochem Biophys 184(2):505-17	ADH2	YMR303C	Protein Physical Properties|Substrates/Ligands/Cofactors	S000004918
202199	Sytkowski AJ (1977) Metal stoichiometry, coenzyme binding, and zinc and cobalt enchange in highly purified yeast alcohol dehydrogenase. Arch Biochem Biophys 184(2):505-17	ADH1	YOL086C	Protein Physical Properties|Substrates/Ligands/Cofactors	S000005446
202463	Rudolph R, et al. (1977) Mechanism of reactivation and refolding of glyceraldehyde-3-phosphate dehydrogenase from yeast after denaturation and dissociation. Eur J Biochem 81(3):563-70	TDH3	YGR192C	Protein Physical Properties|Protein Sequence Features	S000003424
202463	Rudolph R, et al. (1977) Mechanism of reactivation and refolding of glyceraldehyde-3-phosphate dehydrogenase from yeast after denaturation and dissociation. Eur J Biochem 81(3):563-70	TDH1	YJL052W	Protein Physical Properties|Protein Sequence Features	S000003588
202463	Rudolph R, et al. (1977) Mechanism of reactivation and refolding of glyceraldehyde-3-phosphate dehydrogenase from yeast after denaturation and dissociation. Eur J Biochem 81(3):563-70	TDH2	YJR009C	Protein Physical Properties|Protein Sequence Features	S000003769
202507	Polastro ET, et al. (1978) Evidence that trimethylation of iso-I-cytochrome c from Saccharomyces cerevisiae affects interaction with the mitochondrion. FEBS Lett 86(1):17-20	CYC1	YJR048W	Protein Processing/Modification/Regulation|Cellular Location	S000003809
203696	Downie JA, et al. (1977) Yeast mutants defective in iso-2-cytochrome c. J Mol Biol 117(2):369-86	CYC7	YEL039C	Strains/Constructs|Mutants/Phenotypes|Function/Process	S000000765
204607	Konig G, et al. (1977) Polymeric forms of yeast nicotinamide-adenine dinucleotide-specific isocitrate dehydrogenase in the presence of various ligands. Ital J Biochem 26(6):473-86	IDH2	YOR136W	Protein Physical Properties	S000005662
204607	Konig G, et al. (1977) Polymeric forms of yeast nicotinamide-adenine dinucleotide-specific isocitrate dehydrogenase in the presence of various ligands. Ital J Biochem 26(6):473-86	IDH1	YNL037C	Protein Physical Properties	S000004982
204608	Konig G, et al. (1977) Affinity chromatography of yeast nicotinamide-adenine dinucleotide-specific isocitrate dehydrogenase on immobilized nicotinamide-adenine dinucleotide. Effects of ligands. Ital J Biochem 26(6):486-96	IDH2	YOR136W	Substrates/Ligands/Cofactors	S000005662
204608	Konig G, et al. (1977) Affinity chromatography of yeast nicotinamide-adenine dinucleotide-specific isocitrate dehydrogenase on immobilized nicotinamide-adenine dinucleotide. Effects of ligands. Ital J Biochem 26(6):486-96	IDH1	YNL037C	Substrates/Ligands/Cofactors	S000004982
205532	Jauniaux JC, et al. (1978) Arginine metabolism in Saccharomyces cerevisiae: subcellular localization of the enzymes. J Bacteriol 133(3):1096-1107	ARG4	YHR018C	Cellular Location|Function/Process	S000001060
205532	Jauniaux JC, et al. (1978) Arginine metabolism in Saccharomyces cerevisiae: subcellular localization of the enzymes. J Bacteriol 133(3):1096-1107	ARG2	YJL071W	Protein Physical Properties|Cellular Location|Techniques and Reagents	S000003607
205532	Jauniaux JC, et al. (1978) Arginine metabolism in Saccharomyces cerevisiae: subcellular localization of the enzymes. J Bacteriol 133(3):1096-1107	ARG1	YOL058W	Cellular Location	S000005419
205532	Jauniaux JC, et al. (1978) Arginine metabolism in Saccharomyces cerevisiae: subcellular localization of the enzymes. J Bacteriol 133(3):1096-1107	CAR2	YLR438W	Cellular Location|Function/Process	S000004430
205532	Jauniaux JC, et al. (1978) Arginine metabolism in Saccharomyces cerevisiae: subcellular localization of the enzymes. J Bacteriol 133(3):1096-1107	CAR1	YPL111W	Cellular Location|Function/Process	S000006032
205532	Jauniaux JC, et al. (1978) Arginine metabolism in Saccharomyces cerevisiae: subcellular localization of the enzymes. J Bacteriol 133(3):1096-1107	CPA2	YJR109C	Cellular Location|Function/Process	S000003870
205532	Jauniaux JC, et al. (1978) Arginine metabolism in Saccharomyces cerevisiae: subcellular localization of the enzymes. J Bacteriol 133(3):1096-1107	ARG8	YOL140W	Cellular Location	S000005500
205532	Jauniaux JC, et al. (1978) Arginine metabolism in Saccharomyces cerevisiae: subcellular localization of the enzymes. J Bacteriol 133(3):1096-1107	ARG7	YMR062C	Function/Process	S000004666
206486	Sherman F and Helms C (1978) A chromosomal translocation causing overproduction of iso-2-cytochrome c in yeast. Genetics 88(4 Pt 1):689-707	URA3	YEL021W	Archived Literature	S000000747
206486	Sherman F and Helms C (1978) A chromosomal translocation causing overproduction of iso-2-cytochrome c in yeast. Genetics 88(4 Pt 1):689-707	CYC7	YEL039C	Mapping|Strains/Constructs|Mutants/Phenotypes	S000000765
206535	Pierard A and Schroter B (1978) Structure-function relationships in the arginine pathway carbamoylphosphate synthase of Saccharomyces cerevisiae. J Bacteriol 134(1):167-76	CPA1	YOR303W	Function/Process	S000005829
206535	Pierard A and Schroter B (1978) Structure-function relationships in the arginine pathway carbamoylphosphate synthase of Saccharomyces cerevisiae. J Bacteriol 134(1):167-76	CPA2	YJR109C	Function/Process	S000003870
206550	Poulos TL, et al. (1978) Crystallographic determination of the heme orientation and location of the cyanide binding site in yeast cytochrome c peroxidase. J Biol Chem 253(10):3730-5	CCP1	YKR066C	Substrates/Ligands/Cofactors|Protein/Nucleic Acid Structure	S000001774
206652	Price CW, et al. (1978) Purification and properties of the arginine-specific carbamoyl-phosphate synthase from Saccharomyces cerevisiae. J Gen Microbiol 106(1):145-51	CPA1	YOR303W	Protein Physical Properties|Protein-protein Interactions|Substrates/Ligands/Cofactors|Function/Process	S000005829
206652	Price CW, et al. (1978) Purification and properties of the arginine-specific carbamoyl-phosphate synthase from Saccharomyces cerevisiae. J Gen Microbiol 106(1):145-51	CPA2	YJR109C	Protein Physical Properties|Protein-protein Interactions|Substrates/Ligands/Cofactors|Function/Process	S000003870
206899	Sherman F, et al. (1978) Chromosome mapping of the CYC7 gene determining yeast iso-2-cytochrome c: structural and regulatory regions. Proc Natl Acad Sci U S A 75(3):1437-41	URA3	YEL021W	Archived Literature	S000000747
206899	Sherman F, et al. (1978) Chromosome mapping of the CYC7 gene determining yeast iso-2-cytochrome c: structural and regulatory regions. Proc Natl Acad Sci U S A 75(3):1437-41	CYC7	YEL039C	Mapping|Strains/Constructs|Mutants/Phenotypes	S000000765
206899	Sherman F, et al. (1978) Chromosome mapping of the CYC7 gene determining yeast iso-2-cytochrome c: structural and regulatory regions. Proc Natl Acad Sci U S A 75(3):1437-41	MAK10	YEL053C	Mapping	S000000779
206899	Sherman F, et al. (1978) Chromosome mapping of the CYC7 gene determining yeast iso-2-cytochrome c: structural and regulatory regions. Proc Natl Acad Sci U S A 75(3):1437-41	CYC1	YJR048W	Fungal Related Genes/Proteins	S000003809
206899	Sherman F, et al. (1978) Chromosome mapping of the CYC7 gene determining yeast iso-2-cytochrome c: structural and regulatory regions. Proc Natl Acad Sci U S A 75(3):1437-41	MIN1	MIN1	Mapping|Strains/Constructs	S000029296
207524	Claisse ML and Simon-Becam AM (1978) Cytochrome c from Schizosaccharomyces pombe. 1. Purification, spectral properties, and amino-acid composition. Eur J Biochem 86(2):399-406	CYC1	YJR048W	Fungal Related Genes/Proteins	S000003809
207666	Matsumoto K, et al. (1978) Genetic control of galactokinase synthesis in Saccharomyces cerevisiae: evidence for constitutive expression of the positive regulatory gene gal4. J Bacteriol 134(2):446-57	GAL80	YML051W	Archived Literature	S000004515
207666	Matsumoto K, et al. (1978) Genetic control of galactokinase synthesis in Saccharomyces cerevisiae: evidence for constitutive expression of the positive regulatory gene gal4. J Bacteriol 134(2):446-57	GAL4	YPL248C	Archived Literature	S000006169
207698	Cabral F and Schatz G (1978) Identification of cytochrome c oxidase subunits in nuclear yeast mutants lacking the functional enzyme. J Biol Chem 253(12):4396-401	PET494	YNR045W	Strains/Constructs|Mutants/Phenotypes|Function/Process	S000005328
207698	Cabral F and Schatz G (1978) Identification of cytochrome c oxidase subunits in nuclear yeast mutants lacking the functional enzyme. J Biol Chem 253(12):4396-401	COX3	Q0275	Regulation of|Function/Process	S000007283
207698	Cabral F and Schatz G (1978) Identification of cytochrome c oxidase subunits in nuclear yeast mutants lacking the functional enzyme. J Biol Chem 253(12):4396-401	COX4	YGL187C	Protein Physical Properties|Mutants/Phenotypes|Techniques and Reagents	S000003155
207698	Cabral F and Schatz G (1978) Identification of cytochrome c oxidase subunits in nuclear yeast mutants lacking the functional enzyme. J Biol Chem 253(12):4396-401	PET111	YMR257C	Strains/Constructs|Mutants/Phenotypes|Function/Process	S000004870
207698	Cabral F and Schatz G (1978) Identification of cytochrome c oxidase subunits in nuclear yeast mutants lacking the functional enzyme. J Biol Chem 253(12):4396-401	COX2	Q0250	Regulation of|Function/Process	S000007281
207698	Cabral F and Schatz G (1978) Identification of cytochrome c oxidase subunits in nuclear yeast mutants lacking the functional enzyme. J Biol Chem 253(12):4396-401	COX6	YHR051W	Protein Physical Properties|Mutants/Phenotypes	S000001093
207699	Djavadi-Ohaniance L, et al. (1978) Identification of enzymically inactive apocytochrome c peroxidase in anaerobically grown Saccharomyces cerevisiae. J Biol Chem 253(12):4402-7	CCP1	YKR066C	Protein Physical Properties|Regulation of|Techniques and Reagents	S000001774
208510	Dickinson FM and Dickenson CJ (1978) Estimation of rate and dissociation constants involving ternary complexes in reactions catalysed by yeast alcohol dehydrogenase. Biochem J 171(3):629-37	ADH1	YOL086C	Archived Literature	S000005446
208523	Leskovac V and Pericin D (1978) Coenzyme binding capacity of yeast alcohol dehydrogenase. Biochem Biophys Res Commun 81(2):422-6	ADH1	YOL086C	Archived Literature	S000005446
209012	Zitomer RS and Nichols DL (1978) Kinetics of glucose repression of yeast cytochrome c. J Bacteriol 135(1):39-44	CYC1	YJR048W	RNA Levels and Processing|Protein Processing/Modification/Regulation|Regulation of|Function/Process	S000003809
209193	Lawrence CW and Christensen RB (1978) Ultraviolet-induced reversion of cyc1 alleles in radiation-sensitive strains of yeast. I. rev1 Mutant strains. J Mol Biol 122(1):1-21	REV1	YOR346W	Strains/Constructs|Mutants/Phenotypes	S000005873
210176	Poyton RO, et al. (1978) The use of orthacryl two-dimensional polyacrylamide gel electrophoresis to identify and compare the subunit polypeptides of bovine heart and yeast cytochrome c oxidases. J Biol Chem 253(18):6303-6	COX7	YMR256C	Protein Physical Properties|Cellular Location|Protein-protein Interactions|Techniques and Reagents|Function/Process	S000004869
210176	Poyton RO, et al. (1978) The use of orthacryl two-dimensional polyacrylamide gel electrophoresis to identify and compare the subunit polypeptides of bovine heart and yeast cytochrome c oxidases. J Biol Chem 253(18):6303-6	COX3	Q0275	Protein Physical Properties|Cellular Location|Protein-protein Interactions|Techniques and Reagents|Function/Process	S000007283
210176	Poyton RO, et al. (1978) The use of orthacryl two-dimensional polyacrylamide gel electrophoresis to identify and compare the subunit polypeptides of bovine heart and yeast cytochrome c oxidases. J Biol Chem 253(18):6303-6	COX4	YGL187C	Protein Physical Properties|Cellular Location|Protein-protein Interactions|Techniques and Reagents|Function/Process	S000003155
210176	Poyton RO, et al. (1978) The use of orthacryl two-dimensional polyacrylamide gel electrophoresis to identify and compare the subunit polypeptides of bovine heart and yeast cytochrome c oxidases. J Biol Chem 253(18):6303-6	COX2	Q0250	Protein Physical Properties|Cellular Location|Protein-protein Interactions|Techniques and Reagents|Function/Process	S000007281
210176	Poyton RO, et al. (1978) The use of orthacryl two-dimensional polyacrylamide gel electrophoresis to identify and compare the subunit polypeptides of bovine heart and yeast cytochrome c oxidases. J Biol Chem 253(18):6303-6	COX5A	YNL052W	Protein Physical Properties|Cellular Location|Protein-protein Interactions|Techniques and Reagents|Function/Process	S000004997
210176	Poyton RO, et al. (1978) The use of orthacryl two-dimensional polyacrylamide gel electrophoresis to identify and compare the subunit polypeptides of bovine heart and yeast cytochrome c oxidases. J Biol Chem 253(18):6303-6	COX6	YHR051W	Protein Physical Properties|Cellular Location|Protein-protein Interactions|Techniques and Reagents|Function/Process	S000001093
210176	Poyton RO, et al. (1978) The use of orthacryl two-dimensional polyacrylamide gel electrophoresis to identify and compare the subunit polypeptides of bovine heart and yeast cytochrome c oxidases. J Biol Chem 253(18):6303-6	COX1	Q0045	Protein Physical Properties|Cellular Location|Protein-protein Interactions|Techniques and Reagents|Function/Process	S000007260
210187	Kang CH, et al. (1978) Definitaion of cytochrome c binding domains by chemical modification. Reaction of carboxydinitrophenyl- and trinitrophenyl-cytochromes c with baker's yeast cytochrome c peroxidase. J Biol Chem 253(18):6502-10	CCP1	YKR066C	Protein Physical Properties|Protein-protein Interactions	S000001774
210187	Kang CH, et al. (1978) Definitaion of cytochrome c binding domains by chemical modification. Reaction of carboxydinitrophenyl- and trinitrophenyl-cytochromes c with baker's yeast cytochrome c peroxidase. J Biol Chem 253(18):6502-10	CYC1	YJR048W	Protein Physical Properties|Protein-protein Interactions|Non-Fungal Related Genes/Proteins	S000003809
211068	Singh A and Sherman F (1978) Deletions of the iso-1-cytochrome c and adjacent genes of yeast: discovery of the OSM1 gene controlling osmotic sensitivity. Genetics 89(4):653-65	OSM1	YJR051W	Mapping|Mutants/Phenotypes	S000003812
211068	Singh A and Sherman F (1978) Deletions of the iso-1-cytochrome c and adjacent genes of yeast: discovery of the OSM1 gene controlling osmotic sensitivity. Genetics 89(4):653-65	CYC1	YJR048W	Mapping	S000003809
211068	Singh A and Sherman F (1978) Deletions of the iso-1-cytochrome c and adjacent genes of yeast: discovery of the OSM1 gene controlling osmotic sensitivity. Genetics 89(4):653-65	SUP4	tY(GUA)J2	Mapping	S000006782
211068	Singh A and Sherman F (1978) Deletions of the iso-1-cytochrome c and adjacent genes of yeast: discovery of the OSM1 gene controlling osmotic sensitivity. Genetics 89(4):653-65	RAD7	YJR052W	Mapping|Strains/Constructs|Mutants/Phenotypes	S000003813
212324	Grunow M and Schopp W (1978) Inactivation of crystalline yeast alcohol dehydrogenase by enzyme-bound proteolytic activity. FEBS Lett 94(2):375-9	ADH1	YOL086C	Archived Literature	S000005446
213420	Foy JJ and Bhattacharjee JK (1978) Biosynthesis and regulation of fructose-1,6-bisphosphatase and phosphofructokinase in Saccharomyces cerevisiae grown in the presence of glucose and gluconeogenic carbon sources. J Bacteriol 136(2):647-56	PFK2	YMR205C	Protein Processing/Modification/Regulation|Regulation of|Substrates/Ligands/Cofactors|Function/Process	S000004818
213420	Foy JJ and Bhattacharjee JK (1978) Biosynthesis and regulation of fructose-1,6-bisphosphatase and phosphofructokinase in Saccharomyces cerevisiae grown in the presence of glucose and gluconeogenic carbon sources. J Bacteriol 136(2):647-56	FBP1	YLR377C	Protein Processing/Modification/Regulation|Regulation of|Substrates/Ligands/Cofactors|Function/Process	S000004369
213420	Foy JJ and Bhattacharjee JK (1978) Biosynthesis and regulation of fructose-1,6-bisphosphatase and phosphofructokinase in Saccharomyces cerevisiae grown in the presence of glucose and gluconeogenic carbon sources. J Bacteriol 136(2):647-56	PGI1	YBR196C	Function/Process	S000000400
213420	Foy JJ and Bhattacharjee JK (1978) Biosynthesis and regulation of fructose-1,6-bisphosphatase and phosphofructokinase in Saccharomyces cerevisiae grown in the presence of glucose and gluconeogenic carbon sources. J Bacteriol 136(2):647-56	PFK1	YGR240C	Protein Processing/Modification/Regulation|Regulation of|Substrates/Ligands/Cofactors|Function/Process	S000003472
216693	Cote C, et al. (1979) Biogenesis of the cytochrome bc1 complex of yeast mitochondria. A precursor form of the cytoplasmically made subunit V. J Biol Chem 254(5):1437-9	COX5A	YNL052W	Protein Processing/Modification/Regulation	S000004997
216693	Cote C, et al. (1979) Biogenesis of the cytochrome bc1 complex of yeast mitochondria. A precursor form of the cytoplasmically made subunit V. J Biol Chem 254(5):1437-9	COX5B	YIL111W	Protein Processing/Modification/Regulation	S000001373
216696	Natalini P, et al. (1979) Baker's yeast UMP:pyrophosphate phosphoribosyltransferase. Purification, enzymatic and kinetic properties. J Biol Chem 254(5):1558-63	FUR1	YHR128W	Protein Physical Properties|Protein Processing/Modification/Regulation|Substrates/Ligands/Cofactors	S000001170
216902	Carignani G, et al. (1979) Petite deletion map of the mitochondrial oxi3 region in Saccharomyces cerevisiae. Mol Gen Genet 167(3):301-8	COX1	Q0045	Alias|Mapping|Strains/Constructs|Mutants/Phenotypes	S000007260
217844	Looze Y, et al. (1978) Alkaline isomerization of horse and yeast cytochromes C. Spectrophotometric and circular dichroism studies. Int J Pept Protein Res 12(5):233-6	CYC7	YEL039C	Protein Physical Properties|Substrates/Ligands/Cofactors|Non-Fungal Related Genes/Proteins	S000000765
217844	Looze Y, et al. (1978) Alkaline isomerization of horse and yeast cytochromes C. Spectrophotometric and circular dichroism studies. Int J Pept Protein Res 12(5):233-6	CYC1	YJR048W	Protein Physical Properties|Substrates/Ligands/Cofactors|Non-Fungal Related Genes/Proteins	S000003809
218939	Alexander NJ, et al. (1979) Regulatory interactions between mitochondrial genes. I. Genetic and biochemical characterization of some mutant types affecting apocytochrome b and cytochrome oxidase. J Biol Chem 254(7):2471-9	ATP6	Q0085	Alias|Mapping	S000007268
218939	Alexander NJ, et al. (1979) Regulatory interactions between mitochondrial genes. I. Genetic and biochemical characterization of some mutant types affecting apocytochrome b and cytochrome oxidase. J Biol Chem 254(7):2471-9	COB	Q0105	Mapping|Strains/Constructs|Cellular Location|Mutants/Phenotypes|Function/Process	S000007270
218940	Hanson DK, et al. (1979) Regulatory interaction between mitochondrial genes. II. Detailed characterization of novel mutants mapping within one cluster in the cob2 region. J Biol Chem 254(7):2480-90	COB	Q0105	Genetic Interactions|Strains/Constructs|Mutants/Phenotypes	S000007270
218940	Hanson DK, et al. (1979) Regulatory interaction between mitochondrial genes. II. Detailed characterization of novel mutants mapping within one cluster in the cob2 region. J Biol Chem 254(7):2480-90	COX1	Q0045	Alias|Genetic Interactions|Strains/Constructs|Mutants/Phenotypes	S000007260
218950	Victor J, et al. (1979) Studies of the kinetic mechanism of orotate phosphoribosyltransferase from yeast. J Biol Chem 254(8):2647-55	URA10	YMR271C	Protein Physical Properties|Substrates/Ligands/Cofactors|Function/Process	S000004884
218950	Victor J, et al. (1979) Studies of the kinetic mechanism of orotate phosphoribosyltransferase from yeast. J Biol Chem 254(8):2647-55	URA5	YML106W	Protein Physical Properties|Substrates/Ligands/Cofactors|Function/Process	S000004574
220046	Woenckhaus C, et al. (1979) Affinity labelling of yeast and liver alcohol dehydrogenases with the NAD analogue 4-(3-bromoacetylpyridinio)butyldiphosphoadenosine. Eur J Biochem 93(1):65-90	ADH2	YMR303C	Protein Processing/Modification/Regulation|Strains/Constructs|Non-Fungal Related Genes/Proteins|Protein Sequence Features	S000004918
220046	Woenckhaus C, et al. (1979) Affinity labelling of yeast and liver alcohol dehydrogenases with the NAD analogue 4-(3-bromoacetylpyridinio)butyldiphosphoadenosine. Eur J Biochem 93(1):65-90	ADH1	YOL086C	Protein Processing/Modification/Regulation|Strains/Constructs|Non-Fungal Related Genes/Proteins|Protein Sequence Features	S000005446
220217	Janson CA, et al. (1979) The formation of enzyme-bound and medium pyrophosphate and the molecular basis of the oxygen exchange reaction of yeast inorganic pyrophosphatase. J Biol Chem 254(10):3743-9	IPP1	YBR011C	Substrates/Ligands/Cofactors|Protein/Nucleic Acid Structure|Protein Sequence Features	S000000215
220234	Schweingruber ME, et al. (1979) Primary site and second site revertants of missense mutants of the evolutionarily invariant tryptophan 64 in iso-1-cytochrome c from yeast. J Biol Chem 254(10):4132-43	CYC1	YJR048W	Strains/Constructs|Mutants/Phenotypes|Protein Sequence Features	S000003809
220257	DiMaria P, et al. (1979) Studies on cytochrome c methylation in yeast. J Biol Chem 254(11):4645-52	CTM1	YHR109W	Protein Physical Properties|Regulatory Role|Protein-protein Interactions|Function/Process	S000001151
220257	DiMaria P, et al. (1979) Studies on cytochrome c methylation in yeast. J Biol Chem 254(11):4645-52	CYC1	YJR048W	Protein Processing/Modification/Regulation|Regulation of|Protein-protein Interactions|Mutants/Phenotypes|Non-Fungal Related Genes/Proteins|Protein Sequence Features	S000003809
220508	Minet M, et al. (1979) Organization and expression of a two-gene cluster in the arginine biosynthesis of Saccharomyces cerevisiae. Mol Gen Genet 168(3):299-308	TRP2	YER090W	Mapping	S000000892
220508	Minet M, et al. (1979) Organization and expression of a two-gene cluster in the arginine biosynthesis of Saccharomyces cerevisiae. Mol Gen Genet 168(3):299-308	HIS1	YER055C	Mapping	S000000857
220508	Minet M, et al. (1979) Organization and expression of a two-gene cluster in the arginine biosynthesis of Saccharomyces cerevisiae. Mol Gen Genet 168(3):299-308	RAD51	YER095W	Mapping|Strains/Constructs	S000000897
220508	Minet M, et al. (1979) Organization and expression of a two-gene cluster in the arginine biosynthesis of Saccharomyces cerevisiae. Mol Gen Genet 168(3):299-308	URA3	YEL021W	Archived Literature	S000000747
220508	Minet M, et al. (1979) Organization and expression of a two-gene cluster in the arginine biosynthesis of Saccharomyces cerevisiae. Mol Gen Genet 168(3):299-308	HOM3	YER052C	Mapping	S000000854
220706	Anderson CM, et al. (1979) Space-filling models of kinase clefts and conformation changes. Science 204(4391):375-80	HXK2	YGL253W	Protein/Nucleic Acid Structure	S000003222
221487	Mathews RA and Wittenberg JB (1979) Cytochrome c peroxidase. Interconversion of chemically and enzymatically reactive and unreactive forms of the ferric protein. J Biol Chem 254(13):5991-6	CCP1	YKR066C	Protein Physical Properties|Function/Process	S000001774
221490	Woodrow G and Schatz G (1979) The role of oxygen in the biosynthesis of cytochrome c oxidase of yeast mitochondria. J Biol Chem 254(13):6088-93	COX7	YMR256C	Regulation of|Protein-protein Interactions	S000004869
221490	Woodrow G and Schatz G (1979) The role of oxygen in the biosynthesis of cytochrome c oxidase of yeast mitochondria. J Biol Chem 254(13):6088-93	COX3	Q0275	Regulation of|Protein-protein Interactions	S000007283
221490	Woodrow G and Schatz G (1979) The role of oxygen in the biosynthesis of cytochrome c oxidase of yeast mitochondria. J Biol Chem 254(13):6088-93	COX4	YGL187C	Regulation of	S000003155
221490	Woodrow G and Schatz G (1979) The role of oxygen in the biosynthesis of cytochrome c oxidase of yeast mitochondria. J Biol Chem 254(13):6088-93	COX13	YGL191W	Regulation of	S000003159
221490	Woodrow G and Schatz G (1979) The role of oxygen in the biosynthesis of cytochrome c oxidase of yeast mitochondria. J Biol Chem 254(13):6088-93	COX8	YLR395C	Regulation of	S000004387
221490	Woodrow G and Schatz G (1979) The role of oxygen in the biosynthesis of cytochrome c oxidase of yeast mitochondria. J Biol Chem 254(13):6088-93	COX2	Q0250	Regulation of|Protein-protein Interactions	S000007281
221490	Woodrow G and Schatz G (1979) The role of oxygen in the biosynthesis of cytochrome c oxidase of yeast mitochondria. J Biol Chem 254(13):6088-93	COX5A	YNL052W	Regulation of	S000004997
221490	Woodrow G and Schatz G (1979) The role of oxygen in the biosynthesis of cytochrome c oxidase of yeast mitochondria. J Biol Chem 254(13):6088-93	COX12	YLR038C	Regulation of	S000004028
221490	Woodrow G and Schatz G (1979) The role of oxygen in the biosynthesis of cytochrome c oxidase of yeast mitochondria. J Biol Chem 254(13):6088-93	COX5B	YIL111W	Regulation of	S000001373
221490	Woodrow G and Schatz G (1979) The role of oxygen in the biosynthesis of cytochrome c oxidase of yeast mitochondria. J Biol Chem 254(13):6088-93	COX6	YHR051W	Regulation of|Protein-protein Interactions	S000001093
221490	Woodrow G and Schatz G (1979) The role of oxygen in the biosynthesis of cytochrome c oxidase of yeast mitochondria. J Biol Chem 254(13):6088-93	COX9	YDL067C	Regulation of	S000002225
221490	Woodrow G and Schatz G (1979) The role of oxygen in the biosynthesis of cytochrome c oxidase of yeast mitochondria. J Biol Chem 254(13):6088-93	COX1	Q0045	Regulation of|Protein-protein Interactions	S000007260
221509	Poyton RO and McKemmie E (1979) A polyprotein precursor to all four cytoplasmically translated subunits of cytochrome c oxidase from Saccharomyces cerevisiae. J Biol Chem 254(14):6763-71	COX7	YMR256C	Protein Physical Properties|Protein Processing/Modification/Regulation|Techniques and Reagents	S000004869
221509	Poyton RO and McKemmie E (1979) A polyprotein precursor to all four cytoplasmically translated subunits of cytochrome c oxidase from Saccharomyces cerevisiae. J Biol Chem 254(14):6763-71	COX4	YGL187C	Protein Physical Properties|Protein Processing/Modification/Regulation|Techniques and Reagents	S000003155
221509	Poyton RO and McKemmie E (1979) A polyprotein precursor to all four cytoplasmically translated subunits of cytochrome c oxidase from Saccharomyces cerevisiae. J Biol Chem 254(14):6763-71	COX13	YGL191W	Protein Physical Properties|Protein Processing/Modification/Regulation|Techniques and Reagents	S000003159
221509	Poyton RO and McKemmie E (1979) A polyprotein precursor to all four cytoplasmically translated subunits of cytochrome c oxidase from Saccharomyces cerevisiae. J Biol Chem 254(14):6763-71	COX5A	YNL052W	Protein Physical Properties|Protein Processing/Modification/Regulation|Techniques and Reagents	S000004997
221509	Poyton RO and McKemmie E (1979) A polyprotein precursor to all four cytoplasmically translated subunits of cytochrome c oxidase from Saccharomyces cerevisiae. J Biol Chem 254(14):6763-71	COX12	YLR038C	Protein Physical Properties|Protein Processing/Modification/Regulation|Techniques and Reagents	S000004028
221509	Poyton RO and McKemmie E (1979) A polyprotein precursor to all four cytoplasmically translated subunits of cytochrome c oxidase from Saccharomyces cerevisiae. J Biol Chem 254(14):6763-71	COX5B	YIL111W	Protein Physical Properties|Protein Processing/Modification/Regulation|Techniques and Reagents	S000001373
221510	Poyton RO and McKemmie E (1979) Post-translational processing and transport of the polyprotein precursor to subunits IV to VII of yeast cytochrome c oxidase. J Biol Chem 254(14):6772-80	COX7	YMR256C	Protein Physical Properties|Protein Processing/Modification/Regulation|Cellular Location|Techniques and Reagents	S000004869
221510	Poyton RO and McKemmie E (1979) Post-translational processing and transport of the polyprotein precursor to subunits IV to VII of yeast cytochrome c oxidase. J Biol Chem 254(14):6772-80	COX4	YGL187C	Protein Physical Properties|Protein Processing/Modification/Regulation|Cellular Location|Techniques and Reagents	S000003155
221510	Poyton RO and McKemmie E (1979) Post-translational processing and transport of the polyprotein precursor to subunits IV to VII of yeast cytochrome c oxidase. J Biol Chem 254(14):6772-80	COX5A	YNL052W	Protein Physical Properties|Protein Processing/Modification/Regulation|Cellular Location|Techniques and Reagents	S000004997
221510	Poyton RO and McKemmie E (1979) Post-translational processing and transport of the polyprotein precursor to subunits IV to VII of yeast cytochrome c oxidase. J Biol Chem 254(14):6772-80	COX12	YLR038C	Protein Physical Properties|Protein Processing/Modification/Regulation|Cellular Location|Techniques and Reagents	S000004028
221510	Poyton RO and McKemmie E (1979) Post-translational processing and transport of the polyprotein precursor to subunits IV to VII of yeast cytochrome c oxidase. J Biol Chem 254(14):6772-80	COX5B	YIL111W	Protein Physical Properties|Protein Processing/Modification/Regulation|Cellular Location|Techniques and Reagents	S000001373
222204	Middelhoven WJ, et al. (1978) A mutant of Saccharomyces cerevisiae lacking catabolic NAD-specific glutamate dehydrogenase. Growth characteristics of the mutant and regulation of enzyme synthesis in the wild-type strain. Antonie Van Leeuwenhoek 44(3-4):311-20	GDH2	YDL215C	Alias|Genetic Interactions|Strains/Constructs|Regulation of|Mutants/Phenotypes|Substrates/Ligands/Cofactors|Fungal Related Genes/Proteins	S000002374
222204	Middelhoven WJ, et al. (1978) A mutant of Saccharomyces cerevisiae lacking catabolic NAD-specific glutamate dehydrogenase. Growth characteristics of the mutant and regulation of enzyme synthesis in the wild-type strain. Antonie Van Leeuwenhoek 44(3-4):311-20	GDH1	YOR375C	Alias|Genetic Interactions|Strains/Constructs|Mutants/Phenotypes|Fungal Related Genes/Proteins	S000005902
222316	Lees ND, et al. (1979) ESR determination of membrane order parameter in yeast sterol mutants. Biochim Biophys Acta 553(3):469-75	ERG6	YML008C	Genetic Interactions|Strains/Constructs|Mutants/Phenotypes|Substrates/Ligands/Cofactors|Function/Process	S000004467
222316	Lees ND, et al. (1979) ESR determination of membrane order parameter in yeast sterol mutants. Biochim Biophys Acta 553(3):469-75	ERG2	YMR202W	Genetic Interactions|Strains/Constructs|Mutants/Phenotypes|Substrates/Ligands/Cofactors|Function/Process	S000004815
222417	Gardner WJ and Woods RA (1979) Isolation and characterisation of guanine auxotrophs in Saccharomyces cerevisiae. Can J Microbiol 25(3):380-9	GUA1	YMR217W	Strains/Constructs|Mutants/Phenotypes|Function/Process	S000004830
222467	Smith M, et al. (1979) Sequence of the gene for iso-1-cytochrome c in Saccharomyces cerevisiae. Cell 16(4):753-61	CYC1	YJR048W	DNA/RNA Sequence Features|Techniques and Reagents	S000003809
222496	Kleinhans FW, et al. (1979) ESR determinations of membrane permeability in a yeast sterol mutant. Chem Phys Lipids 23(2):143-54	ERG6	YML008C	Genetic Interactions|Strains/Constructs|Mutants/Phenotypes|Techniques and Reagents|Substrates/Ligands/Cofactors|Function/Process	S000004467
222496	Kleinhans FW, et al. (1979) ESR determinations of membrane permeability in a yeast sterol mutant. Chem Phys Lipids 23(2):143-54	ERG2	YMR202W	Genetic Interactions|Strains/Constructs|Mutants/Phenotypes|Techniques and Reagents|Substrates/Ligands/Cofactors|Function/Process	S000004815
222727	Liao HN and Sherman F (1979) Yeast cytochrome c-specific protein-lysine methyltransferase: coordinate regulation with cytochrome c and activities in cyc mutants. J Bacteriol 138(3):853-60	CYC1	YJR048W	Protein Processing/Modification/Regulation	S000003809
222727	Liao HN and Sherman F (1979) Yeast cytochrome c-specific protein-lysine methyltransferase: coordinate regulation with cytochrome c and activities in cyc mutants. J Bacteriol 138(3):853-60	CYC2	YOR037W	Strains/Constructs|Regulatory Role|Mutants/Phenotypes|Fungal Related Genes/Proteins|Function/Process	S000005563
222727	Liao HN and Sherman F (1979) Yeast cytochrome c-specific protein-lysine methyltransferase: coordinate regulation with cytochrome c and activities in cyc mutants. J Bacteriol 138(3):853-60	CYC3	YAL039C	Mutants/Phenotypes	S000000037
223884	Kern D and Giege R (1979) The 32PPi--ATP isotope-exchange reaction catalyzed by the yeast valyl-tRNA synthetase: order of substrate binding and effect of tRNA. FEBS Lett 103(2):274-81	VAS1	YGR094W	Substrates/Ligands/Cofactors|Function/Process	S000003326
224028	Maccecchini ML, et al. (1979) Transport of proteins across the mitochondrial outer membrane. A precursor form of the cytoplasmically made intermembrane enzyme cytochrome c peroxidase. J Biol Chem 254(16):7468-71	CCP1	YKR066C	Protein Processing/Modification/Regulation|Cellular Location	S000001774
224036	Cerletti N and Schatz G (1979) Cytochrome c oxidase from bakers' yeast. Photolabeling of subunits exposed to the lipid bilayer. J Biol Chem 254(16):7746-51	COX4	YGL187C	Protein Physical Properties|Cellular Location|Techniques and Reagents	S000003155
224036	Cerletti N and Schatz G (1979) Cytochrome c oxidase from bakers' yeast. Photolabeling of subunits exposed to the lipid bilayer. J Biol Chem 254(16):7746-51	COX6	YHR051W	Protein Physical Properties	S000001093
224191	Fox TD (1979) Genetic and physical analysis of the mitochondrial gene for subunit II of yeast cytochrome c oxidase. J Mol Biol 130(1):63-82	COX2	Q0250	Mapping|Strains/Constructs|Mutants/Phenotypes	S000007281
225301	Liebman SW and Sherman F (1979) Extrachromosomal psi+ determinant suppresses nonsense mutations in yeast. J Bacteriol 139(3):1068-71	SUP35	YDR172W	Archived Literature	S000002579
225301	Liebman SW and Sherman F (1979) Extrachromosomal psi+ determinant suppresses nonsense mutations in yeast. J Bacteriol 139(3):1068-71	CYC1	YJR048W	Regulation of	S000003809
225313	Han CH and Rose ZB (1979) Active site phosphohistidine peptides from red cell bisphosphoglycerate synthase and yeast phosphoglycerate mutase. J Biol Chem 254(18):8836-40	GPM1	YKL152C	Protein Physical Properties|Protein Sequence Features	S000001635
225327	Coruzzi G and Tzagoloff A (1979) Assembly of the mitochondrial membrane system. DNA sequence of subunit 2 of yeast cytochrome oxidase. J Biol Chem 254(18):9324-30	COX2	Q0250	Alias|Mapping|Strains/Constructs|DNA/RNA Sequence Features|Mutants/Phenotypes|Non-Fungal Related Genes/Proteins	S000007281
226837	Pierard A, et al. (1979) Dual regulation of the synthesis of the arginine pathway carbamoylphosphate synthase of Saccharomyces cerevisiae by specific and general controls of amino acid biosynthesis. Mol Gen Genet 174(2):163-71	CPA1	YOR303W	Regulation of	S000005829
226837	Pierard A, et al. (1979) Dual regulation of the synthesis of the arginine pathway carbamoylphosphate synthase of Saccharomyces cerevisiae by specific and general controls of amino acid biosynthesis. Mol Gen Genet 174(2):163-71	CPA2	YJR109C	Regulation of	S000003870
226981	Macino G, et al. (1979) Use of the UGA terminator as a tryptophan codon in yeast mitochondria. Proc Natl Acad Sci U S A 76(8):3784-5	COX3	Q0275	DNA/RNA Sequence Features|Translational Regulation	S000007283
226981	Macino G, et al. (1979) Use of the UGA terminator as a tryptophan codon in yeast mitochondria. Proc Natl Acad Sci U S A 76(8):3784-5	COB	Q0105	DNA/RNA Sequence Features|Translational Regulation	S000007270
226981	Macino G, et al. (1979) Use of the UGA terminator as a tryptophan codon in yeast mitochondria. Proc Natl Acad Sci U S A 76(8):3784-5	COX2	Q0250	DNA/RNA Sequence Features|Translational Regulation	S000007281
226981	Macino G, et al. (1979) Use of the UGA terminator as a tryptophan codon in yeast mitochondria. Proc Natl Acad Sci U S A 76(8):3784-5	COX1	Q0045	DNA/RNA Sequence Features|Translational Regulation	S000007260
227609	Van Ommen GJ, et al. (1979) Transcription maps of mtDNAs of two strains of saccharomyces: transcription of strain-specific insertions; Complex RNA maturation and splicing. Cell 18(2):511-23	COB	Q0105	Mapping	S000007270
227884	Dethmers JK, et al. (1979) Comparison of yeast and beef cytochrome c oxidases. Kinetics and binding of horse, fungal, and Euglena cytochromes c. J Biol Chem 254(23):11973-81	COX7	YMR256C	Protein-protein Interactions	S000004869
227884	Dethmers JK, et al. (1979) Comparison of yeast and beef cytochrome c oxidases. Kinetics and binding of horse, fungal, and Euglena cytochromes c. J Biol Chem 254(23):11973-81	COX3	Q0275	Protein-protein Interactions	S000007283
227884	Dethmers JK, et al. (1979) Comparison of yeast and beef cytochrome c oxidases. Kinetics and binding of horse, fungal, and Euglena cytochromes c. J Biol Chem 254(23):11973-81	COX4	YGL187C	Protein-protein Interactions	S000003155
227884	Dethmers JK, et al. (1979) Comparison of yeast and beef cytochrome c oxidases. Kinetics and binding of horse, fungal, and Euglena cytochromes c. J Biol Chem 254(23):11973-81	CYC7	YEL039C	Protein-protein Interactions	S000000765
227884	Dethmers JK, et al. (1979) Comparison of yeast and beef cytochrome c oxidases. Kinetics and binding of horse, fungal, and Euglena cytochromes c. J Biol Chem 254(23):11973-81	COX13	YGL191W	Protein-protein Interactions	S000003159
227884	Dethmers JK, et al. (1979) Comparison of yeast and beef cytochrome c oxidases. Kinetics and binding of horse, fungal, and Euglena cytochromes c. J Biol Chem 254(23):11973-81	COX8	YLR395C	Protein-protein Interactions	S000004387
227884	Dethmers JK, et al. (1979) Comparison of yeast and beef cytochrome c oxidases. Kinetics and binding of horse, fungal, and Euglena cytochromes c. J Biol Chem 254(23):11973-81	COX2	Q0250	Protein-protein Interactions	S000007281
227884	Dethmers JK, et al. (1979) Comparison of yeast and beef cytochrome c oxidases. Kinetics and binding of horse, fungal, and Euglena cytochromes c. J Biol Chem 254(23):11973-81	COX5A	YNL052W	Protein-protein Interactions	S000004997
227884	Dethmers JK, et al. (1979) Comparison of yeast and beef cytochrome c oxidases. Kinetics and binding of horse, fungal, and Euglena cytochromes c. J Biol Chem 254(23):11973-81	CYC1	YJR048W	Protein-protein Interactions	S000003809
227884	Dethmers JK, et al. (1979) Comparison of yeast and beef cytochrome c oxidases. Kinetics and binding of horse, fungal, and Euglena cytochromes c. J Biol Chem 254(23):11973-81	COX12	YLR038C	Protein-protein Interactions	S000004028
227884	Dethmers JK, et al. (1979) Comparison of yeast and beef cytochrome c oxidases. Kinetics and binding of horse, fungal, and Euglena cytochromes c. J Biol Chem 254(23):11973-81	COX5B	YIL111W	Protein-protein Interactions	S000001373
227884	Dethmers JK, et al. (1979) Comparison of yeast and beef cytochrome c oxidases. Kinetics and binding of horse, fungal, and Euglena cytochromes c. J Biol Chem 254(23):11973-81	COX9	YDL067C	Protein-protein Interactions	S000002225
227884	Dethmers JK, et al. (1979) Comparison of yeast and beef cytochrome c oxidases. Kinetics and binding of horse, fungal, and Euglena cytochromes c. J Biol Chem 254(23):11973-81	COX1	Q0045	Protein-protein Interactions	S000007260
228293	Caron F, et al. (1979) Characterization of a histone-like protein extracted from yeast mitochondria. Proc Natl Acad Sci U S A 76(9):4265-9	ABF2	YMR072W	Cellular Location|Techniques and Reagents|Function/Process	S000004676
228302	Zubenko GS and Jones EW (1979) Catabolite inactivation of gluconeogenic enzymes in mutants of yeast deficient in proteinase B. Proc Natl Acad Sci U S A 76(9):4581-5	PRB1	YEL060C	Mutants/Phenotypes|Function/Process	S000000786
229386	Verdiere J and Petrochilo E (1979) CYP3--15: an up-promoter mutation at the ISO-2 cytochrome c structural gene locus and its interaction with other independent regulatory mutations of cytochrome c synthesis in Saccharomyces cerevisiae. Mol Gen Genet 175(2):209-16	CYC7	YEL039C	Alias|Strains/Constructs|Mutants/Phenotypes	S000000765
230092	Roberts H, et al. (1979) mit- Mutations in the oli2 region of mitochondrial DNA affecting the 20 000 dalton subunit of the mitochondrial ATPase in Saccharomyces cerevisiae. FEBS Lett 108(2):501-4	ATP6	Q0085	Alias|Mutants/Phenotypes|Function/Process	S000007268
230513	Fox TD (1979) Five TGA "stop" codons occur within the translated sequence of the yeast mitochondrial gene for cytochrome c oxidase subunit II. Proc Natl Acad Sci U S A 76(12):6534-8	COX2	Q0250	DNA/RNA Sequence Features	S000007281
231539	Liebman SW, et al. (1979) A mutator affecting the region of the iso-1-cytochrome c gene in yeast. Genetics 92(3):783-802	OSM1	YJR051W	Regulation of|Other Features|Mutants/Phenotypes	S000003812
231539	Liebman SW, et al. (1979) A mutator affecting the region of the iso-1-cytochrome c gene in yeast. Genetics 92(3):783-802	ADE1	YAR015W	Genetic Interactions|Strains/Constructs|Mutants/Phenotypes	S000000070
231539	Liebman SW, et al. (1979) A mutator affecting the region of the iso-1-cytochrome c gene in yeast. Genetics 92(3):783-802	CYC1	YJR048W	Strains/Constructs	S000003809
231539	Liebman SW, et al. (1979) A mutator affecting the region of the iso-1-cytochrome c gene in yeast. Genetics 92(3):783-802	MET2	YNL277W	Other Features|Mutants/Phenotypes	S000005221
231539	Liebman SW, et al. (1979) A mutator affecting the region of the iso-1-cytochrome c gene in yeast. Genetics 92(3):783-802	ADE2	YOR128C	Genetic Interactions|Strains/Constructs|Mutants/Phenotypes	S000005654
231539	Liebman SW, et al. (1979) A mutator affecting the region of the iso-1-cytochrome c gene in yeast. Genetics 92(3):783-802	MET17	YLR303W	Alias|Other Features	S000004294
231539	Liebman SW, et al. (1979) A mutator affecting the region of the iso-1-cytochrome c gene in yeast. Genetics 92(3):783-802	RAD7	YJR052W	Other Features	S000003813
234442	Eberhardt NL and Rilling HC (1975) Prenyltransferase from Saccharomyces cerevisiae. Purification to homogeneity and molecular properties. J Biol Chem 250(3):863-6	ERG20	YJL167W	Protein Physical Properties	S000003703
234450	Poulson R and Polglase WJ (1975) The enzymic conversion of protoporphyrinogen IX to protoporphyrin IX. Protoporphyrinogen oxidase activity in mitochondrial extracts of Saccharomyces cerevisiae. J Biol Chem 250(4):1269-74	HEM14	YER014W	Protein Physical Properties|Substrates/Ligands/Cofactors|Protein/Nucleic Acid Structure	S000000816
234467	Hafe LA and Keller EB (1975) The polyadenylate polymerases from yeast. J Biol Chem 250(5):1838-46	PAP1	YKR002W	Substrates/Ligands/Cofactors|Function/Process	S000001710
235086	Zimmermann FK (1975) Procedures used in the induction of mitotic recombination and mutation in the yeast Saccharomyces cerevisiae. Mutat Res 31(2):71-86	ADE2	YOR128C	Strains/Constructs|Other Features|Mutants/Phenotypes	S000005654
235464	Reichert U, et al. (1975) A possible mechanism of energy coupling in purine transport of Saccharomyces cerevisiae. FEBS Lett 52(1):100-2	FCY2	YER056C	Function/Process	S000000858
235517	Klinman JP (1975) Acid-base catalysis in the yeast alcohol dehydrogenase reaction. J Biol Chem 250(7):2569-73	ADH1	YOL086C	Archived Literature	S000005446
235898	Pena A (1975) Studies on the mechanism of K+ transport in yeast. Arch Biochem Biophys 167(2):397-409	TRK2	YKR050W	Reviews|Function/Process	S000001758
235898	Pena A (1975) Studies on the mechanism of K+ transport in yeast. Arch Biochem Biophys 167(2):397-409	TRK1	YJL129C	Reviews|Function/Process	S000003665
236471	Krietsch WK (1975) Triosephosphate isomerase from yeast. Methods Enzymol 41:434-8	TPI1	YDR050C	Regulation of|Other Features|Function/Process	S000002457
236478	Wurster B and Hess B (1975) Glucose-6-phosphate 1-epimerase from baker's yeast. Methods Enzymol 41:488-93		YMR099C	Substrates/Ligands/Cofactors|Function/Process	S000004705
236976	Hansche PE (1975) Gene duplication as a mechanism of genetic adaptation in Saccharomyces cerevisiae. Genetics 79(4):661-74	PHO5	YBR093C	DNA/RNA Sequence Features|Mutants/Phenotypes|Evolution	S000000297
237177	Aust A, et al. (1975) Pyruvate kinase from yeast (Saccharomyces cerevisiae). Methods Enzymol 42:176-82	CDC19	YAL038W	Function/Process	S000000036
237183	Maitra PK (1975) Glucokinase from yeast. Methods Enzymol 42:25-30	GLK1	YCL040W	Function/Process	S000000545
237532	Jones JG, et al. (1975) Essential and nonessential thiols of yeast hexokinase. Reactions with iodoacetate and iodoacetamide. Biochemistry 14(11):2396-403	HXK2	YGL253W	Regulation of|Substrates/Ligands/Cofactors|Protein/Nucleic Acid Structure	S000003222
237559	Mildner P, et al. (1975) Acid phosphatase and adenosine triphosphatase activities in the cell wall of baker's yeast. Biochim Biophys Acta 391(1):67-74	PHO11	YAR071W	Protein Physical Properties|Function/Process	S000000094
237624	Aitken DM, et al. (1975) Kinetics and reaction mechanism of the carbamylphosphate synthetase of a multienzyme aggregate from yeast. Can J Biochem 53(6):721-30	URA2	YJL130C	Protein Physical Properties|Substrates/Ligands/Cofactors|Function/Process	S000003666
237756	Mannervik B, et al. (1975) Inactivation of glyoxalase I from porcine erythrocytes and yeast by amino-group reagents. Eur J Biochem 53(2):327-33	GLO1	YML004C	Protein Physical Properties|Substrates/Ligands/Cofactors|Protein Sequence Features|Function/Process	S000004463
237894	Chan JK and Anderson BM (1975) A novel diazonium-sulfhydryl reaction in the inactivation of yeast alcohol dehydrogenase by diazotized 3-aminopyridine adenine dinucleotide. J Biol Chem 250(1):67-72	ADH1	YOL086C	Archived Literature	S000005446
237897	Magni G, et al. (1975) Bakers' yeast uridine nucleosidase. Purification, composition, and physical and enzymatic properties. J Biol Chem 250(1):9-13	URH1	YDR400W	Protein Physical Properties	S000002808
237899	Schoemaker HJ, et al. (1975) Three photo-cross-linked complexes of yeast phenylalanine specific transfer ribonucleic acid with aminoacyl transfer ribonucleic acid synthetases. J Biol Chem 250(12):4440-4	FRS1	YLR060W	Protein/Nucleic Acid Structure|Non-Fungal Related Genes/Proteins	S000004050
237899	Schoemaker HJ, et al. (1975) Three photo-cross-linked complexes of yeast phenylalanine specific transfer ribonucleic acid with aminoacyl transfer ribonucleic acid synthetases. J Biol Chem 250(12):4440-4	FRS2	YFL022C	Protein/Nucleic Acid Structure|Non-Fungal Related Genes/Proteins	S000001872
238561	Klinman JP (1975) The interaction of an epoxide with yeast alcohol dehydrogenase: evidence for binding and the modification of two active site cysteines by styrene oxide. Biochemistry 14(12):2568-74	ADH1	YOL086C	Archived Literature	S000005446
238936	Dunlop PC and Roon RJ (1975) L-Asparaginase of Saccharomyces cerevisiae: an extracellular Enzyme. J Bacteriol 122(3):1017-24	ASP3-2	YLR157C	Cellular Location|Function/Process	S000004147
238936	Dunlop PC and Roon RJ (1975) L-Asparaginase of Saccharomyces cerevisiae: an extracellular Enzyme. J Bacteriol 122(3):1017-24	ASP3-4	YLR160C	Cellular Location|Function/Process	S000004150
238936	Dunlop PC and Roon RJ (1975) L-Asparaginase of Saccharomyces cerevisiae: an extracellular Enzyme. J Bacteriol 122(3):1017-24	ASP3-3	YLR158C	Cellular Location|Function/Process	S000004148
238936	Dunlop PC and Roon RJ (1975) L-Asparaginase of Saccharomyces cerevisiae: an extracellular Enzyme. J Bacteriol 122(3):1017-24	ASP3-1	YLR155C	Cellular Location|Function/Process	S000004145
238980	Hayashi R, et al. (1975) Evidence for an essential histidine in carboxypeptidase Y. Reaction with the chloromethyl ketone derivative of benzyloxycarbonyl-L-phenylalanine. J Biol Chem 250(13):5221-6	PRC1	YMR297W	Protein Physical Properties|Techniques and Reagents|Substrates/Ligands/Cofactors|Protein Sequence Features	S000004912
238997	Ravindranath SD and Fridovich I (1975) Isolation and characterization of a manganese-containing superoxide dismutase from yeast. J Biol Chem 250(15):6107-12	SOD2	YHR008C	Protein Physical Properties|Cellular Location|Techniques and Reagents|Protein/Nucleic Acid Structure|Protein Sequence Features|Function/Process	S000001050
239929	Yamagata S, et al. (1975) O-acetylserine and O-acetylhomoserine sulfhydrylase of yeast; studies with methionine auxotrophs. J Biochem 77(5):1029-36	MET17	YLR303W	Protein Physical Properties|Function/Process	S000004294
240387	Vander Jagt DL, et al. (1975) Effects of pH and thiols on the kinetics of yeast glyoxalase I. An evaluation of the random pathway mechanism. Biochemistry 14(16):3669-75	GLO1	YML004C	Protein Physical Properties|Substrates/Ligands/Cofactors|Function/Process	S000004463
240397	Appelbaum J and Stubbe JA (1975) Enolase catalyzed beta,gamma-alpha,beta isomerization of 2-phospho-3-butenoic acid to (Z)-phosphoenol-alpha-ketobutyrate. Biochemistry 14(17):3908-12	ENO1	YGR254W	Substrates/Ligands/Cofactors|Non-Fungal Related Genes/Proteins|Function/Process	S000003486
240397	Appelbaum J and Stubbe JA (1975) Enolase catalyzed beta,gamma-alpha,beta isomerization of 2-phospho-3-butenoic acid to (Z)-phosphoenol-alpha-ketobutyrate. Biochemistry 14(17):3908-12	ENO2	YHR174W	Substrates/Ligands/Cofactors|Non-Fungal Related Genes/Proteins|Function/Process	S000001217
240453	Goldberg RN (1975) Thermodynamics of hexokinase-catalyzed reactions. Biophys Chem 3(3):192-205	HXK2	YGL253W	Protein Physical Properties	S000003222
240453	Goldberg RN (1975) Thermodynamics of hexokinase-catalyzed reactions. Biophys Chem 3(3):192-205	HXK1	YFR053C	Protein Physical Properties	S000001949
240722	Venard R, et al. (1975) Binding studies of NADPH to NADP-specific L-glutamate dehydrogenase from Saccharomyces cerevisiae. Eur J Biochem 57(2):371-8	GDH1	YOR375C	Substrates/Ligands/Cofactors|Function/Process	S000005902
240909	Sentandreu R, et al. (1975) Synthesis of yeast wall glucan. J Gen Microbiol 90(1):13-20	FKS1	YLR342W	Substrates/Ligands/Cofactors|Function/Process	S000004334
240909	Sentandreu R, et al. (1975) Synthesis of yeast wall glucan. J Gen Microbiol 90(1):13-20	GSC2	YGR032W	Substrates/Ligands/Cofactors|Function/Process	S000003264
241323	Dickenson CJ and Dickinson FM (1975) A study of the pH- and temperature-dependence of the reactions of yeast alcohol dehydrogenase with ethanol, acetaldehyde and butyraldehyde as substrates. Biochem J 147(2):303-11	ADH1	YOL086C	Substrates/Ligands/Cofactors|Function/Process	S000005446
242296	Parish RW (1975) The isolation and characterization of peroxisomes (microbodies) from baker's yeast, Saccharomyces cerevisiae. Arch Microbiol 105(3):187-92	CTA1	YDR256C	Cellular Location	S000002664
247991	McCutchan T, et al. (1978) Nucleotide sequence of phenylalanine transfer RNA from Schizosaccharomyces pombe: implications for transfer RNA recognition by yeast phenylalanyl-tRNA synthetase. Biochemistry 17(9):1622-8		tF(GAA)F	Fungal Related Genes/Proteins	S000006564
247991	McCutchan T, et al. (1978) Nucleotide sequence of phenylalanine transfer RNA from Schizosaccharomyces pombe: implications for transfer RNA recognition by yeast phenylalanyl-tRNA synthetase. Biochemistry 17(9):1622-8	FRS1	YLR060W	Substrates/Ligands/Cofactors|Protein-Nucleic Acid Interactions	S000004050
247991	McCutchan T, et al. (1978) Nucleotide sequence of phenylalanine transfer RNA from Schizosaccharomyces pombe: implications for transfer RNA recognition by yeast phenylalanyl-tRNA synthetase. Biochemistry 17(9):1622-8		tF(GAA)B	Fungal Related Genes/Proteins	S000006562
247991	McCutchan T, et al. (1978) Nucleotide sequence of phenylalanine transfer RNA from Schizosaccharomyces pombe: implications for transfer RNA recognition by yeast phenylalanyl-tRNA synthetase. Biochemistry 17(9):1622-8		tF(GAA)H2	Fungal Related Genes/Proteins	S000006567
247991	McCutchan T, et al. (1978) Nucleotide sequence of phenylalanine transfer RNA from Schizosaccharomyces pombe: implications for transfer RNA recognition by yeast phenylalanyl-tRNA synthetase. Biochemistry 17(9):1622-8		tF(GAA)N	Fungal Related Genes/Proteins	S000006569
247991	McCutchan T, et al. (1978) Nucleotide sequence of phenylalanine transfer RNA from Schizosaccharomyces pombe: implications for transfer RNA recognition by yeast phenylalanyl-tRNA synthetase. Biochemistry 17(9):1622-8	FRS2	YFL022C	Substrates/Ligands/Cofactors|Protein-Nucleic Acid Interactions	S000001872
247991	McCutchan T, et al. (1978) Nucleotide sequence of phenylalanine transfer RNA from Schizosaccharomyces pombe: implications for transfer RNA recognition by yeast phenylalanyl-tRNA synthetase. Biochemistry 17(9):1622-8		tF(GAA)G	Fungal Related Genes/Proteins	S000006565
247991	McCutchan T, et al. (1978) Nucleotide sequence of phenylalanine transfer RNA from Schizosaccharomyces pombe: implications for transfer RNA recognition by yeast phenylalanyl-tRNA synthetase. Biochemistry 17(9):1622-8		tF(GAA)M	Fungal Related Genes/Proteins	S000006568
247991	McCutchan T, et al. (1978) Nucleotide sequence of phenylalanine transfer RNA from Schizosaccharomyces pombe: implications for transfer RNA recognition by yeast phenylalanyl-tRNA synthetase. Biochemistry 17(9):1622-8		tF(GAA)P2	Fungal Related Genes/Proteins	S000006571
247991	McCutchan T, et al. (1978) Nucleotide sequence of phenylalanine transfer RNA from Schizosaccharomyces pombe: implications for transfer RNA recognition by yeast phenylalanyl-tRNA synthetase. Biochemistry 17(9):1622-8		tF(GAA)P1	Fungal Related Genes/Proteins	S000006570
247991	McCutchan T, et al. (1978) Nucleotide sequence of phenylalanine transfer RNA from Schizosaccharomyces pombe: implications for transfer RNA recognition by yeast phenylalanyl-tRNA synthetase. Biochemistry 17(9):1622-8		tF(GAA)Q	Fungal Related Genes/Proteins	S000007319
247991	McCutchan T, et al. (1978) Nucleotide sequence of phenylalanine transfer RNA from Schizosaccharomyces pombe: implications for transfer RNA recognition by yeast phenylalanyl-tRNA synthetase. Biochemistry 17(9):1622-8		tF(GAA)H1	Fungal Related Genes/Proteins	S000006566
247991	McCutchan T, et al. (1978) Nucleotide sequence of phenylalanine transfer RNA from Schizosaccharomyces pombe: implications for transfer RNA recognition by yeast phenylalanyl-tRNA synthetase. Biochemistry 17(9):1622-8		tF(GAA)D	Fungal Related Genes/Proteins	S000006563
318854	Holland MJ, et al. (1977) Characterization of purified poly(adenylic acid)-containing messenger ribonucleic acid from Saccharomyces cerevisiae. Biochemistry 16(1):8-16	FBA1	YKL060C	RNA Levels and Processing	S000001543
318854	Holland MJ, et al. (1977) Characterization of purified poly(adenylic acid)-containing messenger ribonucleic acid from Saccharomyces cerevisiae. Biochemistry 16(1):8-16	ENO1	YGR254W	RNA Levels and Processing	S000003486
318854	Holland MJ, et al. (1977) Characterization of purified poly(adenylic acid)-containing messenger ribonucleic acid from Saccharomyces cerevisiae. Biochemistry 16(1):8-16	TDH1	YJL052W	RNA Levels and Processing	S000003588
318854	Holland MJ, et al. (1977) Characterization of purified poly(adenylic acid)-containing messenger ribonucleic acid from Saccharomyces cerevisiae. Biochemistry 16(1):8-16	CDC19	YAL038W	Protein Physical Properties|RNA Levels and Processing	S000000036
318854	Holland MJ, et al. (1977) Characterization of purified poly(adenylic acid)-containing messenger ribonucleic acid from Saccharomyces cerevisiae. Biochemistry 16(1):8-16	ENO2	YHR174W	RNA Levels and Processing	S000001217
318998	Hebert J, et al. (1977) Phosphorylation in vitro and in vivo of ribosomal proteins from Saccharomyces cerevisia. Eur J Biochem 72(1):167-74	RPS10A	YOR293W	Protein Processing/Modification/Regulation	S000005819
318998	Hebert J, et al. (1977) Phosphorylation in vitro and in vivo of ribosomal proteins from Saccharomyces cerevisia. Eur J Biochem 72(1):167-74	RPL14B	YHL001W	Protein Processing/Modification/Regulation	S000000993
318998	Hebert J, et al. (1977) Phosphorylation in vitro and in vivo of ribosomal proteins from Saccharomyces cerevisia. Eur J Biochem 72(1):167-74	RPS6B	YBR181C	Protein Processing/Modification/Regulation	S000000385
318998	Hebert J, et al. (1977) Phosphorylation in vitro and in vivo of ribosomal proteins from Saccharomyces cerevisia. Eur J Biochem 72(1):167-74	RPL11A	YPR102C	Protein Processing/Modification/Regulation	S000006306
318998	Hebert J, et al. (1977) Phosphorylation in vitro and in vivo of ribosomal proteins from Saccharomyces cerevisia. Eur J Biochem 72(1):167-74	RPL24A	YGL031C	Protein Processing/Modification/Regulation	S000002999
318998	Hebert J, et al. (1977) Phosphorylation in vitro and in vivo of ribosomal proteins from Saccharomyces cerevisia. Eur J Biochem 72(1):167-74	RPL3	YOR063W	Protein Processing/Modification/Regulation	S000005589
318998	Hebert J, et al. (1977) Phosphorylation in vitro and in vivo of ribosomal proteins from Saccharomyces cerevisia. Eur J Biochem 72(1):167-74	RPS10B	YMR230W	Protein Processing/Modification/Regulation	S000004843
318998	Hebert J, et al. (1977) Phosphorylation in vitro and in vivo of ribosomal proteins from Saccharomyces cerevisia. Eur J Biochem 72(1):167-74	RPL24B	YGR148C	Protein Processing/Modification/Regulation	S000003380
318998	Hebert J, et al. (1977) Phosphorylation in vitro and in vivo of ribosomal proteins from Saccharomyces cerevisia. Eur J Biochem 72(1):167-74	RPL14A	YKL006W	Protein Processing/Modification/Regulation	S000001489
318998	Hebert J, et al. (1977) Phosphorylation in vitro and in vivo of ribosomal proteins from Saccharomyces cerevisia. Eur J Biochem 72(1):167-74	RPL11B	YGR085C	Protein Processing/Modification/Regulation	S000003317
318998	Hebert J, et al. (1977) Phosphorylation in vitro and in vivo of ribosomal proteins from Saccharomyces cerevisia. Eur J Biochem 72(1):167-74	RPS6A	YPL090C	Protein Processing/Modification/Regulation	S000006011
318999	Bonomi F, et al. (1977) Rhodanese-Mediated sulfur transfer to succinate dehydrogenase. Eur J Biochem 72(1):17-24	ADH2	YMR303C	Protein-protein Interactions|Substrates/Ligands/Cofactors	S000004918
318999	Bonomi F, et al. (1977) Rhodanese-Mediated sulfur transfer to succinate dehydrogenase. Eur J Biochem 72(1):17-24	ADH1	YOL086C	Protein-protein Interactions|Substrates/Ligands/Cofactors	S000005446
319340	Khan NA and Greener A (1977) Effect of the petite mutation on maltose and alpha-methylgucoside fermentation inSaccharomyces cerevisiae. Mol Gen Genet 150(1):107-8	MAL6	MAL6	Regulation of	S000029689
319340	Khan NA and Greener A (1977) Effect of the petite mutation on maltose and alpha-methylgucoside fermentation inSaccharomyces cerevisiae. Mol Gen Genet 150(1):107-8	MAL2	MAL2	Regulation of	S000029656
319340	Khan NA and Greener A (1977) Effect of the petite mutation on maltose and alpha-methylgucoside fermentation inSaccharomyces cerevisiae. Mol Gen Genet 150(1):107-8	MAL1	MAL1	Regulation of	S000029680
319340	Khan NA and Greener A (1977) Effect of the petite mutation on maltose and alpha-methylgucoside fermentation inSaccharomyces cerevisiae. Mol Gen Genet 150(1):107-8	MAL3	MAL3	Regulation of	S000029683
319340	Khan NA and Greener A (1977) Effect of the petite mutation on maltose and alpha-methylgucoside fermentation inSaccharomyces cerevisiae. Mol Gen Genet 150(1):107-8	MAL4	MAL4	Regulation of	S000029685
319480	Benathen IA and Beam CA (1977) The genetic control of X-ray resistance in budding yeast cells. Radiat Res 69(1):99-116	PRP19	YLL036C	Strains/Constructs|Mutants/Phenotypes	S000003959
319791	Bacharach AD, et al. (1977) Modification of yeast 3-phosphoglycerate kinase: isolation and sequence determination of a nitrated active-site peptide and isolation of a carboxyl modified active-site peptide. Biochem Biophys Res Commun 74(1):165-71	PGK1	YCR012W	Substrates/Ligands/Cofactors|Protein Sequence Features|Function/Process	S000000605
319826	Chinault AC, et al. (1977) Initial position of aminoacylation of individual Escherichia coli, yeast, and calf liver transfer RNAs. Biochemistry 16(4):766-76	DED81	YHR019C	Substrates/Ligands/Cofactors|Function/Process	S000001061
319826	Chinault AC, et al. (1977) Initial position of aminoacylation of individual Escherichia coli, yeast, and calf liver transfer RNAs. Biochemistry 16(4):766-76	GLN4	YOR168W	Substrates/Ligands/Cofactors|Function/Process	S000005694
319826	Chinault AC, et al. (1977) Initial position of aminoacylation of individual Escherichia coli, yeast, and calf liver transfer RNAs. Biochemistry 16(4):766-76		tQ(UUG)E2	Other Features	S000006697
319826	Chinault AC, et al. (1977) Initial position of aminoacylation of individual Escherichia coli, yeast, and calf liver transfer RNAs. Biochemistry 16(4):766-76	WRS1	YOL097C	Substrates/Ligands/Cofactors|Function/Process	S000005457
319826	Chinault AC, et al. (1977) Initial position of aminoacylation of individual Escherichia coli, yeast, and calf liver transfer RNAs. Biochemistry 16(4):766-76		tQ(UUG)C	Other Features	S000006692
319826	Chinault AC, et al. (1977) Initial position of aminoacylation of individual Escherichia coli, yeast, and calf liver transfer RNAs. Biochemistry 16(4):766-76	CDC65	tQ(CUG)M	Other Features	S000006690
319826	Chinault AC, et al. (1977) Initial position of aminoacylation of individual Escherichia coli, yeast, and calf liver transfer RNAs. Biochemistry 16(4):766-76		tN(GUU)O1	Other Features	S000006675
319826	Chinault AC, et al. (1977) Initial position of aminoacylation of individual Escherichia coli, yeast, and calf liver transfer RNAs. Biochemistry 16(4):766-76		tW(CCA)M	Other Features	S000006775
319826	Chinault AC, et al. (1977) Initial position of aminoacylation of individual Escherichia coli, yeast, and calf liver transfer RNAs. Biochemistry 16(4):766-76		tN(GUU)P	Other Features	S000006677
319826	Chinault AC, et al. (1977) Initial position of aminoacylation of individual Escherichia coli, yeast, and calf liver transfer RNAs. Biochemistry 16(4):766-76		tN(GUU)F	Other Features	S000006669
319826	Chinault AC, et al. (1977) Initial position of aminoacylation of individual Escherichia coli, yeast, and calf liver transfer RNAs. Biochemistry 16(4):766-76		tW(CCA)J	Other Features	S000006773
319826	Chinault AC, et al. (1977) Initial position of aminoacylation of individual Escherichia coli, yeast, and calf liver transfer RNAs. Biochemistry 16(4):766-76		tQ(UUG)D1	Other Features	S000006693
319826	Chinault AC, et al. (1977) Initial position of aminoacylation of individual Escherichia coli, yeast, and calf liver transfer RNAs. Biochemistry 16(4):766-76		tN(GUU)O2	Other Features	S000006676
319826	Chinault AC, et al. (1977) Initial position of aminoacylation of individual Escherichia coli, yeast, and calf liver transfer RNAs. Biochemistry 16(4):766-76		tW(CCA)G1	Other Features	S000006771
319826	Chinault AC, et al. (1977) Initial position of aminoacylation of individual Escherichia coli, yeast, and calf liver transfer RNAs. Biochemistry 16(4):766-76		tQ(UUG)L	Other Features	S000006699
319826	Chinault AC, et al. (1977) Initial position of aminoacylation of individual Escherichia coli, yeast, and calf liver transfer RNAs. Biochemistry 16(4):766-76		tQ(UUG)H	Other Features	S000006698
319826	Chinault AC, et al. (1977) Initial position of aminoacylation of individual Escherichia coli, yeast, and calf liver transfer RNAs. Biochemistry 16(4):766-76		tN(GUU)L	Other Features	S000006672
319826	Chinault AC, et al. (1977) Initial position of aminoacylation of individual Escherichia coli, yeast, and calf liver transfer RNAs. Biochemistry 16(4):766-76		tW(CCA)P	Other Features	S000006776
319826	Chinault AC, et al. (1977) Initial position of aminoacylation of individual Escherichia coli, yeast, and calf liver transfer RNAs. Biochemistry 16(4):766-76		tQ(UUG)D3	Other Features	S000006695
319826	Chinault AC, et al. (1977) Initial position of aminoacylation of individual Escherichia coli, yeast, and calf liver transfer RNAs. Biochemistry 16(4):766-76		tN(GUU)K	Other Features	S000006671
319826	Chinault AC, et al. (1977) Initial position of aminoacylation of individual Escherichia coli, yeast, and calf liver transfer RNAs. Biochemistry 16(4):766-76		tN(GUU)N2	Other Features	S000006674
319826	Chinault AC, et al. (1977) Initial position of aminoacylation of individual Escherichia coli, yeast, and calf liver transfer RNAs. Biochemistry 16(4):766-76		tN(GUU)N1	Other Features	S000006673
319826	Chinault AC, et al. (1977) Initial position of aminoacylation of individual Escherichia coli, yeast, and calf liver transfer RNAs. Biochemistry 16(4):766-76		tW(CCA)G2	Other Features	S000006772
319826	Chinault AC, et al. (1977) Initial position of aminoacylation of individual Escherichia coli, yeast, and calf liver transfer RNAs. Biochemistry 16(4):766-76		tW(CCA)K	Other Features	S000006774
319826	Chinault AC, et al. (1977) Initial position of aminoacylation of individual Escherichia coli, yeast, and calf liver transfer RNAs. Biochemistry 16(4):766-76		tQ(UUG)B	Other Features	S000006691
319826	Chinault AC, et al. (1977) Initial position of aminoacylation of individual Escherichia coli, yeast, and calf liver transfer RNAs. Biochemistry 16(4):766-76		tN(GUU)C	Other Features	S000006668
319826	Chinault AC, et al. (1977) Initial position of aminoacylation of individual Escherichia coli, yeast, and calf liver transfer RNAs. Biochemistry 16(4):766-76		tQ(UUG)E1	Other Features	S000006696
319826	Chinault AC, et al. (1977) Initial position of aminoacylation of individual Escherichia coli, yeast, and calf liver transfer RNAs. Biochemistry 16(4):766-76		tQ(UUG)D2	Other Features	S000006694
319826	Chinault AC, et al. (1977) Initial position of aminoacylation of individual Escherichia coli, yeast, and calf liver transfer RNAs. Biochemistry 16(4):766-76		tN(GUU)G	Other Features	S000006670
319838	Hansen RJ, et al. (1977) Effects of glucose and nitrogen source on the levels of proteinases, peptidases, and proteinase inhibitors in yeast. Biochim Biophys Acta 496(1):103-14	PEP4	YPL154C	Regulation of	S000006075
319838	Hansen RJ, et al. (1977) Effects of glucose and nitrogen source on the levels of proteinases, peptidases, and proteinase inhibitors in yeast. Biochim Biophys Acta 496(1):103-14	PRB1	YEL060C	Protein Physical Properties|Regulation of|Other Features	S000000786
320000	Jornvall H (1977) The primary structure of yeast alcohol dehydrogenase. Eur J Biochem 72(3):425-42	ADH2	YMR303C	Protein/Nucleic Acid Structure|Fungal Related Genes/Proteins|Protein Sequence Features|Function/Process	S000004918
320000	Jornvall H (1977) The primary structure of yeast alcohol dehydrogenase. Eur J Biochem 72(3):425-42	ADH1	YOL086C	Protein/Nucleic Acid Structure|Fungal Related Genes/Proteins|Protein Sequence Features|Function/Process	S000005446
320023	Johnston GC, et al. (1977) Coordination of growth with cell division in the yeast Saccharomyces cerevisiae. Exp Cell Res 105(1):79-98	CDC8	YJR057W	Strains/Constructs|Mutants/Phenotypes|Function/Process	S000003818
320023	Johnston GC, et al. (1977) Coordination of growth with cell division in the yeast Saccharomyces cerevisiae. Exp Cell Res 105(1):79-98	CDC25	YLR310C	Strains/Constructs|Mutants/Phenotypes|Function/Process	S000004301
320023	Johnston GC, et al. (1977) Coordination of growth with cell division in the yeast Saccharomyces cerevisiae. Exp Cell Res 105(1):79-98	CDC13	YDL220C	Strains/Constructs|Mutants/Phenotypes|Function/Process	S000002379
320023	Johnston GC, et al. (1977) Coordination of growth with cell division in the yeast Saccharomyces cerevisiae. Exp Cell Res 105(1):79-98	CDC4	YFL009W	Strains/Constructs|Mutants/Phenotypes|Function/Process	S000001885
320023	Johnston GC, et al. (1977) Coordination of growth with cell division in the yeast Saccharomyces cerevisiae. Exp Cell Res 105(1):79-98	CDC24	YAL041W	Strains/Constructs|Mutants/Phenotypes|Function/Process	S000000039
320023	Johnston GC, et al. (1977) Coordination of growth with cell division in the yeast Saccharomyces cerevisiae. Exp Cell Res 105(1):79-98	CDC7	YDL017W	Strains/Constructs|Mutants/Phenotypes|Function/Process	S000002175
320023	Johnston GC, et al. (1977) Coordination of growth with cell division in the yeast Saccharomyces cerevisiae. Exp Cell Res 105(1):79-98	CDC33	YOL139C	Strains/Constructs|Mutants/Phenotypes|Function/Process	S000005499
320023	Johnston GC, et al. (1977) Coordination of growth with cell division in the yeast Saccharomyces cerevisiae. Exp Cell Res 105(1):79-98	CDC28	YBR160W	Strains/Constructs|Mutants/Phenotypes|Function/Process	S000000364
320023	Johnston GC, et al. (1977) Coordination of growth with cell division in the yeast Saccharomyces cerevisiae. Exp Cell Res 105(1):79-98	POL3	YDL102W	Strains/Constructs|Mutants/Phenotypes|Function/Process	S000002260
320023	Johnston GC, et al. (1977) Coordination of growth with cell division in the yeast Saccharomyces cerevisiae. Exp Cell Res 105(1):79-98	CDC14	YFR028C	Strains/Constructs|Mutants/Phenotypes|Function/Process	S000001924
320043	Durchschlag H, et al. (1977) Ultracentrifugal and spectroscopic investigations on malate synthase from baker's yeast. FEBS Lett 73(2):247-50	MLS1	YNL117W	Protein Physical Properties|Protein/Nucleic Acid Structure|Function/Process	S000005061
320092	Jones EW (1977) Proteinase mutants of Saccharomyces cerevisiae. Genetics 85(1):23-33	PEP7	YDR323C	Strains/Constructs|Mutants/Phenotypes|Substrates/Ligands/Cofactors|Fungal Related Genes/Proteins|Function/Process	S000002731
320093	Rothstein RJ, et al. (1977) The effect of ochre suppression on meiosis and ascospore formation in Saccharomyces. Genetics 85(1):35-54	SUP11	tY(GUA)F1	Strains/Constructs|Mutants/Phenotypes|Function/Process	S000006779
320093	Rothstein RJ, et al. (1977) The effect of ochre suppression on meiosis and ascospore formation in Saccharomyces. Genetics 85(1):35-54	SUP3	tY(GUA)O	Mutants/Phenotypes	S000006785
320094	Rothstein RJ (1977) A genetic fine structure analysis of the suppressor 3 locus in Saccharomyces. Genetics 85(1):55-64	SUP3	tY(GUA)O	Mapping|Other Features	S000006785
320183	Jones GE (1977) Genetics of expression of asparaginase II activity in Saccharomyces cerevisiae. J Bacteriol 129(2):1165-7	ASP3-2	YLR157C	Transcription|Fungal Related Genes/Proteins|Function/Process	S000004147
320183	Jones GE (1977) Genetics of expression of asparaginase II activity in Saccharomyces cerevisiae. J Bacteriol 129(2):1165-7	ASP3-4	YLR160C	Transcription|Fungal Related Genes/Proteins|Function/Process	S000004150
320183	Jones GE (1977) Genetics of expression of asparaginase II activity in Saccharomyces cerevisiae. J Bacteriol 129(2):1165-7	ASP3-3	YLR158C	Transcription|Fungal Related Genes/Proteins|Function/Process	S000004148
320183	Jones GE (1977) Genetics of expression of asparaginase II activity in Saccharomyces cerevisiae. J Bacteriol 129(2):1165-7	ASP3-1	YLR155C	Transcription|Fungal Related Genes/Proteins|Function/Process	S000004145
320197	Ogur M, et al. (1977) "Active" one-carbon generation in Saccharomyces cerevisiae. J Bacteriol 129(2):926-33	SER1	YOR184W	Strains/Constructs|Mutants/Phenotypes	S000005710
320197	Ogur M, et al. (1977) "Active" one-carbon generation in Saccharomyces cerevisiae. J Bacteriol 129(2):926-33	GCV2	YMR189W	Protein Physical Properties|Function/Process	S000004801
320206	Shulman RW, et al. (1977) Noncoordinated transcription in the absence of protein synthesis in yeast. J Biol Chem 252(4):1344-9			Cell Growth and Metabolism
320208	Skogerson L and Engelhardt D (1977) Dissimilarity in protein chain elongation factor requirements between yeast and rat liver ribosomes. J Biol Chem 252(4):1471-5	TEF2	YBR118W	Protein-protein Interactions|Non-Fungal Related Genes/Proteins|Function/Process	S000000322
320208	Skogerson L and Engelhardt D (1977) Dissimilarity in protein chain elongation factor requirements between yeast and rat liver ribosomes. J Biol Chem 252(4):1471-5	TEF4	YKL081W	Protein-protein Interactions|Non-Fungal Related Genes/Proteins|Function/Process	S000001564
320208	Skogerson L and Engelhardt D (1977) Dissimilarity in protein chain elongation factor requirements between yeast and rat liver ribosomes. J Biol Chem 252(4):1471-5	EFT2	YDR385W	Protein-protein Interactions|Non-Fungal Related Genes/Proteins|Function/Process	S000002793
320208	Skogerson L and Engelhardt D (1977) Dissimilarity in protein chain elongation factor requirements between yeast and rat liver ribosomes. J Biol Chem 252(4):1471-5	HEF3	YNL014W	Protein-protein Interactions|Non-Fungal Related Genes/Proteins|Function/Process	S000004959
320208	Skogerson L and Engelhardt D (1977) Dissimilarity in protein chain elongation factor requirements between yeast and rat liver ribosomes. J Biol Chem 252(4):1471-5	YEF3	YLR249W	Protein-protein Interactions|Non-Fungal Related Genes/Proteins|Function/Process	S000004239
320208	Skogerson L and Engelhardt D (1977) Dissimilarity in protein chain elongation factor requirements between yeast and rat liver ribosomes. J Biol Chem 252(4):1471-5	TEF1	YPR080W	Protein-protein Interactions|Non-Fungal Related Genes/Proteins|Function/Process	S000006284
320208	Skogerson L and Engelhardt D (1977) Dissimilarity in protein chain elongation factor requirements between yeast and rat liver ribosomes. J Biol Chem 252(4):1471-5	EFT1	YOR133W	Protein-protein Interactions|Non-Fungal Related Genes/Proteins|Function/Process	S000005659
320208	Skogerson L and Engelhardt D (1977) Dissimilarity in protein chain elongation factor requirements between yeast and rat liver ribosomes. J Biol Chem 252(4):1471-5	EFB1	YAL003W	Protein-protein Interactions|Non-Fungal Related Genes/Proteins|Function/Process	S000000003
320208	Skogerson L and Engelhardt D (1977) Dissimilarity in protein chain elongation factor requirements between yeast and rat liver ribosomes. J Biol Chem 252(4):1471-5	CAM1	YPL048W	Protein-protein Interactions|Non-Fungal Related Genes/Proteins|Function/Process	S000005969
320451	Golin JE and Esposito MS (1977) Evidence for joint genic control of spontaneous mutation and genetic recombination during mitosis in Saccharomyces. Mol Gen Genet 150(2):127-35	RAD3	YER171W	Archived Literature	S000000973
320465	Magni GE, et al. (1977) Molecular specificity of x-radiation and its repair in Saccharomyces cerevisiae. Mutat Res 42(2):223-34	ARO7	YPR060C	Mapping|Mutants/Phenotypes|Function/Process	S000006264
321006	Chapman BE, et al. (1977) Magnetic resonance studies on manganese-nucleotide complexes of phosphoglycerate kinase. Biochemistry 16(5):1005-10	PGK1	YCR012W	Other Features|Substrates/Ligands/Cofactors|Function/Process	S000000605
321025	Fischer I and Shalitin C (1977) Increased synthesis of abundant poly(A)-containing RNA in a DNA defective mutant of Saccharomyces cerevisiae containing the "killer character". Biochim Biophys Acta 475(1):64-73	CDC4	YFL009W	Strains/Constructs|Mutants/Phenotypes|Function/Process	S000001885
321130	Hereford LM and Rosbash M (1977) Regulation of a set of abundant mRNA sequences. Cell 10(3):463-7	PRP2	YNR011C	Alias|Strains/Constructs|Mutants/Phenotypes	S000005294
321427	Meade JH, et al. (1977) Expression of cryptopleurine resistance in Saccharomyces cerevisiae. J Bacteriol 129(3):1428-34	MATALPHA	MATALPHA	Alias|Mapping	S000029699
321444	Yip BP and Rudolph FB (1977) Effect of CrATP on the association of the reacting forms of yeast hexokinase. J Biol Chem 252(6):1844-6	HXK2	YGL253W	Protein-protein Interactions|Protein/Nucleic Acid Structure|Function/Process	S000003222
321444	Yip BP and Rudolph FB (1977) Effect of CrATP on the association of the reacting forms of yeast hexokinase. J Biol Chem 252(6):1844-6	HXK1	YFR053C	Protein-protein Interactions|Protein/Nucleic Acid Structure|Function/Process	S000001949
321447	Chang LM (1977) DNA polymerases from bakers' yeast. J Biol Chem 252(6):1873-80	PRI2	YKL045W	Protein Physical Properties|Function/Process	S000001528
321447	Chang LM (1977) DNA polymerases from bakers' yeast. J Biol Chem 252(6):1873-80	PRI1	YIR008C	Protein Physical Properties|Function/Process	S000001447
321447	Chang LM (1977) DNA polymerases from bakers' yeast. J Biol Chem 252(6):1873-80	DPB2	YPR175W	Protein Physical Properties|Function/Process	S000006379
321447	Chang LM (1977) DNA polymerases from bakers' yeast. J Biol Chem 252(6):1873-80	POL1	YNL102W	Protein Physical Properties|Function/Process	S000005046
321447	Chang LM (1977) DNA polymerases from bakers' yeast. J Biol Chem 252(6):1873-80	DPB4	YDR121W	Protein Physical Properties|Function/Process	S000002528
321447	Chang LM (1977) DNA polymerases from bakers' yeast. J Biol Chem 252(6):1873-80	POL2	YNL262W	Protein Physical Properties|Function/Process	S000005206
321447	Chang LM (1977) DNA polymerases from bakers' yeast. J Biol Chem 252(6):1873-80	DPB3	YBR278W	Protein Physical Properties|Function/Process	S000000482
321447	Chang LM (1977) DNA polymerases from bakers' yeast. J Biol Chem 252(6):1873-80	DPB11	YJL090C	Protein Physical Properties|Function/Process	S000003626
321447	Chang LM (1977) DNA polymerases from bakers' yeast. J Biol Chem 252(6):1873-80	POL12	YBL035C	Protein Physical Properties|Function/Process	S000000131
321935	McCready SJ, et al. (1977) The extrachromosomal control of nonsense suppression in yeast: an analysis of the elimination of [psi+] in the presence of a nuclear gene PNM. Mol Gen Genet 150(3):265-70	SUP35	YDR172W	Alias|Genetic Interactions|Strains/Constructs|Mutants/Phenotypes	S000002579
321953	Siebert D and Eisenbrand G (1977) Genetic effects of some new bifunctional and water-soluble analogs of the anti-cancer agent 1,3-bis(2-chloroethyl)-1-nitrosourea (BCNU) in Saccharomyces cerevisiae. Mutat Res 42(1):45-50	TRP5	YGL026C	Genetic Interactions|Strains/Constructs|Other Features|Mutants/Phenotypes|Techniques and Reagents	S000002994
321953	Siebert D and Eisenbrand G (1977) Genetic effects of some new bifunctional and water-soluble analogs of the anti-cancer agent 1,3-bis(2-chloroethyl)-1-nitrosourea (BCNU) in Saccharomyces cerevisiae. Mutat Res 42(1):45-50	ADE2	YOR128C	Strains/Constructs|Mutants/Phenotypes	S000005654
322128	Ratzkin B and Carbon J (1977) Functional expression of cloned yeast DNA in Escherichia coli. Proc Natl Acad Sci U S A 74(2):487-91	LEU2	YCL018W	Cross-species Expression	S000000523
322128	Ratzkin B and Carbon J (1977) Functional expression of cloned yeast DNA in Escherichia coli. Proc Natl Acad Sci U S A 74(2):487-91	HIS3	YOR202W	Cross-species Expression	S000005728
322654	Yip BP and Rudolph FB (1977) The catalytic activity of monomeric yeast hexokinase A. Biochem J 161(1):181-3	HXK2	YGL253W	Protein Physical Properties|Substrates/Ligands/Cofactors|Protein/Nucleic Acid Structure|Protein Sequence Features|Function/Process	S000003222
322654	Yip BP and Rudolph FB (1977) The catalytic activity of monomeric yeast hexokinase A. Biochem J 161(1):181-3	HXK1	YFR053C	Protein Physical Properties|Substrates/Ligands/Cofactors|Protein/Nucleic Acid Structure|Protein Sequence Features|Function/Process	S000001949
322721	Yein F and Brown OR (1977) Comparative inactivation of yeast fatty acid synthetase component enzymes by 100 atmospheres of oxygen. Biochim Biophys Acta 486(3):421-8	FAS1	YKL182W	Function/Process	S000001665
322721	Yein F and Brown OR (1977) Comparative inactivation of yeast fatty acid synthetase component enzymes by 100 atmospheres of oxygen. Biochim Biophys Acta 486(3):421-8	FAS2	YPL231W	Function/Process	S000006152
322732	Cherniak VIa, et al. (1977) [Reversible dissociation of transketolase from baker's yeast] Biokhimiia 42(1):159-61	TKL2	YBR117C	Other Features	S000000321
322732	Cherniak VIa, et al. (1977) [Reversible dissociation of transketolase from baker's yeast] Biokhimiia 42(1):159-61	TKL1	YPR074C	Other Features	S000006278
323014	Colson AM, et al. (1977) Mitochondrial heredity of resistance to 3-(3,4-dichlorophenyl)-1,1-dimethylurea, an inhibitor of cytochrome b oxidation, in Saccharomyces cerevisiae. Eur J Biochem 74(3):521-6	COB	Q0105	Strains/Constructs|Mutants/Phenotypes	S000007270
323047	Cannon M, et al. (1977) Methylation of proteins in 60S ribosomal subunits from Saccharomyces cerevisiae. FEBS Lett 75(1):187-91	RPL2B	YIL018W	Alias|Protein Processing/Modification/Regulation	S000001280
323047	Cannon M, et al. (1977) Methylation of proteins in 60S ribosomal subunits from Saccharomyces cerevisiae. FEBS Lett 75(1):187-91	RPL29	YFR032C-A	Alias|Protein Processing/Modification/Regulation	S000006437
323047	Cannon M, et al. (1977) Methylation of proteins in 60S ribosomal subunits from Saccharomyces cerevisiae. FEBS Lett 75(1):187-91	RPL15B	YMR121C	Alias|Protein Processing/Modification/Regulation	S000004728
323047	Cannon M, et al. (1977) Methylation of proteins in 60S ribosomal subunits from Saccharomyces cerevisiae. FEBS Lett 75(1):187-91	RPL3	YOR063W	Alias|Protein Processing/Modification/Regulation	S000005589
323047	Cannon M, et al. (1977) Methylation of proteins in 60S ribosomal subunits from Saccharomyces cerevisiae. FEBS Lett 75(1):187-91	RPL17B	YJL177W	Alias|Protein Processing/Modification/Regulation	S000003713
323047	Cannon M, et al. (1977) Methylation of proteins in 60S ribosomal subunits from Saccharomyces cerevisiae. FEBS Lett 75(1):187-91	RPL34A	YER056C-A	Alias|Protein Processing/Modification/Regulation	S000002135
323047	Cannon M, et al. (1977) Methylation of proteins in 60S ribosomal subunits from Saccharomyces cerevisiae. FEBS Lett 75(1):187-91	RPL15A	YLR029C	Alias|Protein Processing/Modification/Regulation	S000004019
323047	Cannon M, et al. (1977) Methylation of proteins in 60S ribosomal subunits from Saccharomyces cerevisiae. FEBS Lett 75(1):187-91	RPL18A	YOL120C	Alias|Protein Processing/Modification/Regulation	S000005480
323047	Cannon M, et al. (1977) Methylation of proteins in 60S ribosomal subunits from Saccharomyces cerevisiae. FEBS Lett 75(1):187-91	RPL18B	YNL301C	Alias|Protein Processing/Modification/Regulation	S000005245
323047	Cannon M, et al. (1977) Methylation of proteins in 60S ribosomal subunits from Saccharomyces cerevisiae. FEBS Lett 75(1):187-91	RPL9B	YNL067W	Alias|Protein Processing/Modification/Regulation	S000005011
323047	Cannon M, et al. (1977) Methylation of proteins in 60S ribosomal subunits from Saccharomyces cerevisiae. FEBS Lett 75(1):187-91	RPL17A	YKL180W	Alias|Protein Processing/Modification/Regulation	S000001663
323047	Cannon M, et al. (1977) Methylation of proteins in 60S ribosomal subunits from Saccharomyces cerevisiae. FEBS Lett 75(1):187-91	RPL9A	YGL147C	Alias|Protein Processing/Modification/Regulation	S000003115
323047	Cannon M, et al. (1977) Methylation of proteins in 60S ribosomal subunits from Saccharomyces cerevisiae. FEBS Lett 75(1):187-91	RPL2A	YFR031C-A	Alias|Protein Processing/Modification/Regulation	S000002104
323047	Cannon M, et al. (1977) Methylation of proteins in 60S ribosomal subunits from Saccharomyces cerevisiae. FEBS Lett 75(1):187-91	RPL39	YJL189W	Alias|Protein Processing/Modification/Regulation	S000003725
323047	Cannon M, et al. (1977) Methylation of proteins in 60S ribosomal subunits from Saccharomyces cerevisiae. FEBS Lett 75(1):187-91	RPL34B	YIL052C	Alias|Protein Processing/Modification/Regulation	S000001314
323218	Unger MW (1977) Methionyl-transfer ribonucleic acid deficiency during G1 arrest of Saccharomyces cerevisiae. J Bacteriol 130(1):11-9	MES1	YGR264C	Strains/Constructs|Mutants/Phenotypes|Function/Process	S000003496
323221	Jones GE (1977) Genetic and physiological relationships between L-asparaginase I and asparaginase II in Saccharomyces cerevisiae. J Bacteriol 130(1):128-30	ASP1	YDR321W	Regulatory Role|Mutants/Phenotypes|Function/Process	S000002729
323221	Jones GE (1977) Genetic and physiological relationships between L-asparaginase I and asparaginase II in Saccharomyces cerevisiae. J Bacteriol 130(1):128-30	ASP3-2	YLR157C	Mapping|Strains/Constructs|Mutants/Phenotypes|Function/Process	S000004147
323221	Jones GE (1977) Genetic and physiological relationships between L-asparaginase I and asparaginase II in Saccharomyces cerevisiae. J Bacteriol 130(1):128-30	ASP3-4	YLR160C	Mapping|Strains/Constructs|Mutants/Phenotypes|Function/Process	S000004150
323221	Jones GE (1977) Genetic and physiological relationships between L-asparaginase I and asparaginase II in Saccharomyces cerevisiae. J Bacteriol 130(1):128-30	ASP3-3	YLR158C	Mapping|Strains/Constructs|Mutants/Phenotypes|Function/Process	S000004148
323221	Jones GE (1977) Genetic and physiological relationships between L-asparaginase I and asparaginase II in Saccharomyces cerevisiae. J Bacteriol 130(1):128-30	ASP3-1	YLR155C	Mapping|Strains/Constructs|Mutants/Phenotypes|Function/Process	S000004145
323230	Sprague GF Jr (1977) Isolation and characterization of a Saccharomyces cerevisiae mutant deficient in pyruvate kinase activity. J Bacteriol 130(1):232-41	ADE1	YAR015W	Mapping	S000000070
323230	Sprague GF Jr (1977) Isolation and characterization of a Saccharomyces cerevisiae mutant deficient in pyruvate kinase activity. J Bacteriol 130(1):232-41	CDC19	YAL038W	Alias|Mapping|Strains/Constructs|Mutants/Phenotypes|Function/Process	S000000036
323247	Bianchetti R, et al. (1977) Dependence of mitochondrial protein synthesis initiation on formylation of the initiator methionyl-tRNAf. J Biol Chem 252(8):2519-23	FMT1	YBL013W	Function/Process	S000000109
323249	Aoyagi S, et al. (1977) Isolation and characterization of valine transfer RNA from Saccharomyces cerevisiae. J Biol Chem 252(8):2560-5		tV(CAC)H	RNA Levels and Processing|DNA/RNA Sequence Features	S000006768
323249	Aoyagi S, et al. (1977) Isolation and characterization of valine transfer RNA from Saccharomyces cerevisiae. J Biol Chem 252(8):2560-5		tV(AAC)G2	RNA Levels and Processing|DNA/RNA Sequence Features	S000006756
323249	Aoyagi S, et al. (1977) Isolation and characterization of valine transfer RNA from Saccharomyces cerevisiae. J Biol Chem 252(8):2560-5		tV(AAC)K2	RNA Levels and Processing|DNA/RNA Sequence Features	S000006761
323249	Aoyagi S, et al. (1977) Isolation and characterization of valine transfer RNA from Saccharomyces cerevisiae. J Biol Chem 252(8):2560-5		tV(AAC)M1	RNA Levels and Processing|DNA/RNA Sequence Features	S000006763
323249	Aoyagi S, et al. (1977) Isolation and characterization of valine transfer RNA from Saccharomyces cerevisiae. J Biol Chem 252(8):2560-5		tV(AAC)O	RNA Levels and Processing|DNA/RNA Sequence Features	S000006766
323249	Aoyagi S, et al. (1977) Isolation and characterization of valine transfer RNA from Saccharomyces cerevisiae. J Biol Chem 252(8):2560-5		tV(UAC)Q	RNA Levels and Processing|DNA/RNA Sequence Features	S000007336
323249	Aoyagi S, et al. (1977) Isolation and characterization of valine transfer RNA from Saccharomyces cerevisiae. J Biol Chem 252(8):2560-5		tV(AAC)L	RNA Levels and Processing|DNA/RNA Sequence Features	S000006762
323249	Aoyagi S, et al. (1977) Isolation and characterization of valine transfer RNA from Saccharomyces cerevisiae. J Biol Chem 252(8):2560-5		tV(AAC)M2	RNA Levels and Processing|DNA/RNA Sequence Features	S000006764
323249	Aoyagi S, et al. (1977) Isolation and characterization of valine transfer RNA from Saccharomyces cerevisiae. J Biol Chem 252(8):2560-5		tV(AAC)G1	RNA Levels and Processing|DNA/RNA Sequence Features	S000006755
323249	Aoyagi S, et al. (1977) Isolation and characterization of valine transfer RNA from Saccharomyces cerevisiae. J Biol Chem 252(8):2560-5		tV(UAC)B	RNA Levels and Processing|DNA/RNA Sequence Features	S000006769
323249	Aoyagi S, et al. (1977) Isolation and characterization of valine transfer RNA from Saccharomyces cerevisiae. J Biol Chem 252(8):2560-5		tV(AAC)G3	RNA Levels and Processing|DNA/RNA Sequence Features	S000006757
323249	Aoyagi S, et al. (1977) Isolation and characterization of valine transfer RNA from Saccharomyces cerevisiae. J Biol Chem 252(8):2560-5		tV(UAC)D	RNA Levels and Processing|DNA/RNA Sequence Features	S000006770
323249	Aoyagi S, et al. (1977) Isolation and characterization of valine transfer RNA from Saccharomyces cerevisiae. J Biol Chem 252(8):2560-5		tV(AAC)H	RNA Levels and Processing|DNA/RNA Sequence Features	S000006758
323249	Aoyagi S, et al. (1977) Isolation and characterization of valine transfer RNA from Saccharomyces cerevisiae. J Biol Chem 252(8):2560-5		tV(CAC)D	RNA Levels and Processing|DNA/RNA Sequence Features	S000006767
323249	Aoyagi S, et al. (1977) Isolation and characterization of valine transfer RNA from Saccharomyces cerevisiae. J Biol Chem 252(8):2560-5		tV(AAC)M3	RNA Levels and Processing|DNA/RNA Sequence Features	S000006765
323249	Aoyagi S, et al. (1977) Isolation and characterization of valine transfer RNA from Saccharomyces cerevisiae. J Biol Chem 252(8):2560-5		tV(AAC)E1	RNA Levels and Processing|DNA/RNA Sequence Features	S000006753
323249	Aoyagi S, et al. (1977) Isolation and characterization of valine transfer RNA from Saccharomyces cerevisiae. J Biol Chem 252(8):2560-5		tV(AAC)J	RNA Levels and Processing|DNA/RNA Sequence Features	S000006759
323249	Aoyagi S, et al. (1977) Isolation and characterization of valine transfer RNA from Saccharomyces cerevisiae. J Biol Chem 252(8):2560-5		tV(AAC)E2	RNA Levels and Processing|DNA/RNA Sequence Features	S000006754
323249	Aoyagi S, et al. (1977) Isolation and characterization of valine transfer RNA from Saccharomyces cerevisiae. J Biol Chem 252(8):2560-5		tV(AAC)K1	RNA Levels and Processing|DNA/RNA Sequence Features	S000006760
323256	Gollub EG, et al. (1977) Yeast mutants deficient in heme biosynthesis and a heme mutant additionally blocked in cyclization of 2,3-oxidosqualene. J Biol Chem 252(9):2846-54	HEM1	YDR232W	Strains/Constructs|Mutants/Phenotypes|Function/Process	S000002640
323256	Gollub EG, et al. (1977) Yeast mutants deficient in heme biosynthesis and a heme mutant additionally blocked in cyclization of 2,3-oxidosqualene. J Biol Chem 252(9):2846-54	HEM13	YDR044W	Alias|Strains/Constructs|Mutants/Phenotypes	S000002451
323256	Gollub EG, et al. (1977) Yeast mutants deficient in heme biosynthesis and a heme mutant additionally blocked in cyclization of 2,3-oxidosqualene. J Biol Chem 252(9):2846-54	HEM15	YOR176W	Alias|Strains/Constructs|Mutants/Phenotypes	S000005702
323256	Gollub EG, et al. (1977) Yeast mutants deficient in heme biosynthesis and a heme mutant additionally blocked in cyclization of 2,3-oxidosqualene. J Biol Chem 252(9):2846-54	ERG7	YHR072W	Alias|Other Features	S000001114
323256	Gollub EG, et al. (1977) Yeast mutants deficient in heme biosynthesis and a heme mutant additionally blocked in cyclization of 2,3-oxidosqualene. J Biol Chem 252(9):2846-54	HEM3	YDL205C	Strains/Constructs|Mutants/Phenotypes|Function/Process	S000002364
323256	Gollub EG, et al. (1977) Yeast mutants deficient in heme biosynthesis and a heme mutant additionally blocked in cyclization of 2,3-oxidosqualene. J Biol Chem 252(9):2846-54	HEM2	YGL040C	Strains/Constructs|Mutants/Phenotypes|Function/Process	S000003008
323261	Bell GI, et al. (1977) Phosphorylation of yeast DNA-dependent RNA polymerases in vivo and in vitro. Isolation of enzymes and identification of phosphorylated subunits. J Biol Chem 252(9):3082-91	RPC37	YKR025W	Protein Physical Properties|Techniques and Reagents|Function/Process	S000001733
323261	Bell GI, et al. (1977) Phosphorylation of yeast DNA-dependent RNA polymerases in vivo and in vitro. Isolation of enzymes and identification of phosphorylated subunits. J Biol Chem 252(9):3082-91	RPC19	YNL113W	Protein Physical Properties|Protein Processing/Modification/Regulation|Techniques and Reagents|Function/Process	S000005057
323261	Bell GI, et al. (1977) Phosphorylation of yeast DNA-dependent RNA polymerases in vivo and in vitro. Isolation of enzymes and identification of phosphorylated subunits. J Biol Chem 252(9):3082-91	RPC82	YPR190C	Protein Physical Properties|Techniques and Reagents|Function/Process	S000006394
323261	Bell GI, et al. (1977) Phosphorylation of yeast DNA-dependent RNA polymerases in vivo and in vitro. Isolation of enzymes and identification of phosphorylated subunits. J Biol Chem 252(9):3082-91	RPC10	YHR143W-A	Protein Physical Properties|Techniques and Reagents|Function/Process	S000001185
323261	Bell GI, et al. (1977) Phosphorylation of yeast DNA-dependent RNA polymerases in vivo and in vitro. Isolation of enzymes and identification of phosphorylated subunits. J Biol Chem 252(9):3082-91	RPO21	YDL140C	Protein Physical Properties|Techniques and Reagents|Function/Process	S000002299
323261	Bell GI, et al. (1977) Phosphorylation of yeast DNA-dependent RNA polymerases in vivo and in vitro. Isolation of enzymes and identification of phosphorylated subunits. J Biol Chem 252(9):3082-91	RPC31	YNL151C	Protein Physical Properties|Techniques and Reagents|Function/Process	S000005095
323261	Bell GI, et al. (1977) Phosphorylation of yeast DNA-dependent RNA polymerases in vivo and in vitro. Isolation of enzymes and identification of phosphorylated subunits. J Biol Chem 252(9):3082-91	RPB8	YOR224C	Protein Physical Properties|Techniques and Reagents|Function/Process	S000005750
323261	Bell GI, et al. (1977) Phosphorylation of yeast DNA-dependent RNA polymerases in vivo and in vitro. Isolation of enzymes and identification of phosphorylated subunits. J Biol Chem 252(9):3082-91	RPC11	YDR045C	Protein Physical Properties|Techniques and Reagents|Function/Process	S000002452
323261	Bell GI, et al. (1977) Phosphorylation of yeast DNA-dependent RNA polymerases in vivo and in vitro. Isolation of enzymes and identification of phosphorylated subunits. J Biol Chem 252(9):3082-91	RPA14	YDR156W	Protein Physical Properties|Techniques and Reagents|Function/Process	S000002563
323261	Bell GI, et al. (1977) Phosphorylation of yeast DNA-dependent RNA polymerases in vivo and in vitro. Isolation of enzymes and identification of phosphorylated subunits. J Biol Chem 252(9):3082-91	RPA43	YOR340C	Protein Physical Properties|Protein Processing/Modification/Regulation|Techniques and Reagents|Function/Process	S000005867
323261	Bell GI, et al. (1977) Phosphorylation of yeast DNA-dependent RNA polymerases in vivo and in vitro. Isolation of enzymes and identification of phosphorylated subunits. J Biol Chem 252(9):3082-91	RET1	YOR207C	Protein Physical Properties|Techniques and Reagents|Function/Process	S000005733
323261	Bell GI, et al. (1977) Phosphorylation of yeast DNA-dependent RNA polymerases in vivo and in vitro. Isolation of enzymes and identification of phosphorylated subunits. J Biol Chem 252(9):3082-91	RPC34	YNR003C	Protein Physical Properties|Techniques and Reagents|Function/Process	S000005286
323261	Bell GI, et al. (1977) Phosphorylation of yeast DNA-dependent RNA polymerases in vivo and in vitro. Isolation of enzymes and identification of phosphorylated subunits. J Biol Chem 252(9):3082-91	RPA190	YOR341W	Protein Physical Properties|Protein Processing/Modification/Regulation|Techniques and Reagents|Function/Process	S000005868
323261	Bell GI, et al. (1977) Phosphorylation of yeast DNA-dependent RNA polymerases in vivo and in vitro. Isolation of enzymes and identification of phosphorylated subunits. J Biol Chem 252(9):3082-91	RPB3	YIL021W	Protein Physical Properties|Techniques and Reagents|Function/Process	S000001283
323261	Bell GI, et al. (1977) Phosphorylation of yeast DNA-dependent RNA polymerases in vivo and in vitro. Isolation of enzymes and identification of phosphorylated subunits. J Biol Chem 252(9):3082-91	RPA34	YJL148W	Protein Physical Properties|Protein Processing/Modification/Regulation|Techniques and Reagents|Function/Process	S000003684
323261	Bell GI, et al. (1977) Phosphorylation of yeast DNA-dependent RNA polymerases in vivo and in vitro. Isolation of enzymes and identification of phosphorylated subunits. J Biol Chem 252(9):3082-91	RPA49	YNL248C	Protein Physical Properties|Protein Processing/Modification/Regulation|Techniques and Reagents|Function/Process	S000005192
323261	Bell GI, et al. (1977) Phosphorylation of yeast DNA-dependent RNA polymerases in vivo and in vitro. Isolation of enzymes and identification of phosphorylated subunits. J Biol Chem 252(9):3082-91	RPB7	YDR404C	Protein Physical Properties|Techniques and Reagents|Function/Process	S000002812
323261	Bell GI, et al. (1977) Phosphorylation of yeast DNA-dependent RNA polymerases in vivo and in vitro. Isolation of enzymes and identification of phosphorylated subunits. J Biol Chem 252(9):3082-91	RPB9	YGL070C	Protein Physical Properties|Techniques and Reagents|Function/Process	S000003038
323261	Bell GI, et al. (1977) Phosphorylation of yeast DNA-dependent RNA polymerases in vivo and in vitro. Isolation of enzymes and identification of phosphorylated subunits. J Biol Chem 252(9):3082-91	RPA135	YPR010C	Protein Physical Properties|Techniques and Reagents|Function/Process	S000006214
323261	Bell GI, et al. (1977) Phosphorylation of yeast DNA-dependent RNA polymerases in vivo and in vitro. Isolation of enzymes and identification of phosphorylated subunits. J Biol Chem 252(9):3082-91	RPC17	YJL011C	Protein Physical Properties|Techniques and Reagents|Function/Process	S000003548
323261	Bell GI, et al. (1977) Phosphorylation of yeast DNA-dependent RNA polymerases in vivo and in vitro. Isolation of enzymes and identification of phosphorylated subunits. J Biol Chem 252(9):3082-91	RPB11	YOL005C	Protein Physical Properties|Techniques and Reagents|Function/Process	S000005365
323261	Bell GI, et al. (1977) Phosphorylation of yeast DNA-dependent RNA polymerases in vivo and in vitro. Isolation of enzymes and identification of phosphorylated subunits. J Biol Chem 252(9):3082-91	RPB5	YBR154C	Protein Physical Properties|Techniques and Reagents|Function/Process	S000000358
323261	Bell GI, et al. (1977) Phosphorylation of yeast DNA-dependent RNA polymerases in vivo and in vitro. Isolation of enzymes and identification of phosphorylated subunits. J Biol Chem 252(9):3082-91	RPC40	YPR110C	Protein Physical Properties|Techniques and Reagents|Function/Process	S000006314
323261	Bell GI, et al. (1977) Phosphorylation of yeast DNA-dependent RNA polymerases in vivo and in vitro. Isolation of enzymes and identification of phosphorylated subunits. J Biol Chem 252(9):3082-91	RPA12	YJR063W	Protein Physical Properties|Techniques and Reagents|Function/Process	S000003824
323261	Bell GI, et al. (1977) Phosphorylation of yeast DNA-dependent RNA polymerases in vivo and in vitro. Isolation of enzymes and identification of phosphorylated subunits. J Biol Chem 252(9):3082-91	RPC53	YDL150W	Protein Physical Properties|Techniques and Reagents|Function/Process	S000002309
323261	Bell GI, et al. (1977) Phosphorylation of yeast DNA-dependent RNA polymerases in vivo and in vitro. Isolation of enzymes and identification of phosphorylated subunits. J Biol Chem 252(9):3082-91	RPO26	YPR187W	Protein Physical Properties|Protein Processing/Modification/Regulation|Techniques and Reagents|Function/Process	S000006391
323261	Bell GI, et al. (1977) Phosphorylation of yeast DNA-dependent RNA polymerases in vivo and in vitro. Isolation of enzymes and identification of phosphorylated subunits. J Biol Chem 252(9):3082-91	RPO31	YOR116C	Protein Physical Properties|Techniques and Reagents|Function/Process	S000005642
323261	Bell GI, et al. (1977) Phosphorylation of yeast DNA-dependent RNA polymerases in vivo and in vitro. Isolation of enzymes and identification of phosphorylated subunits. J Biol Chem 252(9):3082-91	RPC25	YKL144C	Protein Physical Properties|Techniques and Reagents|Function/Process	S000001627
323261	Bell GI, et al. (1977) Phosphorylation of yeast DNA-dependent RNA polymerases in vivo and in vitro. Isolation of enzymes and identification of phosphorylated subunits. J Biol Chem 252(9):3082-91	RPB10	YOR210W	Protein Physical Properties|Techniques and Reagents|Function/Process	S000005736
323261	Bell GI, et al. (1977) Phosphorylation of yeast DNA-dependent RNA polymerases in vivo and in vitro. Isolation of enzymes and identification of phosphorylated subunits. J Biol Chem 252(9):3082-91	RPB2	YOR151C	Protein Physical Properties|Techniques and Reagents|Function/Process	S000005677
323261	Bell GI, et al. (1977) Phosphorylation of yeast DNA-dependent RNA polymerases in vivo and in vitro. Isolation of enzymes and identification of phosphorylated subunits. J Biol Chem 252(9):3082-91	RPB4	YJL140W	Protein Physical Properties|Protein Processing/Modification/Regulation|Techniques and Reagents|Function/Process	S000003676
323847	Nelson DA, et al. (1977) Chromatin subunits from baker's yeast: isolation and partial characterization. Proc Natl Acad Sci U S A 74(4):1343-7	HTA1	YDR225W	Archived Literature	S000002633
323847	Nelson DA, et al. (1977) Chromatin subunits from baker's yeast: isolation and partial characterization. Proc Natl Acad Sci U S A 74(4):1343-7	HTA2	YBL003C	Archived Literature	S000000099
324586	Stewart GG and Russell I (1977) The identification, characterization, and mapping of a gene for flocculation in Saccharomyces sp. Can J Microbiol 23(4):441-7	FLO1	YAR050W	Alias|Mapping|Mutants/Phenotypes	S000000084
324867	Jones EW (1977) Bipartite structure of the ade3 locus of Saccharomyces cerevisiae. Genetics 85(2):209-23	ADE3	YGR204W	Strains/Constructs|Mutants/Phenotypes	S000003436
324868	Eckardt F and Haynes RH (1977) Kinetics of mutation induction by ultraviolet light in excision-deficient yeast. Genetics 85(2):225-47	LYS2	YBR115C	Other Features	S000000319
324868	Eckardt F and Haynes RH (1977) Kinetics of mutation induction by ultraviolet light in excision-deficient yeast. Genetics 85(2):225-47	RAD2	YGR258C	Mutants/Phenotypes	S000003490
324868	Eckardt F and Haynes RH (1977) Kinetics of mutation induction by ultraviolet light in excision-deficient yeast. Genetics 85(2):225-47	ADE2	YOR128C	Genetic Interactions|Strains/Constructs|Mutants/Phenotypes	S000005654
324869	Campbell DA and Fogel S (1977) Association of chromosome loss with centromere-adjacent mitotic recombination in a yeast disomic haploid. Genetics 85(4):573-85			Cell Growth and Metabolism
324980	Messenguy F and Cooper TG (1977) Evidence that specific and "general" control of ornithine carbamoyltransferase production occurs at the level of transcription in Saccharomyces cerevisiae. J Bacteriol 130(3):1253-61	ARG3	YJL088W	Protein Processing/Modification/Regulation|Regulation of|Function/Process	S000003624
324983	Sobus MT, et al. (1977) Effects of the hypocholesteremic agent trifluperidol on the sterol, steryl ester, and fatty acid metabolism of Saccharomyces cerevisiae. J Bacteriol 130(3):1310-6	ERG2	YMR202W	Function/Process	S000004815
325001	Tracy JW and Kohlhaw GB (1977) Evidence for two distinct CoA binding sites on yeast alpha-isopropylmalate synthase. J Biol Chem 252(12):4085-91	LEU4	YNL104C	Protein Physical Properties	S000005048
325007	Trimble RB and Maley F (1977) Subunit structure of external invertase from Saccharomyces cerevisiae. J Biol Chem 252(12):4409-12	SUC2	YIL162W	Protein Physical Properties|Cellular Location|Protein-protein Interactions|Techniques and Reagents	S000001424
325387	Dawes IW, et al. (1977) Identifying sites of simultaneous DNA replication in eukaryotes by N-methyl-N'-nitro-N-nitrosoguanidine multiple mutagenesis. Mol Gen Genet 152(1):53-7	HIS4	YCL030C	Strains/Constructs|Other Features|Mutants/Phenotypes	S000000535
325387	Dawes IW, et al. (1977) Identifying sites of simultaneous DNA replication in eukaryotes by N-methyl-N'-nitro-N-nitrosoguanidine multiple mutagenesis. Mol Gen Genet 152(1):53-7	LEU1	YGL009C	Other Features	S000002977
326758	Bossinger J and Cooper TG (1977) Molecular events associated with induction of arginase in Saccharomyces cerevisiae. J Bacteriol 131(1):163-73	RNA1	YMR235C	Strains/Constructs|Mutants/Phenotypes|Function/Process	S000004848
326758	Bossinger J and Cooper TG (1977) Molecular events associated with induction of arginase in Saccharomyces cerevisiae. J Bacteriol 131(1):163-73	CAR1	YPL111W	Regulation of|Function/Process	S000006032
326775	Gancedo JM, et al. (1977) Yeast hexokinase mutants. J Biol Chem 252(13):4443-4	HXK2	YGL253W	Strains/Constructs|Mutants/Phenotypes|Function/Process	S000003222
326775	Gancedo JM, et al. (1977) Yeast hexokinase mutants. J Biol Chem 252(13):4443-4	HXK1	YFR053C	Strains/Constructs|Regulation of|Mutants/Phenotypes|Function/Process	S000001949
326775	Gancedo JM, et al. (1977) Yeast hexokinase mutants. J Biol Chem 252(13):4443-4	GLK1	YCL040W	Regulation of	S000000545
326777	Steitz TA, et al. (1977) High resolution crystal structures of yeast hexokinase complexes with substrates, activators, and inhibitors. Evidence for an allosteric control site. J Biol Chem 252(13):4494-500	HXK2	YGL253W	Substrates/Ligands/Cofactors|Protein/Nucleic Acid Structure	S000003222
327268	Prakash L (1977) Defective thymine dimer excision in radiation-sensitive mutants rad10 and rad16 of Saccharomyces cerevisiae. Mol Gen Genet 152(3):125-8	RAD16	YBR114W	Genetic Interactions|Strains/Constructs|Mutants/Phenotypes	S000000318
327268	Prakash L (1977) Defective thymine dimer excision in radiation-sensitive mutants rad10 and rad16 of Saccharomyces cerevisiae. Mol Gen Genet 152(3):125-8	RAD2	YGR258C	Fungal Related Genes/Proteins|Function/Process	S000003490
327268	Prakash L (1977) Defective thymine dimer excision in radiation-sensitive mutants rad10 and rad16 of Saccharomyces cerevisiae. Mol Gen Genet 152(3):125-8	RAD1	YPL022W	Archived Literature	S000005943
327268	Prakash L (1977) Defective thymine dimer excision in radiation-sensitive mutants rad10 and rad16 of Saccharomyces cerevisiae. Mol Gen Genet 152(3):125-8	RAD10	YML095C	Archived Literature	S000004560
327268	Prakash L (1977) Defective thymine dimer excision in radiation-sensitive mutants rad10 and rad16 of Saccharomyces cerevisiae. Mol Gen Genet 152(3):125-8	RAD4	YER162C	Genetic Interactions|Strains/Constructs|Mutants/Phenotypes	S000000964
327270	Nogi Y, et al. (1977) Interaction of super-repressible and dominant constitutive mutations for the synthesis of galactose pathway enzymes in Saccharomyces cerevisiae. Mol Gen Genet 152(3):137-44	GAL80	YML051W	Archived Literature	S000004515
327270	Nogi Y, et al. (1977) Interaction of super-repressible and dominant constitutive mutations for the synthesis of galactose pathway enzymes in Saccharomyces cerevisiae. Mol Gen Genet 152(3):137-44	GAL4	YPL248C	Archived Literature	S000006169
327275	Maitra PK and Lobo Z (1977) Pyruvate kinase mutants of Saccharomyces cerevisiae: biochemical and genetic characterisation. Mol Gen Genet 152(3):193-200	CDC19	YAL038W	Mapping|Strains/Constructs|Mutants/Phenotypes|Function/Process	S000000036
327334	Olson MV, et al. (1977) Molecular characterisation of the tyrosine tRNA genes of yeast. Nature 267(5612):639-41	SUP11	tY(GUA)F1	DNA/RNA Sequence Features	S000006779
327334	Olson MV, et al. (1977) Molecular characterisation of the tyrosine tRNA genes of yeast. Nature 267(5612):639-41	SUP7	tY(GUA)J1	DNA/RNA Sequence Features	S000006781
327334	Olson MV, et al. (1977) Molecular characterisation of the tyrosine tRNA genes of yeast. Nature 267(5612):639-41	SUP2	tY(GUA)D	DNA/RNA Sequence Features	S000006778
327334	Olson MV, et al. (1977) Molecular characterisation of the tyrosine tRNA genes of yeast. Nature 267(5612):639-41	SUP3	tY(GUA)O	DNA/RNA Sequence Features	S000006785
327334	Olson MV, et al. (1977) Molecular characterisation of the tyrosine tRNA genes of yeast. Nature 267(5612):639-41	SUP6	tY(GUA)F2	DNA/RNA Sequence Features	S000006780
327334	Olson MV, et al. (1977) Molecular characterisation of the tyrosine tRNA genes of yeast. Nature 267(5612):639-41	SUP4	tY(GUA)J2	DNA/RNA Sequence Features	S000006782
327334	Olson MV, et al. (1977) Molecular characterisation of the tyrosine tRNA genes of yeast. Nature 267(5612):639-41	SUP8	tY(GUA)M2	DNA/RNA Sequence Features	S000006784
327334	Olson MV, et al. (1977) Molecular characterisation of the tyrosine tRNA genes of yeast. Nature 267(5612):639-41	SUP5	tY(GUA)M1	DNA/RNA Sequence Features	S000006783
327335	Valenzuela P, et al. (1977) Nucleotide sequence of the yeast 5S ribosomal RNA gene and adjacent putative control regions. Nature 267(5612):641-3	RDN5-1	RDN5-1	DNA/RNA Sequence Features	S000006479
327336	Maxam AM, et al. (1977) Promotor region for yeast 5S ribosomal RNA. Nature 267(5612):643-5	RDN5-1	RDN5-1	DNA/RNA Sequence Features	S000006479
328278	Simon JP and Stalon V (1977) L-Ornithine carbamoyltransferase from Saccharomyces cerevisiae: steady-state kinetic analysis. Eur J Biochem 75(2):571-81	ARG3	YJL088W	Protein Processing/Modification/Regulation|Substrates/Ligands/Cofactors|Function/Process	S000003624
328281	von der Haar F, et al. (1977) On the stereochemistry of activation of phenylalanine by phenylalanyl-tRNA synthetase from baker's yeast. Eur J Biochem 76(1):263-7	FRS1	YLR060W	Protein Physical Properties|Other Features|Substrates/Ligands/Cofactors|Function/Process	S000004050
328281	von der Haar F, et al. (1977) On the stereochemistry of activation of phenylalanine by phenylalanyl-tRNA synthetase from baker's yeast. Eur J Biochem 76(1):263-7	FRS2	YFL022C	Protein Physical Properties|Other Features|Substrates/Ligands/Cofactors|Function/Process	S000001872
328339	Simchen G and Hirschberg J (1977) Effects of the mitotic cell-cycle mutation cdc4 on yeast meiosis. Genetics 86(1):57-72	CDC4	YFL009W	Strains/Constructs|Mutants/Phenotypes|Cell Cycle Phase Involved|Function/Process	S000001885
328341	McKenzie KQ and Jones EW (1977) Mutants of formyltetrahydrofolate interconversion pathway of Saccharomyces cerevisiae. Genetics 86(1):85-102	ADE3	YGR204W	Strains/Constructs|Mutants/Phenotypes	S000003436
328499	Bunning P and Holzer H (1977) Natural occurrence and chemical modification of proteinase B inhibitors from yeast. J Biol Chem 252(15):5316-23	PBI2	YNL015W	Protein Physical Properties|Alias|Protein Sequence Features	S000004960
329114	Kunz BA and Ball AJ (1977) Glucosamine resistance in yeast. II. Cytoplasmic determinants conferring resistance. Mol Gen Genet 153(2):169-77	URE2	YNL229C	Strains/Constructs|Mutants/Phenotypes	S000005173
329862	Ortiz de Montellano PR, et al. (1977) Substrate selectivity of squalene synthetase. Biochemistry 16(12):2680-5	ERG9	YHR190W	Other Features|Substrates/Ligands/Cofactors|Non-Fungal Related Genes/Proteins|Function/Process	S000001233
330225	Dimitrijevic L (1977) Intracellular localization of yeast (Saccharomyces cerevisiae) lysyl - tRNA synthetase. FEBS Lett 79(1):37-41	KRS1	YDR037W	Cellular Location|Function/Process	S000002444
330312	Harashima S and Oshima Y (1977) Frequencies of twelve ascus-types and arrangement of three genes from tetrad data. Genetics 86(3):535-52			Mapping|Techniques and Reagents
330495	Shalitin C and Weiser I (1977) Killer double-stranded ribonucleic acid synthesis in cell division cycle mutants of Saccharomyces cerevisiae. J Bacteriol 131(3):735-40	CDC23	YHR166C	Strains/Constructs|Mutants/Phenotypes	S000001209
330495	Shalitin C and Weiser I (1977) Killer double-stranded ribonucleic acid synthesis in cell division cycle mutants of Saccharomyces cerevisiae. J Bacteriol 131(3):735-40	CDC4	YFL009W	Strains/Constructs|Mutants/Phenotypes	S000001885
330495	Shalitin C and Weiser I (1977) Killer double-stranded ribonucleic acid synthesis in cell division cycle mutants of Saccharomyces cerevisiae. J Bacteriol 131(3):735-40	CDC7	YDL017W	Strains/Constructs|Mutants/Phenotypes	S000002175
330495	Shalitin C and Weiser I (1977) Killer double-stranded ribonucleic acid synthesis in cell division cycle mutants of Saccharomyces cerevisiae. J Bacteriol 131(3):735-40	CDC28	YBR160W	Strains/Constructs|Mutants/Phenotypes	S000000364
330495	Shalitin C and Weiser I (1977) Killer double-stranded ribonucleic acid synthesis in cell division cycle mutants of Saccharomyces cerevisiae. J Bacteriol 131(3):735-40	CDC14	YFR028C	Strains/Constructs|Mutants/Phenotypes	S000001924
330533	Nath K and Bollon AP (1977) Organization of the yeast ribosomal RNA gene cluster via cloning and restriction analysis. J Biol Chem 252(18):6562-71	RDN25-1	RDN25-1	Mapping|DNA/RNA Sequence Features	S000006484
330533	Nath K and Bollon AP (1977) Organization of the yeast ribosomal RNA gene cluster via cloning and restriction analysis. J Biol Chem 252(18):6562-71	RDN58-1	RDN58-1	Mapping|DNA/RNA Sequence Features	S000006488
330533	Nath K and Bollon AP (1977) Organization of the yeast ribosomal RNA gene cluster via cloning and restriction analysis. J Biol Chem 252(18):6562-71	RDN18-1	RDN18-1	Mapping|DNA/RNA Sequence Features	S000006482
330533	Nath K and Bollon AP (1977) Organization of the yeast ribosomal RNA gene cluster via cloning and restriction analysis. J Biol Chem 252(18):6562-71	RDN1	RDN1	Mapping|DNA/RNA Sequence Features	S000029411
330533	Nath K and Bollon AP (1977) Organization of the yeast ribosomal RNA gene cluster via cloning and restriction analysis. J Biol Chem 252(18):6562-71	RDN37-1	RDN37-1	Mapping|DNA/RNA Sequence Features	S000006486
330533	Nath K and Bollon AP (1977) Organization of the yeast ribosomal RNA gene cluster via cloning and restriction analysis. J Biol Chem 252(18):6562-71	RDN25-2	RDN25-2	Mapping|DNA/RNA Sequence Features	S000006485
330533	Nath K and Bollon AP (1977) Organization of the yeast ribosomal RNA gene cluster via cloning and restriction analysis. J Biol Chem 252(18):6562-71	RDN58-2	RDN58-2	Mapping|DNA/RNA Sequence Features	S000006489
330533	Nath K and Bollon AP (1977) Organization of the yeast ribosomal RNA gene cluster via cloning and restriction analysis. J Biol Chem 252(18):6562-71	RDN18-2	RDN18-2	Mapping|DNA/RNA Sequence Features	S000006483
330533	Nath K and Bollon AP (1977) Organization of the yeast ribosomal RNA gene cluster via cloning and restriction analysis. J Biol Chem 252(18):6562-71	RDN37-2	RDN37-2	Mapping|DNA/RNA Sequence Features	S000006487
331007	Bard M, et al. (1977) Sterol mutants of Saccharomyces cerevisiae: chromatographic analyses. Lipids 12(8):645-54	ERG3	YLR056W	Genetic Interactions|Strains/Constructs|Function/Process	S000004046
331007	Bard M, et al. (1977) Sterol mutants of Saccharomyces cerevisiae: chromatographic analyses. Lipids 12(8):645-54	ERG6	YML008C	Strains/Constructs|Mutants/Phenotypes|Techniques and Reagents	S000004467
331007	Bard M, et al. (1977) Sterol mutants of Saccharomyces cerevisiae: chromatographic analyses. Lipids 12(8):645-54	ERG2	YMR202W	Genetic Interactions|Mutants/Phenotypes	S000004815
331007	Bard M, et al. (1977) Sterol mutants of Saccharomyces cerevisiae: chromatographic analyses. Lipids 12(8):645-54	ERG5	YMR015C	Alias|Genetic Interactions|Strains/Constructs|Mutants/Phenotypes|Techniques and Reagents	S000004617
331008	Hays PR, et al. (1977) Accumulation of ergosta-8,14-dien-3beta-ol by Saccharomyces cerevisiae cultured with an azasterol antimycotic agent. Lipids 12(8):666-8	ERG24	YNL280C	Protein Processing/Modification/Regulation|Substrates/Ligands/Cofactors|Function/Process	S000005224
331093	Eckardt F and Haynes RH (1977) Induction of pure and sectored mutant clones in excision-proficient and deficient strains of yeast. Mutat Res 43(3):327-38	RAD2	YGR258C	Mutants/Phenotypes	S000003490
331103	Eklund T (1977) Dynamics of x-ray-induced reversion in heterogeneous S. cerevisiae populations. Mutat Res 44(2):217-26	HOM3	YER052C	Other Features	S000000854
331103	Eklund T (1977) Dynamics of x-ray-induced reversion in heterogeneous S. cerevisiae populations. Mutat Res 44(2):217-26	ADE2	YOR128C	Strains/Constructs|Other Features|Mutants/Phenotypes	S000005654
331260	Grineva NI, et al. (1977) Complementary addressed modification of yeast tRNA Val 1 with alkylating derivative of d(pC-G)-A. The positions of the alkylated nucleotides and the course of the alkylation in the complex. Nucleic Acids Res 4(5):1609-31		tV(CAC)H	DNA/RNA Sequence Features|Other Features|Substrates/Ligands/Cofactors	S000006768
331260	Grineva NI, et al. (1977) Complementary addressed modification of yeast tRNA Val 1 with alkylating derivative of d(pC-G)-A. The positions of the alkylated nucleotides and the course of the alkylation in the complex. Nucleic Acids Res 4(5):1609-31		tV(AAC)G2	DNA/RNA Sequence Features|Other Features|Substrates/Ligands/Cofactors	S000006756
331260	Grineva NI, et al. (1977) Complementary addressed modification of yeast tRNA Val 1 with alkylating derivative of d(pC-G)-A. The positions of the alkylated nucleotides and the course of the alkylation in the complex. Nucleic Acids Res 4(5):1609-31		tV(AAC)K2	DNA/RNA Sequence Features|Other Features|Substrates/Ligands/Cofactors	S000006761
331260	Grineva NI, et al. (1977) Complementary addressed modification of yeast tRNA Val 1 with alkylating derivative of d(pC-G)-A. The positions of the alkylated nucleotides and the course of the alkylation in the complex. Nucleic Acids Res 4(5):1609-31		tV(AAC)M1	DNA/RNA Sequence Features|Other Features|Substrates/Ligands/Cofactors	S000006763
331260	Grineva NI, et al. (1977) Complementary addressed modification of yeast tRNA Val 1 with alkylating derivative of d(pC-G)-A. The positions of the alkylated nucleotides and the course of the alkylation in the complex. Nucleic Acids Res 4(5):1609-31		tV(AAC)O	DNA/RNA Sequence Features|Other Features|Substrates/Ligands/Cofactors	S000006766
331260	Grineva NI, et al. (1977) Complementary addressed modification of yeast tRNA Val 1 with alkylating derivative of d(pC-G)-A. The positions of the alkylated nucleotides and the course of the alkylation in the complex. Nucleic Acids Res 4(5):1609-31		tV(UAC)Q	DNA/RNA Sequence Features|Other Features|Substrates/Ligands/Cofactors	S000007336
331260	Grineva NI, et al. (1977) Complementary addressed modification of yeast tRNA Val 1 with alkylating derivative of d(pC-G)-A. The positions of the alkylated nucleotides and the course of the alkylation in the complex. Nucleic Acids Res 4(5):1609-31		tV(AAC)L	DNA/RNA Sequence Features|Other Features|Substrates/Ligands/Cofactors	S000006762
331260	Grineva NI, et al. (1977) Complementary addressed modification of yeast tRNA Val 1 with alkylating derivative of d(pC-G)-A. The positions of the alkylated nucleotides and the course of the alkylation in the complex. Nucleic Acids Res 4(5):1609-31		tV(AAC)M2	DNA/RNA Sequence Features|Other Features|Substrates/Ligands/Cofactors	S000006764
331260	Grineva NI, et al. (1977) Complementary addressed modification of yeast tRNA Val 1 with alkylating derivative of d(pC-G)-A. The positions of the alkylated nucleotides and the course of the alkylation in the complex. Nucleic Acids Res 4(5):1609-31		tV(AAC)G1	DNA/RNA Sequence Features|Other Features|Substrates/Ligands/Cofactors	S000006755
331260	Grineva NI, et al. (1977) Complementary addressed modification of yeast tRNA Val 1 with alkylating derivative of d(pC-G)-A. The positions of the alkylated nucleotides and the course of the alkylation in the complex. Nucleic Acids Res 4(5):1609-31		tV(UAC)B	DNA/RNA Sequence Features|Other Features|Substrates/Ligands/Cofactors	S000006769
331260	Grineva NI, et al. (1977) Complementary addressed modification of yeast tRNA Val 1 with alkylating derivative of d(pC-G)-A. The positions of the alkylated nucleotides and the course of the alkylation in the complex. Nucleic Acids Res 4(5):1609-31		tV(AAC)G3	DNA/RNA Sequence Features|Other Features|Substrates/Ligands/Cofactors	S000006757
331260	Grineva NI, et al. (1977) Complementary addressed modification of yeast tRNA Val 1 with alkylating derivative of d(pC-G)-A. The positions of the alkylated nucleotides and the course of the alkylation in the complex. Nucleic Acids Res 4(5):1609-31		tV(UAC)D	DNA/RNA Sequence Features|Other Features|Substrates/Ligands/Cofactors	S000006770
331260	Grineva NI, et al. (1977) Complementary addressed modification of yeast tRNA Val 1 with alkylating derivative of d(pC-G)-A. The positions of the alkylated nucleotides and the course of the alkylation in the complex. Nucleic Acids Res 4(5):1609-31		tV(AAC)H	DNA/RNA Sequence Features|Other Features|Substrates/Ligands/Cofactors	S000006758
331260	Grineva NI, et al. (1977) Complementary addressed modification of yeast tRNA Val 1 with alkylating derivative of d(pC-G)-A. The positions of the alkylated nucleotides and the course of the alkylation in the complex. Nucleic Acids Res 4(5):1609-31		tV(CAC)D	DNA/RNA Sequence Features|Other Features|Substrates/Ligands/Cofactors	S000006767
331260	Grineva NI, et al. (1977) Complementary addressed modification of yeast tRNA Val 1 with alkylating derivative of d(pC-G)-A. The positions of the alkylated nucleotides and the course of the alkylation in the complex. Nucleic Acids Res 4(5):1609-31		tV(AAC)M3	DNA/RNA Sequence Features|Other Features|Substrates/Ligands/Cofactors	S000006765
331260	Grineva NI, et al. (1977) Complementary addressed modification of yeast tRNA Val 1 with alkylating derivative of d(pC-G)-A. The positions of the alkylated nucleotides and the course of the alkylation in the complex. Nucleic Acids Res 4(5):1609-31		tV(AAC)E1	DNA/RNA Sequence Features|Other Features|Substrates/Ligands/Cofactors	S000006753
331260	Grineva NI, et al. (1977) Complementary addressed modification of yeast tRNA Val 1 with alkylating derivative of d(pC-G)-A. The positions of the alkylated nucleotides and the course of the alkylation in the complex. Nucleic Acids Res 4(5):1609-31		tV(AAC)J	DNA/RNA Sequence Features|Other Features|Substrates/Ligands/Cofactors	S000006759
331260	Grineva NI, et al. (1977) Complementary addressed modification of yeast tRNA Val 1 with alkylating derivative of d(pC-G)-A. The positions of the alkylated nucleotides and the course of the alkylation in the complex. Nucleic Acids Res 4(5):1609-31		tV(AAC)E2	DNA/RNA Sequence Features|Other Features|Substrates/Ligands/Cofactors	S000006754
331260	Grineva NI, et al. (1977) Complementary addressed modification of yeast tRNA Val 1 with alkylating derivative of d(pC-G)-A. The positions of the alkylated nucleotides and the course of the alkylation in the complex. Nucleic Acids Res 4(5):1609-31		tV(AAC)K1	DNA/RNA Sequence Features|Other Features|Substrates/Ligands/Cofactors	S000006760
331314	Strausberg RL and Butow RA (1977) Expression of petite mitochondrial DNA in vivo: zygotic gene rescue. Proc Natl Acad Sci U S A 74(7):2715-9	VAR1	Q0140	Archived Literature	S000007275
332086	Lobo Z and Maitra PK (1977) Physiological role of glucose-phosphorylating enzymes in Saccharomyces cerevisiae. Arch Biochem Biophys 182(2):639-45	HXK2	YGL253W	Protein Physical Properties|Genetic Interactions|Strains/Constructs|Mutants/Phenotypes|Substrates/Ligands/Cofactors|Function/Process	S000003222
332086	Lobo Z and Maitra PK (1977) Physiological role of glucose-phosphorylating enzymes in Saccharomyces cerevisiae. Arch Biochem Biophys 182(2):639-45	HXK1	YFR053C	Protein Physical Properties|Genetic Interactions|Strains/Constructs|Mutants/Phenotypes|Substrates/Ligands/Cofactors|Function/Process	S000001949
332086	Lobo Z and Maitra PK (1977) Physiological role of glucose-phosphorylating enzymes in Saccharomyces cerevisiae. Arch Biochem Biophys 182(2):639-45	GLK1	YCL040W	Protein Physical Properties|Genetic Interactions|Strains/Constructs|Mutants/Phenotypes|Substrates/Ligands/Cofactors|Function/Process	S000000545
332224	Faller LD, et al. (1977) Magnesium ion requirements for yeast enolase activity. Biochemistry 16(17):3864-9	ENO1	YGR254W	Protein Processing/Modification/Regulation|Regulation of|Substrates/Ligands/Cofactors	S000003486
332224	Faller LD, et al. (1977) Magnesium ion requirements for yeast enolase activity. Biochemistry 16(17):3864-9	ENO2	YHR174W	Protein Processing/Modification/Regulation|Regulation of|Substrates/Ligands/Cofactors	S000001217
332226	Otieno S, et al. (1977) Evidence for a single essential thiol in the yeast hexokinase molecule. Biochemistry 16(19):4249-55	HXK2	YGL253W	Substrates/Ligands/Cofactors|Protein/Nucleic Acid Structure|Protein Sequence Features|Function/Process	S000003222
332289	Burridge PW, et al. (1977) Purine metabolism in Saccharomyces cerevisiae. Can J Biochem 55(9):935-41	APT1	YML022W	Reviews	S000004484
332289	Burridge PW, et al. (1977) Purine metabolism in Saccharomyces cerevisiae. Can J Biochem 55(9):935-41	HPT1	YDR399W	Substrates/Ligands/Cofactors|Function/Process	S000002807
333451	Zamb TJ and Roth R (1977) Role of mitotic replication genes in chromosome duplication during meiosis. Proc Natl Acad Sci U S A 74(9):3951-5	CDC8	YJR057W	Strains/Constructs|Mutants/Phenotypes|Function/Process	S000003818
333451	Zamb TJ and Roth R (1977) Role of mitotic replication genes in chromosome duplication during meiosis. Proc Natl Acad Sci U S A 74(9):3951-5	CDC4	YFL009W	Strains/Constructs|Mutants/Phenotypes|Cell Cycle Phase Involved|Function/Process	S000001885
333676	Kvasha VV and Reznik VM (1977) [Spontaneous mitotic recombination in multiple site crosses at gene ade2 of Saccharomyces cerevisiae yeasts] Tsitol Genet 11(3):255-8	ADE2	YOR128C	Other Features	S000005654
334161	Astin AM and Haslam JM (1977) The manipulation of cellular cytochrome and lipid composition in a haem mutant of Saccharomyces cerevisiae. Biochem J 166(2):275-85	HEM1	YDR232W	Regulatory Role|Mutants/Phenotypes|Function/Process	S000002640
334176	Yoshida Y, et al. (1977) A highly purified preparation of cytochrome P-450 from microsomes of anaerobically grown yeast. Biochem Biophys Res Commun 78(3):1005-10	ERG11	YHR007C	Techniques and Reagents	S000001049
334245	Pho DB, et al. (1977) Evidence for an essential glutamyl residue in yeast hexokinase. Biochemistry 16(20):4533-7	HXK2	YGL253W	Protein Physical Properties|Substrates/Ligands/Cofactors|Protein/Nucleic Acid Structure|Protein Sequence Features	S000003222
334245	Pho DB, et al. (1977) Evidence for an essential glutamyl residue in yeast hexokinase. Biochemistry 16(20):4533-7	HXK1	YFR053C	Protein Physical Properties|Substrates/Ligands/Cofactors|Protein/Nucleic Acid Structure|Protein Sequence Features	S000001949
334248	Trocha PJ, et al. (1977) Yeast mutants blocked in removing the methyl group of lanosterol at C-14. Separation of sterols by high-pressure liquid chromatography. Biochemistry 16(21):4721-6	ERG11	YHR007C	Strains/Constructs|Mutants/Phenotypes|Function/Process	S000001049
334265	McCready SJ and McLaughlin CS (1977) A comparison of small circular DNA molecules in psi+ and psi- strains of Saccharomyces cerevisiae. Biochim Biophys Acta 479(1):119-21	SUP35	YDR172W	Other Features	S000002579
334266	Carlberg I and Mannervik B (1977) Purification by affinity chromatography of yeast glutathione reductase, the enzyme responsible for the NADPH-dependent reduction of the mixed disulfide of coenzyme A and glutathione. Biochim Biophys Acta 484(2):268-74	GLR1	YPL091W	Protein Physical Properties|Techniques and Reagents|Substrates/Ligands/Cofactors|Function/Process	S000006012
334543	Kresze GB, et al. (1977) Reaction of yeast fatty acid synthetase with iodoacetamide. 2. Identification of the amino acid residues reacting with iodoacetamide and primary structure of a peptide containing the peripheral sulfhydryl group. Eur J Biochem 79(1):181-90	FAS2	YPL231W	Substrates/Ligands/Cofactors|Protein Sequence Features|Function/Process	S000006152
334544	Kresze GB, et al. (1977) Reaction of yeast fatty acid synthetase with iodoacetamide. 3. Malonyl-coenzyme A decarboxylase as product of the reaction of fatty acid synthetase with iodoacetamide. Eur J Biochem 79(1):191-9	FAS1	YKL182W	Protein-protein Interactions|Substrates/Ligands/Cofactors|Function/Process	S000001665
334544	Kresze GB, et al. (1977) Reaction of yeast fatty acid synthetase with iodoacetamide. 3. Malonyl-coenzyme A decarboxylase as product of the reaction of fatty acid synthetase with iodoacetamide. Eur J Biochem 79(1):191-9	FAS2	YPL231W	Protein-protein Interactions|Substrates/Ligands/Cofactors|Function/Process	S000006152
334546	Zelikson R and Luzzati M (1977) Mitochondrial and cytoplasmic distribution in Saccharmoyces cerevisiae of enzymes involved in folate-coenzyme-mediated one-carbon-group transfer. A genetic and biochemical study of the enzyme deficiencies in mutants tmp3 and ade3. Eur J Biochem 79(1):285-92	SER1	YOR184W	Strains/Constructs|Mutants/Phenotypes	S000005710
334546	Zelikson R and Luzzati M (1977) Mitochondrial and cytoplasmic distribution in Saccharmoyces cerevisiae of enzymes involved in folate-coenzyme-mediated one-carbon-group transfer. A genetic and biochemical study of the enzyme deficiencies in mutants tmp3 and ade3. Eur J Biochem 79(1):285-92	SHM1	YBR263W	Strains/Constructs|Cellular Location|Mutants/Phenotypes|Techniques and Reagents	S000000467
334546	Zelikson R and Luzzati M (1977) Mitochondrial and cytoplasmic distribution in Saccharmoyces cerevisiae of enzymes involved in folate-coenzyme-mediated one-carbon-group transfer. A genetic and biochemical study of the enzyme deficiencies in mutants tmp3 and ade3. Eur J Biochem 79(1):285-92	ADE3	YGR204W	Strains/Constructs|Cellular Location|Mutants/Phenotypes	S000003436
334565	Engeser H, et al. (1977) Localization of three non-thiol binding sites on polypeptide chain beta of yeast fatty acid synthetase. FEBS Lett 82(1):139-42	FAS1	YKL182W	Protein Sequence Features|Function/Process	S000001665
334592	Wiesenfeld M, et al. (1977) Inactivation and re-activation of mitochondrial alcohol dehydrogenase from baker's yeast [proceedings] Biochem Soc Trans 5(4):1096-7	ADH3	YMR083W	Archived Literature	S000004688
334734	Bisson L and Thorner J (1977) Thymidine 5'-monophosphate-requiring mutants of Saccharomyces cerevisiae are deficient in thymidylate synthetase. J Bacteriol 132(1):44-50	CDC8	YJR057W	Strains/Constructs|Mutants/Phenotypes	S000003818
334734	Bisson L and Thorner J (1977) Thymidine 5'-monophosphate-requiring mutants of Saccharomyces cerevisiae are deficient in thymidylate synthetase. J Bacteriol 132(1):44-50	CDC21	YOR074C	Alias|Strains/Constructs|Mutants/Phenotypes|Function/Process	S000005600
334774	Bell GI, et al. (1977) Ribosomal RNA genes of Saccharomyces cerevisiae. I. Physical map of the repeating unit and location of the regions coding for 5 S, 5.8 S, 18 S, and 25 S ribosomal RNAs. J Biol Chem 252(22):8118-25	RDN25-1	RDN25-1	Mapping	S000006484
334774	Bell GI, et al. (1977) Ribosomal RNA genes of Saccharomyces cerevisiae. I. Physical map of the repeating unit and location of the regions coding for 5 S, 5.8 S, 18 S, and 25 S ribosomal RNAs. J Biol Chem 252(22):8118-25	RDN58-1	RDN58-1	Mapping|DNA/RNA Sequence Features	S000006488
334774	Bell GI, et al. (1977) Ribosomal RNA genes of Saccharomyces cerevisiae. I. Physical map of the repeating unit and location of the regions coding for 5 S, 5.8 S, 18 S, and 25 S ribosomal RNAs. J Biol Chem 252(22):8118-25	RDN18-1	RDN18-1	Mapping	S000006482
334774	Bell GI, et al. (1977) Ribosomal RNA genes of Saccharomyces cerevisiae. I. Physical map of the repeating unit and location of the regions coding for 5 S, 5.8 S, 18 S, and 25 S ribosomal RNAs. J Biol Chem 252(22):8118-25	RDN5-2	RDN5-2	Mapping	S000006480
334774	Bell GI, et al. (1977) Ribosomal RNA genes of Saccharomyces cerevisiae. I. Physical map of the repeating unit and location of the regions coding for 5 S, 5.8 S, 18 S, and 25 S ribosomal RNAs. J Biol Chem 252(22):8118-25	RDN37-1	RDN37-1	Mapping	S000006486
334774	Bell GI, et al. (1977) Ribosomal RNA genes of Saccharomyces cerevisiae. I. Physical map of the repeating unit and location of the regions coding for 5 S, 5.8 S, 18 S, and 25 S ribosomal RNAs. J Biol Chem 252(22):8118-25	RDN25-2	RDN25-2	Mapping	S000006485
334774	Bell GI, et al. (1977) Ribosomal RNA genes of Saccharomyces cerevisiae. I. Physical map of the repeating unit and location of the regions coding for 5 S, 5.8 S, 18 S, and 25 S ribosomal RNAs. J Biol Chem 252(22):8118-25	RDN58-2	RDN58-2	Mapping|DNA/RNA Sequence Features	S000006489
334774	Bell GI, et al. (1977) Ribosomal RNA genes of Saccharomyces cerevisiae. I. Physical map of the repeating unit and location of the regions coding for 5 S, 5.8 S, 18 S, and 25 S ribosomal RNAs. J Biol Chem 252(22):8118-25	RDN5-1	RDN5-1	Mapping	S000006479
334774	Bell GI, et al. (1977) Ribosomal RNA genes of Saccharomyces cerevisiae. I. Physical map of the repeating unit and location of the regions coding for 5 S, 5.8 S, 18 S, and 25 S ribosomal RNAs. J Biol Chem 252(22):8118-25	RDN18-2	RDN18-2	Mapping	S000006483
334774	Bell GI, et al. (1977) Ribosomal RNA genes of Saccharomyces cerevisiae. I. Physical map of the repeating unit and location of the regions coding for 5 S, 5.8 S, 18 S, and 25 S ribosomal RNAs. J Biol Chem 252(22):8118-25	RDN37-2	RDN37-2	Mapping	S000006487
334775	Valenzuela P, et al. (1977) Ribosomal RNA genes of Saccharomyces cerevisiae. II. Physical map and nucleotide sequence of the 5 S ribosomal RNA gene and adjacent intergenic regions. J Biol Chem 252(22):8126-35	RDN37-1	RDN37-1	Mapping|DNA/RNA Sequence Features	S000006486
334775	Valenzuela P, et al. (1977) Ribosomal RNA genes of Saccharomyces cerevisiae. II. Physical map and nucleotide sequence of the 5 S ribosomal RNA gene and adjacent intergenic regions. J Biol Chem 252(22):8126-35	RDN5-1	RDN5-1	Mapping|DNA/RNA Sequence Features	S000006479
334777	Cohn MS, et al. (1977) Identification of a pyruvoyl residue in S-adenosylmethionine decarboxylase from Saccharomyces cerevisiae. J Biol Chem 252(22):8212-6	SPE2	YOL052C	Protein Physical Properties|Protein Processing/Modification/Regulation	S000005412
335235	Prakash L (1977) Repair of pyrimidine dimers in radiation-sensitive mutants rad3, rad4, rad6 and rad9 of Saccharomyces cerevisiae. Mutat Res 45(1):13-20	RAD6	YGL058W	Archived Literature	S000003026
335235	Prakash L (1977) Repair of pyrimidine dimers in radiation-sensitive mutants rad3, rad4, rad6 and rad9 of Saccharomyces cerevisiae. Mutat Res 45(1):13-20	RAD3	YER171W	Archived Literature	S000000973
335235	Prakash L (1977) Repair of pyrimidine dimers in radiation-sensitive mutants rad3, rad4, rad6 and rad9 of Saccharomyces cerevisiae. Mutat Res 45(1):13-20	RAD9	YDR217C	Strains/Constructs|Mutants/Phenotypes|Function/Process	S000002625
335235	Prakash L (1977) Repair of pyrimidine dimers in radiation-sensitive mutants rad3, rad4, rad6 and rad9 of Saccharomyces cerevisiae. Mutat Res 45(1):13-20	RAD4	YER162C	Strains/Constructs|Mutants/Phenotypes|Function/Process	S000000964
336097	Gocke E and Kiefer J (1977) Synthesis of inducible enzymes in irradiated yeast cells. Ultraviolet effects on transcription and the influence of recovery processes. Biochim Biophys Acta 479(2):207-13	RAD2	YGR258C	Mutants/Phenotypes	S000003490
336097	Gocke E and Kiefer J (1977) Synthesis of inducible enzymes in irradiated yeast cells. Ultraviolet effects on transcription and the influence of recovery processes. Biochim Biophys Acta 479(2):207-13	RAD9	YDR217C	Strains/Constructs|Mutants/Phenotypes|Function/Process	S000002625
336365	Schreckenbach T, et al. (1977) The palmityl binding sites of fatty acid synthetase from yeast. Eur J Biochem 80(1):13-23	FAS1	YKL182W	Strains/Constructs|Non-Fungal Related Genes/Proteins|Protein Sequence Features|Function/Process	S000001665
336365	Schreckenbach T, et al. (1977) The palmityl binding sites of fatty acid synthetase from yeast. Eur J Biochem 80(1):13-23	FAS2	YPL231W	Strains/Constructs|Non-Fungal Related Genes/Proteins|Protein Sequence Features|Function/Process	S000006152
336459	James AP and Kilbey BJ (1977) The timing of UV mutagenesis in yeast: a pedigree analysis of induced recessive mutation. Genetics 87(2):237-48			Mutants/Phenotypes
336620	Becker GW and Lester RL (1977) Changes in phospholipids of Saccharomyces cerevisiae associated with inositol-less death. J Biol Chem 252(23):8684-91			Cell Growth and Metabolism|Mutants/Phenotypes|Strains/Constructs
336627	Hopper JE, et al. (1977) Translation of the L-species dsRNA genome of the killer-associated virus-like particles of Saccharomyces cerevisiae. J Biol Chem 252(24):9010-7		YJL114W	DNA/RNA Sequence Features|Translational Regulation|Function/Process	S000003650
336627	Hopper JE, et al. (1977) Translation of the L-species dsRNA genome of the killer-associated virus-like particles of Saccharomyces cerevisiae. J Biol Chem 252(24):9010-7		YDR098C-A	DNA/RNA Sequence Features|Translational Regulation|Function/Process	S000007390
336627	Hopper JE, et al. (1977) Translation of the L-species dsRNA genome of the killer-associated virus-like particles of Saccharomyces cerevisiae. J Biol Chem 252(24):9010-7		YPL257W-A	DNA/RNA Sequence Features|Translational Regulation|Function/Process	S000007357
336627	Hopper JE, et al. (1977) Translation of the L-species dsRNA genome of the killer-associated virus-like particles of Saccharomyces cerevisiae. J Biol Chem 252(24):9010-7		YER159C-A	DNA/RNA Sequence Features|Translational Regulation|Function/Process	S000007403
336627	Hopper JE, et al. (1977) Translation of the L-species dsRNA genome of the killer-associated virus-like particles of Saccharomyces cerevisiae. J Biol Chem 252(24):9010-7		YPR158W-A	DNA/RNA Sequence Features|Translational Regulation|Function/Process	S000007363
336627	Hopper JE, et al. (1977) Translation of the L-species dsRNA genome of the killer-associated virus-like particles of Saccharomyces cerevisiae. J Biol Chem 252(24):9010-7		YBL100W-A	DNA/RNA Sequence Features|Translational Regulation|Function/Process	S000002148
336627	Hopper JE, et al. (1977) Translation of the L-species dsRNA genome of the killer-associated virus-like particles of Saccharomyces cerevisiae. J Biol Chem 252(24):9010-7		YGR038C-A	DNA/RNA Sequence Features|Translational Regulation|Function/Process	S000007407
336627	Hopper JE, et al. (1977) Translation of the L-species dsRNA genome of the killer-associated virus-like particles of Saccharomyces cerevisiae. J Biol Chem 252(24):9010-7		YLR410W-A	DNA/RNA Sequence Features|Translational Regulation|Function/Process	S000007379
336627	Hopper JE, et al. (1977) Translation of the L-species dsRNA genome of the killer-associated virus-like particles of Saccharomyces cerevisiae. J Biol Chem 252(24):9010-7		YFL002W-B	DNA/RNA Sequence Features|Translational Regulation|Function/Process	S000007404
336627	Hopper JE, et al. (1977) Translation of the L-species dsRNA genome of the killer-associated virus-like particles of Saccharomyces cerevisiae. J Biol Chem 252(24):9010-7		YHR214C-C	DNA/RNA Sequence Features|Translational Regulation|Function/Process	S000007421
336627	Hopper JE, et al. (1977) Translation of the L-species dsRNA genome of the killer-associated virus-like particles of Saccharomyces cerevisiae. J Biol Chem 252(24):9010-7		YLR256W-A	DNA/RNA Sequence Features|Translational Regulation|Function/Process	S000007377
336627	Hopper JE, et al. (1977) Translation of the L-species dsRNA genome of the killer-associated virus-like particles of Saccharomyces cerevisiae. J Biol Chem 252(24):9010-7		YCL020W	DNA/RNA Sequence Features|Translational Regulation|Function/Process	S000000525
336627	Hopper JE, et al. (1977) Translation of the L-species dsRNA genome of the killer-associated virus-like particles of Saccharomyces cerevisiae. J Biol Chem 252(24):9010-7		YPL060C-A	DNA/RNA Sequence Features|Translational Regulation|Function/Process	S000007388
336627	Hopper JE, et al. (1977) Translation of the L-species dsRNA genome of the killer-associated virus-like particles of Saccharomyces cerevisiae. J Biol Chem 252(24):9010-7		YDR034C-C	DNA/RNA Sequence Features|Translational Regulation|Function/Process	S000007344
336627	Hopper JE, et al. (1977) Translation of the L-species dsRNA genome of the killer-associated virus-like particles of Saccharomyces cerevisiae. J Biol Chem 252(24):9010-7		YPR137C-A	DNA/RNA Sequence Features|Translational Regulation|Function/Process	S000007359
336627	Hopper JE, et al. (1977) Translation of the L-species dsRNA genome of the killer-associated virus-like particles of Saccharomyces cerevisiae. J Biol Chem 252(24):9010-7		YER137C-A	DNA/RNA Sequence Features|Translational Regulation|Function/Process	S000007402
336627	Hopper JE, et al. (1977) Translation of the L-species dsRNA genome of the killer-associated virus-like particles of Saccharomyces cerevisiae. J Biol Chem 252(24):9010-7		YDR210C-C	DNA/RNA Sequence Features|Translational Regulation|Function/Process	S000007409
336627	Hopper JE, et al. (1977) Translation of the L-species dsRNA genome of the killer-associated virus-like particles of Saccharomyces cerevisiae. J Biol Chem 252(24):9010-7		YDR261W-A	DNA/RNA Sequence Features|Translational Regulation|Function/Process	S000007396
336627	Hopper JE, et al. (1977) Translation of the L-species dsRNA genome of the killer-associated virus-like particles of Saccharomyces cerevisiae. J Biol Chem 252(24):9010-7		YML045W-A	DNA/RNA Sequence Features|Translational Regulation|Function/Process	S000007381
336627	Hopper JE, et al. (1977) Translation of the L-species dsRNA genome of the killer-associated virus-like particles of Saccharomyces cerevisiae. J Biol Chem 252(24):9010-7		YMR051C	DNA/RNA Sequence Features|Translational Regulation|Function/Process	S000004654
336627	Hopper JE, et al. (1977) Translation of the L-species dsRNA genome of the killer-associated virus-like particles of Saccharomyces cerevisiae. J Biol Chem 252(24):9010-7		YHL009W-A	DNA/RNA Sequence Features|Translational Regulation|Function/Process	S000007371
336627	Hopper JE, et al. (1977) Translation of the L-species dsRNA genome of the killer-associated virus-like particles of Saccharomyces cerevisiae. J Biol Chem 252(24):9010-7		YLR157C-A	DNA/RNA Sequence Features|Translational Regulation|Function/Process	S000007373
336627	Hopper JE, et al. (1977) Translation of the L-species dsRNA genome of the killer-associated virus-like particles of Saccharomyces cerevisiae. J Biol Chem 252(24):9010-7		YJR028W	DNA/RNA Sequence Features|Translational Regulation|Function/Process	S000003789
336627	Hopper JE, et al. (1977) Translation of the L-species dsRNA genome of the killer-associated virus-like particles of Saccharomyces cerevisiae. J Biol Chem 252(24):9010-7		YMR046C	DNA/RNA Sequence Features|Translational Regulation|Function/Process	S000004649
336627	Hopper JE, et al. (1977) Translation of the L-species dsRNA genome of the killer-associated virus-like particles of Saccharomyces cerevisiae. J Biol Chem 252(24):9010-7		YNL054W-A	DNA/RNA Sequence Features|Translational Regulation|Function/Process	S000007384
336627	Hopper JE, et al. (1977) Translation of the L-species dsRNA genome of the killer-associated virus-like particles of Saccharomyces cerevisiae. J Biol Chem 252(24):9010-7		YOR142W-A	DNA/RNA Sequence Features|Translational Regulation|Function/Process	S000007351
336627	Hopper JE, et al. (1977) Translation of the L-species dsRNA genome of the killer-associated virus-like particles of Saccharomyces cerevisiae. J Biol Chem 252(24):9010-7		YNL284C-A	DNA/RNA Sequence Features|Translational Regulation|Function/Process	S000007386
336627	Hopper JE, et al. (1977) Translation of the L-species dsRNA genome of the killer-associated virus-like particles of Saccharomyces cerevisiae. J Biol Chem 252(24):9010-7		YOR192C-A	DNA/RNA Sequence Features|Translational Regulation|Function/Process	S000007353
336627	Hopper JE, et al. (1977) Translation of the L-species dsRNA genome of the killer-associated virus-like particles of Saccharomyces cerevisiae. J Biol Chem 252(24):9010-7		YDR365W-A	DNA/RNA Sequence Features|Translational Regulation|Function/Process	S000007400
336627	Hopper JE, et al. (1977) Translation of the L-species dsRNA genome of the killer-associated virus-like particles of Saccharomyces cerevisiae. J Biol Chem 252(24):9010-7		YOR343W-A	DNA/RNA Sequence Features|Translational Regulation|Function/Process	S000007355
336627	Hopper JE, et al. (1977) Translation of the L-species dsRNA genome of the killer-associated virus-like particles of Saccharomyces cerevisiae. J Biol Chem 252(24):9010-7		YDR210W-A	DNA/RNA Sequence Features|Translational Regulation|Function/Process	S000007392
336627	Hopper JE, et al. (1977) Translation of the L-species dsRNA genome of the killer-associated virus-like particles of Saccharomyces cerevisiae. J Biol Chem 252(24):9010-7		YGR161W-A	DNA/RNA Sequence Features|Translational Regulation|Function/Process	S000007369
336627	Hopper JE, et al. (1977) Translation of the L-species dsRNA genome of the killer-associated virus-like particles of Saccharomyces cerevisiae. J Biol Chem 252(24):9010-7		YDR316W-A	DNA/RNA Sequence Features|Translational Regulation|Function/Process	S000007398
336627	Hopper JE, et al. (1977) Translation of the L-species dsRNA genome of the killer-associated virus-like particles of Saccharomyces cerevisiae. J Biol Chem 252(24):9010-7		YIL082W	DNA/RNA Sequence Features|Translational Regulation|Function/Process	S000001344
336627	Hopper JE, et al. (1977) Translation of the L-species dsRNA genome of the killer-associated virus-like particles of Saccharomyces cerevisiae. J Biol Chem 252(24):9010-7		YJR026W	DNA/RNA Sequence Features|Translational Regulation|Function/Process	S000003787
336627	Hopper JE, et al. (1977) Translation of the L-species dsRNA genome of the killer-associated virus-like particles of Saccharomyces cerevisiae. J Biol Chem 252(24):9010-7		YBL005W-A	DNA/RNA Sequence Features|Translational Regulation|Function/Process	S000002146
336627	Hopper JE, et al. (1977) Translation of the L-species dsRNA genome of the killer-associated virus-like particles of Saccharomyces cerevisiae. J Biol Chem 252(24):9010-7		YGR161C-C	DNA/RNA Sequence Features|Translational Regulation|Function/Process	S000007367
336627	Hopper JE, et al. (1977) Translation of the L-species dsRNA genome of the killer-associated virus-like particles of Saccharomyces cerevisiae. J Biol Chem 252(24):9010-7		YGR027W-A	DNA/RNA Sequence Features|Translational Regulation|Function/Process	S000007405
336627	Hopper JE, et al. (1977) Translation of the L-species dsRNA genome of the killer-associated virus-like particles of Saccharomyces cerevisiae. J Biol Chem 252(24):9010-7		YBR012W-A	DNA/RNA Sequence Features|Translational Regulation|Function/Process	S000002154
336627	Hopper JE, et al. (1977) Translation of the L-species dsRNA genome of the killer-associated virus-like particles of Saccharomyces cerevisiae. J Biol Chem 252(24):9010-7		YOL103W-A	DNA/RNA Sequence Features|Translational Regulation|Function/Process	S000007349
336627	Hopper JE, et al. (1977) Translation of the L-species dsRNA genome of the killer-associated virus-like particles of Saccharomyces cerevisiae. J Biol Chem 252(24):9010-7		YML040W	DNA/RNA Sequence Features|Translational Regulation|Function/Process	S000004504
336627	Hopper JE, et al. (1977) Translation of the L-species dsRNA genome of the killer-associated virus-like particles of Saccharomyces cerevisiae. J Biol Chem 252(24):9010-7		YLR227W-A	DNA/RNA Sequence Features|Translational Regulation|Function/Process	S000007375
336627	Hopper JE, et al. (1977) Translation of the L-species dsRNA genome of the killer-associated virus-like particles of Saccharomyces cerevisiae. J Biol Chem 252(24):9010-7		YPR158C-C	DNA/RNA Sequence Features|Translational Regulation|Function/Process	S000007361
336627	Hopper JE, et al. (1977) Translation of the L-species dsRNA genome of the killer-associated virus-like particles of Saccharomyces cerevisiae. J Biol Chem 252(24):9010-7		YGR109W-A	DNA/RNA Sequence Features|Translational Regulation|Function/Process	S000007346
337164	Schweizer E (1977) [Biosynthesis and structure of the yeast fatty acid synthetase complex] Naturwissenschaften 64(7):366-70	FAS1	YKL182W	Protein Physical Properties|Protein-protein Interactions|Protein/Nucleic Acid Structure|Function/Process	S000001665
337164	Schweizer E (1977) [Biosynthesis and structure of the yeast fatty acid synthetase complex] Naturwissenschaften 64(7):366-70	FAS2	YPL231W	Protein Physical Properties|Protein-protein Interactions|Protein/Nucleic Acid Structure|Function/Process	S000006152
337921	Neeff J and Mecke D (1977) In vivo and in vitro studies on the glucose dependent inactivation of yeast cytoplasmic malate dehydrogenase. Arch Microbiol 115(1):55-60	MDH2	YOL126C	Alias|Strains/Constructs|Regulation of	S000005486
338359	Robbe-Saul S, et al. (1977) Phenylalanyl-tRNA synthetase from baker's yeast. Repeated sequences in the two subunits. FEBS Lett 84(1):57-62	FRS1	YLR060W	Protein Sequence Features	S000004050
338359	Robbe-Saul S, et al. (1977) Phenylalanyl-tRNA synthetase from baker's yeast. Repeated sequences in the two subunits. FEBS Lett 84(1):57-62	FRS2	YFL022C	Protein Sequence Features	S000001872
338601	Seyama Y, et al. (1977) Origin of hydrogen atoms in the fatty acids synthesized with yeast fatty acid synthetase. J Biochem 82(5):1325-9	FAS1	YKL182W	Function/Process	S000001665
338601	Seyama Y, et al. (1977) Origin of hydrogen atoms in the fatty acids synthesized with yeast fatty acid synthetase. J Biochem 82(5):1325-9	FAS2	YPL231W	Function/Process	S000006152
339064	Brychcy T and Von Borstel RC (1977) Spontaneous mutability in UV-sensitive excision-defective strains of Saccharomyces. Mutat Res 45(2):185-94	HIS1	YER055C	Other Features	S000000857
339064	Brychcy T and Von Borstel RC (1977) Spontaneous mutability in UV-sensitive excision-defective strains of Saccharomyces. Mutat Res 45(2):185-94	LYS1	YIR034C	Genetic Interactions|Other Features	S000001473
339064	Brychcy T and Von Borstel RC (1977) Spontaneous mutability in UV-sensitive excision-defective strains of Saccharomyces. Mutat Res 45(2):185-94	RAD3	YER171W	Archived Literature	S000000973
339064	Brychcy T and Von Borstel RC (1977) Spontaneous mutability in UV-sensitive excision-defective strains of Saccharomyces. Mutat Res 45(2):185-94	RAD2	YGR258C	Mutants/Phenotypes|Techniques and Reagents|Fungal Related Genes/Proteins	S000003490
339064	Brychcy T and Von Borstel RC (1977) Spontaneous mutability in UV-sensitive excision-defective strains of Saccharomyces. Mutat Res 45(2):185-94	RAD1	YPL022W	Archived Literature	S000005943
339064	Brychcy T and Von Borstel RC (1977) Spontaneous mutability in UV-sensitive excision-defective strains of Saccharomyces. Mutat Res 45(2):185-94	RAD4	YER162C	Strains/Constructs|Mutants/Phenotypes|Function/Process	S000000964
339241	Werbin H (1977) DNA photolyase. Photochem Photobiol 26(6):675-8	PHR1	YOR386W	Reviews	S000005913
340220	Dahl KH and McKinley-McKee JS (1977) Affinity labelling of alcohol dehydrogenases. Chemical modification of the horse liver and the yeast enzymes with alpha-bromo-beta(5-imidazolyl)-propionic acid and 1,3-dibromoacetone. Eur J Biochem 81(2):223-35	ADH2	YMR303C	Protein Processing/Modification/Regulation|Strains/Constructs|Substrates/Ligands/Cofactors|Non-Fungal Related Genes/Proteins|Function/Process	S000004918
340220	Dahl KH and McKinley-McKee JS (1977) Affinity labelling of alcohol dehydrogenases. Chemical modification of the horse liver and the yeast enzymes with alpha-bromo-beta(5-imidazolyl)-propionic acid and 1,3-dibromoacetone. Eur J Biochem 81(2):223-35	ADH1	YOL086C	Protein Processing/Modification/Regulation|Strains/Constructs|Substrates/Ligands/Cofactors|Non-Fungal Related Genes/Proteins|Function/Process	S000005446
340274	Marmstal E and Mannervik B (1978) Subunit structure of glyoxalase I from yeast. FEBS Lett 85(2):275-8	GLO1	YML004C	Protein/Nucleic Acid Structure|Protein Sequence Features|Function/Process	S000004463
340452	Tanaka T, et al. (1977) Purification and amino acid sequence of mating factor from Saccharomyces cerevisiae. J Biochem 82(6):1681-7	MFA2	YNL145W	Techniques and Reagents|Protein Sequence Features|Function/Process	S000005089
340452	Tanaka T, et al. (1977) Purification and amino acid sequence of mating factor from Saccharomyces cerevisiae. J Biochem 82(6):1681-7	MFA1	YDR461W	Techniques and Reagents|Protein Sequence Features|Function/Process	S000002869
340461	Cohen SA, et al. (1978) Covalent structural analysis of yeast inorganic pyrophosphatase. J Biol Chem 253(3):889-97	IPP1	YBR011C	Protein Physical Properties|Protein/Nucleic Acid Structure|Protein Sequence Features|Function/Process	S000000215
340892	Maitra PK and Lobo Z (1977) Genetic studies with a phosphoglucose isomerase mutant of Saccharomyces cerevisiae. Mol Gen Genet 156(1):55-60	SUC3	SUC3	Other Features	S000029532
340892	Maitra PK and Lobo Z (1977) Genetic studies with a phosphoglucose isomerase mutant of Saccharomyces cerevisiae. Mol Gen Genet 156(1):55-60	PGI1	YBR196C	Mapping|Genetic Interactions|Strains/Constructs|Mutants/Phenotypes	S000000400
340892	Maitra PK and Lobo Z (1977) Genetic studies with a phosphoglucose isomerase mutant of Saccharomyces cerevisiae. Mol Gen Genet 156(1):55-60	LYS2	YBR115C	Mapping	S000000319
340892	Maitra PK and Lobo Z (1977) Genetic studies with a phosphoglucose isomerase mutant of Saccharomyces cerevisiae. Mol Gen Genet 156(1):55-60	TSM134	TSM134	Mapping	S000029620
340892	Maitra PK and Lobo Z (1977) Genetic studies with a phosphoglucose isomerase mutant of Saccharomyces cerevisiae. Mol Gen Genet 156(1):55-60	TYR1	YBR166C	Mapping	S000000370
340894	Michaelis G and Pratje E (1977) Mapping of the two mitochondrial antimycin A resistance loci in Saccharomyces cerevisiae. Mol Gen Genet 156(1):79-85	COB	Q0105	Mapping	S000007270
340901	Labbe-Bois R, et al. (1977) Analysis of heme biosynthesis in catalase and cytochrome deficient yeast mutants. Mol Gen Genet 156(2):177-83	CTA1	YDR256C	Mutants/Phenotypes	S000002664
340910	Sanchez L, et al. (1977) Genetics and biochemistry of cryptopleurine resistance in the yeast Saccharomyces cerevisiae. Mol Gen Genet 156(3):319-26	RPS14A	YCR031C	Alias|Genetic Interactions|Strains/Constructs|Mutants/Phenotypes	S000000627
340926	Lobo Z and Maitra PK (1977) Resistance to 2-deoxyglucose in yeast: a direct selection of mutants lacking glucose-phosphorylating enzymes. Mol Gen Genet 157(3):297-300	HXK2	YGL253W	Archived Literature	S000003222
340926	Lobo Z and Maitra PK (1977) Resistance to 2-deoxyglucose in yeast: a direct selection of mutants lacking glucose-phosphorylating enzymes. Mol Gen Genet 157(3):297-300	HXK1	YFR053C	Strains/Constructs|Mutants/Phenotypes|Fungal Related Genes/Proteins	S000001949
341150	Struhl K and Davis RW (1977) Production of a functional eukaryotic enzyme in Escherichia coli: cloning and expression of the yeast structural gene for imidazole-glycerolphosphate dehydratase (his3). Proc Natl Acad Sci U S A 74(12):5255-9	HIS3	YOR202W	Protein Physical Properties|Strains/Constructs|Techniques and Reagents|Function/Process	S000005728
341157	Goodman HM, et al. (1977) Nucleotide sequence of a mutant eukaryotic gene: the yeast tyrosine-inserting ochre suppressor SUP4-o. Proc Natl Acad Sci U S A 74(12):5453-7	SUP4	tY(GUA)J2	Mapping|Strains/Constructs|DNA/RNA Sequence Features|Mutants/Phenotypes	S000006782
341893	Neeff J, et al. (1978) Application of an immunoassay to the study of yeast malate dehydrogenase inactivation. Biochem Biophys Res Commun 80(1):276-82	MDH2	YOL126C	Alias|Regulation of|Function/Process	S000005486
341893	Neeff J, et al. (1978) Application of an immunoassay to the study of yeast malate dehydrogenase inactivation. Biochem Biophys Res Commun 80(1):276-82	MDH1	YKL085W	Alias|Regulation of|Function/Process	S000001568
342521	Dunlop PC, et al. (1978) Characterization of two forms of asparaginase in Saccharomyces cerevisiae. J Biol Chem 253(4):1297-304	ASP3-2	YLR157C	Protein Physical Properties|Cellular Location|Techniques and Reagents|Function/Process	S000004147
342521	Dunlop PC, et al. (1978) Characterization of two forms of asparaginase in Saccharomyces cerevisiae. J Biol Chem 253(4):1297-304	ASP3-4	YLR160C	Protein Physical Properties|Cellular Location|Techniques and Reagents|Function/Process	S000004150
342521	Dunlop PC, et al. (1978) Characterization of two forms of asparaginase in Saccharomyces cerevisiae. J Biol Chem 253(4):1297-304	ASP3-3	YLR158C	Protein Physical Properties|Cellular Location|Techniques and Reagents|Function/Process	S000004148
342521	Dunlop PC, et al. (1978) Characterization of two forms of asparaginase in Saccharomyces cerevisiae. J Biol Chem 253(4):1297-304	ASP3-1	YLR155C	Protein Physical Properties|Cellular Location|Techniques and Reagents|Function/Process	S000004145
342911	Pearson NJ and Haber JE (1977) Changes in regulation of ribosome synthesis during different stages of the life cycle of Saccharomyces cerevisiae. Mol Gen Genet 158(1):81-91	PRP6	YBR055C	Alias|Strains/Constructs|Mutants/Phenotypes|Fungal Related Genes/Proteins	S000000259
342911	Pearson NJ and Haber JE (1977) Changes in regulation of ribosome synthesis during different stages of the life cycle of Saccharomyces cerevisiae. Mol Gen Genet 158(1):81-91	PRP3	YDR473C	Strains/Constructs|Mutants/Phenotypes|Function/Process	S000002881
342911	Pearson NJ and Haber JE (1977) Changes in regulation of ribosome synthesis during different stages of the life cycle of Saccharomyces cerevisiae. Mol Gen Genet 158(1):81-91	PRP2	YNR011C	Genetic Interactions|Strains/Constructs|Mutants/Phenotypes|Cell Cycle Phase Involved	S000005294
342911	Pearson NJ and Haber JE (1977) Changes in regulation of ribosome synthesis during different stages of the life cycle of Saccharomyces cerevisiae. Mol Gen Genet 158(1):81-91	PRP8	YHR165C	Alias|Strains/Constructs|Mutants/Phenotypes|Cell Cycle Phase Involved	S000001208
342911	Pearson NJ and Haber JE (1977) Changes in regulation of ribosome synthesis during different stages of the life cycle of Saccharomyces cerevisiae. Mol Gen Genet 158(1):81-91	PRP4	YPR178W	Alias|Strains/Constructs|Mutants/Phenotypes	S000006382
343104	Valenzuela P, et al. (1978) Structure of yeast phenylalanine-tRNA genes: an intervening DNA segment within the region coding for the tRNA. Proc Natl Acad Sci U S A 75(1):190-4		tF(GAA)F	Mapping|DNA/RNA Sequence Features	S000006564
343104	Valenzuela P, et al. (1978) Structure of yeast phenylalanine-tRNA genes: an intervening DNA segment within the region coding for the tRNA. Proc Natl Acad Sci U S A 75(1):190-4		tF(GAA)B	Mapping|DNA/RNA Sequence Features	S000006562
343104	Valenzuela P, et al. (1978) Structure of yeast phenylalanine-tRNA genes: an intervening DNA segment within the region coding for the tRNA. Proc Natl Acad Sci U S A 75(1):190-4		tF(GAA)H2	Mapping|DNA/RNA Sequence Features	S000006567
343104	Valenzuela P, et al. (1978) Structure of yeast phenylalanine-tRNA genes: an intervening DNA segment within the region coding for the tRNA. Proc Natl Acad Sci U S A 75(1):190-4		tF(GAA)N	Mapping|DNA/RNA Sequence Features	S000006569
343104	Valenzuela P, et al. (1978) Structure of yeast phenylalanine-tRNA genes: an intervening DNA segment within the region coding for the tRNA. Proc Natl Acad Sci U S A 75(1):190-4		tF(GAA)G	Mapping|DNA/RNA Sequence Features	S000006565
343104	Valenzuela P, et al. (1978) Structure of yeast phenylalanine-tRNA genes: an intervening DNA segment within the region coding for the tRNA. Proc Natl Acad Sci U S A 75(1):190-4		tF(GAA)M	Mapping|DNA/RNA Sequence Features	S000006568
343104	Valenzuela P, et al. (1978) Structure of yeast phenylalanine-tRNA genes: an intervening DNA segment within the region coding for the tRNA. Proc Natl Acad Sci U S A 75(1):190-4		tF(GAA)P2	Mapping|DNA/RNA Sequence Features	S000006571
343104	Valenzuela P, et al. (1978) Structure of yeast phenylalanine-tRNA genes: an intervening DNA segment within the region coding for the tRNA. Proc Natl Acad Sci U S A 75(1):190-4		tF(GAA)P1	Mapping|DNA/RNA Sequence Features	S000006570
343104	Valenzuela P, et al. (1978) Structure of yeast phenylalanine-tRNA genes: an intervening DNA segment within the region coding for the tRNA. Proc Natl Acad Sci U S A 75(1):190-4		tF(GAA)H1	Mapping|DNA/RNA Sequence Features	S000006566
343104	Valenzuela P, et al. (1978) Structure of yeast phenylalanine-tRNA genes: an intervening DNA segment within the region coding for the tRNA. Proc Natl Acad Sci U S A 75(1):190-4		tF(GAA)D	Mapping|DNA/RNA Sequence Features	S000006563
344314	Lin LF and Beattie DS (1978) Purification and properties of a major cytochrome b peptide from baker's yeast. J Biol Chem 253(7):2412-8	COB	Q0105	Protein Physical Properties	S000007270
344318	Magni G, et al. (1978) Inactivation of uridine nucleosidase in yeast. Purification and properties of an inactivating protein. J Biol Chem 253(8):2501-3	PBI2	YNL015W	Regulatory Role	S000004960
345095	Waldron C and Cox BS (1978) Ribosomal proteins of yeast strains carrying mutations which affect the efficiency of nonsense suppression. Mol Gen Genet 159(2):223-5	SUP35	YDR172W	Genetic Interactions|Mutants/Phenotypes	S000002579
346349	Kudlicki W, et al. (1978) Isolation and properties of two protein kinases from yeast which phosphorylate casein and some ribosomal proteins. Eur J Biochem 84(2):493-8	RPL2B	YIL018W	Protein Processing/Modification/Regulation	S000001280
346349	Kudlicki W, et al. (1978) Isolation and properties of two protein kinases from yeast which phosphorylate casein and some ribosomal proteins. Eur J Biochem 84(2):493-8	RPL3	YOR063W	Protein Processing/Modification/Regulation	S000005589
346349	Kudlicki W, et al. (1978) Isolation and properties of two protein kinases from yeast which phosphorylate casein and some ribosomal proteins. Eur J Biochem 84(2):493-8	RPL2A	YFR031C-A	Protein Processing/Modification/Regulation	S000002104
346439	Wickner RB (1978) Twenty-six chromosomal genes needed to maintain the killer double-stranded RNA plasmid of Saccharomyces cerevisiae. Genetics 88(3):419-25	RPL8A	YHL033C	Alias|Mapping|Strains/Constructs|Mutants/Phenotypes|Fungal Related Genes/Proteins	S000001025
346588	Taylor BL, et al. (1978) The use of the ultracentrifuge to determine the catalytically competent forms of enzymes with more than one oligomeric structure. Multiple reacting forms of pyruvate carboxylase from chicken and rat liver. J Biol Chem 253(9):3062-9	PYC1	YGL062W	Techniques and Reagents|Substrates/Ligands/Cofactors|Non-Fungal Related Genes/Proteins|Function/Process	S000003030
346588	Taylor BL, et al. (1978) The use of the ultracentrifuge to determine the catalytically competent forms of enzymes with more than one oligomeric structure. Multiple reacting forms of pyruvate carboxylase from chicken and rat liver. J Biol Chem 253(9):3062-9	PYC2	YBR218C	Techniques and Reagents|Substrates/Ligands/Cofactors|Non-Fungal Related Genes/Proteins|Function/Process	S000000422
347248	Rytka J, et al. (1978) Haemoprotein formation in yeast. III. The role of carbon catabolite repression in the regulation of catalase A and T formation. Mol Gen Genet 160(1):51-7	CTA1	YDR256C	Regulation of|Function/Process	S000002664
347280	Reynolds RJ (1978) Removal of pyrimidine dimers from Saccharomyces cerevisiae nuclear DNA under nongrowth conditions as detected by a sensitive, enzymatic assay. Mutat Res 50(1):43-56	RAD4	YER162C	Strains/Constructs|Mutants/Phenotypes	S000000964
347451	Hinnen A, et al. (1978) Transformation of yeast. Proc Natl Acad Sci U S A 75(4):1929-33	LEU2	YCL018W	Other Features	S000000523
348146	Urech K, et al. (1978) Localization of polyphosphate in vacuoles of Saccharomyces cerevisiae. Arch Microbiol 116(3):275-8	PPX1	YHR201C	Function/Process	S000001244
348280	Al-Aidroos K and Bussey H (1978) Chromosomal mutants of Saccharomyces cerevisiae affecting the cell wall binding site for killer factor. Can J Microbiol 24(3):228-37	KRE1	YNL322C	Alias|Strains/Constructs|Mutants/Phenotypes	S000005266
348280	Al-Aidroos K and Bussey H (1978) Chromosomal mutants of Saccharomyces cerevisiae affecting the cell wall binding site for killer factor. Can J Microbiol 24(3):228-37	KRE2	YDR483W	Alias|Strains/Constructs|Mutants/Phenotypes	S000002891
348469	Wrobel JA and Stinson RA (1978) Anion binding to yeast phosphoglycerate kinase. Eur J Biochem 85(2):345-50	PGK1	YCR012W	Other Features|Mutants/Phenotypes|Substrates/Ligands/Cofactors|Function/Process	S000000605
348476	Hasilik A and Tanner W (1978) Biosynthesis of the vacuolar yeast glycoprotein carboxypeptidase Y. Conversion of precursor into the enzyme. Eur J Biochem 85(2):599-608	PRC1	YMR297W	Protein Processing/Modification/Regulation|Regulation of	S000004912
348562	Hansche PE, et al. (1978) Gene duplication in Saccharomyces cerevisiae. Genetics 88(4 Pt 1):673-87	PHO3	YBR092C	Alias|Fungal Related Genes/Proteins	S000000296
348562	Hansche PE, et al. (1978) Gene duplication in Saccharomyces cerevisiae. Genetics 88(4 Pt 1):673-87	LYS2	YBR115C	Mapping	S000000319
348562	Hansche PE, et al. (1978) Gene duplication in Saccharomyces cerevisiae. Genetics 88(4 Pt 1):673-87	TSM134	TSM134	Mapping|Strains/Constructs	S000029620
348562	Hansche PE, et al. (1978) Gene duplication in Saccharomyces cerevisiae. Genetics 88(4 Pt 1):673-87	TYR1	YBR166C	Mapping	S000000370
348677	Jones GE (1978) L-Asparagine auxotrophs of Saccharomyces cerevisiae: genetic and phenotypic characterization. J Bacteriol 134(1):200-7	ASN2	YGR124W	Other Features|Mutants/Phenotypes	S000003356
348677	Jones GE (1978) L-Asparagine auxotrophs of Saccharomyces cerevisiae: genetic and phenotypic characterization. J Bacteriol 134(1):200-7	ASN1	YPR145W	Other Features|Mutants/Phenotypes	S000006349
348678	Cohn MS, et al. (1978) Isolation and characterization of Saccharomyces cerevisiae mutants deficient in S-adenosylmethionine decarboxylase, spermidine, and spermine. J Bacteriol 134(1):208-13	SPE2	YOL052C	Mapping|Strains/Constructs|Other Features|Mutants/Phenotypes	S000005412
348678	Cohn MS, et al. (1978) Isolation and characterization of Saccharomyces cerevisiae mutants deficient in S-adenosylmethionine decarboxylase, spermidine, and spermine. J Bacteriol 134(1):208-13	ARG1	YOL058W	Mapping	S000005419
348679	Whitney PA and Morris DR (1978) Polyamine auxotrophs of Saccharomyces cerevisiae. J Bacteriol 134(1):214-20	SPE2	YOL052C	Strains/Constructs|Mutants/Phenotypes|Function/Process	S000005412
348679	Whitney PA and Morris DR (1978) Polyamine auxotrophs of Saccharomyces cerevisiae. J Bacteriol 134(1):214-20	SPE3	YPR069C	Strains/Constructs|Mutants/Phenotypes|Function/Process	S000006273
348679	Whitney PA and Morris DR (1978) Polyamine auxotrophs of Saccharomyces cerevisiae. J Bacteriol 134(1):214-20	CAR2	YLR438W	Strains/Constructs|Mutants/Phenotypes|Function/Process	S000004430
348679	Whitney PA and Morris DR (1978) Polyamine auxotrophs of Saccharomyces cerevisiae. J Bacteriol 134(1):214-20	SPE1	YKL184W	Strains/Constructs|Mutants/Phenotypes|Function/Process	S000001667
348680	Kaback DB and Halvorson HO (1978) Ribosomal DNA magnification in Saccharomyces cerevisiae. J Bacteriol 134(1):237-45	RDN1	RDN1	Strains/Constructs|DNA/RNA Sequence Features|Other Features|Mutants/Phenotypes	S000029411
348682	Garvik B and Haber JE (1978) New cytoplasmic genetic element that controls 20S RNA synthesis during sporulation in yeast. J Bacteriol 134(1):261-9	URE2	YNL229C	Other Features	S000005173
348687	Miozzari G, et al. (1978) Tryptophan biosynthesis in Saccharomyces cerevisiae: control of the flux through the pathway. J Bacteriol 134(1):48-59	TRP2	YER090W	Strains/Constructs|Regulation of|Other Features|Mutants/Phenotypes|Function/Process	S000000892
348687	Miozzari G, et al. (1978) Tryptophan biosynthesis in Saccharomyces cerevisiae: control of the flux through the pathway. J Bacteriol 134(1):48-59	TRP1	YDR007W	Strains/Constructs|Regulation of|Other Features|Mutants/Phenotypes|Function/Process	S000002414
348687	Miozzari G, et al. (1978) Tryptophan biosynthesis in Saccharomyces cerevisiae: control of the flux through the pathway. J Bacteriol 134(1):48-59	TRP3	YKL211C	Strains/Constructs|Regulation of|Other Features|Mutants/Phenotypes|Function/Process	S000001694
348687	Miozzari G, et al. (1978) Tryptophan biosynthesis in Saccharomyces cerevisiae: control of the flux through the pathway. J Bacteriol 134(1):48-59	TRP4	YDR354W	Strains/Constructs|Regulation of|Other Features|Mutants/Phenotypes|Function/Process	S000002762
348687	Miozzari G, et al. (1978) Tryptophan biosynthesis in Saccharomyces cerevisiae: control of the flux through the pathway. J Bacteriol 134(1):48-59	TRP5	YGL026C	Strains/Constructs|Regulation of|Other Features|Mutants/Phenotypes|Function/Process	S000002994
348697	Foury F and Tzagoloff A (1978) Assembly of the mitochondrial membrane system. Genetic complementation of mit- mutations in mitochondrial DNA of Saccharomyces cerevisiae. J Biol Chem 253(11):3792-7	COB	Q0105	Genetic Interactions|Strains/Constructs|Mutants/Phenotypes	S000007270
348712	Byers B, et al. (1978) The role of spindle pole bodies and modified microtubule ends in the initiation of microtubule assembly in Saccharomyces cerevisiae. J Cell Sci 30:331-52	TUB4	YLR212C	Function/Process	S000004202
348712	Byers B, et al. (1978) The role of spindle pole bodies and modified microtubule ends in the initiation of microtubule assembly in Saccharomyces cerevisiae. J Cell Sci 30:331-52	TUB3	YML124C	Function/Process	S000004593
348712	Byers B, et al. (1978) The role of spindle pole bodies and modified microtubule ends in the initiation of microtubule assembly in Saccharomyces cerevisiae. J Cell Sci 30:331-52	TUB1	YML085C	Function/Process	S000004550
348712	Byers B, et al. (1978) The role of spindle pole bodies and modified microtubule ends in the initiation of microtubule assembly in Saccharomyces cerevisiae. J Cell Sci 30:331-52	TUB2	YFL037W	Function/Process	S000001857
349166	Clarke L and Carbon J (1978) Functional expression of cloned yeast DNA in Escherichia coli: specific complementation of argininosuccinate lyase (argH) mutations. J Mol Biol 120(4):517-32	ARG4	YHR018C	Strains/Constructs|Non-Fungal Related Genes/Proteins|Function/Process	S000001060
349373	Averbeck D and Averbeck S (1978) Dose-rate effects of 8-methoxypsoralen plus 365-NM irradiation on cell killing in Saccharomyces cerevisiae. Mutat Res 50(2):195-206	RAD1	YPL022W	Archived Literature	S000005943
349694	Sloat BF and Pringle JR (1978) A mutant of yeast defective in cellular morphogenesis. Science 200(4346):1171-3	CDC24	YAL041W	Strains/Constructs|Mutants/Phenotypes|Function/Process	S000000039
350281	Averbeck D, et al. (1978) Biological effects and repair of damage photoinduced by a derivative of psoralen substituted at the 3,4 reaction site: photoreactivity of this compound and lethal effect in yeast. Biochim Biophys Acta 518(3):464-81	RAD2	YGR258C	Mutants/Phenotypes|Techniques and Reagents	S000003490
350281	Averbeck D, et al. (1978) Biological effects and repair of damage photoinduced by a derivative of psoralen substituted at the 3,4 reaction site: photoreactivity of this compound and lethal effect in yeast. Biochim Biophys Acta 518(3):464-81	RAD9	YDR217C	Strains/Constructs|Mutants/Phenotypes|Function/Process	S000002625
350830	Klein HL and Byers B (1978) Stable denaturation of chromosomal DNA from Saccharomyces cerevisiae during meiosis. J Bacteriol 134(2):629-35	CDC8	YJR057W	Strains/Constructs|Mutants/Phenotypes|Function/Process	S000003818
350852	Colonna WJ and Magee PT (1978) Glycogenolytic enzymes in sporulating yeast. J Bacteriol 134(3):844-53	SGA1	YIL099W	Protein Physical Properties|Other Features|Function/Process	S000001361
350854	Fehrenbacher G, et al. (1978) Cell-cell recognition in Saccharomyces cerevisiae: regulation of mating-specific adhesion. J Bacteriol 134(3):893-901			Cell Growth and Metabolism
350873	Duran A and Cabib E (1978) Solubilization and partial purification of yeast chitin synthetase. Confirmation of the zymogenic nature of the enzyme. J Biol Chem 253(12):4419-25	CHS3	YBR023C	Protein Processing/Modification/Regulation|Cellular Location|Techniques and Reagents|Substrates/Ligands/Cofactors|Function/Process	S000000227
350873	Duran A and Cabib E (1978) Solubilization and partial purification of yeast chitin synthetase. Confirmation of the zymogenic nature of the enzyme. J Biol Chem 253(12):4419-25	CHS1	YNL192W	Protein Processing/Modification/Regulation|Cellular Location|Techniques and Reagents|Substrates/Ligands/Cofactors|Function/Process	S000005136
350873	Duran A and Cabib E (1978) Solubilization and partial purification of yeast chitin synthetase. Confirmation of the zymogenic nature of the enzyme. J Biol Chem 253(12):4419-25	CHS2	YBR038W	Protein Processing/Modification/Regulation|Cellular Location|Techniques and Reagents|Substrates/Ligands/Cofactors|Function/Process	S000000242
350874	Stoops JK, et al. (1978) Studies on the yeast fatty acid synthetase. Subunit composition and structural organization of a large multifunctional enzyme complex. J Biol Chem 253(12):4464-75	FAS1	YKL182W	Protein-protein Interactions|Protein/Nucleic Acid Structure|Function/Process	S000001665
350874	Stoops JK, et al. (1978) Studies on the yeast fatty acid synthetase. Subunit composition and structural organization of a large multifunctional enzyme complex. J Biol Chem 253(12):4464-75	FAS2	YPL231W	Protein-protein Interactions|Protein/Nucleic Acid Structure|Function/Process	S000006152
350876	Nazar RN (1978) The release and reassociation of 5.8 S rRNA with yeast ribosomes. J Biol Chem 253(13):4505-7	RDN25-1	RDN25-1	Protein-Nucleic Acid Interactions	S000006484
350876	Nazar RN (1978) The release and reassociation of 5.8 S rRNA with yeast ribosomes. J Biol Chem 253(13):4505-7	RDN58-1	RDN58-1	Cellular Location|Techniques and Reagents|Protein-Nucleic Acid Interactions	S000006488
350876	Nazar RN (1978) The release and reassociation of 5.8 S rRNA with yeast ribosomes. J Biol Chem 253(13):4505-7	RDN25-2	RDN25-2	Protein-Nucleic Acid Interactions	S000006485
350876	Nazar RN (1978) The release and reassociation of 5.8 S rRNA with yeast ribosomes. J Biol Chem 253(13):4505-7	RDN58-2	RDN58-2	Cellular Location|Techniques and Reagents|Protein-Nucleic Acid Interactions	S000006489
350877	Belendiuk G, et al. (1978) CTP-phosphatidic acid cytidyltransferase from Saccharomyces cerevisiae. Partial purification, characterization, and kinetic behavior. J Biol Chem 253(13):4555-65	PCT1	YGR202C	Protein Physical Properties|Substrates/Ligands/Cofactors	S000003434
350878	Agnew WS and Popjak G (1978) Squalene synthetase. Solubilization from yeast microsomes of a phospholipid-requiring enzyme. J Biol Chem 253(13):4574-83	ERG9	YHR190W	Protein Physical Properties|Techniques and Reagents|Function/Process	S000001233
351388	Larimer FW, et al. (1978) Mutagenicity of methylated N-nitrosopiperidines in Saccharomyces cerevisiae. Mutat Res 57(2):155-61	LYS1	YIR034C	Other Features	S000001473
351388	Larimer FW, et al. (1978) Mutagenicity of methylated N-nitrosopiperidines in Saccharomyces cerevisiae. Mutat Res 57(2):155-61	HOM3	YER052C	Other Features	S000000854
351620	Hopper JE, et al. (1978) Regulation of the galactose pathway in Saccharomyces cerevisiae: induction of uridyl transferase mRNA and dependency on GAL4 gene function. Proc Natl Acad Sci U S A 75(6):2878-82	GAL7	YBR018C	Regulation of	S000000222
351620	Hopper JE, et al. (1978) Regulation of the galactose pathway in Saccharomyces cerevisiae: induction of uridyl transferase mRNA and dependency on GAL4 gene function. Proc Natl Acad Sci U S A 75(6):2878-82	GAL4	YPL248C	Strains/Constructs|Regulatory Role|Mutants/Phenotypes|Function/Process	S000006169
352402	Pierce HD Jr, et al. (1978) Azasterol inhibitors in yeast. Inhibition of the 24-methylene sterol delta24(28)-reductase and delta24-sterol methyltransferase of Saccharomyces cerevisiae by 23-azacholesterol. Biochim Biophys Acta 529(3):429-37	ERG6	YML008C	Protein Processing/Modification/Regulation|Function/Process	S000004467
352402	Pierce HD Jr, et al. (1978) Azasterol inhibitors in yeast. Inhibition of the 24-methylene sterol delta24(28)-reductase and delta24-sterol methyltransferase of Saccharomyces cerevisiae by 23-azacholesterol. Biochim Biophys Acta 529(3):429-37	ERG4	YGL012W	Protein Processing/Modification/Regulation|Function/Process	S000002980
352536	Hopper AK and Banks F (1978) A yeast mutant which accumulates precursor tRNAs. Cell 14(2):211-9	RNA1	YMR235C	Strains/Constructs|Mutants/Phenotypes|Function/Process	S000004848
352537	Knapp G, et al. (1978) Transcription and processing of intervening sequences in yeast tRNA genes. Cell 14(2):221-36		tL(CAA)M	RNA Levels and Processing	S000006644
352537	Knapp G, et al. (1978) Transcription and processing of intervening sequences in yeast tRNA genes. Cell 14(2):221-36		tL(CAA)G3	RNA Levels and Processing	S000006641
352537	Knapp G, et al. (1978) Transcription and processing of intervening sequences in yeast tRNA genes. Cell 14(2):221-36	SUP11	tY(GUA)F1	RNA Levels and Processing	S000006779
352537	Knapp G, et al. (1978) Transcription and processing of intervening sequences in yeast tRNA genes. Cell 14(2):221-36		tL(CAA)N	RNA Levels and Processing	S000006645
352537	Knapp G, et al. (1978) Transcription and processing of intervening sequences in yeast tRNA genes. Cell 14(2):221-36		tF(GAA)F	RNA Levels and Processing	S000006564
352537	Knapp G, et al. (1978) Transcription and processing of intervening sequences in yeast tRNA genes. Cell 14(2):221-36		tF(GAA)B	RNA Levels and Processing	S000006562
352537	Knapp G, et al. (1978) Transcription and processing of intervening sequences in yeast tRNA genes. Cell 14(2):221-36	SEN54	YPL083C	Function/Process	S000006004
352537	Knapp G, et al. (1978) Transcription and processing of intervening sequences in yeast tRNA genes. Cell 14(2):221-36	SUP7	tY(GUA)J1	RNA Levels and Processing	S000006781
352537	Knapp G, et al. (1978) Transcription and processing of intervening sequences in yeast tRNA genes. Cell 14(2):221-36		tF(GAA)H2	RNA Levels and Processing	S000006567
352537	Knapp G, et al. (1978) Transcription and processing of intervening sequences in yeast tRNA genes. Cell 14(2):221-36		tW(CCA)M	RNA Levels and Processing	S000006775
352537	Knapp G, et al. (1978) Transcription and processing of intervening sequences in yeast tRNA genes. Cell 14(2):221-36		tW(CCA)J	RNA Levels and Processing	S000006773
352537	Knapp G, et al. (1978) Transcription and processing of intervening sequences in yeast tRNA genes. Cell 14(2):221-36		tF(GAA)N	RNA Levels and Processing	S000006569
352537	Knapp G, et al. (1978) Transcription and processing of intervening sequences in yeast tRNA genes. Cell 14(2):221-36		tW(CCA)G1	RNA Levels and Processing	S000006771
352537	Knapp G, et al. (1978) Transcription and processing of intervening sequences in yeast tRNA genes. Cell 14(2):221-36	SUP2	tY(GUA)D	RNA Levels and Processing	S000006778
352537	Knapp G, et al. (1978) Transcription and processing of intervening sequences in yeast tRNA genes. Cell 14(2):221-36	TPT1	YOL102C	Function/Process	S000005462
352537	Knapp G, et al. (1978) Transcription and processing of intervening sequences in yeast tRNA genes. Cell 14(2):221-36		tS(GCU)O	RNA Levels and Processing	S000006733
352537	Knapp G, et al. (1978) Transcription and processing of intervening sequences in yeast tRNA genes. Cell 14(2):221-36		tW(CCA)P	RNA Levels and Processing	S000006776
352537	Knapp G, et al. (1978) Transcription and processing of intervening sequences in yeast tRNA genes. Cell 14(2):221-36	SEN2	YLR105C	Function/Process	S000004095
352537	Knapp G, et al. (1978) Transcription and processing of intervening sequences in yeast tRNA genes. Cell 14(2):221-36	SUP3	tY(GUA)O	RNA Levels and Processing	S000006785
352537	Knapp G, et al. (1978) Transcription and processing of intervening sequences in yeast tRNA genes. Cell 14(2):221-36	SUP6	tY(GUA)F2	RNA Levels and Processing	S000006780
352537	Knapp G, et al. (1978) Transcription and processing of intervening sequences in yeast tRNA genes. Cell 14(2):221-36		tS(GCU)L	RNA Levels and Processing	S000006732
352537	Knapp G, et al. (1978) Transcription and processing of intervening sequences in yeast tRNA genes. Cell 14(2):221-36	SUP56	tL(CAA)A	RNA Levels and Processing	S000006636
352537	Knapp G, et al. (1978) Transcription and processing of intervening sequences in yeast tRNA genes. Cell 14(2):221-36		tL(CAA)L	RNA Levels and Processing	S000006643
352537	Knapp G, et al. (1978) Transcription and processing of intervening sequences in yeast tRNA genes. Cell 14(2):221-36		tF(GAA)G	RNA Levels and Processing	S000006565
352537	Knapp G, et al. (1978) Transcription and processing of intervening sequences in yeast tRNA genes. Cell 14(2):221-36		tL(CAA)G1	RNA Levels and Processing	S000006639
352537	Knapp G, et al. (1978) Transcription and processing of intervening sequences in yeast tRNA genes. Cell 14(2):221-36	SUP4	tY(GUA)J2	RNA Levels and Processing	S000006782
352537	Knapp G, et al. (1978) Transcription and processing of intervening sequences in yeast tRNA genes. Cell 14(2):221-36	SUP53	tL(CAA)C	RNA Levels and Processing	S000006637
352537	Knapp G, et al. (1978) Transcription and processing of intervening sequences in yeast tRNA genes. Cell 14(2):221-36		tF(GAA)M	RNA Levels and Processing	S000006568
352537	Knapp G, et al. (1978) Transcription and processing of intervening sequences in yeast tRNA genes. Cell 14(2):221-36		tF(GAA)P2	RNA Levels and Processing	S000006571
352537	Knapp G, et al. (1978) Transcription and processing of intervening sequences in yeast tRNA genes. Cell 14(2):221-36		tW(CCA)G2	RNA Levels and Processing	S000006772
352537	Knapp G, et al. (1978) Transcription and processing of intervening sequences in yeast tRNA genes. Cell 14(2):221-36	RNA1	YMR235C	Strains/Constructs|Mutants/Phenotypes	S000004848
352537	Knapp G, et al. (1978) Transcription and processing of intervening sequences in yeast tRNA genes. Cell 14(2):221-36		tF(GAA)P1	RNA Levels and Processing	S000006570
352537	Knapp G, et al. (1978) Transcription and processing of intervening sequences in yeast tRNA genes. Cell 14(2):221-36		tW(CCA)K	RNA Levels and Processing	S000006774
352537	Knapp G, et al. (1978) Transcription and processing of intervening sequences in yeast tRNA genes. Cell 14(2):221-36		tS(GCU)F	RNA Levels and Processing	S000006731
352537	Knapp G, et al. (1978) Transcription and processing of intervening sequences in yeast tRNA genes. Cell 14(2):221-36	SUP54	tL(CAA)G2	RNA Levels and Processing	S000006640
352537	Knapp G, et al. (1978) Transcription and processing of intervening sequences in yeast tRNA genes. Cell 14(2):221-36		tL(CAA)K	RNA Levels and Processing	S000006642
352537	Knapp G, et al. (1978) Transcription and processing of intervening sequences in yeast tRNA genes. Cell 14(2):221-36	SEN15	YMR059W	Function/Process	S000004663
352537	Knapp G, et al. (1978) Transcription and processing of intervening sequences in yeast tRNA genes. Cell 14(2):221-36	SUP8	tY(GUA)M2	RNA Levels and Processing	S000006784
352537	Knapp G, et al. (1978) Transcription and processing of intervening sequences in yeast tRNA genes. Cell 14(2):221-36	SUP5	tY(GUA)M1	RNA Levels and Processing	S000006783
352537	Knapp G, et al. (1978) Transcription and processing of intervening sequences in yeast tRNA genes. Cell 14(2):221-36	TRL1	YJL087C	Function/Process	S000003623
352537	Knapp G, et al. (1978) Transcription and processing of intervening sequences in yeast tRNA genes. Cell 14(2):221-36	SEN34	YAR008W	Function/Process	S000000066
352537	Knapp G, et al. (1978) Transcription and processing of intervening sequences in yeast tRNA genes. Cell 14(2):221-36		tL(CAA)D	RNA Levels and Processing	S000006638
352537	Knapp G, et al. (1978) Transcription and processing of intervening sequences in yeast tRNA genes. Cell 14(2):221-36		tF(GAA)H1	RNA Levels and Processing	S000006566
352537	Knapp G, et al. (1978) Transcription and processing of intervening sequences in yeast tRNA genes. Cell 14(2):221-36		tF(GAA)D	RNA Levels and Processing	S000006563
352692	Zipper P and Durchschlag H (1978) Small-angle X-ray scattering on malate synthase from baker's yeast. The native substrate-free enzyme and enzyme-substrate complexes. Eur J Biochem 87(1):85-99	MLS1	YNL117W	Protein Physical Properties|Techniques and Reagents|Substrates/Ligands/Cofactors|Protein/Nucleic Acid Structure|Function/Process	S000005061
352698	Simon JP and Stalon V (1978) Epiarginasic regulation in Saccharomyces cerevisiae. Citrulline, the third effector, acts at a specific binding site on the ornithine carbamoyltransferase. Eur J Biochem 88(1):287-95	ARG3	YJL088W	Substrates/Ligands/Cofactors|Protein Sequence Features	S000003624
352861	Silhankova L, et al. (1978) The effect of ultrasound and its combination with radiation on the genetic material of Saccharomyces cerevisiae. Folia Microbiol (Praha) 23(3):216-24	ILV1	YER086W	Strains/Constructs|Mutants/Phenotypes	S000000888
353039	Yamada H (1978) Effects of adenosine triphosphate and magnesium chloride on affinity elution of aminoacyl-transfer ribonucleic acid synthetases from phosphocellulose with transfer ribonucleic acids. J Biochem 83(6):1577-81	ILS1	YBL076C	Protein Physical Properties|Protein-Nucleic Acid Interactions	S000000172
353039	Yamada H (1978) Effects of adenosine triphosphate and magnesium chloride on affinity elution of aminoacyl-transfer ribonucleic acid synthetases from phosphocellulose with transfer ribonucleic acids. J Biochem 83(6):1577-81	VAS1	YGR094W	Protein Physical Properties|Protein-Nucleic Acid Interactions	S000003326
353039	Yamada H (1978) Effects of adenosine triphosphate and magnesium chloride on affinity elution of aminoacyl-transfer ribonucleic acid synthetases from phosphocellulose with transfer ribonucleic acids. J Biochem 83(6):1577-81	TYS1	YGR185C	Protein Physical Properties|Protein-Nucleic Acid Interactions	S000003417
353039	Yamada H (1978) Effects of adenosine triphosphate and magnesium chloride on affinity elution of aminoacyl-transfer ribonucleic acid synthetases from phosphocellulose with transfer ribonucleic acids. J Biochem 83(6):1577-81	THS1	YIL078W	Protein Physical Properties|Protein-Nucleic Acid Interactions	S000001340
353043	Alford B and Hecht SM (1978) 2'-Versus 3'-OH specificity in tRNA aminoacylation. Further support for the &quot;secondary cognition&quot; proposal. J Biol Chem 253(14):4844-50	FRS1	YLR060W	Substrates/Ligands/Cofactors|Function/Process	S000004050
353043	Alford B and Hecht SM (1978) 2'-Versus 3'-OH specificity in tRNA aminoacylation. Further support for the &quot;secondary cognition&quot; proposal. J Biol Chem 253(14):4844-50	FRS2	YFL022C	Substrates/Ligands/Cofactors|Function/Process	S000001872
353506	Backhaus B, et al. (1978) On the formation of rho - petites in yeast. III. Effects of temperature on transmission and recombination of mitochondrial markers and on rho - cell formation in temperature sensitive mutants of Saccharomyces cerevisiae. Mol Gen Genet 161(2):153-73	SCEI	Q0160	Alias|Genetic Interactions|Strains/Constructs|Other Features|Mutants/Phenotypes	S000007279
353510	Johnston LH and Game JC (1978) Mutants of yeast with depressed DNA synthesis. Mol Gen Genet 161(2):205-14	DDS2	DDS2	Mutants/Phenotypes|Techniques and Reagents	S000029144
353510	Johnston LH and Game JC (1978) Mutants of yeast with depressed DNA synthesis. Mol Gen Genet 161(2):205-14	CDC6	YJL194W	Strains/Constructs|Mutants/Phenotypes|Function/Process	S000003730
353510	Johnston LH and Game JC (1978) Mutants of yeast with depressed DNA synthesis. Mol Gen Genet 161(2):205-14	CDC14	YFR028C	Strains/Constructs|Mutants/Phenotypes	S000001924
353510	Johnston LH and Game JC (1978) Mutants of yeast with depressed DNA synthesis. Mol Gen Genet 161(2):205-14	PRP11	YDL043C	Alias|Strains/Constructs|Mutants/Phenotypes|Function/Process	S000002201
353510	Johnston LH and Game JC (1978) Mutants of yeast with depressed DNA synthesis. Mol Gen Genet 161(2):205-14	CDC11	YJR076C	Mutants/Phenotypes	S000003837
354549	Banuelos M and Gancedo C (1978) In situ study of the glycolytic pathway in Saccharomyces cerevisiae. Arch Microbiol 117(2):197-201	TDH3	YGR192C	Protein Physical Properties	S000003424
354549	Banuelos M and Gancedo C (1978) In situ study of the glycolytic pathway in Saccharomyces cerevisiae. Arch Microbiol 117(2):197-201	FBA1	YKL060C	Protein Physical Properties	S000001543
354549	Banuelos M and Gancedo C (1978) In situ study of the glycolytic pathway in Saccharomyces cerevisiae. Arch Microbiol 117(2):197-201	ERR1	YOR393W	Protein Physical Properties	S000005920
354549	Banuelos M and Gancedo C (1978) In situ study of the glycolytic pathway in Saccharomyces cerevisiae. Arch Microbiol 117(2):197-201	TPI1	YDR050C	Protein Physical Properties	S000002457
354549	Banuelos M and Gancedo C (1978) In situ study of the glycolytic pathway in Saccharomyces cerevisiae. Arch Microbiol 117(2):197-201	HXK2	YGL253W	Protein Physical Properties	S000003222
354549	Banuelos M and Gancedo C (1978) In situ study of the glycolytic pathway in Saccharomyces cerevisiae. Arch Microbiol 117(2):197-201	PFK2	YMR205C	Protein Physical Properties	S000004818
354549	Banuelos M and Gancedo C (1978) In situ study of the glycolytic pathway in Saccharomyces cerevisiae. Arch Microbiol 117(2):197-201	ENO1	YGR254W	Protein Physical Properties	S000003486
354549	Banuelos M and Gancedo C (1978) In situ study of the glycolytic pathway in Saccharomyces cerevisiae. Arch Microbiol 117(2):197-201	PDC6	YGR087C	Protein Physical Properties	S000003319
354549	Banuelos M and Gancedo C (1978) In situ study of the glycolytic pathway in Saccharomyces cerevisiae. Arch Microbiol 117(2):197-201	PGI1	YBR196C	Protein Physical Properties	S000000400
354549	Banuelos M and Gancedo C (1978) In situ study of the glycolytic pathway in Saccharomyces cerevisiae. Arch Microbiol 117(2):197-201	TDH1	YJL052W	Protein Physical Properties	S000003588
354549	Banuelos M and Gancedo C (1978) In situ study of the glycolytic pathway in Saccharomyces cerevisiae. Arch Microbiol 117(2):197-201	PGK1	YCR012W	Protein Physical Properties	S000000605
354549	Banuelos M and Gancedo C (1978) In situ study of the glycolytic pathway in Saccharomyces cerevisiae. Arch Microbiol 117(2):197-201	TDH2	YJR009C	Protein Physical Properties	S000003769
354549	Banuelos M and Gancedo C (1978) In situ study of the glycolytic pathway in Saccharomyces cerevisiae. Arch Microbiol 117(2):197-201	CDC19	YAL038W	Protein Physical Properties	S000000036
354549	Banuelos M and Gancedo C (1978) In situ study of the glycolytic pathway in Saccharomyces cerevisiae. Arch Microbiol 117(2):197-201	PFK1	YGR240C	Protein Physical Properties	S000003472
354549	Banuelos M and Gancedo C (1978) In situ study of the glycolytic pathway in Saccharomyces cerevisiae. Arch Microbiol 117(2):197-201	PYK2	YOR347C	Protein Physical Properties	S000005874
354549	Banuelos M and Gancedo C (1978) In situ study of the glycolytic pathway in Saccharomyces cerevisiae. Arch Microbiol 117(2):197-201	ENO2	YHR174W	Protein Physical Properties	S000001217
354549	Banuelos M and Gancedo C (1978) In situ study of the glycolytic pathway in Saccharomyces cerevisiae. Arch Microbiol 117(2):197-201	PDC1	YLR044C	Protein Physical Properties	S000004034
354549	Banuelos M and Gancedo C (1978) In situ study of the glycolytic pathway in Saccharomyces cerevisiae. Arch Microbiol 117(2):197-201	HXK1	YFR053C	Protein Physical Properties	S000001949
354549	Banuelos M and Gancedo C (1978) In situ study of the glycolytic pathway in Saccharomyces cerevisiae. Arch Microbiol 117(2):197-201	ERR3	YMR323W	Protein Physical Properties	S000004942
354549	Banuelos M and Gancedo C (1978) In situ study of the glycolytic pathway in Saccharomyces cerevisiae. Arch Microbiol 117(2):197-201	ADH1	YOL086C	Protein Physical Properties	S000005446
354549	Banuelos M and Gancedo C (1978) In situ study of the glycolytic pathway in Saccharomyces cerevisiae. Arch Microbiol 117(2):197-201	PDC5	YLR134W	Protein Physical Properties	S000004124
354693	Borders CL Jr, et al. (1978) Role of arginyl residues in yeast hexokinase PII. Biochemistry 17(13):2654-8	HXK2	YGL253W	Regulation of|Substrates/Ligands/Cofactors|Protein/Nucleic Acid Structure	S000003222
355231	Sumrada R, et al. (1978) Induction and inhibition of the allantoin permease in Saccharomyces cerevisiae. J Bacteriol 135(2):498-510	RNA1	YMR235C	Strains/Constructs|Mutants/Phenotypes|Function/Process	S000004848
355231	Sumrada R, et al. (1978) Induction and inhibition of the allantoin permease in Saccharomyces cerevisiae. J Bacteriol 135(2):498-510	DAL4	YIR028W	Regulation of|Substrates/Ligands/Cofactors|Function/Process	S000001467
355252	Nes WR, et al. (1978) The functional importance of structural features of ergosterol in yeast. J Biol Chem 253(17):6218-25			Cell Growth and Metabolism
355255	Karson EM and Ballou CE (1978) Biosynthesis of yeast mannan. Properties of a mannosylphosphate transferase in Saccharomyces cerevisiae. J Biol Chem 253(18):6484-92	MNN2	YBR015C	Strains/Constructs|Mutants/Phenotypes	S000000219
355255	Karson EM and Ballou CE (1978) Biosynthesis of yeast mannan. Properties of a mannosylphosphate transferase in Saccharomyces cerevisiae. J Biol Chem 253(18):6484-92	MNN4	YKL201C	Protein Physical Properties|Mutants/Phenotypes|Fungal Related Genes/Proteins|Function/Process	S000001684
355255	Karson EM and Ballou CE (1978) Biosynthesis of yeast mannan. Properties of a mannosylphosphate transferase in Saccharomyces cerevisiae. J Biol Chem 253(18):6484-92	KTR6	YPL053C	Alias|Mapping|Strains/Constructs|Mutants/Phenotypes	S000005974
355642	Anderson CM, et al. (1978) Sequencing a protein by x-ray crystallography. I. Interpretation of yeast hexokinase B at 2.5 A resolution by model building. J Mol Biol 123(1):1-13	HXK2	YGL253W	Protein/Nucleic Acid Structure|Protein Sequence Features	S000003222
355643	Anderson CM, et al. (1978) Sequencing a protein by x-ray crystallography. II. Refinement of yeast hexokinase B co-ordinates and sequence at 2.1 A resolution. J Mol Biol 123(1):15-33	HXK2	YGL253W	Protein/Nucleic Acid Structure|Protein Sequence Features	S000003222
355645	Anderson CM, et al. (1978) A refined model of the sugar binding site of yeast hexokinase B. J Mol Biol 123(2):207-19	HXK2	YGL253W	Substrates/Ligands/Cofactors|Protein/Nucleic Acid Structure	S000003222
355832	Otaka E and Kobata K (1978) Yeast ribosomal proteins. I. Characterization of cytoplasmic ribosomal proteins by two-dimensional gel electrophoresis. Mol Gen Genet 162(3):259-68	RPL20A	YMR242C	Cellular Location|Techniques and Reagents|Function/Process	S000004855
355832	Otaka E and Kobata K (1978) Yeast ribosomal proteins. I. Characterization of cytoplasmic ribosomal proteins by two-dimensional gel electrophoresis. Mol Gen Genet 162(3):259-68	RPL36A	YMR194W	Cellular Location|Techniques and Reagents|Function/Process	S000004807
355832	Otaka E and Kobata K (1978) Yeast ribosomal proteins. I. Characterization of cytoplasmic ribosomal proteins by two-dimensional gel electrophoresis. Mol Gen Genet 162(3):259-68	RPS18A	YDR450W	Cellular Location|Techniques and Reagents|Function/Process	S000002858
355832	Otaka E and Kobata K (1978) Yeast ribosomal proteins. I. Characterization of cytoplasmic ribosomal proteins by two-dimensional gel electrophoresis. Mol Gen Genet 162(3):259-68	RPS8B	YER102W	Cellular Location|Techniques and Reagents|Function/Process	S000000904
355832	Otaka E and Kobata K (1978) Yeast ribosomal proteins. I. Characterization of cytoplasmic ribosomal proteins by two-dimensional gel electrophoresis. Mol Gen Genet 162(3):259-68	RPL26A	YLR344W	Cellular Location|Techniques and Reagents|Function/Process	S000004336
355832	Otaka E and Kobata K (1978) Yeast ribosomal proteins. I. Characterization of cytoplasmic ribosomal proteins by two-dimensional gel electrophoresis. Mol Gen Genet 162(3):259-68	RPL8A	YHL033C	Cellular Location|Techniques and Reagents|Function/Process	S000001025
355832	Otaka E and Kobata K (1978) Yeast ribosomal proteins. I. Characterization of cytoplasmic ribosomal proteins by two-dimensional gel electrophoresis. Mol Gen Genet 162(3):259-68	RPS10A	YOR293W	Cellular Location|Techniques and Reagents|Function/Process	S000005819
355832	Otaka E and Kobata K (1978) Yeast ribosomal proteins. I. Characterization of cytoplasmic ribosomal proteins by two-dimensional gel electrophoresis. Mol Gen Genet 162(3):259-68	RPS2	YGL123W	Cellular Location|Techniques and Reagents|Function/Process	S000003091
355832	Otaka E and Kobata K (1978) Yeast ribosomal proteins. I. Characterization of cytoplasmic ribosomal proteins by two-dimensional gel electrophoresis. Mol Gen Genet 162(3):259-68	RPL43A	YPR043W	Cellular Location|Techniques and Reagents|Function/Process	S000006247
355832	Otaka E and Kobata K (1978) Yeast ribosomal proteins. I. Characterization of cytoplasmic ribosomal proteins by two-dimensional gel electrophoresis. Mol Gen Genet 162(3):259-68	RPS19B	YNL302C	Cellular Location|Techniques and Reagents|Function/Process	S000005246
355832	Otaka E and Kobata K (1978) Yeast ribosomal proteins. I. Characterization of cytoplasmic ribosomal proteins by two-dimensional gel electrophoresis. Mol Gen Genet 162(3):259-68	RPL40A	YIL148W	Cellular Location|Techniques and Reagents|Function/Process	S000001410
355832	Otaka E and Kobata K (1978) Yeast ribosomal proteins. I. Characterization of cytoplasmic ribosomal proteins by two-dimensional gel electrophoresis. Mol Gen Genet 162(3):259-68	RPL37B	YDR500C	Cellular Location|Techniques and Reagents|Function/Process	S000002908
355832	Otaka E and Kobata K (1978) Yeast ribosomal proteins. I. Characterization of cytoplasmic ribosomal proteins by two-dimensional gel electrophoresis. Mol Gen Genet 162(3):259-68	RPL40B	YKR094C	Cellular Location|Techniques and Reagents|Function/Process	S000001802
355832	Otaka E and Kobata K (1978) Yeast ribosomal proteins. I. Characterization of cytoplasmic ribosomal proteins by two-dimensional gel electrophoresis. Mol Gen Genet 162(3):259-68	RPS4A	YJR145C	Cellular Location|Techniques and Reagents|Function/Process	S000003906
355832	Otaka E and Kobata K (1978) Yeast ribosomal proteins. I. Characterization of cytoplasmic ribosomal proteins by two-dimensional gel electrophoresis. Mol Gen Genet 162(3):259-68	RPS14B	YJL191W	Cellular Location|Techniques and Reagents|Function/Process	S000003727
355832	Otaka E and Kobata K (1978) Yeast ribosomal proteins. I. Characterization of cytoplasmic ribosomal proteins by two-dimensional gel electrophoresis. Mol Gen Genet 162(3):259-68	RPL28	YGL103W	Cellular Location|Techniques and Reagents|Function/Process	S000003071
355832	Otaka E and Kobata K (1978) Yeast ribosomal proteins. I. Characterization of cytoplasmic ribosomal proteins by two-dimensional gel electrophoresis. Mol Gen Genet 162(3):259-68	RPS16B	YDL083C	Cellular Location|Techniques and Reagents|Function/Process	S000002241
355832	Otaka E and Kobata K (1978) Yeast ribosomal proteins. I. Characterization of cytoplasmic ribosomal proteins by two-dimensional gel electrophoresis. Mol Gen Genet 162(3):259-68	RPL41A	YDL184C	Cellular Location|Techniques and Reagents|Function/Process	S000002343
355832	Otaka E and Kobata K (1978) Yeast ribosomal proteins. I. Characterization of cytoplasmic ribosomal proteins by two-dimensional gel electrophoresis. Mol Gen Genet 162(3):259-68	RPL41B	YDL133C-A	Cellular Location|Techniques and Reagents|Function/Process	S000002293
355832	Otaka E and Kobata K (1978) Yeast ribosomal proteins. I. Characterization of cytoplasmic ribosomal proteins by two-dimensional gel electrophoresis. Mol Gen Genet 162(3):259-68	RPS26A	YGL189C	Cellular Location|Techniques and Reagents|Function/Process	S000003157
355832	Otaka E and Kobata K (1978) Yeast ribosomal proteins. I. Characterization of cytoplasmic ribosomal proteins by two-dimensional gel electrophoresis. Mol Gen Genet 162(3):259-68	RPS0B	YLR048W	Cellular Location|Techniques and Reagents|Function/Process	S000004038
355832	Otaka E and Kobata K (1978) Yeast ribosomal proteins. I. Characterization of cytoplasmic ribosomal proteins by two-dimensional gel electrophoresis. Mol Gen Genet 162(3):259-68	RPL2B	YIL018W	Cellular Location|Techniques and Reagents|Function/Process	S000001280
355832	Otaka E and Kobata K (1978) Yeast ribosomal proteins. I. Characterization of cytoplasmic ribosomal proteins by two-dimensional gel electrophoresis. Mol Gen Genet 162(3):259-68	RPL4B	YDR012W	Cellular Location|Techniques and Reagents|Function/Process	S000002419
355832	Otaka E and Kobata K (1978) Yeast ribosomal proteins. I. Characterization of cytoplasmic ribosomal proteins by two-dimensional gel electrophoresis. Mol Gen Genet 162(3):259-68	RPS24B	YIL069C	Cellular Location|Techniques and Reagents|Function/Process	S000001331
355832	Otaka E and Kobata K (1978) Yeast ribosomal proteins. I. Characterization of cytoplasmic ribosomal proteins by two-dimensional gel electrophoresis. Mol Gen Genet 162(3):259-68	RPS20	YHL015W	Cellular Location|Techniques and Reagents|Function/Process	S000001007
355832	Otaka E and Kobata K (1978) Yeast ribosomal proteins. I. Characterization of cytoplasmic ribosomal proteins by two-dimensional gel electrophoresis. Mol Gen Genet 162(3):259-68	RPL29	YFR032C-A	Cellular Location|Techniques and Reagents|Function/Process	S000006437
355832	Otaka E and Kobata K (1978) Yeast ribosomal proteins. I. Characterization of cytoplasmic ribosomal proteins by two-dimensional gel electrophoresis. Mol Gen Genet 162(3):259-68	RPL33A	YPL143W	Cellular Location|Techniques and Reagents|Function/Process	S000006064
355832	Otaka E and Kobata K (1978) Yeast ribosomal proteins. I. Characterization of cytoplasmic ribosomal proteins by two-dimensional gel electrophoresis. Mol Gen Genet 162(3):259-68	RPS11A	YDR025W	Cellular Location|Techniques and Reagents|Function/Process	S000002432
355832	Otaka E and Kobata K (1978) Yeast ribosomal proteins. I. Characterization of cytoplasmic ribosomal proteins by two-dimensional gel electrophoresis. Mol Gen Genet 162(3):259-68	RPS17B	YDR447C	Cellular Location|Techniques and Reagents|Function/Process	S000002855
355832	Otaka E and Kobata K (1978) Yeast ribosomal proteins. I. Characterization of cytoplasmic ribosomal proteins by two-dimensional gel electrophoresis. Mol Gen Genet 162(3):259-68	RPS8A	YBL072C	Cellular Location|Techniques and Reagents|Function/Process	S000000168
355832	Otaka E and Kobata K (1978) Yeast ribosomal proteins. I. Characterization of cytoplasmic ribosomal proteins by two-dimensional gel electrophoresis. Mol Gen Genet 162(3):259-68	RPL14B	YHL001W	Cellular Location|Techniques and Reagents|Function/Process	S000000993
355832	Otaka E and Kobata K (1978) Yeast ribosomal proteins. I. Characterization of cytoplasmic ribosomal proteins by two-dimensional gel electrophoresis. Mol Gen Genet 162(3):259-68	RPS3	YNL178W	Cellular Location|Techniques and Reagents|Function/Process	S000005122
355832	Otaka E and Kobata K (1978) Yeast ribosomal proteins. I. Characterization of cytoplasmic ribosomal proteins by two-dimensional gel electrophoresis. Mol Gen Genet 162(3):259-68	RPP2B	YDR382W	Cellular Location|Techniques and Reagents|Function/Process	S000002790
355832	Otaka E and Kobata K (1978) Yeast ribosomal proteins. I. Characterization of cytoplasmic ribosomal proteins by two-dimensional gel electrophoresis. Mol Gen Genet 162(3):259-68	RPS4B	YHR203C	Cellular Location|Techniques and Reagents|Function/Process	S000001246
355832	Otaka E and Kobata K (1978) Yeast ribosomal proteins. I. Characterization of cytoplasmic ribosomal proteins by two-dimensional gel electrophoresis. Mol Gen Genet 162(3):259-68	RPS11B	YBR048W	Cellular Location|Techniques and Reagents|Function/Process	S000000252
355832	Otaka E and Kobata K (1978) Yeast ribosomal proteins. I. Characterization of cytoplasmic ribosomal proteins by two-dimensional gel electrophoresis. Mol Gen Genet 162(3):259-68	RPL20B	YOR312C	Cellular Location|Techniques and Reagents|Function/Process	S000005839
355832	Otaka E and Kobata K (1978) Yeast ribosomal proteins. I. Characterization of cytoplasmic ribosomal proteins by two-dimensional gel electrophoresis. Mol Gen Genet 162(3):259-68	RPL21A	YBR191W	Cellular Location|Techniques and Reagents|Function/Process	S000000395
355832	Otaka E and Kobata K (1978) Yeast ribosomal proteins. I. Characterization of cytoplasmic ribosomal proteins by two-dimensional gel electrophoresis. Mol Gen Genet 162(3):259-68	RPS19A	YOL121C	Cellular Location|Techniques and Reagents|Function/Process	S000005481
355832	Otaka E and Kobata K (1978) Yeast ribosomal proteins. I. Characterization of cytoplasmic ribosomal proteins by two-dimensional gel electrophoresis. Mol Gen Genet 162(3):259-68	RPL6B	YLR448W	Cellular Location|Techniques and Reagents|Function/Process	S000004440
355832	Otaka E and Kobata K (1978) Yeast ribosomal proteins. I. Characterization of cytoplasmic ribosomal proteins by two-dimensional gel electrophoresis. Mol Gen Genet 162(3):259-68	RPL36B	YPL249C-A	Cellular Location|Techniques and Reagents|Function/Process	S000006438
355832	Otaka E and Kobata K (1978) Yeast ribosomal proteins. I. Characterization of cytoplasmic ribosomal proteins by two-dimensional gel electrophoresis. Mol Gen Genet 162(3):259-68	RPL16B	YNL069C	Cellular Location|Techniques and Reagents|Function/Process	S000005013
355832	Otaka E and Kobata K (1978) Yeast ribosomal proteins. I. Characterization of cytoplasmic ribosomal proteins by two-dimensional gel electrophoresis. Mol Gen Genet 162(3):259-68	RPS29B	YDL061C	Cellular Location|Techniques and Reagents|Function/Process	S000002219
355832	Otaka E and Kobata K (1978) Yeast ribosomal proteins. I. Characterization of cytoplasmic ribosomal proteins by two-dimensional gel electrophoresis. Mol Gen Genet 162(3):259-68	RPS6B	YBR181C	Cellular Location|Techniques and Reagents|Function/Process	S000000385
355832	Otaka E and Kobata K (1978) Yeast ribosomal proteins. I. Characterization of cytoplasmic ribosomal proteins by two-dimensional gel electrophoresis. Mol Gen Genet 162(3):259-68	RPL15B	YMR121C	Cellular Location|Techniques and Reagents|Function/Process	S000004728
355832	Otaka E and Kobata K (1978) Yeast ribosomal proteins. I. Characterization of cytoplasmic ribosomal proteins by two-dimensional gel electrophoresis. Mol Gen Genet 162(3):259-68	RPS25B	YLR333C	Cellular Location|Techniques and Reagents|Function/Process	S000004325
355832	Otaka E and Kobata K (1978) Yeast ribosomal proteins. I. Characterization of cytoplasmic ribosomal proteins by two-dimensional gel electrophoresis. Mol Gen Genet 162(3):259-68	RPS24A	YER074W	Cellular Location|Techniques and Reagents|Function/Process	S000000876
355832	Otaka E and Kobata K (1978) Yeast ribosomal proteins. I. Characterization of cytoplasmic ribosomal proteins by two-dimensional gel electrophoresis. Mol Gen Genet 162(3):259-68	RPL11A	YPR102C	Cellular Location|Techniques and Reagents|Function/Process	S000006306
355832	Otaka E and Kobata K (1978) Yeast ribosomal proteins. I. Characterization of cytoplasmic ribosomal proteins by two-dimensional gel electrophoresis. Mol Gen Genet 162(3):259-68	RPL23B	YER117W	Cellular Location|Techniques and Reagents|Function/Process	S000000919
355832	Otaka E and Kobata K (1978) Yeast ribosomal proteins. I. Characterization of cytoplasmic ribosomal proteins by two-dimensional gel electrophoresis. Mol Gen Genet 162(3):259-68	RPL8B	YLL045C	Cellular Location|Techniques and Reagents|Function/Process	S000003968
355832	Otaka E and Kobata K (1978) Yeast ribosomal proteins. I. Characterization of cytoplasmic ribosomal proteins by two-dimensional gel electrophoresis. Mol Gen Genet 162(3):259-68	RPL4A	YBR031W	Cellular Location|Techniques and Reagents|Function/Process	S000000235
355832	Otaka E and Kobata K (1978) Yeast ribosomal proteins. I. Characterization of cytoplasmic ribosomal proteins by two-dimensional gel electrophoresis. Mol Gen Genet 162(3):259-68	RPL24A	YGL031C	Cellular Location|Techniques and Reagents|Function/Process	S000002999
355832	Otaka E and Kobata K (1978) Yeast ribosomal proteins. I. Characterization of cytoplasmic ribosomal proteins by two-dimensional gel electrophoresis. Mol Gen Genet 162(3):259-68	RPL3	YOR063W	Cellular Location|Techniques and Reagents|Function/Process	S000005589
355832	Otaka E and Kobata K (1978) Yeast ribosomal proteins. I. Characterization of cytoplasmic ribosomal proteins by two-dimensional gel electrophoresis. Mol Gen Genet 162(3):259-68	RPL17B	YJL177W	Cellular Location|Techniques and Reagents|Function/Process	S000003713
355832	Otaka E and Kobata K (1978) Yeast ribosomal proteins. I. Characterization of cytoplasmic ribosomal proteins by two-dimensional gel electrophoresis. Mol Gen Genet 162(3):259-68	RPS10B	YMR230W	Cellular Location|Techniques and Reagents|Function/Process	S000004843
355832	Otaka E and Kobata K (1978) Yeast ribosomal proteins. I. Characterization of cytoplasmic ribosomal proteins by two-dimensional gel electrophoresis. Mol Gen Genet 162(3):259-68	RPL16A	YIL133C	Cellular Location|Techniques and Reagents|Function/Process	S000001395
355832	Otaka E and Kobata K (1978) Yeast ribosomal proteins. I. Characterization of cytoplasmic ribosomal proteins by two-dimensional gel electrophoresis. Mol Gen Genet 162(3):259-68	RPL19B	YBL027W	Cellular Location|Techniques and Reagents|Function/Process	S000000123
355832	Otaka E and Kobata K (1978) Yeast ribosomal proteins. I. Characterization of cytoplasmic ribosomal proteins by two-dimensional gel electrophoresis. Mol Gen Genet 162(3):259-68	RPL34A	YER056C-A	Cellular Location|Techniques and Reagents|Function/Process	S000002135
355832	Otaka E and Kobata K (1978) Yeast ribosomal proteins. I. Characterization of cytoplasmic ribosomal proteins by two-dimensional gel electrophoresis. Mol Gen Genet 162(3):259-68	RPS1B	YML063W	Cellular Location|Techniques and Reagents|Function/Process	S000004528
355832	Otaka E and Kobata K (1978) Yeast ribosomal proteins. I. Characterization of cytoplasmic ribosomal proteins by two-dimensional gel electrophoresis. Mol Gen Genet 162(3):259-68	RPL24B	YGR148C	Cellular Location|Techniques and Reagents|Function/Process	S000003380
355832	Otaka E and Kobata K (1978) Yeast ribosomal proteins. I. Characterization of cytoplasmic ribosomal proteins by two-dimensional gel electrophoresis. Mol Gen Genet 162(3):259-68	RPL14A	YKL006W	Cellular Location|Techniques and Reagents|Function/Process	S000001489
355832	Otaka E and Kobata K (1978) Yeast ribosomal proteins. I. Characterization of cytoplasmic ribosomal proteins by two-dimensional gel electrophoresis. Mol Gen Genet 162(3):259-68	RPS31	YLR167W	Cellular Location|Techniques and Reagents|Function/Process	S000004157
355832	Otaka E and Kobata K (1978) Yeast ribosomal proteins. I. Characterization of cytoplasmic ribosomal proteins by two-dimensional gel electrophoresis. Mol Gen Genet 162(3):259-68	RPL12B	YDR418W	Cellular Location|Techniques and Reagents|Function/Process	S000002826
355832	Otaka E and Kobata K (1978) Yeast ribosomal proteins. I. Characterization of cytoplasmic ribosomal proteins by two-dimensional gel electrophoresis. Mol Gen Genet 162(3):259-68	RPS23A	YGR118W	Cellular Location|Techniques and Reagents|Function/Process	S000003350
355832	Otaka E and Kobata K (1978) Yeast ribosomal proteins. I. Characterization of cytoplasmic ribosomal proteins by two-dimensional gel electrophoresis. Mol Gen Genet 162(3):259-68	RPL42A	YNL162W	Cellular Location|Techniques and Reagents|Function/Process	S000005106
355832	Otaka E and Kobata K (1978) Yeast ribosomal proteins. I. Characterization of cytoplasmic ribosomal proteins by two-dimensional gel electrophoresis. Mol Gen Genet 162(3):259-68	RPS16A	YMR143W	Cellular Location|Techniques and Reagents|Function/Process	S000004751
355832	Otaka E and Kobata K (1978) Yeast ribosomal proteins. I. Characterization of cytoplasmic ribosomal proteins by two-dimensional gel electrophoresis. Mol Gen Genet 162(3):259-68	RPL15A	YLR029C	Cellular Location|Techniques and Reagents|Function/Process	S000004019
355832	Otaka E and Kobata K (1978) Yeast ribosomal proteins. I. Characterization of cytoplasmic ribosomal proteins by two-dimensional gel electrophoresis. Mol Gen Genet 162(3):259-68	RPS26B	YER131W	Cellular Location|Techniques and Reagents|Function/Process	S000000933
355832	Otaka E and Kobata K (1978) Yeast ribosomal proteins. I. Characterization of cytoplasmic ribosomal proteins by two-dimensional gel electrophoresis. Mol Gen Genet 162(3):259-68	RPS30B	YOR182C	Cellular Location|Techniques and Reagents|Function/Process	S000005708
355832	Otaka E and Kobata K (1978) Yeast ribosomal proteins. I. Characterization of cytoplasmic ribosomal proteins by two-dimensional gel electrophoresis. Mol Gen Genet 162(3):259-68	RPS30A	YLR287C-A	Cellular Location|Techniques and Reagents|Function/Process	S000004278
355832	Otaka E and Kobata K (1978) Yeast ribosomal proteins. I. Characterization of cytoplasmic ribosomal proteins by two-dimensional gel electrophoresis. Mol Gen Genet 162(3):259-68	RPS28B	YLR264W	Cellular Location|Techniques and Reagents|Function/Process	S000004254
355832	Otaka E and Kobata K (1978) Yeast ribosomal proteins. I. Characterization of cytoplasmic ribosomal proteins by two-dimensional gel electrophoresis. Mol Gen Genet 162(3):259-68	RPS27B	YHR021C	Cellular Location|Techniques and Reagents|Function/Process	S000001063
355832	Otaka E and Kobata K (1978) Yeast ribosomal proteins. I. Characterization of cytoplasmic ribosomal proteins by two-dimensional gel electrophoresis. Mol Gen Genet 162(3):259-68	RPL13B	YMR142C	Cellular Location|Techniques and Reagents|Function/Process	S000004750
355832	Otaka E and Kobata K (1978) Yeast ribosomal proteins. I. Characterization of cytoplasmic ribosomal proteins by two-dimensional gel electrophoresis. Mol Gen Genet 162(3):259-68	RPL11B	YGR085C	Cellular Location|Techniques and Reagents|Function/Process	S000003317
355832	Otaka E and Kobata K (1978) Yeast ribosomal proteins. I. Characterization of cytoplasmic ribosomal proteins by two-dimensional gel electrophoresis. Mol Gen Genet 162(3):259-68	RPS9B	YBR189W	Cellular Location|Techniques and Reagents|Function/Process	S000000393
355832	Otaka E and Kobata K (1978) Yeast ribosomal proteins. I. Characterization of cytoplasmic ribosomal proteins by two-dimensional gel electrophoresis. Mol Gen Genet 162(3):259-68	RPL6A	YML073C	Cellular Location|Techniques and Reagents|Function/Process	S000004538
355832	Otaka E and Kobata K (1978) Yeast ribosomal proteins. I. Characterization of cytoplasmic ribosomal proteins by two-dimensional gel electrophoresis. Mol Gen Genet 162(3):259-68	RPL12A	YEL054C	Cellular Location|Techniques and Reagents|Function/Process	S000000780
355832	Otaka E and Kobata K (1978) Yeast ribosomal proteins. I. Characterization of cytoplasmic ribosomal proteins by two-dimensional gel electrophoresis. Mol Gen Genet 162(3):259-68	RPL1A	YPL220W	Cellular Location|Techniques and Reagents|Function/Process	S000006141
355832	Otaka E and Kobata K (1978) Yeast ribosomal proteins. I. Characterization of cytoplasmic ribosomal proteins by two-dimensional gel electrophoresis. Mol Gen Genet 162(3):259-68	RPS22B	YLR367W	Cellular Location|Techniques and Reagents|Function/Process	S000004359
355832	Otaka E and Kobata K (1978) Yeast ribosomal proteins. I. Characterization of cytoplasmic ribosomal proteins by two-dimensional gel electrophoresis. Mol Gen Genet 162(3):259-68	RPL30	YGL030W	Cellular Location|Techniques and Reagents|Function/Process	S000002998
355832	Otaka E and Kobata K (1978) Yeast ribosomal proteins. I. Characterization of cytoplasmic ribosomal proteins by two-dimensional gel electrophoresis. Mol Gen Genet 162(3):259-68	RPL27A	YHR010W	Cellular Location|Techniques and Reagents|Function/Process	S000001052
355832	Otaka E and Kobata K (1978) Yeast ribosomal proteins. I. Characterization of cytoplasmic ribosomal proteins by two-dimensional gel electrophoresis. Mol Gen Genet 162(3):259-68	RPS29A	YLR388W	Cellular Location|Techniques and Reagents|Function/Process	S000004380
355832	Otaka E and Kobata K (1978) Yeast ribosomal proteins. I. Characterization of cytoplasmic ribosomal proteins by two-dimensional gel electrophoresis. Mol Gen Genet 162(3):259-68	RPL19A	YBR084C-A	Cellular Location|Techniques and Reagents|Function/Process	S000002156
355832	Otaka E and Kobata K (1978) Yeast ribosomal proteins. I. Characterization of cytoplasmic ribosomal proteins by two-dimensional gel electrophoresis. Mol Gen Genet 162(3):259-68	RPL5	YPL131W	Cellular Location|Techniques and Reagents|Function/Process	S000006052
355832	Otaka E and Kobata K (1978) Yeast ribosomal proteins. I. Characterization of cytoplasmic ribosomal proteins by two-dimensional gel electrophoresis. Mol Gen Genet 162(3):259-68	RPS17A	YML024W	Cellular Location|Techniques and Reagents|Function/Process	S000004486
355832	Otaka E and Kobata K (1978) Yeast ribosomal proteins. I. Characterization of cytoplasmic ribosomal proteins by two-dimensional gel electrophoresis. Mol Gen Genet 162(3):259-68	RPL13A	YDL082W	Cellular Location|Techniques and Reagents|Function/Process	S000002240
355832	Otaka E and Kobata K (1978) Yeast ribosomal proteins. I. Characterization of cytoplasmic ribosomal proteins by two-dimensional gel electrophoresis. Mol Gen Genet 162(3):259-68	RPL18A	YOL120C	Cellular Location|Techniques and Reagents|Function/Process	S000005480
355832	Otaka E and Kobata K (1978) Yeast ribosomal proteins. I. Characterization of cytoplasmic ribosomal proteins by two-dimensional gel electrophoresis. Mol Gen Genet 162(3):259-68	RPS13	YDR064W	Cellular Location|Techniques and Reagents|Function/Process	S000002471
355832	Otaka E and Kobata K (1978) Yeast ribosomal proteins. I. Characterization of cytoplasmic ribosomal proteins by two-dimensional gel electrophoresis. Mol Gen Genet 162(3):259-68	RPS18B	YML026C	Cellular Location|Techniques and Reagents|Function/Process	S000004488
355832	Otaka E and Kobata K (1978) Yeast ribosomal proteins. I. Characterization of cytoplasmic ribosomal proteins by two-dimensional gel electrophoresis. Mol Gen Genet 162(3):259-68	RPL35A	YDL191W	Cellular Location|Techniques and Reagents|Function/Process	S000002350
355832	Otaka E and Kobata K (1978) Yeast ribosomal proteins. I. Characterization of cytoplasmic ribosomal proteins by two-dimensional gel electrophoresis. Mol Gen Genet 162(3):259-68	RPL31B	YLR406C	Cellular Location|Techniques and Reagents|Function/Process	S000004398
355832	Otaka E and Kobata K (1978) Yeast ribosomal proteins. I. Characterization of cytoplasmic ribosomal proteins by two-dimensional gel electrophoresis. Mol Gen Genet 162(3):259-68	RPL7B	YPL198W	Cellular Location|Techniques and Reagents|Function/Process	S000006119
355832	Otaka E and Kobata K (1978) Yeast ribosomal proteins. I. Characterization of cytoplasmic ribosomal proteins by two-dimensional gel electrophoresis. Mol Gen Genet 162(3):259-68	RPL25	YOL127W	Cellular Location|Techniques and Reagents|Function/Process	S000005487
355832	Otaka E and Kobata K (1978) Yeast ribosomal proteins. I. Characterization of cytoplasmic ribosomal proteins by two-dimensional gel electrophoresis. Mol Gen Genet 162(3):259-68	RPS5	YJR123W	Cellular Location|Techniques and Reagents|Function/Process	S000003884
355832	Otaka E and Kobata K (1978) Yeast ribosomal proteins. I. Characterization of cytoplasmic ribosomal proteins by two-dimensional gel electrophoresis. Mol Gen Genet 162(3):259-68	RPL18B	YNL301C	Cellular Location|Techniques and Reagents|Function/Process	S000005245
355832	Otaka E and Kobata K (1978) Yeast ribosomal proteins. I. Characterization of cytoplasmic ribosomal proteins by two-dimensional gel electrophoresis. Mol Gen Genet 162(3):259-68	RPS14A	YCR031C	Cellular Location|Techniques and Reagents|Function/Process	S000000627
355832	Otaka E and Kobata K (1978) Yeast ribosomal proteins. I. Characterization of cytoplasmic ribosomal proteins by two-dimensional gel electrophoresis. Mol Gen Genet 162(3):259-68	RPS25A	YGR027C	Cellular Location|Techniques and Reagents|Function/Process	S000003259
355832	Otaka E and Kobata K (1978) Yeast ribosomal proteins. I. Characterization of cytoplasmic ribosomal proteins by two-dimensional gel electrophoresis. Mol Gen Genet 162(3):259-68	RPS23B	YPR132W	Cellular Location|Techniques and Reagents|Function/Process	S000006336
355832	Otaka E and Kobata K (1978) Yeast ribosomal proteins. I. Characterization of cytoplasmic ribosomal proteins by two-dimensional gel electrophoresis. Mol Gen Genet 162(3):259-68	RPL33B	YOR234C	Cellular Location|Techniques and Reagents|Function/Process	S000005760
355832	Otaka E and Kobata K (1978) Yeast ribosomal proteins. I. Characterization of cytoplasmic ribosomal proteins by two-dimensional gel electrophoresis. Mol Gen Genet 162(3):259-68	RPS7B	YNL096C	Cellular Location|Techniques and Reagents|Function/Process	S000005040
355832	Otaka E and Kobata K (1978) Yeast ribosomal proteins. I. Characterization of cytoplasmic ribosomal proteins by two-dimensional gel electrophoresis. Mol Gen Genet 162(3):259-68	RPL42B	YHR141C	Cellular Location|Techniques and Reagents|Function/Process	S000001183
355832	Otaka E and Kobata K (1978) Yeast ribosomal proteins. I. Characterization of cytoplasmic ribosomal proteins by two-dimensional gel electrophoresis. Mol Gen Genet 162(3):259-68	RPS9A	YPL081W	Cellular Location|Techniques and Reagents|Function/Process	S000006002
355832	Otaka E and Kobata K (1978) Yeast ribosomal proteins. I. Characterization of cytoplasmic ribosomal proteins by two-dimensional gel electrophoresis. Mol Gen Genet 162(3):259-68	RPL22B	YFL034C-A	Cellular Location|Techniques and Reagents|Function/Process	S000006436
355832	Otaka E and Kobata K (1978) Yeast ribosomal proteins. I. Characterization of cytoplasmic ribosomal proteins by two-dimensional gel electrophoresis. Mol Gen Genet 162(3):259-68	RPS7A	YOR096W	Cellular Location|Techniques and Reagents|Function/Process	S000005622
355832	Otaka E and Kobata K (1978) Yeast ribosomal proteins. I. Characterization of cytoplasmic ribosomal proteins by two-dimensional gel electrophoresis. Mol Gen Genet 162(3):259-68	RPL37A	YLR185W	Cellular Location|Techniques and Reagents|Function/Process	S000004175
355832	Otaka E and Kobata K (1978) Yeast ribosomal proteins. I. Characterization of cytoplasmic ribosomal proteins by two-dimensional gel electrophoresis. Mol Gen Genet 162(3):259-68	RPL35B	YDL136W	Cellular Location|Techniques and Reagents|Function/Process	S000002295
355832	Otaka E and Kobata K (1978) Yeast ribosomal proteins. I. Characterization of cytoplasmic ribosomal proteins by two-dimensional gel electrophoresis. Mol Gen Genet 162(3):259-68	RPL21B	YPL079W	Cellular Location|Techniques and Reagents|Function/Process	S000006000
355832	Otaka E and Kobata K (1978) Yeast ribosomal proteins. I. Characterization of cytoplasmic ribosomal proteins by two-dimensional gel electrophoresis. Mol Gen Genet 162(3):259-68	RPS1A	YLR441C	Cellular Location|Techniques and Reagents|Function/Process	S000004433
355832	Otaka E and Kobata K (1978) Yeast ribosomal proteins. I. Characterization of cytoplasmic ribosomal proteins by two-dimensional gel electrophoresis. Mol Gen Genet 162(3):259-68	RPL43B	YJR094W-A	Cellular Location|Techniques and Reagents|Function/Process	S000003855
355832	Otaka E and Kobata K (1978) Yeast ribosomal proteins. I. Characterization of cytoplasmic ribosomal proteins by two-dimensional gel electrophoresis. Mol Gen Genet 162(3):259-68	RPS22A	YJL190C	Cellular Location|Techniques and Reagents|Function/Process	S000003726
355832	Otaka E and Kobata K (1978) Yeast ribosomal proteins. I. Characterization of cytoplasmic ribosomal proteins by two-dimensional gel electrophoresis. Mol Gen Genet 162(3):259-68	RPS21B	YJL136C	Cellular Location|Techniques and Reagents|Function/Process	S000003672
355832	Otaka E and Kobata K (1978) Yeast ribosomal proteins. I. Characterization of cytoplasmic ribosomal proteins by two-dimensional gel electrophoresis. Mol Gen Genet 162(3):259-68	RPL26B	YGR034W	Cellular Location|Techniques and Reagents|Function/Process	S000003266
355832	Otaka E and Kobata K (1978) Yeast ribosomal proteins. I. Characterization of cytoplasmic ribosomal proteins by two-dimensional gel electrophoresis. Mol Gen Genet 162(3):259-68	RPS15	YOL040C	Cellular Location|Techniques and Reagents|Function/Process	S000005400
355832	Otaka E and Kobata K (1978) Yeast ribosomal proteins. I. Characterization of cytoplasmic ribosomal proteins by two-dimensional gel electrophoresis. Mol Gen Genet 162(3):259-68	RPL10	YLR075W	Cellular Location|Techniques and Reagents|Function/Process	S000004065
355832	Otaka E and Kobata K (1978) Yeast ribosomal proteins. I. Characterization of cytoplasmic ribosomal proteins by two-dimensional gel electrophoresis. Mol Gen Genet 162(3):259-68	RPS28A	YOR167C	Cellular Location|Techniques and Reagents|Function/Process	S000005693
355832	Otaka E and Kobata K (1978) Yeast ribosomal proteins. I. Characterization of cytoplasmic ribosomal proteins by two-dimensional gel electrophoresis. Mol Gen Genet 162(3):259-68	RPL7A	YGL076C	Cellular Location|Techniques and Reagents|Function/Process	S000003044
355832	Otaka E and Kobata K (1978) Yeast ribosomal proteins. I. Characterization of cytoplasmic ribosomal proteins by two-dimensional gel electrophoresis. Mol Gen Genet 162(3):259-68	RPS0A	YGR214W	Cellular Location|Techniques and Reagents|Function/Process	S000003446
355832	Otaka E and Kobata K (1978) Yeast ribosomal proteins. I. Characterization of cytoplasmic ribosomal proteins by two-dimensional gel electrophoresis. Mol Gen Genet 162(3):259-68	RPL9B	YNL067W	Cellular Location|Techniques and Reagents|Function/Process	S000005011
355832	Otaka E and Kobata K (1978) Yeast ribosomal proteins. I. Characterization of cytoplasmic ribosomal proteins by two-dimensional gel electrophoresis. Mol Gen Genet 162(3):259-68	RPL31A	YDL075W	Cellular Location|Techniques and Reagents|Function/Process	S000002233
355832	Otaka E and Kobata K (1978) Yeast ribosomal proteins. I. Characterization of cytoplasmic ribosomal proteins by two-dimensional gel electrophoresis. Mol Gen Genet 162(3):259-68	RPS12	YOR369C	Cellular Location|Techniques and Reagents|Function/Process	S000005896
355832	Otaka E and Kobata K (1978) Yeast ribosomal proteins. I. Characterization of cytoplasmic ribosomal proteins by two-dimensional gel electrophoresis. Mol Gen Genet 162(3):259-68	RPL17A	YKL180W	Cellular Location|Techniques and Reagents|Function/Process	S000001663
355832	Otaka E and Kobata K (1978) Yeast ribosomal proteins. I. Characterization of cytoplasmic ribosomal proteins by two-dimensional gel electrophoresis. Mol Gen Genet 162(3):259-68	RPL9A	YGL147C	Cellular Location|Techniques and Reagents|Function/Process	S000003115
355832	Otaka E and Kobata K (1978) Yeast ribosomal proteins. I. Characterization of cytoplasmic ribosomal proteins by two-dimensional gel electrophoresis. Mol Gen Genet 162(3):259-68	RPL1B	YGL135W	Cellular Location|Techniques and Reagents|Function/Process	S000003103
355832	Otaka E and Kobata K (1978) Yeast ribosomal proteins. I. Characterization of cytoplasmic ribosomal proteins by two-dimensional gel electrophoresis. Mol Gen Genet 162(3):259-68	RPL2A	YFR031C-A	Cellular Location|Techniques and Reagents|Function/Process	S000002104
355832	Otaka E and Kobata K (1978) Yeast ribosomal proteins. I. Characterization of cytoplasmic ribosomal proteins by two-dimensional gel electrophoresis. Mol Gen Genet 162(3):259-68	RPL38	YLR325C	Cellular Location|Techniques and Reagents|Function/Process	S000004317
355832	Otaka E and Kobata K (1978) Yeast ribosomal proteins. I. Characterization of cytoplasmic ribosomal proteins by two-dimensional gel electrophoresis. Mol Gen Genet 162(3):259-68	RPS21A	YKR057W	Cellular Location|Techniques and Reagents|Function/Process	S000001765
355832	Otaka E and Kobata K (1978) Yeast ribosomal proteins. I. Characterization of cytoplasmic ribosomal proteins by two-dimensional gel electrophoresis. Mol Gen Genet 162(3):259-68	RPS6A	YPL090C	Cellular Location|Techniques and Reagents|Function/Process	S000006011
355832	Otaka E and Kobata K (1978) Yeast ribosomal proteins. I. Characterization of cytoplasmic ribosomal proteins by two-dimensional gel electrophoresis. Mol Gen Genet 162(3):259-68	RPL39	YJL189W	Cellular Location|Techniques and Reagents|Function/Process	S000003725
355832	Otaka E and Kobata K (1978) Yeast ribosomal proteins. I. Characterization of cytoplasmic ribosomal proteins by two-dimensional gel electrophoresis. Mol Gen Genet 162(3):259-68	RPS27A	YKL156W	Cellular Location|Techniques and Reagents|Function/Process	S000001639
355832	Otaka E and Kobata K (1978) Yeast ribosomal proteins. I. Characterization of cytoplasmic ribosomal proteins by two-dimensional gel electrophoresis. Mol Gen Genet 162(3):259-68	RPL27B	YDR471W	Cellular Location|Techniques and Reagents|Function/Process	S000002879
355832	Otaka E and Kobata K (1978) Yeast ribosomal proteins. I. Characterization of cytoplasmic ribosomal proteins by two-dimensional gel electrophoresis. Mol Gen Genet 162(3):259-68	RPL34B	YIL052C	Cellular Location|Techniques and Reagents|Function/Process	S000001314
355832	Otaka E and Kobata K (1978) Yeast ribosomal proteins. I. Characterization of cytoplasmic ribosomal proteins by two-dimensional gel electrophoresis. Mol Gen Genet 162(3):259-68	RPL22A	YLR061W	Cellular Location|Techniques and Reagents|Function/Process	S000004051
355832	Otaka E and Kobata K (1978) Yeast ribosomal proteins. I. Characterization of cytoplasmic ribosomal proteins by two-dimensional gel electrophoresis. Mol Gen Genet 162(3):259-68	RPL32	YBL092W	Cellular Location|Techniques and Reagents|Function/Process	S000000188
355832	Otaka E and Kobata K (1978) Yeast ribosomal proteins. I. Characterization of cytoplasmic ribosomal proteins by two-dimensional gel electrophoresis. Mol Gen Genet 162(3):259-68	RPL23A	YBL087C	Cellular Location|Techniques and Reagents|Function/Process	S000000183
355836	Petersen NS and Nierlich DP (1978) Yeast mutant, rna 1, affects the entry into polysomes of ribosomal RNA as well as messenger RNA. Mol Gen Genet 162(3):319-22	RNA1	YMR235C	Strains/Constructs|Mutants/Phenotypes|Function/Process	S000004848
355845	Cherest H and Surdin-Kerjan Y (1978) S-adenosyl methionine requiring mutants in Saccharomyces cerevisiae: evidences for the existence of two methionine adenosyl transferases. Mol Gen Genet 163(2):153-67	SAM1	YLR180W	Alias|Strains/Constructs|Mutants/Phenotypes|Fungal Related Genes/Proteins	S000004170
355845	Cherest H and Surdin-Kerjan Y (1978) S-adenosyl methionine requiring mutants in Saccharomyces cerevisiae: evidences for the existence of two methionine adenosyl transferases. Mol Gen Genet 163(2):153-67	SAM2	YDR502C	Alias|Strains/Constructs|Mutants/Phenotypes|Fungal Related Genes/Proteins	S000002910
355852	Morimoto R, et al. (1978) Physical mapping of genes on yeast mitochondrial DNA: localization of antibiotic resistance loci, and rRNA and tRNA genes. Mol Gen Genet 163(3):241-55	21S_RRNA	21S_rRNA	Mapping	S000007288
355852	Morimoto R, et al. (1978) Physical mapping of genes on yeast mitochondrial DNA: localization of antibiotic resistance loci, and rRNA and tRNA genes. Mol Gen Genet 163(3):241-55	15S_RRNA	15S_rRNA	Mapping	S000007287
355853	Lewin A, et al. (1978) Restriction enzyme analysis of mitochondrial DNAs of petite mutants of yeast: classification of petites, and deletion mapping of mitochondrial genes. Mol Gen Genet 163(3):257-75	COB	Q0105	Mapping|Strains/Constructs|Mutants/Phenotypes	S000007270
355861	Spithill TW, et al. (1978) Altered mitochondrial ribosomes in a cold-sensitive mutant of Saccharomyces cerevisiae. Mol Biol Rep 4(2):83-6	21S_RRNA	21S_rRNA	Mapping	S000007288
355897	Johnston LH and Nasmyth KA (1978) Saccharomyces cerevisiae cell cycle mutant cdc9 is defective in DNA ligase. Nature 274(5674):891-3	CDC9	YDL164C	Strains/Constructs|Mutants/Phenotypes|Function/Process	S000002323
356047	Hackney DD and Boyer PD (1978) Evaluation of the partitioning of bound inorganic phosphate during medium and intermediate phosphate in equilibrium water oxygen exchange reactions of yeast inorganic pyrophosphatase. Proc Natl Acad Sci U S A 75(7):3133-7	IPP1	YBR011C	Substrates/Ligands/Cofactors|Function/Process	S000000215
356875	Cornelius RD and Cleland WW (1978) Substrate activity of (adenosine triphosphato)tetraamminecobalt(III) with yeast hexokinase and separation of diastereomers using the enzyme. Biochemistry 17(16):3279-86	HXK2	YGL253W	Protein Physical Properties|Substrates/Ligands/Cofactors	S000003222
356875	Cornelius RD and Cleland WW (1978) Substrate activity of (adenosine triphosphato)tetraamminecobalt(III) with yeast hexokinase and separation of diastereomers using the enzyme. Biochemistry 17(16):3279-86	HXK1	YFR053C	Protein Physical Properties|Substrates/Ligands/Cofactors	S000001949
356938	Pierce AM, et al. (1978) Metabolism of delta24-sterols by yeast mutants blocked in removal of the C-14 methyl group. Can J Biochem 56(8):794-800	ERG6	YML008C	Strains/Constructs|Mutants/Phenotypes|Fungal Related Genes/Proteins|Function/Process	S000004467
357245	Birky CW Jr, et al. (1978) Uniparental inheritance of mitochondrial genes in yeast: dependence on input bias of mitochondrial DNA and preliminary investigations of the mechanism. Genetics 89(4):615-51	OLI1	Q0130	Mapping	S000007274
357247	Korolev VG and Gracheva LM (1978) [Genetic effects of the decay of tritium incorporated into Saccharomyces cerevisiae yeast cells. I. Lethal effect of 3H-alanine on cells of different ploidy and radiosensitivity] Genetika 14(2):328-33	XRS2	YDR369C	Mutants/Phenotypes	S000002777
357269	Horak J, et al. (1978) Stimulation of amino acid transport in Saccharomyces cerevisiae by metabolic inhibitors. Folia Microbiol (Praha) 23(4):286-91	PET9	YBL030C	Alias|Strains/Constructs|Mutants/Phenotypes	S000000126
357269	Horak J, et al. (1978) Stimulation of amino acid transport in Saccharomyces cerevisiae by metabolic inhibitors. Folia Microbiol (Praha) 23(4):286-91	DIP5	YPL265W	Other Features|Techniques and Reagents	S000006186
357269	Horak J, et al. (1978) Stimulation of amino acid transport in Saccharomyces cerevisiae by metabolic inhibitors. Folia Microbiol (Praha) 23(4):286-91	AGP3	YFL055W	Other Features|Techniques and Reagents	S000001839
357269	Horak J, et al. (1978) Stimulation of amino acid transport in Saccharomyces cerevisiae by metabolic inhibitors. Folia Microbiol (Praha) 23(4):286-91	BAP2	YBR068C	Other Features|Techniques and Reagents	S000000272
357269	Horak J, et al. (1978) Stimulation of amino acid transport in Saccharomyces cerevisiae by metabolic inhibitors. Folia Microbiol (Praha) 23(4):286-91	PMA1	YGL008C	Other Features|Techniques and Reagents	S000002976
357269	Horak J, et al. (1978) Stimulation of amino acid transport in Saccharomyces cerevisiae by metabolic inhibitors. Folia Microbiol (Praha) 23(4):286-91	BAP3	YDR046C	Other Features|Techniques and Reagents	S000002453
357269	Horak J, et al. (1978) Stimulation of amino acid transport in Saccharomyces cerevisiae by metabolic inhibitors. Folia Microbiol (Praha) 23(4):286-91	CAN1	YEL063C	Other Features|Techniques and Reagents	S000000789
357269	Horak J, et al. (1978) Stimulation of amino acid transport in Saccharomyces cerevisiae by metabolic inhibitors. Folia Microbiol (Praha) 23(4):286-91	ALP1	YNL270C	Other Features|Techniques and Reagents	S000005214
357269	Horak J, et al. (1978) Stimulation of amino acid transport in Saccharomyces cerevisiae by metabolic inhibitors. Folia Microbiol (Praha) 23(4):286-91	GNP1	YDR508C	Other Features|Techniques and Reagents	S000002916
357269	Horak J, et al. (1978) Stimulation of amino acid transport in Saccharomyces cerevisiae by metabolic inhibitors. Folia Microbiol (Praha) 23(4):286-91	AGP1	YCL025C	Other Features|Techniques and Reagents	S000000530
357425	Abrams BB, et al. (1978) Relationship of large and small invertases in Saccharomyces: mutant selectively deficient in small invertase. J Bacteriol 135(3):809-17	SUC3	SUC3	Genetic Interactions|Fungal Related Genes/Proteins	S000029532
357425	Abrams BB, et al. (1978) Relationship of large and small invertases in Saccharomyces: mutant selectively deficient in small invertase. J Bacteriol 135(3):809-17	SUC1	SUC1	Genetic Interactions|Strains/Constructs|Fungal Related Genes/Proteins	S000029531
357425	Abrams BB, et al. (1978) Relationship of large and small invertases in Saccharomyces: mutant selectively deficient in small invertase. J Bacteriol 135(3):809-17	SUC2	YIL162W	Fungal Related Genes/Proteins	S000001424
357432	Peters BA and Neet KE (1978) Yeast hexokinase PII. Conformational changes induced by substrates and substrate analogues. J Biol Chem 253(19):6826-31	HXK2	YGL253W	Substrates/Ligands/Cofactors|Protein/Nucleic Acid Structure	S000003222
357437	Hyams JS and Borisy GG (1978) Nucleation of microtubules in vitro by isolated spindle pole bodies of the yeast Saccharomyces cerevisiae. J Cell Biol 78(2):401-14	TUB4	YLR212C	Function/Process	S000004202
357437	Hyams JS and Borisy GG (1978) Nucleation of microtubules in vitro by isolated spindle pole bodies of the yeast Saccharomyces cerevisiae. J Cell Biol 78(2):401-14	TUB3	YML124C	Function/Process	S000004593
357437	Hyams JS and Borisy GG (1978) Nucleation of microtubules in vitro by isolated spindle pole bodies of the yeast Saccharomyces cerevisiae. J Cell Biol 78(2):401-14	TUB1	YML085C	Function/Process	S000004550
357437	Hyams JS and Borisy GG (1978) Nucleation of microtubules in vitro by isolated spindle pole bodies of the yeast Saccharomyces cerevisiae. J Cell Biol 78(2):401-14	TUB2	YFL037W	Function/Process	S000001857
357733	Dubois E, et al. (1978) Specific induction of catabolism and its relation to repression of biosynthesis in arginine metabolism of Saccharomyces cerevisiae. J Mol Biol 122(4):383-406	ARG80	YMR042W	Alias|Strains/Constructs|Regulatory Role|Mutants/Phenotypes	S000004645
357733	Dubois E, et al. (1978) Specific induction of catabolism and its relation to repression of biosynthesis in arginine metabolism of Saccharomyces cerevisiae. J Mol Biol 122(4):383-406	ARG82	YDR173C	Alias|Strains/Constructs|Regulatory Role|Mutants/Phenotypes	S000002580
357733	Dubois E, et al. (1978) Specific induction of catabolism and its relation to repression of biosynthesis in arginine metabolism of Saccharomyces cerevisiae. J Mol Biol 122(4):383-406	ARG81	YML099C	Alias|Strains/Constructs|Regulatory Role|Mutants/Phenotypes	S000004565
357733	Dubois E, et al. (1978) Specific induction of catabolism and its relation to repression of biosynthesis in arginine metabolism of Saccharomyces cerevisiae. J Mol Biol 122(4):383-406	CAR2	YLR438W	Strains/Constructs|Regulation of|DNA/RNA Sequence Features|Mutants/Phenotypes	S000004430
357733	Dubois E, et al. (1978) Specific induction of catabolism and its relation to repression of biosynthesis in arginine metabolism of Saccharomyces cerevisiae. J Mol Biol 122(4):383-406	CAR1	YPL111W	Strains/Constructs|Regulation of|DNA/RNA Sequence Features|Mutants/Phenotypes	S000006032
357912	Valenzuela P, et al. (1978) Isolation and assay of eukaryotic DNA-dependent RNA polymerases. Methods Cell Biol 19():1-26	RPC37	YKR025W	Techniques and Reagents	S000001733
357912	Valenzuela P, et al. (1978) Isolation and assay of eukaryotic DNA-dependent RNA polymerases. Methods Cell Biol 19():1-26	RPC19	YNL113W	Techniques and Reagents	S000005057
357912	Valenzuela P, et al. (1978) Isolation and assay of eukaryotic DNA-dependent RNA polymerases. Methods Cell Biol 19():1-26	RPC82	YPR190C	Techniques and Reagents	S000006394
357912	Valenzuela P, et al. (1978) Isolation and assay of eukaryotic DNA-dependent RNA polymerases. Methods Cell Biol 19():1-26	RPC10	YHR143W-A	Techniques and Reagents	S000001185
357912	Valenzuela P, et al. (1978) Isolation and assay of eukaryotic DNA-dependent RNA polymerases. Methods Cell Biol 19():1-26	RPO21	YDL140C	Techniques and Reagents	S000002299
357912	Valenzuela P, et al. (1978) Isolation and assay of eukaryotic DNA-dependent RNA polymerases. Methods Cell Biol 19():1-26	RPC31	YNL151C	Techniques and Reagents	S000005095
357912	Valenzuela P, et al. (1978) Isolation and assay of eukaryotic DNA-dependent RNA polymerases. Methods Cell Biol 19():1-26	RPB8	YOR224C	Techniques and Reagents	S000005750
357912	Valenzuela P, et al. (1978) Isolation and assay of eukaryotic DNA-dependent RNA polymerases. Methods Cell Biol 19():1-26	RPC11	YDR045C	Techniques and Reagents	S000002452
357912	Valenzuela P, et al. (1978) Isolation and assay of eukaryotic DNA-dependent RNA polymerases. Methods Cell Biol 19():1-26	RPA14	YDR156W	Techniques and Reagents	S000002563
357912	Valenzuela P, et al. (1978) Isolation and assay of eukaryotic DNA-dependent RNA polymerases. Methods Cell Biol 19():1-26	RPA43	YOR340C	Techniques and Reagents	S000005867
357912	Valenzuela P, et al. (1978) Isolation and assay of eukaryotic DNA-dependent RNA polymerases. Methods Cell Biol 19():1-26	RET1	YOR207C	Techniques and Reagents	S000005733
357912	Valenzuela P, et al. (1978) Isolation and assay of eukaryotic DNA-dependent RNA polymerases. Methods Cell Biol 19():1-26	RPC34	YNR003C	Techniques and Reagents	S000005286
357912	Valenzuela P, et al. (1978) Isolation and assay of eukaryotic DNA-dependent RNA polymerases. Methods Cell Biol 19():1-26	RPA190	YOR341W	Techniques and Reagents	S000005868
357912	Valenzuela P, et al. (1978) Isolation and assay of eukaryotic DNA-dependent RNA polymerases. Methods Cell Biol 19():1-26	RPB3	YIL021W	Techniques and Reagents	S000001283
357912	Valenzuela P, et al. (1978) Isolation and assay of eukaryotic DNA-dependent RNA polymerases. Methods Cell Biol 19():1-26	RPA34	YJL148W	Techniques and Reagents	S000003684
357912	Valenzuela P, et al. (1978) Isolation and assay of eukaryotic DNA-dependent RNA polymerases. Methods Cell Biol 19():1-26	RPA49	YNL248C	Techniques and Reagents	S000005192
357912	Valenzuela P, et al. (1978) Isolation and assay of eukaryotic DNA-dependent RNA polymerases. Methods Cell Biol 19():1-26	RPB7	YDR404C	Techniques and Reagents	S000002812
357912	Valenzuela P, et al. (1978) Isolation and assay of eukaryotic DNA-dependent RNA polymerases. Methods Cell Biol 19():1-26	RPB9	YGL070C	Techniques and Reagents	S000003038
357912	Valenzuela P, et al. (1978) Isolation and assay of eukaryotic DNA-dependent RNA polymerases. Methods Cell Biol 19():1-26	RPA135	YPR010C	Techniques and Reagents	S000006214
357912	Valenzuela P, et al. (1978) Isolation and assay of eukaryotic DNA-dependent RNA polymerases. Methods Cell Biol 19():1-26	RPC17	YJL011C	Techniques and Reagents	S000003548
357912	Valenzuela P, et al. (1978) Isolation and assay of eukaryotic DNA-dependent RNA polymerases. Methods Cell Biol 19():1-26	RPB11	YOL005C	Techniques and Reagents	S000005365
357912	Valenzuela P, et al. (1978) Isolation and assay of eukaryotic DNA-dependent RNA polymerases. Methods Cell Biol 19():1-26	RPB5	YBR154C	Techniques and Reagents	S000000358
357912	Valenzuela P, et al. (1978) Isolation and assay of eukaryotic DNA-dependent RNA polymerases. Methods Cell Biol 19():1-26	RPC40	YPR110C	Techniques and Reagents	S000006314
357912	Valenzuela P, et al. (1978) Isolation and assay of eukaryotic DNA-dependent RNA polymerases. Methods Cell Biol 19():1-26	RPA12	YJR063W	Techniques and Reagents	S000003824
357912	Valenzuela P, et al. (1978) Isolation and assay of eukaryotic DNA-dependent RNA polymerases. Methods Cell Biol 19():1-26	RPC53	YDL150W	Techniques and Reagents	S000002309
357912	Valenzuela P, et al. (1978) Isolation and assay of eukaryotic DNA-dependent RNA polymerases. Methods Cell Biol 19():1-26	RPO26	YPR187W	Techniques and Reagents	S000006391
357912	Valenzuela P, et al. (1978) Isolation and assay of eukaryotic DNA-dependent RNA polymerases. Methods Cell Biol 19():1-26	RPO31	YOR116C	Techniques and Reagents	S000005642
357912	Valenzuela P, et al. (1978) Isolation and assay of eukaryotic DNA-dependent RNA polymerases. Methods Cell Biol 19():1-26	RPC25	YKL144C	Techniques and Reagents	S000001627
357912	Valenzuela P, et al. (1978) Isolation and assay of eukaryotic DNA-dependent RNA polymerases. Methods Cell Biol 19():1-26	RPB10	YOR210W	Techniques and Reagents	S000005736
357912	Valenzuela P, et al. (1978) Isolation and assay of eukaryotic DNA-dependent RNA polymerases. Methods Cell Biol 19():1-26	RPB2	YOR151C	Techniques and Reagents	S000005677
357912	Valenzuela P, et al. (1978) Isolation and assay of eukaryotic DNA-dependent RNA polymerases. Methods Cell Biol 19():1-26	RPB4	YJL140W	Techniques and Reagents	S000003676
357926	Warner JR and Gorenstein C (1978) The ribosomal proteins of Saccharomyces cerevisiae. Methods Cell Biol 20:45-60	RPL20A	YMR242C	Techniques and Reagents	S000004855
357926	Warner JR and Gorenstein C (1978) The ribosomal proteins of Saccharomyces cerevisiae. Methods Cell Biol 20:45-60	RPL36A	YMR194W	Techniques and Reagents	S000004807
357926	Warner JR and Gorenstein C (1978) The ribosomal proteins of Saccharomyces cerevisiae. Methods Cell Biol 20:45-60	RPS18A	YDR450W	Techniques and Reagents	S000002858
357926	Warner JR and Gorenstein C (1978) The ribosomal proteins of Saccharomyces cerevisiae. Methods Cell Biol 20:45-60	RPS8B	YER102W	Techniques and Reagents	S000000904
357926	Warner JR and Gorenstein C (1978) The ribosomal proteins of Saccharomyces cerevisiae. Methods Cell Biol 20:45-60	RPL26A	YLR344W	Techniques and Reagents	S000004336
357926	Warner JR and Gorenstein C (1978) The ribosomal proteins of Saccharomyces cerevisiae. Methods Cell Biol 20:45-60	RPL8A	YHL033C	Techniques and Reagents	S000001025
357926	Warner JR and Gorenstein C (1978) The ribosomal proteins of Saccharomyces cerevisiae. Methods Cell Biol 20:45-60	RPS10A	YOR293W	Techniques and Reagents	S000005819
357926	Warner JR and Gorenstein C (1978) The ribosomal proteins of Saccharomyces cerevisiae. Methods Cell Biol 20:45-60	RPS2	YGL123W	Techniques and Reagents	S000003091
357926	Warner JR and Gorenstein C (1978) The ribosomal proteins of Saccharomyces cerevisiae. Methods Cell Biol 20:45-60	RPL43A	YPR043W	Techniques and Reagents	S000006247
357926	Warner JR and Gorenstein C (1978) The ribosomal proteins of Saccharomyces cerevisiae. Methods Cell Biol 20:45-60	RPS19B	YNL302C	Techniques and Reagents	S000005246
357926	Warner JR and Gorenstein C (1978) The ribosomal proteins of Saccharomyces cerevisiae. Methods Cell Biol 20:45-60	RPL40A	YIL148W	Techniques and Reagents	S000001410
357926	Warner JR and Gorenstein C (1978) The ribosomal proteins of Saccharomyces cerevisiae. Methods Cell Biol 20:45-60	RPL37B	YDR500C	Techniques and Reagents	S000002908
357926	Warner JR and Gorenstein C (1978) The ribosomal proteins of Saccharomyces cerevisiae. Methods Cell Biol 20:45-60	RPL40B	YKR094C	Techniques and Reagents	S000001802
357926	Warner JR and Gorenstein C (1978) The ribosomal proteins of Saccharomyces cerevisiae. Methods Cell Biol 20:45-60	RPS4A	YJR145C	Techniques and Reagents	S000003906
357926	Warner JR and Gorenstein C (1978) The ribosomal proteins of Saccharomyces cerevisiae. Methods Cell Biol 20:45-60	RPS14B	YJL191W	Techniques and Reagents	S000003727
357926	Warner JR and Gorenstein C (1978) The ribosomal proteins of Saccharomyces cerevisiae. Methods Cell Biol 20:45-60	RPL28	YGL103W	Techniques and Reagents	S000003071
357926	Warner JR and Gorenstein C (1978) The ribosomal proteins of Saccharomyces cerevisiae. Methods Cell Biol 20:45-60	RPS16B	YDL083C	Techniques and Reagents	S000002241
357926	Warner JR and Gorenstein C (1978) The ribosomal proteins of Saccharomyces cerevisiae. Methods Cell Biol 20:45-60	RPL41A	YDL184C	Techniques and Reagents	S000002343
357926	Warner JR and Gorenstein C (1978) The ribosomal proteins of Saccharomyces cerevisiae. Methods Cell Biol 20:45-60	RPL41B	YDL133C-A	Techniques and Reagents	S000002293
357926	Warner JR and Gorenstein C (1978) The ribosomal proteins of Saccharomyces cerevisiae. Methods Cell Biol 20:45-60	RPS26A	YGL189C	Techniques and Reagents	S000003157
357926	Warner JR and Gorenstein C (1978) The ribosomal proteins of Saccharomyces cerevisiae. Methods Cell Biol 20:45-60	RPS0B	YLR048W	Techniques and Reagents	S000004038
357926	Warner JR and Gorenstein C (1978) The ribosomal proteins of Saccharomyces cerevisiae. Methods Cell Biol 20:45-60	RPL2B	YIL018W	Techniques and Reagents	S000001280
[truncated: 244,270 more rows]
