# Supplementary material for: New insights into protein-protein interaction data lead to increased estimates of the S. cerevisiae interactome size
Source: BMC Bioinformatics. 2010 Dec 21;11:605. doi: 10.1186/1471-2105-11-605 (PMC3023808; doi:10.1186/1471-2105-11-605)
Supplement: Additional file 2 — Datasets and scripts. Additional file 2 is an archive that includes all scripts, distributed under an open source license, as well as all datasets used in this study. [file 1471-2105-11-605-S2.ZIP › sambourg_BMCBioinfo2010/Sources/README]

This subdir contains all the Datasets used for estimating the size of the yeast interactome.

Y2H_union.txt: DL'd from the CCSB website 24/09/08, comes from 
Yu et al Science 2008 paper.

Y2H_yu.txt : DL'd from the CCSB website 10/04/09, comes from 
Yu et al Science 2008 paper.
http://interactome.dfci.harvard.edu/S_cerevisiae/host.php?page=download

Y2H_uezt.txt : idem 

Y2H_Ito.txt : idem 

BIOGRID-ORGANISM-Saccharomyces_cerevisiae-3.0.64.tab.txt : 
DL's 03/01/2010 from the biogid website
http://www.thebiogrid.org/downloads.php

gene_literature_10-05-01.tab : 
associations between literature and features, downloaded from SGD 03/05/10
http://downloads.yeastgenome.org/literature_curation/gene_literature.tab
ftp://genome-ftp.stanford.edu/pub/yeast/data_download/literature_curation/gene_literature.tab
Warning: some features are not ORFs!

SGD_ORFs_all.tsv: lists of ORFs of the 3 categories, so we can identify the
actual ORFs in the above gene_literature file.
DL'd on 10/10/2008 from
http://www.yeastgenome.org/cache/genomeSnapshot.html#genomeInventory
by clicking on the 3 ORF categories, and then "Download all search results".
N.T.M. then simply concatenated the 3 files to obtain SGD_ORFs_all.tsv, removing the header lines along the way:
tail -q -n +2 SGD_ORFs_verified.tsv SGD_ORFs_uncharacterized.tsv SGD_ORFs_dubious.tsv > SGD_ORFs_all.tsv

tarassovS3.txt : dhfr pca network of tarassov et. al, 2008, sup table 3  download from science 
http://www.sciencemag.org.gate1.inist.fr/cgi/content/full/1153878/DC1

LowBP-LC : create from BIOGRID-ALL-SINGLEFILE-2.0.31.tab, with parse_biogrid.pm, removing high through put interactions, and interactions detected not from physical binary protein-protein methods

HT_papers : 
Contains the pmid of papers referencing more than 100 interactions in biogrid. (creat with parse_biogrid.pm)

itofull : 
Full data from Ito et al. PNAS 2001 paper.
Downloaded from :
http://itolab.cb.k.u-tokyo.ac.jp/Y2H/full_data.txt

LC_MULTIPLE : LowBP-LC interactions reported in at least 2 papers

LowBP-LC-pre2000 : create from BIOGRID-ALL-SINGLEFILE-2.0.31.tab, keeping only interactions in LowBP-LC and reported before 2000. The publication date of 6 papers were not annoted, so have been manually added.
