# Supplementary material for: New insights into protein-protein interaction data lead to increased estimates of the S. cerevisiae interactome size
Source: BMC Bioinformatics. 2010 Dec 21;11:605. doi: 10.1186/1471-2105-11-605 (PMC3023808; doi:10.1186/1471-2105-11-605)
Supplement: Additional file 2 — Datasets and scripts. Additional file 2 is an archive that includes all scripts, distributed under an open source license, as well as all datasets used in this study. [file 1471-2105-11-605-S2.ZIP › sambourg_BMCBioinfo2010/IntSize/parse_LowBPLC_pre2000.pm]

#!/usr/bin/env perl

#
# Copyright (C) Laure Sambourg, 2010.
#
#
# This is free software; you can redistribute it and/or modify
# it under the terms of the GNU General Public License as published by
# the Free Software Foundation; either version 2 of the License, or
# (at your option) any later version.
#
# This script is distributed in the hope that it will be useful,
# but WITHOUT ANY WARRANTY; without even the implied warranty of
# MERCHANTABILITY or FITNESS FOR A PARTICULAR PURPOSE. See the
# GNU General Public License for more details.
#
# You should have received a copy of the GNU General Public License
# along with this script; if not, write to the Free Software
# Foundation, Inc., 51 Franklin St, Fifth Floor, Boston, MA  02110-1301  USA


# parse LowBP-LC-pre2000
# return a ref to hash : 
#       key : interaction (orf1,orf2) in LowBP_LC
#       =>  value : 1

package parse_LowBPLC_pre2000 ;
require Exporter ;
@ISA = qw(Exporter) ;
@EXPORT_OK = qw(parse_LowBPLC_pre2000);


use strict ;
use warnings ;
use SGD_parse ('SGD_parse') ;


sub parse_LowBPLC_pre2000
{
     (@_ == 0) || die "parse_LowBPLC_pre2000: wrong number of args (", scalar(@_), ")" ;

     # parse SGD into hashe
     my %orfs ;
     
     {
	 my ($orfsR, $orf2papers) = &SGD_parse() ;
	 %orfs = %$orfsR ; 
     }
         
     my %interactions; # key : interactions in LowBP_LC_pre2000 -> value 1

     my $LowBPLC_pre2000file = "../Sources/LowBP-LC-pre2000";
     open(LOWBPLC_PRE2000, "$LowBPLC_pre2000file") || die "parse_LowBPLC_pre2000 : cannot read $LowBPLC_pre2000file." ;
     
     while(<LOWBPLC_PRE2000>) {
	 chomp ;
	 
	 (/^(\w+)\s+(\w+)\s*$/) || die "cannot parse line: \"$_\"\n" ;
	 
	 my ($bait,$prey) = ($1,$2) ;
	 
	 # skip interaction if bait or prey is not a declared SGD ORF.
	 # NOTE: using "warn" instead of "next", this skips a single 
	 (defined $orfs{$bait}) || next ;
	 (defined $orfs{$prey}) || next ;
	 
	 my @interaction;
	 $interaction[0] = $1;
	 $interaction[1] = $2;
	 @interaction = sort(@interaction);
	 if (defined $interactions{"$interaction[0],$interaction[1]"}){
	     print STDERR "@interaction present two times in LowBP-LC-pre2000, normal?\n";
	     next ;
	 }else{
	     $interactions{"$interaction[0],$interaction[1]"} = 1;
	 }
	 
     }
     close(LOWBPLC_PRE2000);    
                    
     return(\%interactions);
     
}

1;
