# Supplementary material for: New insights into protein-protein interaction data lead to increased estimates of the S. cerevisiae interactome size
Source: BMC Bioinformatics. 2010 Dec 21;11:605. doi: 10.1186/1471-2105-11-605 (PMC3023808; doi:10.1186/1471-2105-11-605)
Supplement: Additional file 2 — Datasets and scripts. Additional file 2 is an archive that includes all scripts, distributed under an open source license, as well as all datasets used in this study. [file 1471-2105-11-605-S2.ZIP › sambourg_BMCBioinfo2010/IntSize/parse_all.pm]

#!/usr/bin/env perl

#
# Copyright (C) Laure Sambourg, 2010.
#
#
# This is free software; you can redistribute it and/or modify
# it under the terms of the GNU General Public License as published by
# the Free Software Foundation; either version 2 of the License, or
# (at your option) any later version.
#
# This script is distributed in the hope that it will be useful,
# but WITHOUT ANY WARRANTY; without even the implied warranty of
# MERCHANTABILITY or FITNESS FOR A PARTICULAR PURPOSE. See the
# GNU General Public License for more details.
#
# You should have received a copy of the GNU General Public License
# along with this script; if not, write to the Free Software
# Foundation, Inc., 51 Franklin St, Fifth Floor, Boston, MA  02110-1301  USA


# parse all datasets (the 4 Y2H datasets, LowBP-LC, LC-Multiple, tarassov and itofull)

# return a hash : 
#       key : interaction (orf1,orf2)
#       => %datasets (keys : "datasetName" => value : 1)
# with the all the datasets plus HT-Union (create from Y2H-Union n Tarassov)


package parse_all ;
require Exporter ;
@ISA = qw(Exporter) ;
@EXPORT_OK = qw(parse_all);


use strict ;
use warnings ;
use SGD_parse ('SGD_parse') ;

sub parse_all
{
     (@_ == 0) || die "parse_all: wrong number of args (", scalar(@_), ")" ;

     # parse SGD gene_literature and  into hashes
     my (%orfs,%orf2paper) ;
     
     {
	 my ($orfsR,$orf2paperR) = &SGD_parse() ;
	 %orfs = %$orfsR ; 
     }

     # %interactions : key => "orf1,orf2"
     #                 values => hash: 
     #                           key => dataset name if interaction in the dataset
     #                           value => 1 
     # (what is return)
     my %interactions = ();
 
     # parse CCSB-YI1
     my $Y2H_yufile = "../Sources/Y2H_yu.txt";
     open(YU, "$Y2H_yufile") || die "cannot read $Y2H_yufile." ;
              
     while(<YU>) {
	 chomp ;
	 
	 (/^(\w+)\t(\w+)\s/) || die "cannot parse line: $_\n" ;
	 
	 my ($bait,$prey) = ($1,$2) ;
	 
	 # sort $bait and $prey alphanumerically, to have a unique name for each interaction
	 my @interaction;
	 $interaction[0] = $bait;
	 $interaction[1] = $prey;
	 @interaction = sort(@interaction);

	 # skip interaction if bait or prey is not a declared SGD ORF.
	 # NOTE: using "warn" instead of "next", this skips a single 
	 if (!defined $orfs{$bait}){
	     next; 
	 }
	 if (!defined $orfs{$prey}) {
	     next ;
	 }
	 
	 $interactions{"$interaction[0],$interaction[1]"}{"yu"} = 1;
     }
     close(YU);
     
     # parse Uetz-Screen
     my $Y2H_uetzfile = "../Sources/Y2H_Uetz.txt";
     open(UETZ, "$Y2H_uetzfile") || die "cannot read $Y2H_uetzfile." ;
     
     while(<UETZ>) {
	 chomp ;
	 
	 (/^(\w+)\s+(\w+)\s*$/) || die "cannot parse line: \"$_\"\n" ;
	 
	 my ($bait,$prey) = ($1,$2) ;
	 
	 my @interaction;
	 $interaction[0] = $bait;
	 $interaction[1] = $prey;
	 @interaction = sort(@interaction);

	 # skip interaction if bait or prey is not a declared SGD ORF.
	 # NOTE: using "warn" instead of "next", this skips a single 
	if (!defined $orfs{$bait}){
	    next; #die "$bait not found in pca\n" ;
	}
	if (!defined $orfs{$prey}) {
	    next ; #die "$prey not found in pca\n" ) ;
	}
	 
	 $interactions{"$interaction[0],$interaction[1]"}{"uetz"} = 1;
     }
     close(UETZ);    
          
     # parse Ito-Core
     my $Y2H_itofile = "../Sources/Y2H_Ito.txt";
     open(ITO, "$Y2H_itofile") || die "cannot read $Y2H_itofile." ;
     
     while(<ITO>) {
	 chomp ;
	 
	 (/^(\w+)\s+(\w+)\s*$/) || die "cannot parse line: \"$_\"\n" ;
	 
	 my ($bait,$prey) = ($1,$2) ;
	 
	 my @interaction;
	 $interaction[0] = $bait;
	 $interaction[1] = $prey;
	 @interaction = sort(@interaction);

	 # skip interaction if bait or prey is not a declared SGD ORF.
	 # NOTE: using "warn" instead of "next", this skips a single 
	 if (!defined $orfs{$bait}){
	     next; 
	 }
	 if (!defined $orfs{$prey}) {
	     next ;
	 }
	 
	 $interactions{"$interaction[0],$interaction[1]"}{"ito"} = 1;
     }
     close(ITO);   
     
     my $Y2H_unionfile = "../Sources/Y2H_union.txt";
     open(UNION, "$Y2H_unionfile") || die "cannot read $Y2H_unionfile." ;
     
     while(<UNION>) {
	 chomp ;
	 
	 (/^(\w+)\s+(\w+)\s*$/) || die "cannot parse line: \"$_\"\n" ;
	 
	 my ($bait,$prey) = ($1,$2) ;
	 
	 my @interaction;
	 $interaction[0] = $bait;
	 $interaction[1] = $prey;
	 @interaction = sort(@interaction);
 
	 # skip interaction if bait or prey is not a declared SGD ORF.
	 # NOTE: using "warn" instead of "next", this skips a single 
	 if (!defined $orfs{$bait}){
	     next; 
	 }
	 if (!defined $orfs{$prey}) {
	     next ;
	 }
	 
	 $interactions{"$interaction[0],$interaction[1]"}{"union"} = 1;
     }
     close(UNION);    
    
     # parse LowBP-LC
     my $LowBP_LCfile = "../Sources/LowBP-LC";
     open(LOWBP_LC, "$LowBP_LCfile") || die "cannot read $LowBP_LCfile." ;
     
     while(<LOWBP_LC>) {
	 chomp ;
	 
	 (/^(\w+)\s+(\w+)\s*$/) || die "cannot parse line: \"$_\"\n" ;
	 
	 my ($bait,$prey) = ($1,$2) ;
	 
	 # skip interaction if bait or prey is not a declared SGD ORF.
	 # NOTE: using "warn" instead of "next", this skips a single 
	 (defined $orfs{$bait}) || next ;
	 (defined $orfs{$prey}) || next ;
	 
	 my @interaction;
	 $interaction[0] = $1;
	 $interaction[1] = $2;
	 @interaction = sort(@interaction);
	 $interactions{"$interaction[0],$interaction[1]"}{"LowBP_LC"} = 1;
     }
     close(LOWBP_LC);    
          
     # parse LC_MULTIPLE
     my $multiplefile = "../Sources/LC_MULTIPLE";
     open(MULTIPLE, "$multiplefile") || die "cannot read $multiplefile." ;
     
     while(<MULTIPLE>) {
	 chomp ;
	 
	 (/^(\w+)\s+(\w+)\s*$/) || die "cannot parse line: \"$_\"\n" ;
	 
	 my ($bait,$prey) = ($1,$2) ;

	 # skip interaction if bait or prey is not a declared SGD ORF.
	 # NOTE: using "warn" instead of "next", this skips a multiple 
	 (defined $orfs{$bait}) || next ;
	 (defined $orfs{$prey}) || next ;
	 
	 my @interaction;
	 $interaction[0] = $1;
	 $interaction[1] = $2;
	 @interaction = sort(@interaction);
	 
	 $interactions{"$interaction[0],$interaction[1]"}{"multiple"} = 1;
	 	 
     }
     close(MULTIPLE);    


     # Parse Tarassov
     my $tarassovfile = "../Sources/tarassovS3.txt" ;
     open(TARASSOV, "$tarassovfile") || die "cannot read $tarassovfile." ;
     
     while(<TARASSOV>) {
	 chomp ;
	 
	 if (! /^([\w\-]+)\s+[\w\-]+\s+([\w\-]+)\s/) {
	     die "cannot parse line DHFR: $_\n" ;
	 }	
	 
	 my ($bait,$prey) = ($1,$2) ;
	 $bait =~ s/-//g;
	 $prey =~ s/-//g;

	 my @interaction;
	 $interaction[0] = $bait;
	 $interaction[1] = $prey;
	 @interaction = sort(@interaction);

	 # skip interaction if bait or prey is not a declared SGD ORF.
	 # NOTE: using "warn" instead of "next", this skips a tarassov 
	 if (!defined $orfs{$bait}){
	     next; 
	 }
	 if (!defined $orfs{$prey}) {
	     next ;
	 }
	 
	 $interactions{"$interaction[0],$interaction[1]"}{"tarassov"} = 1;
     }
     close(TARASSOV); 
     
     # parse Itofull
     # used to compute the itofull FDR, for comparison with others FDR
     my $Y2H_itofullfile = "../Sources/itofull";
     open(ITOFULL, "$Y2H_itofullfile") || die "cannot read $Y2H_itofullfile." ;
     
     while(<ITOFULL>) {
	 chomp ;
	 
	 (/^([\w-]+)\s+[\w\",-]+\t[^\t]+\t([\w-]+)\s/) || (/^([\w-]+)\s+[\w\"-]+\t\t([\w-]+)\s/) || die "cannot parse line: $_\n" ;	
	 
	 my ($bait,$prey) = ($1,$2) ;
	 $bait =~ s/-//g;
	 $prey =~ s/-//g;

	 (defined $orfs{$bait}) || next ;
	 (defined $orfs{$prey}) || next ;
	 #check if an interaction is present several time
	 my @interaction;
	 $interaction[0] = $bait;
	 $interaction[1] = $prey;
	 @interaction = sort(@interaction);
	 
	 $interactions{"$interaction[0],$interaction[1]"}{"itofull"} = 1;
     }
     close(ITOFULL);

     # add HT-Union interaction
     foreach my $interaction (keys %interactions){

	 # interaction is neither in Y2H-Union nor Tarassov, next
	 (!defined($interactions{$interaction}{"union"}) && (!defined($interactions{$interaction}{"tarassov"})) && next);
	 $interactions{$interaction}{"total"}=1;
     }
    
     return(\%interactions);
     
}

1;
