# Supplementary material for: New insights into protein-protein interaction data lead to increased estimates of the S. cerevisiae interactome size
Source: BMC Bioinformatics. 2010 Dec 21;11:605. doi: 10.1186/1471-2105-11-605 (PMC3023808; doi:10.1186/1471-2105-11-605)
Supplement: Additional file 2 — Datasets and scripts. Additional file 2 is an archive that includes all scripts, distributed under an open source license, as well as all datasets used in this study. [file 1471-2105-11-605-S2.ZIP › sambourg_BMCBioinfo2010/IntSize/SGD_parse.pm]

#!/usr/bin/env perl

#
# Copyright (C) Laure Sambourg, 2010.
#
#
# This is free software; you can redistribute it and/or modify
# it under the terms of the GNU General Public License as published by
# the Free Software Foundation; either version 2 of the License, or
# (at your option) any later version.
#
# This script is distributed in the hope that it will be useful,
# but WITHOUT ANY WARRANTY; without even the implied warranty of
# MERCHANTABILITY or FITNESS FOR A PARTICULAR PURPOSE. See the
# GNU General Public License for more details.
#
# You should have received a copy of the GNU General Public License
# along with this script; if not, write to the Free Software
# Foundation, Inc., 51 Franklin St, Fifth Floor, Boston, MA  02110-1301  USA


# This package parse SGD_ORFs_all.tsv and gene_literature_10-05-01.tab
#
# SGD_parse returns 2 ref to 2 hashes : 
# one containing all the ORF systematic names (without dashes)
# the other associating the ORF name with the number of SGD papers citing it

package SGD_parse ;
require Exporter ;
@ISA = qw(Exporter) ;
@EXPORT_OK = qw(SGD_parse);

use  strict ;
use warnings ;


##################################################################
# exported function: parse SGD_ORFs_all.tsv and gene_literature_10-05-01.tab.
# no args, just return refs to hashes;
# see formats for these hashes when they are initialized to () below
sub SGD_parse
{
    (@_ == 0) || die "SGD_parse: wrong number of args (", scalar(@_), ")" ;

    ##################################################################
    # identify all ORFs: parse SGD_ORFs_all.tsv, removing all
    # dashes 

    my $orfFile = "../Sources/SGD_ORFs_all.tsv" ;

    open(ORFS, "$orfFile") || die "cannot read $orfFile." ;

    # key = ORF systematic name (without dashes), value = 1.
    my %orfs = () ;

    while(<ORFS>)
    {
	chomp ;
	
	(/^([\w-]+)\t/) || die "cannot parse ORFS line:\n$_\n" ;
	my $orf = $1 ;
	$orf =~ s/-//g ;
	(defined $orfs{$orf}) && 
	    die "found $orf but it is already defined!" ;
	$orfs{$orf} = 1 ;
    }

    close(ORFS) ;

    ##################################################################
    # parse SGD literature file

    my $sgdFile = "../Sources/gene_literature_10-05-01.tab" ;
    open(SGD, "$sgdFile") || die "cannot read $sgdFile\n" ;

    # NOTES: 
    # 1. Initially I was parsing gene names as well as features, but
    # I found out that Y2H_union and LC_multiple always use the feature
    # name (systematic ORF name). So, I'm dropping the gene parsing code.
    #
    # 2. I checked using a regexp in emacs, there is no paper (defined by
    # a pubmed ID) that references the same feature twice.
    # regexp was (retyping it, hopefully without introducing any typos):
    # ^J\([^^I]+\)^I[^^I]+^I[^^I]*^I\([^^I]+\)^I.*^J\1^I.*^I\2^I
    #
    # 3. I used a similar regexp to check the papers without pubmed IDs,
    # assuming they are sorted by full reference (when there is no pmid).
    # There's not a lot of them anyways (712 lines without pubmed IDs,
    # out of 187851 lines in the file).

    # key = ORF name, value = number of SGD papers (ignore any feature
    # that isn't an ORF).
    my %orf2paper = () ;

    while(<SGD>)
    {
	chomp ;
	
	(/^[^\t]*\t[^\t]+\t[^\t]*\t([^\t]*)\t/) || die "cannot parse line: $_\n" ;

	my $orf = $1 ;

	# remove dashes from ORF names, this is what Haiyuan did when
	# generating the Y2H_Union and LC_multiple files.
	$orf =~ s/-//g ;
	
	# skip lines with no feature
	($orf eq "") && next ;
	# also skip lines if it's not an ORF
	(defined $orfs{$orf}) || next ;
	
	if (defined $orf2paper{$orf})
	{ $orf2paper{$orf}++ ; }
	else
	{ $orf2paper{$orf} = 1 ; }
    }
    
    close(SGD) ;

    # return refs to the 2 hashes
    return(\%orfs, \%orf2paper) ;
}

1;
