# Supplementary material for: New insights into protein-protein interaction data lead to increased estimates of the S. cerevisiae interactome size
Source: BMC Bioinformatics. 2010 Dec 21;11:605. doi: 10.1186/1471-2105-11-605 (PMC3023808; doi:10.1186/1471-2105-11-605)
Supplement: Additional file 2 — Datasets and scripts. Additional file 2 is an archive that includes all scripts, distributed under an open source license, as well as all datasets used in this study. [file 1471-2105-11-605-S2.ZIP › sambourg_BMCBioinfo2010/IntSize/parse_biogrid.pm]

#!/usr/bin/env perl

#
# Copyright (C) Laure Sambourg, 2010.
#
#
# This is free software; you can redistribute it and/or modify
# it under the terms of the GNU General Public License as published by
# the Free Software Foundation; either version 2 of the License, or
# (at your option) any later version.
#
# This script is distributed in the hope that it will be useful,
# but WITHOUT ANY WARRANTY; without even the implied warranty of
# MERCHANTABILITY or FITNESS FOR A PARTICULAR PURPOSE. See the
# GNU General Public License for more details.
#
# You should have received a copy of the GNU General Public License
# along with this script; if not, write to the Free Software
# Foundation, Inc., 51 Franklin St, Fifth Floor, Boston, MA  02110-1301  USA


# parse BIOGRID-ALL-SINGLEFILE-2.0.31.tab
# to create the LowBP-LC and LC_MULTIPLE datasets
# LowBP-LC contains all binary physical interactions from biogrid
# LC_MULTIPLE contains the same, but only  interactions found at least twice


package parse_biogrid ;
require Exporter ;
@ISA = qw(Exporter) ;
@EXPORT_OK = qw(parse_biogrid);


use strict ;
use warnings ;
use SGD_parse ('SGD_parse') ;


# get HT parse a file containig pmid of HT papers
# (format : a pmid per line)
# these pmid are papers referencing more than 100 interactions, so considere as HT
# there are ignore when biogrid is parsed

# parameter : name of the file containig pmid of papers to ignore
#             (create with parse_biogrid, commenting the HT condition
#              and un-commenting the print)
# return : a ref to a hash : key : pmid => value : 1

sub get_HT {

    (@_ == 1) || die "get_HT: wrong number of args (", scalar(@_), ")" ;
    
    my $HTfile = $_[0];
    open(pmidHT, "$HTfile") || die "cannot read $HTfile." ;
    
    my %pmids = ();
    while (<pmidHT>){
	chomp;
	$_ =~ /^([0-9]+)/ || die "cannot parse $_";
	$pmids{$1}=1;
    }
    return \%pmids;
}


sub parse_biogrid {
    (@_ == 0) || die "parse_biogrid: wrong number of args (", scalar(@_), ")" ;
    
    my $lc_multiple = "Sources/LC_MULTIPLE_bis";
    open(LCMULT,'>', "$lc_multiple") || die "cannot open $lc_multiple." ;	
    
    my $biogridfile = "Sources/BIOGRID-ORGANISM-Saccharomyces_cerevisiae-3.0.64.tab.txt";
    my $htfile = "Sources/HT_papers";
    my $LowBP_LC = "Sources/LowBP-LC_bis";
    
    my %pmidsHT;
    my $pmidsHTR = &get_HT($htfile);
    %pmidsHT = %$pmidsHTR;
    
    my (%orfs, %orf2paper) ;
    
    {
	my ($orfsR,$orf2paperR) = &SGD_parse() ;
	%orfs = %$orfsR ; 
	%orf2paper = %$orf2paperR ;
    }
    
    
    open(BIOGRID, "$biogridfile") || die "cannot read $biogridfile." ;
    open(LOWBP_LC,'>', "$LowBP_LC") || die "cannot open $LowBP_LC." ;
    
    # orf1 orf2 => 1 if interactions has already been found. used not to print several time the same interaction in LowBP-LC
    my %biogrid_verif = ();
    # count the number of interactions per pubmed id, used for finding HT papers
    # key : pubmed id -> values : number of interactions reported in that papers
    my %pbid_nbint = ();
    # contains all detection methods : key detection methods -> value : 1
    my %met_detect =();
    
    # orf1 orf2 => pmid  : to create LC_MULTIPLE
    my %multiple = ();
    
    while (<BIOGRID>) {
	
	chomp ;
	my $line = $_;
	
	# keep only yeast-yeast interactions
	if (s/4932\s+4932\s*$//){
	    
	    # Note : biogrid format allows several pubmed id per interaction 
	    # but pubmed id are unique for yeast-yeast interactions
	    # (check : no ; in lines corresponding to yeast)
	    
	    if (! /^([\w\-]+)\s+([\w\-]+)\s+([\w\-\/\(\)\,]+)\s+([\w\-\/\,]+)\s+[^\s]+\s+[^\s]+\s+(.+)\s+([\w]+)\s*$/){
		print STDERR "cannot parse BIOGRID-SINGLE line: \n\"$_\"\n";
		next;
	    }
	    #orfs mainly in the first 2 column but exceptions
	    # detect contains authos and detection methods
	    my($idA, $idB, $off_symbA, $off_symbB,$detect, $pbid) = ($1,$2,$3,$4,$5,$6);
	    
	    # remove dashes
	    $idA =~ s/-//g;
	    $idB =~ s/-//g;
	    $off_symbA =~ s/-//g;
	    $off_symbB =~ s/-//g;
	    
	    # keep only those declared at orf
	    # may be in the official symbol column
	    if (!defined $orfs{$idA}) { 
		if (defined $orfs{$off_symbA}){
		    $idA = $off_symbA;
		}else{
		    next ;
		}
	    }
	    if (!defined $orfs{$idB}) { 
		if (defined $orfs{$off_symbB}){
		    $idB = $off_symbB;
		}else{
		    next ;
		}
	    }
	    
	    # get authors and detection methods		
	    ($detect =~ /^([^\t]+)\t([^\t]+)$/) || (die "cannot parse detection/auteur : $detect\n");
	    my $detection = $1;
	    $met_detect{$detection} = 1;

	    
	    # remove non physical interactions 
	    if ( ! ($detection =~ /^Reconstituted Complex$/ ||$detection =~ /^Two-hybrid$/ || $detection =~ /^Far Western$/ ||$detection =~ /^Biochemical Activity$/ ||$detection =~ /^Co-crystal Structure$/ ||$detection =~ /^Protein-peptide$/ ||$detection =~ /^FRET$/ || $detection =~ /^PCA$/)){
		next;
	    }
	    
	    # count the number of interactions reported for each paper
	    # %pbid_nbint : key => pbmed id, 
	    #               value => nb interactions referencees/pbid
	    if (defined $pbid_nbint{$pbid}){
		$pbid_nbint{$pbid} ++;
	    }else{
		$pbid_nbint{$pbid} = 1;
	    }
	    
	    # remove HT interactions
	    (defined($pmidsHT{$pbid}) && next);
	    
	    ############################################################
	    # from here, we only have interactions belonging to LowBP-LC
	    
	    my @interaction;
	    $interaction[0] = $idA;
	    $interaction[1] = $idB;
	    @interaction = sort(@interaction);
	    
	    # create LC_MULTIPLE
	    # print interactions reported in at least 2 papers
	    if ( (defined $multiple{"@interaction"}) && ($pbid != $multiple{"@interaction"}) && ($multiple{"@interaction"} != -1)){
		print LCMULT "$interaction[0]\t$interaction[1]\n";
		$multiple{"@interaction"} = -1; # -1 means that the interaction has already been printed
	    } elsif (!defined $multiple{"@interaction"}) {
		$multiple{"@interaction"} = $pbid;
	    }
	    
	    # if the LowBP-LC interaction has already been found, next
	    # (interactions are several times in biogrid if studied by sereval papers)
	    if (defined $biogrid_verif{"@interaction"}){
		next ;
	    }else{
		$biogrid_verif{"@interaction"} = 1;
	    }
	    
	    # on ecrit les int dans LowBP_LC
	    print LOWBP_LC "$interaction[0]\t$interaction[1]\n";
	    
	}   
    }
    close(LOWBP_LC);
    close(BIOGRID);

#    print "\n";
    #print all detection methods
#     foreach my $det (keys(%met_detect)){
# 	print "$det\n";
#     }

   # print HT papers, uncomment to create HT_papers file
#     foreach my $pbid (keys (%pbid_nbint)) {
# 	if ($pbid_nbint{$pbid} >= 100) {
# 	    print "$pbid\n";
# 	}
#     }

}

1;
