# Supplementary material for: New insights into protein-protein interaction data lead to increased estimates of the S. cerevisiae interactome size
Source: BMC Bioinformatics. 2010 Dec 21;11:605. doi: 10.1186/1471-2105-11-605 (PMC3023808; doi:10.1186/1471-2105-11-605)
Supplement: Additional file 2 — Datasets and scripts. Additional file 2 is an archive that includes all scripts, distributed under an open source license, as well as all datasets used in this study. [file 1471-2105-11-605-S2.ZIP › sambourg_BMCBioinfo2010/IntSize/compute_size.pm]

#!/usr/bin/env perl

#
# Copyright (C) Laure Sambourg, 2010.
#
#
# This is free software; you can redistribute it and/or modify
# it under the terms of the GNU General Public License as published by
# the Free Software Foundation; either version 2 of the License, or
# (at your option) any later version.
#
# This script is distributed in the hope that it will be useful,
# but WITHOUT ANY WARRANTY; without even the implied warranty of
# MERCHANTABILITY or FITNESS FOR A PARTICULAR PURPOSE. See the
# GNU General Public License for more details.
#
# You should have received a copy of the GNU General Public License
# along with this script; if not, write to the Free Software
# Foundation, Inc., 51 Franklin St, Fifth Floor, Boston, MA  02110-1301  USA


# The function 'compute_size' compute the size of the yeast interactome
# arguments : 
#    the name of the Ht dataset to use 
#    the cutoff from which a protein is considered well studied
#    the FDR of the reference dataset
# return : the estimates of the interactome size

# other functions can be usefull, see description when defined

package compute_size ;
require Exporter ;
@ISA = qw(Exporter) ;
@EXPORT_OK = qw(compute_size HT_WS_included_LowBP_LC tp_LowBP_LC_WS tp_ht);


use  strict ;
use warnings ;
use parse_all ('parse_all');
use SGD_parse ('SGD_parse') ;
use compare_FDR ('fdr');
use List::Util qw(first max maxstr min minstr reduce shuffle sum);

##################################################################
# parse_all return a hash of interactions
# keys : interactions(orf1,orf2) =>
#           value : %datasets (keys : "datasetName" => values : 1)
#
# datasetnames among uetz, union, ito, yu, LowBP_LC, tarassov, multiple, itofull

my (%interactions);

{ 
    my $interactionsR = &parse_all();
    %interactions = %$interactionsR; 
}

#################################################################
# nb_paper : keys : orf
#                    => value : nb_paper in which the Orf has been cited
# empty for ORF with 0 papers -> added later, thanks to the orfs list (%orfs : orf systematic name -> 1)

my %nb_paper ; # = orf2paper, a changer
my %orfs;

{
    my ($orfsR,$nb_paperR) = &SGD_parse() ;
    %nb_paper = %$nb_paperR ; 
    %orfs = %$orfsR;
}

# add to nb_paper the orf with 0 papers
foreach my $orf (keys %orfs){
    (!defined($nb_paper{$orf})) && ($nb_paper{$orf} = 0);
}


#################################################################
# compute the number of true positive in HT-Union
# (union of all HT datasets, except for itofull)
# argument : the CCSB-YI1 FDR to use as a reference
#################################################################

sub tp_total
{
    (@_ == 1) || die "tp_total: wrong number of args (", scalar(@_), ")" ;
    my ( $FDR_yu) = ($_[0]);

    my $TP_ito = &tp_ht("ito",  $FDR_yu);
    my $TP_uetz = &tp_ht("uetz",  $FDR_yu);
    my $TP_yu = &tp_ht("yu",  $FDR_yu);
    my $TP_tarassov = &tp_ht("tarassov",  $FDR_yu);

    my ($tp);
    
    # compute the number of interaction in (ito n uetz) U (ito n yu) U (uetz n yu)
    # (n stand for intersection, U for union)
    my $inter = 0;
    foreach my $interaction (keys %interactions){
	($interaction =~ /^(\w+),(\w+)$/) || (die "cannot parse $interaction");
	my ($bait, $prey) = ($1,$2);
	if ((defined($interactions{$interaction}{"ito"}) && 
	    defined($interactions{$interaction}{"uetz"})) ||

	    (defined($interactions{$interaction}{"ito"}) && 
	    defined($interactions{$interaction}{"yu"})) ||

	    (defined($interactions{$interaction}{"ito"}) && 
	    defined($interactions{$interaction}{"tarassov"})) ||

	    (defined($interactions{$interaction}{"uetz"}) && 
	    defined($interactions{$interaction}{"tarassov"})) ||

	    (defined($interactions{$interaction}{"yu"}) && 
	    defined($interactions{$interaction}{"tarassov"})) ||

	    (defined($interactions{$interaction}{"yu"}) && 
	     defined($interactions{$interaction}{"uetz"}))){
	    $inter ++;
	}
    }
    
    # compute the number of interactions in HT1 n (HT2 U HT3 U HT4)
    # for the ito, uetz, yu and tarassov datasets
    my ($ito_inter_rest,$yu_inter_rest,$uetz_inter_rest,$tarassov_inter_rest) = (0,0,0,0);
    foreach my $interaction (keys %interactions){
	($interaction =~ /^(\w+),(\w+)$/) || (die "cannot parse $interaction");
	my ($bait, $prey) = ($1,$2);
	if (defined($interactions{$interaction}{"ito"}) && (
	    defined($interactions{$interaction}{"uetz"}) || 
	    defined($interactions{$interaction}{"yu"}) || 
	    defined($interactions{$interaction}{"tarassov"}))){
	    $ito_inter_rest ++;
	}; 
	if (defined($interactions{$interaction}{"uetz"}) && (
		 defined($interactions{$interaction}{"ito"}) || 
		 defined($interactions{$interaction}{"yu"}) || 
      	         defined($interactions{$interaction}{"tarassov"}))){
	    $uetz_inter_rest ++;
	};
	if (defined($interactions{$interaction}{"yu"}) && (
		 defined($interactions{$interaction}{"ito"}) || 
		 defined($interactions{$interaction}{"uetz"}) || 
	         defined($interactions{$interaction}{"tarassov"}))){
	    $yu_inter_rest ++;
	}
	if (defined($interactions{$interaction}{"tarassov"}) && (
		 defined($interactions{$interaction}{"ito"}) || 
		 defined($interactions{$interaction}{"uetz"}) || 
	         defined($interactions{$interaction}{"yu"}))){
	    $tarassov_inter_rest ++;
	}
    }

    $tp = $inter + $TP_ito - $ito_inter_rest + $TP_uetz - $uetz_inter_rest + $TP_yu - $yu_inter_rest + $TP_tarassov - $tarassov_inter_rest;

    return ($tp);
}


#################################################################
# compute the estimated number of TP in Y2H-Union
# arguments : 
#     the FDR reference (CCSB-YI1 FDR)
#################################################################

sub tp_union
{
    (@_ == 1) || die "tp_union: wrong number of args (", scalar(@_), ")" ;
    my ($FDR_yu) = ($_[0]);

    my $TP_ito = &tp_ht("ito", $FDR_yu);
    my $TP_uetz = &tp_ht("uetz", $FDR_yu);
    my $TP_yu = &tp_ht("yu", $FDR_yu);

    my $tp;
    
    # compute the number of interaction in (ito n uetz) U (ito n yu) U (uetz n yu)
    # (n stand for intersection, U for union)
    my $inter = 0;
    foreach my $interaction (keys %interactions){
	if ((defined($interactions{$interaction}{"ito"}) && 
	    defined($interactions{$interaction}{"uetz"})) ||

	    (defined($interactions{$interaction}{"ito"}) && 
	    defined($interactions{$interaction}{"yu"})) ||

	    (defined($interactions{$interaction}{"yu"}) && 
	     defined($interactions{$interaction}{"uetz"}))){

	    $inter ++;
	}
    }
    
    # compute the number of interactions in HT1 n (HT2 U HT3)
    # for the ito, uetz and yu datasets
    my ($ito_inter_rest,$yu_inter_rest,$uetz_inter_rest) = (0,0,0);
    foreach my $interaction (keys %interactions){
	if (defined($interactions{$interaction}{"ito"}) && (
	    defined($interactions{$interaction}{"uetz"}) || 
	    defined($interactions{$interaction}{"yu"}))){
	    $ito_inter_rest ++;
   
	}; 
	if (defined($interactions{$interaction}{"uetz"}) && (
		 defined($interactions{$interaction}{"ito"}) || 
		 defined($interactions{$interaction}{"yu"}))){
	    $uetz_inter_rest ++;

	};
	if (defined($interactions{$interaction}{"yu"}) && (
		 defined($interactions{$interaction}{"ito"}) || 
		 defined($interactions{$interaction}{"uetz"}))){
	    $yu_inter_rest ++;
	}else{
	    next;
	}
    }

    $tp = $inter + $TP_ito - $ito_inter_rest + $TP_uetz - $uetz_inter_rest + $TP_yu - $yu_inter_rest;

    return ($tp);
}

#################################################################
# must be a 'unit' HT dataset
# arguments : 
#     the name of the HT dataset to be used ("ito", "uetz", "yu" or "tarassov")
#     the FDRref of the reference HT dataset (CCSB-YI1)
# return, for any 'unit' HT dataset : 
#     the number of TP in the full HT dataset
#################################################################

sub tp_ht_unit
{
    (@_ == 2) || die "tp_ht: wrong number of args (", scalar(@_), ")" ;
    my ($ht, $FDR_ref) = ($_[0], $_[1]);

    my ($FDR_ito,$FDR_uetz, $FDR_union, $FDR_tar, $FDR_total) = &fdr($FDR_ref);

    # the FDR of the $ht dataset
    my $FDR;
    ($ht eq "ito") && ($FDR = $FDR_ito);
    ($ht eq "uetz") && ($FDR = $FDR_uetz);
    ($ht eq "yu") && ($FDR = $FDR_ref);
    ($ht eq "tarassov") && ($FDR = $FDR_tar);

    # count the number of interactions in the HT dataset
    my $nb_ht = 0;
    foreach my $interaction (keys %interactions){ 	
	my %datasetY2H = %{$interactions{$interaction}};
	(defined $datasetY2H{$ht}) && ($nb_ht ++);
    }

    # number of tp in the HT dataset
    my $tp = $nb_ht * (1-$FDR); 

    return($tp);
}

#################################################################
# arguments
#     the name of the HT dataset to be used ("ito", "uetz", "yu" or "tarassov")
#     the cutoff from wich a protein is considered well studied
# return
# for any HT dataset, the number of HT interactions involving well-studied proteins and included in LowBP-LC
################################################################

sub HT_WS_included_LowBP_LC {

    (@_ == 2) || die "HT_WS_included_LowBP_LC: wrong number of args (", scalar(@_), ")" ;
    my ($ht, $cutoff) = ($_[0], $_[1]);

    # number of HT interactions involving well-studied proteins and included in LowBP-LC : 
    my $HT_incl_WS = 0;

    foreach my $interaction (keys %interactions){ 	
	# take over the two participant in the interaction
	$interaction =~ /^(\w+)\,(\w+)$/ || die "cannot parse $interaction";
	my $orf1 = $1;
	my $orf2 = $2;

	my %datasetY2H = %{$interactions{$interaction}};
	(defined $nb_paper{$orf1} && defined $nb_paper{$orf2}) || die "internal error compute_size, HT_WS_included_LowBP_LC : data missing";	
	(defined $datasetY2H{$ht}) || next;
	(defined $datasetY2H{"LowBP_LC"}) || next;
	(max($nb_paper{$orf1},$nb_paper{$orf2}) > $cutoff) && ($HT_incl_WS = $HT_incl_WS + 1); 
    }

    return($HT_incl_WS);
}

########################################################
# return the estimated number of LowBP-LC true positive involving well studied proteins 
# args : the HT dataset use in the study 
#        (needed because interactions in LowBP-LC and this dataset are considered true positive) 
#        the cutoff from which a protein is considered well-studied
#######################################################

sub tp_LowBP_LC_WS
{
    (@_ == 2) || die "tp_LowBP_LC_WS: wrong number of args (", scalar(@_), ")" ;
    my ($ht, $cutoff) = ($_[0], $_[1]);

    # the number of interaction involving well studied proteins in LowBP-LC-unique
    my $nb_unique_WS = 0;
    # the number of interactions involving well studied proteins in the LowBP_LC dataset
    my $nb_LowBP_LC_WS = 0;
    foreach my $interaction (keys %interactions){
	# keep only LowBP-LC interactions
	(!defined($interactions{$interaction}{"LowBP_LC"})) && next;

	# take over each participant in the interaction
	($interaction =~ /^(\w+),(\w+)$/) || (die "cannot parse $interaction");
	my ($bait, $prey) = ($1,$2);

	# increment for LowBP-LC WS if one of the proteins is WS
	(max($nb_paper{$bait},$nb_paper{$prey}) > $cutoff) && ($nb_LowBP_LC_WS ++);
	
        # keep only LowBP-LC-unique interactions 
	# ie present in LowBP-LC, and absent from multiple (LowBP-LC interactions repported multiple times) and HT
	( defined($interactions{$interaction}{"multiple"})) && next;
	( defined($interactions{$interaction}{$ht})) && next;

	# increment for each well studied protein participating in the interaction
	(max($nb_paper{$bait},$nb_paper{$prey}) > $cutoff) && ($nb_unique_WS ++);
    }
        
    my $FP_LowBP_LC_WS = 0.35 * $nb_unique_WS;
    my $tp_LowBP_LC_WS = $nb_LowBP_LC_WS - $FP_LowBP_LC_WS;

    return($tp_LowBP_LC_WS);
}

####################################################################
# return the number of TP for any HT dataset
# args : HT dataset name and CCSB-YI1 FDR
sub tp_ht {
    (@_ == 2) || die "tp_ht: wrong number of args (", scalar(@_), ")" ;
    my ($ht, $FDR_ref) = ($_[0], $_[1]);
    my $tp_ht;
    if ($ht eq "union"){
	$tp_ht = &tp_union($FDR_ref);
    } elsif ($ht eq "total") {
	$tp_ht = &tp_total($FDR_ref);
    } else {
	$tp_ht = &tp_ht_unit($ht, $FDR_ref);
    }

    return ($tp_ht);
}

#####################################################################
# exported function
# return the estimated size of the interactome
# args : 
#    the name of the Ht dataset to use (among "uetz", "ito", "yu" (CCSB-YI1), "union" (Y2H-Union), "tarassov", "total" (HT-Union))
#    the cutoff from which a protein is considered well studied
#    the FDR of the reference dataset

sub compute_size{
    (@_ == 3) || die "compute_size: wrong number of args (", scalar(@_), ")" ;
    
    my ($ht, $cutoff, $FDR_ref) = ($_[0], $_[1], $_[2]);
    
    my $tp_ht_WS_included_lowBP_LC = &HT_WS_included_LowBP_LC($ht, $cutoff);
    my $tp_ht = &tp_ht($ht, $FDR_ref);
    my ($tp_LowBP_LC_WS) = &tp_LowBP_LC_WS($ht, $cutoff);

    my $interactome_size = $tp_ht * $tp_LowBP_LC_WS / $tp_ht_WS_included_lowBP_LC;
    
    return($interactome_size);
}


1
    ;
