# Supplementary material for: New insights into protein-protein interaction data lead to increased estimates of the S. cerevisiae interactome size
Source: BMC Bioinformatics. 2010 Dec 21;11:605. doi: 10.1186/1471-2105-11-605 (PMC3023808; doi:10.1186/1471-2105-11-605)
Supplement: Additional file 2 — Datasets and scripts. Additional file 2 is an archive that includes all scripts, distributed under an open source license, as well as all datasets used in this study. [file 1471-2105-11-605-S2.ZIP › sambourg_BMCBioinfo2010/IntSize/compare_FDR.pm]

#!/usr/bin/env perl

#
# Copyright (C) Laure Sambourg, 2010.
#
#
# This is free software; you can redistribute it and/or modify
# it under the terms of the GNU General Public License as published by
# the Free Software Foundation; either version 2 of the License, or
# (at your option) any later version.
#
# This script is distributed in the hope that it will be useful,
# but WITHOUT ANY WARRANTY; without even the implied warranty of
# MERCHANTABILITY or FITNESS FOR A PARTICULAR PURPOSE. See the
# GNU General Public License for more details.
#
# You should have received a copy of the GNU General Public License
# along with this script; if not, write to the Free Software
# Foundation, Inc., 51 Franklin St, Fifth Floor, Boston, MA  02110-1301  USA

package compare_FDR ;
require Exporter ;
@ISA = qw(Exporter) ;
@EXPORT_OK = qw(fdr);

#################################################################
# compute the estimated FDRs for all HT datasets from the CCSB-YI1 FDR
# exported function fdr take the CCSB-YI1 fdr
# and return ($fdr_ito,$fdr_uetz, $fdr_Y2Hunion,$fdr_tar, $fdr_HT_Union)

use  strict ;
use warnings ;
use parse_LowBPLC_pre2000 ('parse_LowBPLC_pre2000');
use parse_all ('parse_all');

##################################################################
# gets all interactions
# keys : interactions(orf1,orf2) =>
#          %datasets (keys : "datasetName" => values : 1)
# keys (uetz union ito LowBP_LC...)

my (%interactionsHT);

{ 
    my $interactionsHTR = &parse_all();
    %interactionsHT = %$interactionsHTR; 
}

# get interaction LOwBP-LC-pre2000
my (%interactionsLC);

{ 
    my $interactionsLCR = &parse_LowBPLC_pre2000();
    %interactionsLC = %$interactionsLCR; 
}


#################################################################
# compute the number of interactions in the intersection between LowBP-LC and HT datasets
my ($yuLowBP_LC, $itoLowBP_LC, $uetzLowBP_LC, $Y2HunionLowBP_LC, $tarLowBP_LC,$itofullLowBP_LC, $HT_UnionLowBP_LC) = (0,0,0,0,0,0,0);
# and the number of interactions in the full HT datasets
my ($yutot, $itotot, $uetztot, $Y2Huniontot, $tartot,$itofulltot,$HT_Uniontot) = (0,0,0,0,0,0,0);

foreach my $intLowBP_LC (keys(%interactionsHT)){
    my %datasetY2H = %{$interactionsHT{$intLowBP_LC}};
    (defined($datasetY2H{"ito"})) && ($itotot = $itotot + 1) ;
    (defined($datasetY2H{"uetz"})) && ($uetztot = $uetztot +1) ;
    (defined($datasetY2H{"yu"})) && ($yutot = $yutot +1) ;
    (defined($datasetY2H{"union"})) && ($Y2Huniontot = $Y2Huniontot +1) ;
    (defined($datasetY2H{"tarassov"})) && ($tartot = $tartot +1) ;
    (defined($datasetY2H{"itofull"})) && ($itofulltot = $itofulltot +1) ;
    # for HT_Union :
    ((defined($datasetY2H{"union"}))|| (defined($datasetY2H{"tarassov"})))
     && ($HT_Uniontot = $HT_Uniontot +1) ;
    
    # l'interaction n'est pas dans LC LowBP_LC
    if (!defined($interactionsLC{$intLowBP_LC})){
	next;
    }else{
	(defined($datasetY2H{"ito"})) && ($itoLowBP_LC = $itoLowBP_LC + 1) ;
	(defined($datasetY2H{"uetz"})) && ($uetzLowBP_LC = $uetzLowBP_LC +1) ;
	(defined($datasetY2H{"yu"})) && ($yuLowBP_LC = $yuLowBP_LC +1) ;
	(defined($datasetY2H{"union"})) && ($Y2HunionLowBP_LC = $Y2HunionLowBP_LC +1) ;
	(defined($datasetY2H{"tarassov"})) && ($tarLowBP_LC = $tarLowBP_LC +1) ;
	(defined($datasetY2H{"itofull"})) && ($itofullLowBP_LC = $itofullLowBP_LC +1) ;
	((defined($datasetY2H{"union"}))|| (defined($datasetY2H{"tarassov"})))
	    && ($HT_UnionLowBP_LC = $HT_UnionLowBP_LC +1) ;
    }
}


# compute the proportion of HT interactions included in LowBP-LC-pre2000
my $prop_yuInLowBP_LC = $yuLowBP_LC / $yutot;
my $prop_itoInLowBP_LC = $itoLowBP_LC / $itotot;
my $prop_uetzInLowBP_LC = $uetzLowBP_LC / $uetztot;
my $prop_Y2HunionInLowBP_LC = $Y2HunionLowBP_LC / $Y2Huniontot;
my $prop_tarInLowBP_LC = $tarLowBP_LC / $tartot;
my $prop_itofullInLowBP_LC = $itofullLowBP_LC / $itofulltot;
my $prop_HTInLowBP_LC_Union = $HT_UnionLowBP_LC / $HT_Uniontot;

# arguments :  proportion of HT dataset 1 in LowBP-LC
#              proportion of HT dataset 2 in LowBP-LC (here, always the yu dataset, CCSB-YI1)
#              CCSB-YI1 FDR 
# return : the estimated FDR of the HT dataset 1
sub calcul_fdr{
    (@_ == 3) || die "calcul_fdr : wrong number of args" ;
    my ($prop_1InLowBP_LC, $prop_2InLowBP_LC, $fdr2) = ($_[0],$_[1],$_[2]);
    my $fdr1 = $prop_1InLowBP_LC/$prop_2InLowBP_LC * $fdr2 + 1 - $prop_1InLowBP_LC/$prop_2InLowBP_LC;
    return $fdr1;
}

# compute the estimated FDR for each HT dataset (Ito-Core, Uetz-Screen, Y2H-Union, Tarassov and HT-Union) from the CCSB-YI1 FDR
# argument : the CCSB-YI1 FDR
# return : estimated FDRs
sub fdr {
    (@_ == 1)|| die "fdr : wrong number of args";
    my $fdr_yu = $_[0];
    my $fdr_ito = &calcul_fdr($prop_itoInLowBP_LC, $prop_yuInLowBP_LC, $fdr_yu);
    my $fdr_uetz = &calcul_fdr($prop_uetzInLowBP_LC, $prop_yuInLowBP_LC, $fdr_yu);
    my $fdr_Y2Hunion = &calcul_fdr($prop_Y2HunionInLowBP_LC, $prop_yuInLowBP_LC, $fdr_yu);
    my $fdr_tar = &calcul_fdr($prop_tarInLowBP_LC, $prop_yuInLowBP_LC, $fdr_yu);
    my $fdr_itofull = &calcul_fdr($prop_itofullInLowBP_LC, $prop_yuInLowBP_LC, $fdr_yu);
    my $fdr_HT_Union = &calcul_fdr($prop_HTInLowBP_LC_Union, $prop_yuInLowBP_LC, $fdr_yu);
    return ($fdr_ito,$fdr_uetz, $fdr_Y2Hunion,$fdr_tar, $fdr_HT_Union);
}


1;
