# Supplementary material for: New insights into protein-protein interaction data lead to increased estimates of the S. cerevisiae interactome size
Source: BMC Bioinformatics. 2010 Dec 21;11:605. doi: 10.1186/1471-2105-11-605 (PMC3023808; doi:10.1186/1471-2105-11-605)
Supplement: Additional file 2 — Datasets and scripts. Additional file 2 is an archive that includes all scripts, distributed under an open source license, as well as all datasets used in this study. [file 1471-2105-11-605-S2.ZIP › sambourg_BMCBioinfo2010/IntSize/README]

Files in this subdir :

4 parsers :
	- parse_all.pm :
parse all datasets (the 4 Y2H datasets, LowBP-LC, LC-Multiple, tarassov and itofull), return a ref to a hash containing all interactions with corresponding dataset name

	- parse_biogrid : 
parse BIOGRID-ALL-SINGLEFILE-2.0.31.tab
create the LowBP-LC and LC_MULTIPLE datasets

	- parse_LowBPLC_pre2000.pm :
parse LowBP-LC-pre2000
return a ref to a hash containing all the interactions

	- SGD_parse.pm :
parse SGD_ORFs_all.tsv and gene_literature_10-05-01.tab
returns 2 ref to 2 hashes : one containing all the ORF systematic names (without dashes), the other associating the ORF name with the number of SGD papers citing it


Scripts doing the analysis : 
	- compare_FDR.pm :
compute the estimated FDRs for all HT datasets from the CCSB-YI1 FDR

	- compute_size.pm :
compute the size of the yeast interactome
