# Supplementary material for: New insights into protein-protein interaction data lead to increased estimates of the S. cerevisiae interactome size
Source: BMC Bioinformatics. 2010 Dec 21;11:605. doi: 10.1186/1471-2105-11-605 (PMC3023808; doi:10.1186/1471-2105-11-605)
Supplement: Additional file 2 — Datasets and scripts. Additional file 2 is an archive that includes all scripts, distributed under an open source license, as well as all datasets used in this study. [file 1471-2105-11-605-S2.ZIP › sambourg_BMCBioinfo2010/README]

This archive contains software and data relevant for:

New insights into protein-protein interaction data lead to increased estimates of the S. cerevisiae interactome size.
Laure Sambourg, Nicolas Thierry-Mieg.

Contents of the subdirectories : 
Sources/ contains the datasets used in the study.
IntSize/ holds perl scripts used for parsing datasets and estimating the size of interactome size.
Examples/ contains 2 small examples of use of the scripts in Intsize/ (reproduce figure 5 and 6. 

Each subdir has its own README with details.

All scripts are copyright Laure Sambourg 2009-2010 and distributed under the terms of the GNU General Public License, unless indicated otherwise.


Please address any questions or comments to the corresponding author of the referenced manuscript.


Laure Sambourg, 23 September 2010.
